# Supplementary material for: Frequent transitions in self-assembly across the evolution of a central metabolic enzyme
Source: Nat Commun. 2024 Dec 3;15:10515. doi: 10.1038/s41467-024-54408-6 (PMC11615384; doi:10.1038/s41467-024-54408-6)
Supplement: Supplementary file 6 — Source Data [file 41467_2024_54408_MOESM6_ESM.zip]

Archive with 29 entries (27 files):
- Source Data/
- Source Data/Source Data legend.txt
- Source Data/SourceData_Fig1.xlsx
- Source Data/SourceData_Fig2.xlsx
- Source Data/SourceData_Fig3.xlsx
- Source Data/SourceData_Fig4.xlsx
- Source Data/SourceData_Fig5.xlsx
- Source Data/SourceData_S11.xlsx
- Source Data/SourceData_S12.xlsx
- Source Data/SourceData_S13.xlsx
- Source Data/SourceData_S2.xlsx
- Source Data/SourceData_S3.xlsx
- Source Data/SourceData_S6.xlsx
- Source Data/SourceData_S7.xlsx
- Source Data/SourceData_S8.xlsx
- Source Data/__MACOSX/
- Source Data/__MACOSX/._SourceData_Fig1.xlsx
- Source Data/__MACOSX/._SourceData_Fig2.xlsx
- Source Data/__MACOSX/._SourceData_Fig3.xlsx
- Source Data/__MACOSX/._SourceData_Fig4.xlsx
- Source Data/__MACOSX/._SourceData_Fig5.xlsx
- Source Data/__MACOSX/._SourceData_S11.xlsx
- Source Data/__MACOSX/._SourceData_S12.xlsx
- Source Data/__MACOSX/._SourceData_S13.xlsx
- Source Data/__MACOSX/._SourceData_S2.xlsx
- Source Data/__MACOSX/._SourceData_S3.xlsx
- Source Data/__MACOSX/._SourceData_S6.xlsx
- Source Data/__MACOSX/._SourceData_S7.xlsx
- Source Data/__MACOSX/._SourceData_S8.xlsx
