# Supplementary material for: Frequent transitions in self-assembly across the evolution of a central metabolic enzyme
Source: Nat Commun. 2024 Dec 3;15:10515. doi: 10.1038/s41467-024-54408-6 (PMC11615384; doi:10.1038/s41467-024-54408-6)
Supplement: Supplementary file 6 — Source Data [file 41467_2024_54408_MOESM6_ESM.zip › Source Data/Source Data legend.txt]

Supplementary Data Set 1:
DNA sequences used in this study

Source Data Figure 1:
1a) Newick tree file. 1c) Masses of individual particles used to construct histograms in Figure 1
Source Data Figure 2:
Masses of individual particles used to construct histograms in Figure 2 plus calculation of fraction of active sites in dimers/hexamers in Anc3a and Anc5
Source Data Figure 3:
Masses of individual particles used to construct histograms in Figure 3.
Source Data Figure 4:
Masses of individual particles used to construct histograms in Figure 4.
Source Data Figure 5:
5a) Particle counts of different stoichiometries for D Pimensis from MP with conversion to number of subunits in each fraction.
5b) Masses of individual particles used to construct histograms for oxaloacetate titrations.
5c) Masses of individual particles used to construct histograms for spectra of A comosus CS proteins with acetyl-CoA
5d) Initial velocities of A. Comosus CS at different oxaloactetate concentrations
5e) Initial velocitiesof Anc3a, Anc3b, and Anc3a_plus5 at different oxaloacetate concentrations. 
Source Data Figure S2:
Masses of individual particles used to construct histograms for spectra in Figure S2.
Source Data Figure S3:
Masses of individual particles used to construct histograms for spectra in Figure S3.
Source Data Figure S6:
Masses of individual particles used to construct histograms for spectra in Figure S6.
Source Data Figure S7:
Masses of individual particles used to construct histograms for spectra in Figure S7.
Source Data Figure S8:
Masses of individual particles used to construct histograms for spectra in Figure S8.
Source Data Figure S11:
UV traces for Size exclusion chromatography of D. Pimensis CS and masses of individual events from mass photometry used to construct histograms in Figure S11.
Source Data Figure S12:
Fraction of unfolded protein from CD measurements and fitted curves shown in Figure S12.
Source Data Figure S13: Growth measurements and fits for E coli delta gltA complemented with different bacterial CS.
