# Supplementary material for: Frequent transitions in self-assembly across the evolution of a central metabolic enzyme
Source: Nat Commun. 2024 Dec 3;15:10515. doi: 10.1038/s41467-024-54408-6 (PMC11615384; doi:10.1038/s41467-024-54408-6)
Supplement: Supplementary file 6 — Source Data [file 41467_2024_54408_MOESM6_ESM.zip › Source Data/SourceData_Fig1.xlsx]

## Sheet: Fig. 1a newick tree CS
((BAJ488271_citrate_synthase_Candidatus_Caldiarchaeum_subterraneum:0.8335119924075758,((WP_0685764481_citrate_synthase_Thermococcus_chitonophagus:0.18413848919145215,WP_0110113161_citrate_synthase_Pyrococcus_furiosus:0.27409806113844626):0.6049532073190451,(WP_0109785651_citrate_synthasemethylcitrate_synthase_Sulfurisphaera_tokodaii:0.36055103927139065,((WP_1558639751_citrate_synthasemethylcitrat…
hase_Granulibacter_bethesdensis:0.21500989089676592,WP_0488625171_citrate_synthase_Acidisphaera_rubrifaciens:0.17720829132342475):0.06073241524854067,(WP_0272842911_citrate_synthase_Rubritepida_flocculans:0.23843196574389403,(WP_0731326321_citrate_synthase_Roseomonas_rosea:0.058823593464775836,WP_0438340521_citrate_synthase_Roseomonas_aerilata:0.05250890469668512):0.08252311256402534):0.084167576…

## Sheet: Fig. 1c mass photometry
Mass Photometry	A.comosus	D.radiodurans	F.taffensis	N.opinata	P.olsenii	S.elongatus	T.marianensis	T.pacifica
	masses_kDa	masses_kDa	masses_kDa	masses_kDa	masses_kDa	masses_kDa	masses_kDa	masses_kDa
	470.514	82.7055	83.3114	275.92	345.667	824.152	100.375	284.41
	119.845	73.5643	104.642	258.948	146.765	623.896	255.617	294.85
	118.927	113.59	103.511	264.197	372.066	716.203	95.2228	273.036
	116.74	90.8583	116.399	542.307	131.828	-140.333	183.838	302.909
	485.794	71.5882	77.7314	254.364	351.865	812.129	81.6838	276.916
	407.402	79.6082	93.153	273.599	345.433	832.533	91.0289	289.002
	459.787	62.8503	112.892	243.684	401.692	813.53	514.774	364.711
	417.378	81.7006	87.3913	267.032	101.681	288.982	103.085	-101.902
	136.372	94.3934	113.559	-104.086	111.761	806.221	79.57	317.937
	479.041	73.6366	108.27	281.105	339.954	885.996	86.0147	306.336
	487.947	83.0016	94.0324	247.575	349.884	282.598	279.978	308.336
	106.929	91.4963	96.6536	276.734	133.84	836.647	92.3315	289.53
	97.3755	88.9149	81.7205	251.691	327.958	842.425	96.3229	241.772
	105.776	69.3378	86.8339	266.55	337.177	820.274	258.855	353.505
	472.754	90.7622	106.621	283.872	350.249	822.179	171.499	303.489
	2889.94	75.1315	119.082	261.973	320.428	881.137	81.467	214.215
	450.227	88.8941	52.7629	284.34	385.297	786.549	179.589	279.798
	503.61	112.973	114.953	278.753	346.252	862.246	163.615	313.003
	471.255	91.0308	88.1538	281.274	110.959	832.823	97.1983	301.897
	493.941	178.624	112.107	263.159	75.1191	864.523	103.382	309.018
	466.515	80.594	77.6067	244.378	353.082	32.1834	184.702	298.752
	478.171	93.3062	90.4137	228.204	-149.292	817.93	85.6352	338.863
	526.386	96.3028	166.02	277.848	127.602	842.953	92.9526	262.891
	459.878	88.3842	114.199	268.914	124.052	814.774	78.4509	287.739
	104.606	66.4283	97.5644	256.463	-80.7676	821.863	61.8225	285.8
	418.564	99.7215	96.6612	283.657	374.416	812.753	84.1004	278.313
	481.869	82.1607	197.561	275.249	368.221	833.669	89.8452	-54.261
	129.28	94.9939	81.7436	272.776	201.884	829.4	91.4538	315.973
	113.298	82.2177	101.623	269.762	107.974	482.045	86.7636	289.245
	462.502	84.238	-98.0139	238.706	120.368	816.842	86.8901	287.637
	448.232	85.6141	89.0892	261.818	120.636	704.847	77.9471	276.731
	559.071	85.7481	176.051	267.641	340.695	803.186	177.933	289.768
	440.954	81.5141	91.5452	249.823	332.857	783.644	94.7377	275.568
	68.343	82.1075	86.5441	251.105	-102.544	815.835	183.899	279.455
	132.452	95.4042	99.7549	271.613	343.643	816.786	86.5715	605.231
	442.52	81.0791	104.274	259.288	147.987	544.914	160.742	293.445
	462.87	91.1812	93.4124	306.228	124.57	838.759	91.3506	297.845
	464.724	156.818	-90.4562	281.269	369.942	833.653	84.7762	301.842
	113.901	70.4701	86.4829	235.433	343.744	278.257	108.289	312.272
	456.389	97.0751	105.932	267.496	343.868	839.619	179.991	293.661
	108.299	66.3845	100.626	254.587	108.97	853.171	96.7209	294.812
	120.11	89.2545	85.3987	270.954	315.512	1092.11	184.432	295.644
	451.487	75.9006	82.973	419.607	85.3367	843.687	93.2051	314.931
	121.754	86.9341	111.748	308.59	365.228	84.4185	94.5924	299.974
	103.215	86.739	93.3383	280.935	340.173	827.254	82.8146	282.008
	476.66	72.9984	102.28	252.305	346.636	801.126	112.777	295.965
	479.632	79.5712	93.5579	287.553	309.799	-84.0908	71.0596	285.633
	494.832	71.1318	92.89	284.398	325.185	813.823	241.387	284.702
	463.285	83.0311	87.6781	224.892	275.054	825.373	183.106	-101.729
	490.839	82.5772	91.5159	265.081	353.989	84.9737	91.2897	326.598
	117.049	73.4367	110.464	275.753	114.588	795.457	176.945	288.01
	481.965	80.6855	132.481	250.277	294.921	-148.009	101.639	281.417
	141.527	71.5959	92.5194	508.276	139.554	781.458	98.2071	299.107
	497.205	86.594	136.092	273.91	309.239	821.334	84.3459	298.783
	461.923	90.0108	110.277	283.326	105.188	852.72	103.453	323.087
	109.913	308.186	319.173	245.048	344.688	768.98	242.007	297.225
	478.29	99.482	107.815	290.942	364.164	816.036	164.841	282.62
	501.705	74.9234	85.6086	268.107	351.986	92.4929	85.1282	280.888
	616.467	72.648	89.1872	270.704	116.108	803.104	74.9392	307.479
	562.706	81.7546	114.636	241.007	340.437	780.868	305.747	297.951
	445.22	71.0302	66.9488	273.035	348.355	811.234	82.8241	296.617
	466.734	135.928	106.61	239.494	91.3171	837.932	91.5428	107.51
	109.142	96.6464	68.4217	238.264	338.573	819.818	102.274	285.06
	108.955	72.486	93.8151	260.078	-98.5748	69.7991	78.2289	289.708
	468.702	79.7241	106.221	246.841	329.285	772.503	89.5363	253.341
	438.228	100.124	92.8956	261.849	112.782	268.145	113.762	296.71
	434.867	65.1978	98.3056	249.681	318.664	850.57	100.442	294.929
	184.252	87.107	141.228	246.243	95.1636	802.301	462.721	289.398
	70.3308	75.4169	104.22	265.549	368.6	259.387	83.8944	306.796
	542.68	82.3467	111.567	262.629	347.976	804.376	84.6744	329.769
	475.748	87.1728	85.0071	299.573	343.315	816.627	79.6557	262.682
	465.004	139.496	122.63	273.775	393.47	841.304	181.14	322.208
	475.779	88.7812	66.6198	271.694	81.9397	800.254	91.0274	269.782
	485.175	69.7898	88.065	267.26	115.222	178.643	110.102	305.77
	484.443	100.201	94.9197	292.291	373.439	772.818	83.7193	318.366
	535.185	76.3322	92.4618	276.387	314.668	839.312	180.873	313.506
	487.755	88.731	102.738	269.592	428.139	830.124	160.823	392.518
	204.194	90.1588	96.4711	304.577	301.511	104.359	86.5528	309.656
	471.303	79.5078	122.452	439.801	353.964	98.8129	46.934	304.369
	466.552	78.1411	111.357	292.037	115.12	84.7207	82.7067	322.084
	455.169	60.6914	88.7137	224.132	382.276	828.428	91.8697	289.338
	115.018	63.6523	89.2287	272.383	389.068	-33.4991	425.413	286.371
	500.944	99.8118	88.9096	253.365	331.273	830.451	76.2022	284.269
	455.221	84.3417	84.713	264.084	148.872	824.427	178.86	291.465
	375.142	99.7418	111.316	359.578	317.508	272.736	77.7054	327.242
	472.099	89.4419	74.1343	262.658	86.5925	810.398	86.9827	287.262
	103.758	80.8394	166.623	139.211	315.892	260.124	87.9305	88.5109
	464.47	67.7537	80.8118	303.422	348.044	816.072	106.37	300.869
	111.861	81.663	120.069	282.821	134.983	-224.363	179.859	428.111
	777.314	83.0606	100.622	278.203	119.08	819.647	274.201	281.9
	462.789	67.7168	105.563	274.882	359.323	797.124	93.2554	322.68
	367.125	85.8809	-99.5873	262.197	340.408	808.885	114.341	283.288
	114.847	77.5138	94.7103	274.32	116.052	892.182	70.1241	277.821
	455.919	88.6151	94.4275	284.162	68.0931	798.933	102.641	310.815
	454.984	86.0487	107.091	271.328	265.719	278.608	90.6688	322.45
	475.253	91.4577	95.7957	-89.5217	352.918	854.497	84.3101	289.213
	119.199	91.2759	93.9348	250.052	84.7293	825.017	109.031	313.87
	461.125	73.34	103.945	272.216	394.035	803.115	183.581	364.451
	456.526	91.6907	117.352	260.584	111.556	831.556	199.653	300.596
	474.831	80.7642	113.876	301.101	328.082	793.516	95.4332	330.192
	99.707	87.3512	89.1764	246.095	372.488	813.495	76.9696	110.214
	388.459	87.7552	102.348	311.621	-86.1393	267.227	91.2533	-97.2226
	110.896	75.988	68.7189	289.592	338.651	-23.6265	171.086	75.0144
	442.512	78.3077	167.074	66.9747	72.8799	890.618	246.811	311.087
	473.525	80.6717	112.381	237.443	353.761	809.781	198.086	83.2457
	478.073	74.8075	97.1647	256.33	359.709	818.106	88.9735	99.3202
	466.271	79.5234	85.2873	267.113	108.214	-251.077	79.5641	286.158
	448.208	77.5474	100.345	246.584	116.991	827.758	100.419	135.091
	1513.53	69.2123	161.248	280.278	82.3697	618.3	89.795	291.489
	462.911	87.0762	187.45	250.993	359.145	823.432	94.0963	275.264
	968.572	90.2363	106.392	246.008	347.039	814.278	75.7015	303.717
	883.473	86.4524	91.1623	257.781	308.43	191.428	325.172	285.78
	500.119	82.2488	71.2291	234.314	121.144	45.0827	94.4813	286.493
	461.727	81.0433	113.682	267.521	408.762	69.0889	253.707	297.862
	477.283	95.4911	93.8836	277.643	76.5831	95.8176	171.054	285.364
	428.918	104.935	111.98	262.197	134.153	826.895	166.75	312.007
	141.111	-96.0913	122.975	269.47	79.4542	-392.792	85.7073	269.082
	471.953	72.1859	108.481	253.379	126.349	830.994	84.0985	290.408
	450.928	74.4657	101.628	311.543	80.992	277.438	162.024	277.352
	114.863	90.2957	138.515	289.81	110.465	1269.12	74.2882	304.74
	468.492	72.4733	85.5255	249.34	361.002	825.672	78.8751	298.517
	542.443	79.2089	138.882	295.552	99.967	825.045	88.6668	163.358
	118.687	79.0166	186.461	268.703	337.628	-53.1596	78.766	295.133
	463.029	77.9705	84.2679	276.195	109.185	776.915	94.7503	279.307
	459.039	88.9447	78.8278	282.546	345.663	803.151	483.397	290.024
	440.491	88.7451	93.8445	267.024	343.382	864.033	69.7125	276.717
	445.621	107.014	119.395	279.279	118.208	808.09	84.6272	-174.937
	147.177	165.022	109.762	254.399	405.306	820.647	82.026	292.877
	110.576	87.2872	83.6273	249.466	317.014	845.813	88.3919	104.408
	469.562	76.9736	79.8465	277.319	69.3856	289.18	91.4363	310.592
	464.744	66.5084	115.515	268.477	355.041	818.538	158.159	-163.178
	475.595	78.8079	200.402	255.37	113.773	-275.627	171.347	281.376
	416.624	81.7618	90.3114	289.827	134.35	796.938	76.0219	313.929
	464.627	90.6648	93.9155	277.039	367.748	819.347	83.4324	294.851
	66.8221	78.846	113.143	265.002	389.69	306.275	98.5961	105.612
	480.268	71.4805	93.3102	300.845	338.533	281.922	78.3552	-104.203
	114.206	72.5742	95.6983	270.187	121.779	743.652	96.1663	307.775
	960.032	86.5776	107.901	296.838	186.58	101.499	97.8744	274.511
	476.26	84.5172	84.0754	317.191	300.838	721.065	88.4413	-88.6187
	458.259	163.701	83.5734	363.239	116.931	217.74	253.814	287.824
	480.95	79.4065	63.1996	247.803	119.742	811.884	98.8594	272.056
	501.01	83.7517	121.62	277.847	354.389	95.937	103.409	288.729
	446.211	102.138	101.034	261.329	154.761	790.321	351.984	302.227
	474.853	85.454	102.371	262.028	356.756	680.093	66.4262	316.615
	426.319	86.6753	109.895	247.368	74.816	824.646	100.958	313.423
	-116.189	91.3364	97.2698	273.938	59.6153	829.478	81.6493	332.003
	466.103	88.0432	126.806	264.815	132.771	780.644	157.316	306.052
	457.135	80.1893	99.9838	254.61	341.994	661.051	105.016	276.395
	438.911	83.6514	89.5548	280.461	357.748	285.597	193.854	266.422
	144.971	89.0702	72.0536	273.111	370.136	836.018	82.4344	308.678
	524.193	69.9134	92.9404	278.624	329.752	820.399	91.4024	302.804
	112.5	86.3869	103.032	272.826	-93.352	806.346	162.069	311.154
	460.759	97.2577	149.154	283.017	340.423	106.592	89.3535	-133.726
	440.191	92.6622	103.433	270.609	116.246	843.761	81.5208	289.343
	548.844	78.3376	90.1846	258.191	88.212	860.282	92.0587	307.984
	396.784	88.9664	137.619	285.731	135.334	818.23	104.798	294.926
	120.91	73.3076	115.172	436.044	327.391	825.883	87.6026	-117.747
	111.574	81.4512	107.911	268.756	125.926	822.58	93.5094	-94.0621
	449.173	81.9339	115.273	272.665	502.191	834.379	425.405	87.6001
	487.124	168.797	100.476	280.59	103.13	257.115	80.3945	102.344
	468.788	162.99	98.6285	325.358	122.986	-44.2407	73.4435	367.434
	458.054	72.439	95.6211	228.457	-98.9783	832.979	182.614	325.673
	465.613	107.293	97.9883	268.04	106.276	809.502	82.0366	287.123
	456.879	69.3292	105.198	227.235	399.254	-230.271	116.652	277.839
	452.155	64.3771	118.799	263.057	120.185	236.809	102.305	311.552
	455.422	166.26	181.558	269.294	374.362	841.357	99.3658	303.763
	474.411	80.5215	97.9672	265.309	342.356	93.0698	90.0356	315.935
	464.62	79.1686	116.207	262.448	118.464	782.892	78.6799	320.337
	411.577	74.7159	103.566	263.507	333.545	278.605	103.507	289.064
	470.453	84.7421	107.858	79.4285	83.4614	279.533	178.435	290.604
	430.65	146.697	88.1719	267.39	92.3105	820.936	91.7217	302.033
	435.769	81.1006	107.627	489.217	339.205	789.03	99.9904	270.837
	404.379	74.83	106.728	272.999	113.299	795.292	107.254	286.567
	463.161	76.4327	92.3071	275.808	340.927	773.605	291.408	299.678
	453.033	81.6582	121.937	284.996	347.223	818.568	70.7974	269.961
	493.461	79.3898	100	270.838	99.022	815.762	85.582	273.868
	474.72	101.723	98.6575	221.813	374.426	816.397	91.2479	297.12
	136.992	94.8862	88.0364	253.512	337.304	846.596	97.8734	260.3
	473.718	81.4689	115.476	395.887	327.972	-264.366	80.769	296.12
	455.774	85.3404	104.856	240.495	582.614	832.23	94.4711	306.38
	439.418	84.5411	82.3231	276.721	112.249	258.692	101.409	295.26
	551.557	70.4368	108.1	234.327	93.4388	265.482	93.7075	288.158
	131.702	78.6514	89.0683	249.638	164.971	106.55	87.8273	138.243
	431.734	76.6266	91.2121	287.345	340.496	828.081	161.666	-51.9868
	471.154	86.0058	90.2089	92.3046	362.657	796.867	106.727	289.678
	460.895	61.3717	107.974	258.453	111.534	811.051	90.5166	286.48
	544.13	70.8613	102.96	243.997	68.0845	52.2428	168.699	303.949
	404.819	96.6933	83.6042	281.916	102.351	783.159	153.793	276.773
	405.489	85.1476	93.1109	269.165	326.306	-116.555	101.018	-89.9355
	450.275	76.0294	79.6905	270.407	78.5704	85.7795	96.0963	302.106
	1400.54	64.4628	96.1965	237.983	119.107	255.45	155.886	422.541
	429.469	81.5302	114.492	258.725	93.5939	-94.1339	258.452	373.724
	448.684	84.0267	100.386	273.29	341.816	813.471	91.5474	283.577
	488	88.8356	81.4894	240.283	344.749	233.856	82.1032	-101.378
	441.682	139.485	87.7216	269.315	-109.282	-30.6872	69.202	301.939
	417.053	60.9084	177.819	290.145	333.115	831.212	100.212	298.897
	534.334	87.3235	93.1072	277.886	346.169	839.456	89.7391	327.355
	482.197	68.1537	87.7915	264.884	338.848	803.611	84.4451	407.151
	467.009	61.8471	89.0335	287.974	380.214	283.31	336.745	300.912
	477.892	148.691	67.2427	211.98	115.239	834.583	90.1218	288.825
	497.492	75.3981	92.3029	115.629	93.1755	277.397	82.5826	308.733
	479.455	80.5865	94.5194	231.589	349.027	810.36	91.4831	296.639
	446.06	87.4652	70.1966	255.107	97.6654	814.362	56.493	274.059
	446.311	65.9695	109.824	261.421	374.975	821.882	90.7893	300.659
	535.932	78.887	76.9824	233.479	134.388	827.121	104.836	299.897
	108.501	78.0981	81.9731	263.438	99.6315	818.116	82.783	313.515
	117.465	93.6752	83.4817	272.534	113.058	628.804	91.1222	300.439
	114.508	81.2854	89.195	288.994	325.977	285.968	187.536	289.688
	500.171	88.4759	82.5273	245.796	348.46	86.204	77.2167	302.834
	461.857	102.397	98.5204	264.285	-90.0669	104.145	85.3587	296.447
	809.567	88.0518	110.435	317.409	123.78	-281.615	177.931	310.169
	118.572	75.016	82.3506	299.153	343.301	808.879	160.676	-85.8965
	137.266	78.6964	55.8442	286.364	357.526	816.251	79.2401	288.667
	451.26	67.4678	102.689	265.371	336.72	-89.8274	105.043	285.421
	478.331	76.8872	91.6358	235.082	145.419	669.063	92.0786	313.165
	463.827	95.0557	122.138	246.034	99.6657	817.718	94.505	285.556
	450.38	163.877	181.64	245.405	335.702	815.697	76.9816	276.54
	462.821	74.4415	95.6544	237.8	158.838	820.094	99.23	315.77
	88.0758	78.4977	99.4867	244.847	421.906	807.422	88.6788	321.852
	452.511	105.353	133.78	266.152	435.936	-101.856	89.671	265.563
	474.679	85.3147	96.9458	300.103	128.164	813.598	85.7398	-144.793
	455.069	83.3107	94.8534	284.41	341.811	803.551	86.7108	293.289
	463.372	74.5623	97.3948	267.743	381.274	818.822	70.2906	294.903
	471.487	91.2385	89.5457	257.462	383.795	-789.701	199.834	320.976
	460.735	87.832	93.3982	253.361	365.385	817.079	276.39	-92.1799
	498.289	68.4427	99.628	451.452	339.458	71.1677	346.703	304.528
	85.24	88.6575	98.701	328.963	345.604	787.511	102.73	303.369
	416.836	73.3317	101.578	281.656	119.481	809.622	162.818	259.169
	108.332	88.9316	107.432	299.924	111.91	273.829	79.9387	260.105
	-114.363	76.7434	83.6958	262.661	339.179	-330.789	89.8605	207.409
	443.798	75.7209	86.6645	252.271	389.668	345.415	85.1113	305.443
	2151.34	90.3295	112.982	271.57	121.489	288.208	107.272	107.731
	446.16	103.649	82.4877	299.173	344.559	820.82	95.8328	224.415
	451.707	83.6532	86.2553	276.099	125.139	273.303	76.1712	-81.9277
	477.03	78.3486	78.7043	279.242	342.192	799.077	85.2201	106.93
	432.94	78.0949	95.0184	253.559	350.748	801.969	73.7186	-100.993
	475.618	83.6069	98.9627	274.233	125.821	812.356	112.151	279.275
	483.351	85.7748	110.718	276.478	107.634	818.669	87.9357	291.067
	476.104	73.5276	99.0676	226.823	-72.5763	782.654	82.0528	343.173
	352.735	92.0844	108.269	255.241	338.542	807.093	85.5772	289.539
	452.725	84.4928	98.8739	250.421	328.373	99.678	84.3971	-96.1638
	442.92	83.6437	75.7664	239.733	105.076	289.455	163.278	226.23
	446.001	76.8936	74.128	351.705	113.56	851.013	100.221	236.464
	102.559	86.6012	103.388	266.392	143.432	799.747	88.1244	285.783
	457.115	68.0196	80.5272	266.421	123.878	806.575	169.714	300.13
	465.077	81.2904	81.0641	326.105	63.9135	278.766	245.727	300.807
	115.123	86.0818	-299.96	284.078	79.0938	848.706	97.446	358.855
	349.69	82.5699	84.3937	265.206	131.738	-173.834	176.467	270.915
	447.266	77.1247	98.9303	251.327	112.594	828.883	83.3675	278.849
	404.099	83.8865	80.9473	266.831	287.949	-873.626	91.5561	294.048
	493.255	121.371	108.894	268.456	341.666	282.665	106.952	-126.23
	483.048	86.3025	98.7553	246.1	115.394	841.718	105.417	305.35
	469.439	77.1247	85.8342	254.797	361.314	280.177	169.186	281.428
	480.013	90.1622	58.8604	251.075	116.134	789.999	163.952	97.3235
	480.437	77.1751	133.511	268.458	341.459	805.356	73.4122	-78.843
	451.892	88.8961	101.517	277.572	124.115	-100.003	898.041	312.939
	472.485	75.3413	87.3861	63.1026	72.8716	778.125	106.088	276.219
	127.668	80.0168	99.9761	-75.9714	346.21	833.815	86.9966	281.304
	100.479	80.0621	107.116	256.553	327.474	253.528	103.525	327.832
	549.513	62.9735	116.859	300.748	359.349	801.211	104.336	290.779
	467.055	73.5728	95.7913	287.546	114.658	825.971	85.9871	282.607
	459.76	79.6095	93.3082	278.815	127.977	289.905	84.7346	295.323
	448.672	70.0106	175.103	283.468	91.4039	282.392	86.1433	279.384
	110.889	86.9745	87.6931	272.565	96.4415	249.829	66.0137	283.693
	417.921	82.2746	93.8035	328.696	98.1181	292.904	81.3593	302.941
	461.607	75.8938	107.34	236.148	332.219	-66.1456	102.049	298.183
	659.409	83.326	105.514	-125.546	130.368	-268.266	100.743	298.234
	115.285	88.5059	110.203	255.769	128.614	88.2608	72.3189	278.749
	411.013	76.4942	81.3587	253.599	352.81	808.964	284.096	291.336
	472.624	91.495	108.291	247.664	96.8022	252.961	90.0296	303.024
	904.453	88.6006	123.186	262.709	70.3001	79.2704	314.659	298.343
	420.864	97.0745	196.063	300.878	91.3729	66.6999	77.3111	301.582
	455.243	86.7921	108.834	266.949	187.316	828.92	88.1051	299.256
	478.146	66.8713	100.87	279.922	332.716	280.443	90.8884	106.372
	468.971	169.579	87.0721	96.11	-94.9047	796.734	96.2033	296.857
	543.403	80.5613	97.3577	299.641	349.595	-99.3477	88.9765	309.893
	481.147	71.6115	196.21	267.293	356.665	110.169	93.5456	134.67
	483.196	106.049	101.465	234.301	110.219	112.055	171.643	281.143
	120.228	96.3511	94.3031	204.383	103.564	947.198	69.8076	329.548
	545.102	75.8223	104.753	275.077	94.5146	804.048	76.559	67.342
	452.221	72.8269	100.799	268.886	-66.6997	74.8251	99.2673	288.736
	464.778	71.5023	75.665	239.574	113.07	824.344	88.2287	279.834
	447.526	90.9369	101.241	291.8	360.03	798.725	177.443	295.275
	343.86	105.882	88.2266	285	346.559	807.438	93.3036	314.751
	38.0442	82.8458	95.7795	133.773	326.239	-82.7555	94.1309	294.759
	439.877	72.2826	129.595	271.498	332.492	-260.997	87.978	281.629
	453.891	84.1104	108.711	249.79	339.016	284.142	68.2637	305.156
	453.282	92.0595	107.376	252.385	131.854	797.335	176.709	315.615
	556.53	82.3316	-91.3373	266.415	328.293	221.107	347.464	300.712
	457.067	91.057	156.114	264.551	72.164	236.619	85.0754	289.187
	113.419	61.4207	99.0287	271.882	348.471	276.513	87.6083	304.326
	108.281	95.3038	-73.5096	288.022	108.47	809.235	100.867	326.489
	113.162	73.234	93.2274	291.489	100.793	807.842	92.6375	270.848
	453.278	75.0572	87.4946	245.996	116.091	812.687	79.0799	320.635
	120.027	83.3471	85.5747	267.012	-84.8328	-91.8803	90.7451	304.812
	106.074	76.5985	91.4235	280.597	94.0296	97.8027	73.628	-79.7165
	467.766	99.1315	87.6848	293.79	143.216	52.2852	86.0593	288.283
	480.312	91.2791	102.7	263.399	123.444	817.37	70.5552	86.0731
	451.846	89.5726	97.3001	249.618	355.249	849.394	82.0201	-109.081
	105.739	85.8957	64.99	266.862	349.068	101.162	79.6653	299.703
	463.49	86.8424	102.518	293.544	395.986	826.457	75.9143	244.255
	122.201	89.6179	141.829	71.1642	105.81	812.111	268.557	304.952
	462.784	86.8186	124.497	263.252	62.8521	-111.697	87.0211	285.781
	481.704	78.058	84.666	265.516	375.88	270.351	253.131	304.071
	595.006	173.54	186.656	298.734	371.907	-68.3397	98.8372	308.173
	119.631	78.622	108.877	283.683	79.9734	817.879	90.6993	266.64
	134.755	83.2279	78.9501	269.512	125.334	281.029	100.88	137.892
	467.293	100.915	109.7	266.318	327.377	801.952	91.4977	-100.902
	450.362	72.4226	100.531	265.158	340.458	78.6557	-77.1461	286.628
	466.297	59.0915	107.815	291.374	92.6113	829.258	99.754	273.382
	139.977	64.2573	83.2053	246.078	145.336	832.492	109.805	-97.7909
	108.275	79.6106	96.3982	289.996	99.3761	844.819	166.679	282.793
	464.421	63.0747	76.8482	267.87	112.914	83.6769	87.0826	454.776
	107.109	89.5314	89.9983	298.446	337.825	815.552	93.3965	271.08
	480.618	318.392	102.231	502.95	344.138	287.117	101.366	307.046
	456.771	97.9417	99.087	256.424	131.532	862.775	100.104	276.435
	474.181	67.4007	101.366	260.475	117.583	830.208	92.0058	353.448
	84.9522	86.8472	104.023	256.206	356.05	814.237	178.704	311.046
	840.663	116.048	94.7473	256.085	338.867	817.899	115.014	328.307
	464.415	140.285	117.326	246.094	102.627	281.638	93.6273	-136.256
	104.594	87.5376	102.603	252.845	335.96	101.832	88.5937	114.227
	950.21	78.696	150.57	252.729	124.919	-106.899	91.8245	336.976
	468.15	68.7092	70.3587	279.174	69.4588	-265.773	69.4058	291.479
	40.2078	82.6156	102.636	250.729	338.902	788.988	172.944	94.053
	386.546	82.8618	82.5038	277.62	177.716	787.521	70.82	294.508
	513.139	86.046	77.4954	271.979	370.876	123.218	186.442	284.692
	458.755	73.545	108.487	273.612	65.5342	808.881	192.819	307.381
	384.167	167.88	75.3356	299.519	363.81	85.484	94.4237	294.551
	124.721	74.1433	73.9442	238.178	343.976	265.356	83.7292	286.81
	111.302	68.4745	89.3974	243.803	336.325	95.1889	99.2642	325.047
	450.325	86.2175	94.9569	271.652	347.252	813.956	99.9276	271.26
	460.908	84.7043	100.375	244.708	318.531	821.694	155.206	246.173
	469.394	78.3527	68.5138	238.306	346.325	824.242	82.0089	329.592
	114.801	69.7157	97.4171	271.144	66.6714	863.239	82.2007	327.741
	476.683	83.9512	120.167	244.169	154.685	813.934	160.831	285.048
	459.662	62.4183	94.651	279.247	136.404	808.88	89.589	302.295
	451.261	81.3152	80.9937	289.424	372.479	42.1293	77.5414	321.059
	422.664	81.2622	84.6433	274.231	133.186	810.76	74.337	-39.0046
	479.348	233.014	78.2528	246.663	364.818	182.6	94.9161	296.96
	365.029	73.4718	66.7707	270.655	85.431	271.854	85.3226	302.29
	109.215	91.4813	-70.1923	256.194	75.2123	269.16	74.8255	279.307
	122.962	84.37	119.646	265.857	334.353	813.881	77.5205	297.568
	109.107	68.5204	-104.724	262.041	335.944	836.927	175.197	283.263
	448.87	100.553	103.384	265.406	630.915	840.131	105.051	310.105
	470.897	80.1708	91.834	263.932	120.555	799.574	82.0323	286.51
	-95.0914	87.8811	111.924	281.648	320.808	822.879	140.501	261.799
	119.8	84.4298	77.7357	261.284	82.702	802.346	109.872	293.979
	461.581	80.5839	101.704	240.211	110.008	-808.884	180.675	297.21
	566.058	86.0072	112.922	275.572	328.504	255.768	82.3758	100.086
	474.88	88.2562	108.274	294.894	115.609	-90.5943	101.869	-88.0044
	375.66	74.1908	130.822	257.036	356.817	789.818	81.8321	303.92
	452.307	88.5158	95.5343	281.514	309.869	-67.5855	92.6575	297.834
	108.469	66.6891	83.5571	213.69	-100.115	791.817	212.743	311.478
	449.932	80.9965	94.2553	266.459	114.406	796.388	176.684	105.107
	462.951	76.1691	106.457	296.18	136.4	801.079	73.9285	-86.1493
	578.148	86.1598	73.9452	260.313	343.581	799.435	101.997	-50.1229
	461.884	70.6801	74.2113	265.042	320.386	812.36	179.745	297.001
	470.218	82.6951	118.079	264.342	351.589	803.336	111.669	308.136
	453.353	80.8765	105.898	294.303	399.832	809.082	68.0993	288.653
	118.155	91.3835	96.4886	107.754	162.513	799.254	93.9254	456.248
	445.102	82.0506	94.1912	271.245	114.181	93.9001	173.688	319.169
	383.935	71.9015	98.497	283.159	136.198	-109.108	172.645	310.307
	384.829	74.2632	92.1724	53.3819	125.134	826.746	65.5655	279.037
	-55.4992	88.2373	105.377	402.429	345.294	821.701	79.6517	85.2826
	406.342	80.8621	71.3873	246.733	105.642	847.369	183.775	283.524
	823.929	86.3883	130.248	209.158	341.479	816.51	102.015	309.434
	181.513	80.4276	116.023	-61.1383	120.376	299.178	214.281	255.871
	495.514	85.0891	102.285	283.177	135.313	731.892	101.067	247.079
	460.174	80.1951	84.6294	78.8573	112.232	782.581	94.4887	298.428
	455.608	81.8577	158.285	281.347	350.027	802.691	163.203	310.783
	451.884	60.6289	88.8022	254.35	338.006	805.628	88.7315	136.044
	446.655	92.808	92.2497	377.679	354.443	804.121	103.334	280.432
	449.553	82.0866	202.468	284.102	-78.9508	260.446	87.3651	96.9553
	112.521	77.1274	137.301	267.187	341.334	-262.111	79.0251	326.156
	464.423	73.7981	107.169	250.226	347.723	832.191	107.319	298.227
	417.562	95.8101	90.7694	285.08	99.7721	754.337	171.082	332.95
	112.251	80.8146	110.713	261.535	350.568	815.512	122.755	294.247
	460.669	71.7637	187.182	246.692	388.491	283.704	174.779	283.655
	445.185	89.2947	91.1925	270.4	125.782	830.45	91.769	293.879
	109.639	74.6923	103.423	266.411	73.2691	791.512	89.882	274.714
	414.773	63.0237	98.9069	246.523	116.078	824.18	95.6421	301.229
	447.77	84.8828	80.2272	253.28	362.341	921.146	162.763	329.29
	487.53	65.2265	86.6121	257.628	110.099	45.3102	77.1524	287.007
	119.952	126.258	85.71	270.12	523.571	817.544	74.5607	299.341
	119.019	89.0515	157.327	276.926	344.564	821.582	99.384	302.029
	461.099	69.08	84.9256	305.686	64.5439	824.911	84.8414	290.24
	130.874	77.9947	85.9671	241.732	65.6833	343.268	161.423	-103.488
	452.432	75.1987	104.285	273.383	380.973	-351.51	129.2	302.322
	487.39	70.8982	108.77	267.54	72.0268	268.434	242.972	282.185
	435.216	91.2107	87.5417	267.898	346.934	796.78	78.195	304.273
	447.412	91.5655	109.605	269.163	97.1995	799.177	87.0804	292.849
	472.765	887.166	88.801	288.627	104.766	-96.8135	83.3949	287.486
	538.378	63.3583	117.996	-84.8202	119.329	89.7089	197.629	301.477
	122.933	354.725	107.069	102.76	101.456	89.4502	77.3084	296.983
	484.848	73.4118	106.902	280.683	365.442	792.922	89.1092	297.695
	342.416	79.828	92.0224	474.084	124.303	841.281	77.9979	304.097
	967.224	78.5955	79.4166	279.459	352.932	88.2236	80.2787	281.39
	475.891	91.9385	106.321	240.176	341.069	821.81	100.58	314.551
	444.158	85.3978	107.694	250.288	373.685	813.544	92.4968	325.485
	128.458	81.7032	96.6789	274.321	329.752	836.096	106.189	300.312
	472.967	85.1012	86.9412	245.359	52.3163	834.004	78.2142	282.743
	472.671	87.7784	100.225	98.5298	98.0962	263.053	90.3123	301.237
	816.275	80.3635	112.494	272.326	344.144	838.766	98.8017	-83.0738
	461.687	79.1975	118.162	259.663	81.7821	832.716	105.575	308.23
	456.338	167.336	107.928	292.389	362.027	807.306	184.922	330.771
	451.636	148.362	152.865	227.759	133.109	789.45	84.0816	281.073
	470.694	155.017	103.843	262.218	348.086	833.193	85.2704	313.629
	360.235	75.3285	127.461	252.691	316.779	821.729	99.3136	307.461
	473.661	83.896	108.014	89.3829	-78.9206	95.1486	81.891	302.397
	915.122	73.4599	96.3785	268.502	368.312	809.381	79.0176	336.64
	125.322	92.7309	93.1061	473.153	364.595	813.648	113.146	297.429
	125.433	87.3329	104.738	324.375	97.1515	827.403	99.4647	299.391
	436.531	83.7671	99.6826	255.444	128.399	842.818	62.6359	329.482
	492.548	90.8455	74.6665	284.699	304.992	828.858	653.475	294.256
	110.252	78.6996	93.1517	257.459	355.114	108.631	176.83	320.253
	373.901	93.4923	111.57	258.688	397.944	109.593	84.2611	95.3622
	452.549	78.0209	84.3892	216.026	92.3541	790.099	76.5473	403.642
	535.376	93.7959	91.481	285.618	415.858	796.033	106.049	-85.6152
	112.593	79.6656	100.022	263.519	123.648	821.479	178.216	295.748
	455.412	78.4615	102.124	258.109	431.358	817.431	154.173	309.867
	135.736	68.7493	98.1232	272.779	326.417	811.424	80.4949	71.2541
	458.245	71.744	95.8297	280.545	103.146	797.13	89.3291	270.727
	448.147	81.6929	100.864	227.394	113.226	811.433	74.9127	93.4532
	111.44	92.3404	109.856	251.404	118.586	820.181	102.896	283.159
	127.122	65.0189	106.715	272.364	115.802	787.609	182.576	300.571
	460.193	125.762	95.7171	298.076	403.741	827.234	113.429	300.626
	445.627	75.1417	68.7664	229.601	541.934	836.679	95.7942	288.054
	423.131	76.8874	185.24	268.968	135.176	268.338	518.619	309.785
	448.072	67.2586	89.6822	94.5739	118.388	809.607	90.1848	298.162
	564.218	61.8513	99.3255	89.8825	394.378	817.556	97.5809	297.83
	377.971	79.3607	97.8472	100.281	348.408	786.42	109.119	318.716
	112.831	139.726	148.88	184.792	360.001	280.778	80.1509	114.994
	124.678	78.0577	91.3715	248.626	99.6926	282.556	148.02	-79.3604
	113.26	153.693	105.55	288.612	385.153	859.053	80.2615	89.9733
	442.792	81.096	137.545	285.974	337.246	824.243	161.192	316.625
	126.901	80.7212	110.801	256.469	347.966	272.723	94.6047	288.468
	113.42	70.5865	105.039	254.365	324.192	-295.586	78.5488	290.603
	376.103	83.077	83.7308	234.74	133.128	273.188	105.364	306.192
	127.4	85.008	102.239	272.163	77.3684	-63.4764	176.795	301.651
	455.258	82.6405	127.468	284.101	344.383	811.749	190.11	295.276
	112.703	99.2694	106.512	266.856	83.7863	306.504	97.4811	298.118
	99.9632	73.349	73.0975	276.717	71.7801	75.8025	180.941	311.544
	468.366	95.1969	81.4412	280.208	335.098	832.384	100.126	256.885
	116.165	90.2127	99.3107	267.857	362.32	224.139	175.141	302.034
	37.8438	74.5679	94.0527	562.529	124.519	-58.0843	184.731	264.399
	119.379	78.3252	66.8956	295.929	62.9151	810.264	172.676	274.443
	446.974	90.3809	101.073	269.391	110.326	281.017	91.3092	290.326
	469.527	74.2974	86.4929	276.997	128.613	834.943	95.2428	294
	101.496	107.311	88.6687	258.287	324.294	54.4176	261.913	309.307
	454.299	90.644	105.321	335.388	120.159	800.346	87.3119	72.292
	448.948	82.8419	70.0414	249.815	96.2492	87.1785	77.8858	312.874
	107.899	82.941	127.262	261.27	332.531	-88.4163	417.746	122.817
	117.735	86.4526	118.336	272.245	273.89	-793.091	101.535	296.244
	444.489	76.5118	100.094	237.974	119.519	84.372	92.8235	99.9757
	460.089	79.6365	80.4817	290.694	380.835	809.149	95.819	313.576
	477.464	77.9339	114.521	272.973	286.535	75.8122	83.1709	259.292
	416.616	72.7784	93.5235	270.915	295.105	306.879	113.981	-78.679
	115.261	82.1058	79.7061	267.564	371.102	798.208	70.74	284.599
	482.551	81.2757	90.7324	257.268	333.114	-52.051	85.5368	292.629
	463.961	95.9441	109.095	260.691	318.561	806.68	87.175	297.976
	462.391	81.8334	84.8425	260.726	351.66	786.48	77.7916	292.796
	478.435	82.5842	84.3907	250.725	313.823	87.4156	88.7527	308.518
	485.347	74.333	95.6749	266.389	471.031	-94.6634	180.218	287.17
	465.307	95.0248	74.3828	268.821	67.3115	804.225	92.7038	278.995
	460.432	72.5264	110.467	256.168	342.078	790.322	174.992	261.766
	471.674	84.3616	99.9278	296.497	121.497	76.7604	244.017	258.458
	111.706	92.512	101.545	269.052	163.527	548.868	163.469	-102.934
	488.46	77.8254	97.6505	252.876	383.575	770.411	82.7512	111.967
	468.114	87.9396	97.7053	244.837	100.94	-149.961	405.932	293.964
	460.827	75.009	113.668	264.855	334.906	823.335	102.55	291.033
	529.587	88.2988	83.7455	256.644	140.295	814.842	194.555	-104.733
	493.162	80.9365	54.3137	256.826	334.203	801.792	101.812	102.825
	465.146	90.1872	105.165	348.811	341.97	828.52	71.9362	287.509
	119.42	72.0819	117.769	271.648	80.4404	108.455	147.883	304.295
	445.014	101.671	82.4772	284.987	347.45	39.6953	84.6635	113.886
	450.338	202.289	91.2052	264.791	111.396	90.692	86.6553	297.126
	582.334	83.9221	137.786	250.652	345.351	798.296	100.456	305.365
	461.998	77.3467	101.621	257.292	336.342	-209.755	285.766	333.989
	115.495	92.4643	91.2744	252.761	356.783	292.703	93.6797	259.373
	537.522	90.4792	92.1676	265.148	-83.9372	-265.9	152.321	160.895
	460.94	88.6332	122.123	289.284	355.186	806.075	593.111	300.68
	369.158	72.6199	113.769	243.693	372.016	268.884	75.5186	104.37
	524.833	95.6197	106.859	244.216	346.003	-324.583	77.1519	296.341
	545.802	85.8606	93.8371	296.262	-112.123	339.385	173.277	301.783
	513.737	71.8856	166.321	268.029	322.05	268.968	181.636	246.072
	491.023	106.318	74.9629	270.584	154.324	662.144	120.289	253.7
	472.458	71.8102	108.803	270.7	366.489	774.413	100.912	314.148
	451.398	74.4333	131.962	267.813	343.918	821.748	164.228	317.824
	464.57	95.7315	112.43	261.763	351.57	778.71	84.4008	296.679
	445.421	82.2338	124.783	239.872	359.226	80.3965	92.3561	82.5886
	464.871	78.2384	98.7087	282.141	334.294	817.448	95.1955	297.816
	447.468	83.1538	109.756	256.505	375.648	842.977	90.8883	89.9415
	271.4	80.4544	102.967	272.564	77.1802	265.176	91.9093	273.586
	470.469	85.3149	92.4316	270.196	475.328	844.429	77.8466	269.345
	113.049	72.1234	103.587	250.178	348.463	793.999	86.1465	278.281
	114.108	94.9412	105.872	292.133	333.351	744.723	169.117	-66.2705
	450.315	95.0905	65.9182	275.474	76.6972	753.883	89.0917	-177.207
	101.188	64.3398	104.893	211.238	354.361	785.004	90.9961	111.53
	444.74	78.9898	108.506	290.01	112.41	825.5	85.5166	309.041
	474.794	75.8568	72.0864	300.306	112.268	795.392	99.5457	283.866
	126.234	86.2868	80.0425	215.173	340.181	254.87	100.341	297.833
	454.069	79.5711	64.1833	248.05	124.735	841.545	98.1781	286.378
	54.8723	73.1123	102.564	303.105	345.737	905.672	182.721	291.536
	117.487	74.6838	120.029	251.279	147.367	845.832	159.825	273.352
	466.115	77.8437	99.9835	286.139	87.7721	-594.05	83.1287	308.028
	472.438	82.584	119.063	250.417	351.511	816.734	-43.0247	306.289
	110.319	73.6099	86.6366	109.932	333.936	620.376	84.6382	282.008
	433.678	92.2995	96.2468	256.617	126.461	837.999	87.4121	289.939
	106.253	76.3728	281.516	281.147	393.855	793.146	89.3534	299.024
	452.34	79.9621	118.524	238.689	420.129	281.166	80.342	289.838
	441.97	63.0014	99.3863	255.222	299.703	813.441	163.536	280.965
	443.176	66.8207	120.849	279.59	395.753	-47.5339	259.397	293.318
	454.492	77.1182	93.6576	250.907	342.838	799.417	76.4185	292.372
	472.337	59.5053	119.902	247.095	94.7181	328.363	85.6254	298.638
	117.747	72.4438	97.0385	288.225	344.807	-329.152	159.783	293.447
	863.548	87.4402	98.7364	274.63	342.718	805.892	92.4624	268.823
	511.626	93.1271	129.588	267.048	335.477	847.309	191.733	429.414
	371.816	84.7077	98.8705	271.151	393.221	60.6648	83.9894	272.108
	881.613	82.1247	104.07	262.165	122.476	465.976	99.3843	299.697
	487.46	81.7965	145.61	286.815	171.144	846.703	98.2867	-189.656
	458.66	79.4066	183.418	276.384	65.2524	807.557	96.6752	302.445
	442.729	79.0698	86.0588	262.465	375.004	89.0735	77.401	319.357
	476.409	87.4897	92.1357	272.464	347.638	822.449	80.4449	270.57
	493.136	83.6023	81.0385	268.954	317.802	-103.392	95.125	299.222
	476.145	71.4935	78.9408	273.575	119.688	805.494	87.4652	303.321
	463.349	77.7239	119.373	267.784	121.765	150.185	89.7757	322.314
	119.49	72.707	190.136	265.36	341.328	89.3891	79.8593	-88.0281
	461.205	72.7581	108.143	267.411	76.9927	875.116	95.4606	286.736
	548.315	86.7371	84.6409	337.723	106.84	833.182	73.9306	-216.824
	117.22	96.527	118.41	277.574	335.076	202.609	72.7249	279.623
	471.71	81.2121	130.548	247.813	333.099	830.078	566.057	310.002
	109.385	73.2635	130.658	254.716	340.809	92.7405	162.12	299.047
	467.158	90.4063	150.837	266.521	325.835	802.413	105.167	277.6
	466.123	99.1836	85.8753	-62.9032	334.791	808.176	82.5479	312.019
	-213.48	83.4374	127.01	280.91	349.909	71.2157	85.3544	315.971
	131.611	94.0771	85.1915	87.9483	346.941	805.345	72.229	296.632
	121.492	159.135	-130.242	292.894	327.037	-355.994	101.209	299.618
	599.46	85.2978	76.4115	271.735	110.963	-337.85	95.7911	305.028
	112.038	87.9821	107.048	251.653	144.619	827.957	76.9238	269.074
	78.6476	77.2123	104.04	267.167	-121.991	809.467	86.9345	274.498
	650.522	81.8874	119.646	254.28	378.18	835.295	79.5332	-120.527
	456.079	139.437	92.7361	258.855	105.859	800.61	97.3785	295.573
	105.289	76.6513	104.391	290.193	346.658	278.532	169.919	-61.5443
	467.322	77.2005	97.8465	264.307	331.455	800.799	91.5819	282.457
	459.455	256.06	81.0596	252.82	192.724	824.216	112.758	305.607
	340.066	73.7579	88.2664	295.896	115.922	270.772	116.701	261.158
	442.581	66.1749	71.4628	263.889	484.849	-32.006	83.259	289.856
	529.303	85.8902	133.361	264.72	-132.161	101.202	83.5891	268.531
	451.928	251.066	100.372	295.278	114.3	813.905	100.432	285.283
	112.29	79.5032	116.67	275.7	347.153	79.8213	169.353	100.067
	537.535	79.7367	141.458	250.51	325.377	90.3044	163.649	-100.585
	461.078	69.5211	106.213	262.045	318.048	809.079	87.2947	288.085
	968.722	90.3543	91.277	258.929	68.605	84.9812	325.232	91.2775
	454.993	71.1989	101.692	284.79	353.275	-33.217	73.9796	301.291
	446.724	96.1326	111.827	262.209	343.454	56.0819	202.379	311.407
	465.837	82.0723	85.5933	253.008	344.68	-75.8286	92.8915	-91.9325
	126.559	106.011	78.7675	247.021	83.1227	266.793	86.322	296.237
	453.808	83.5991	103.406	243.363	336.113	95.0524	99.2357	303.354
	125.301	85.1617	91.5361	279.886	122.606	-80.4134	82.2159	43.884
	474.122	66.0006	105.27	79.8512	397.824	821.971	153.063	294.77
	106.223	75.0604	79.5262	274.525	130.575	815.537	129.477	292.941
	120.847	81.0061	82.4805	261.875	110.898	-72.4796	70.4216	306.614
	418.063	78.983	100.774	-110.456	408.611	88.5273	71.648	118.941
	469.958	85.9445	138.866	364.113	100.118	807.367	86.1866	288.053
	460.721	88.3345	89.9781	258.632	340.339	-79.3973	171.481	-92.2085
	491.251	70.8943	79.766	237.337	-83.977	-44.2304	74.1439	-115.438
	111.061	92.9847	78.158	265.815	350.483	92.3941	105.407	-87.3086
	136.031	88.4989	96.4649	296.81	318.198	-125.197	86.4295	272.167
	457.386	82.5811	142.567	292.191	372.336	-69.8871	89.7302	281.9
	490.201	80.9827	84.6659	261.948	371.23	-67.6665	525.504	279.83
	358.804	67.6309	131.025	252.647	346.989	-28.3161	72.3394	291.266
	478.07	80.2125	100.236	286.398	342.325	804.849	89.6829	278.216
	470.209	150.831	105.509	275.421	364.153	72.6627	99.835	306.482
	476.389	78.3353	91.9943	488.164	6629.67	793.125	161.779	272.725
	135.222	94.0918	87.0091	280.737	110.519	834.495	84.2754	278.257
	419.789	82.04	100.847	285.613	335.073	-72.1097	253.353	338.322
	449.767	87.119	108.667	252.94	364.575	802.211	79.4235	333.742
	2479.03	81.3221	75.3714	275.617	330.781	-232.568	188.442	317.43
	469.267	115.554	116.466	234.798	139.63	721.338	247.963	86.9007
	463.001	86.3524	113.984	242.78	196.135	802.183	281.261	330.007
	105.31	86.7849	107.195	294.525	387.792	837.334	78.8109	297.008
	483.087	88.5809	144.151	258.627	407.211	78.7254	176.516	343.668
	437.576	80.0046	78.868	279.078	330.222	-146.119	112.123	278.129
	455.154	82.2344	79.1527	267.513	309.522	-199.39	83.2829	306.5
	434.119	101.019	80.2724	258.146	332.362	728.532	321.277	309.593
	1037.28	128.46	104.797	277.293	346.457	882.42	100.449	307.106
	429.481	84.8571	122.926	274.799	372.532	816.707	144.111	310.831
	470.122	88.6592	94.2818	88.709	127.758	820.52	89.6444	281.715
	458.16	82.6371	118.868	273.227	126.165	121.952	85.1061	-88.5974
	487.771	83.9269	74.5999	246.354	502.074	802.796	84.7801	297.258
	481.816	81.0981	99.1397	273.965	382.621	796.202	66.3955	89.2795
	464.538	80.9132	155.391	100.043	77.6455	832.621	98.9353	-84.2415
	342.909	74.6903	123.478	271.727	81.7754	831.493	-86.4069	82.809
	448.326	79.6723	83.6951	247.561	293.798	825.585	89.9057	290.077
	463.99	57.776	75.9879	260.587	329.817	713.628	89.098	280.816
	119.111	95.0498	90.448	280.442	326.647	-255.801	81.4902	281.5
	476.505	78.2657	96.445	270.45	74.5402	96.3179	79.9278	282.559
	478.244	242.615	103.808	258.293	339.112	275.298	80.2529	320.449
	376.096	92.8811	179.772	270.96	329.911	791.513	-83.2062	283.375
	492.733	85.3947	95.8381	272.573	339.929	77.5903	176.625	309.429
	432.645	85.2322	98.6278	517.453	63.1155	-801.681	118.617	-100.333
	477.847	78.0308	122.66	293.356	404.408	93.3747	64.9456	261.242
	473.441	67.9762	108.956	267.016	347.406	263.634	76.6999	125.532
	465.355	83.8608	107.54	283.149	378.802	811.852	88.983	311.101
	91.5637	72.918	110.164	288.472	391.918	871.053	174.82	274.726
	161.148	91.1364	86.1114	264.503	349.642	46.1815	79.4786	297.038
	116.714	86.8294	99.688	245.31	330.042	814.838	337.001	72.6749
	463.292	78.6906	118.247	265.863	354.635	68.018	105.568	297.837
	475.1	78.72	91.9666	265.798	361.704	852.556	76.9067	94.219
	956.586	75.3456	138.17	268.15	127.574	255.594	155.895	309.1
	457.929	160.004	111.771	258.611	74.5397	263.904	99.8035	307.668
	466.508	78.0371	91.2186	385.185	111.831	-90.8838	230.301	338.449
	458.665	162.965	93.6388	281.006	325.109	852.042	81.6142	301.203
	463.343	67.9406	110.003	275.299	89.3196	273.618	88.677	211.644
	437.115	74.2642	77.219	286.346	83.191	812.993	80.6123	263.649
	460.601	81.399	122.412	254.632	347.432	-298.41	-73.9516	301.745
	465.432	79.0648	112.607	279.299	113.922	293.572	73.9565	313.396
	127.509	77.9656	97.0351	283.389	335.86	829.739	74.9108	96.8834
	109.56	66.2757	110.939	247.006	67.1446	374.703	146.009	-86.5797
	550.557	67.9783	97.9339	248.855	114.992	815.802	106.202	303.052
	457.271	72.7315	118.704	247.631	87.236	-130.16	163.419	285.623
	451.667	115.636	83.982	253.389	363.454	96.577	81.5892	103.037
	121.961	65.9008	102.541	159.911	272.538	810.558	387.5	294.327
	131.206	96.9303	91.7626	258.5	-92.2764	-60.3022	95.425	294.398
	446.108	85.6577	109.915	261.494	343.276	805.896	69.8628	297.547
	810.146	86.8762	78.072	253.651	-160.902	832.996	249.009	97.3813
	106.244	91.2499	106.093	425.269	336.389	785.181	104.915	261.24
	526.8	100.29	87.7055	264.693	367.824	789.154	98.211	278.078
	464.397	85.9555	107.901	185.376	68.6706	829.925	82.1202	320.396
	478.264	93.893	80.1296	290.417	346.908	106.593	88.6815	312.64
	-93.5701	94.5554	94.6701	198.834	321.012	836.67	87.8762	257.986
	478.151	103.531	88.8873	267.19	345.923	785.426	84.3704	287.214
	479.338	218.297	119.586	226.388	116.194	776.869	-66.8519	304.476
	127.968	72.5567	115.731	-121.434	344.831	816.341	74.0183	281.89
	98.6314	169.111	106.648	271.315	342.107	819.713	96.1936	258.309
	482.983	86.2224	63.1409	277.143	67.4173	-300.649	81.3537	288.554
	424.105	109.855	103.585	262.038	64.0034	836.211	86.0385	295.854
	117.038	92.8527	92.1685	272.113	116.884	809.592	199.522	312.893
	486.583	79.6065	93.0852	128.918	328.105	93.3836	68.661	285.516
	468.539	87.8588	81.487	265.525	-131.177	91.1285	77.0378	290.726
	105.089	92.645	102.875	261.042	342.359	801.042	82.7476	296.458
	442.085	66.4498	96.053	247.475	340.97	-157.243	92.0214	283.889
	472.262	90.3654	217.878	243.722	104.123	-269.949	180.35	312.854
	123.816	85.5553	106.898	268.212	141.497	842.392	167.185	297.451
	478.823	162.599	76.9382	276.854	-95.2233	798.834	156.178	309.768
	463.221	80.513	95.1718	267.33	110.991	1697.08	92.7744	288.553
	389.906	84.574	96.3601	266.319	322.621	847.134	84.1091	295.666
	406.092	76.0863	103.232	249.882	333.82	845.586	88.0534	309.44
	921.905	100.712	144.494	271.717	128.934	164.251	178.953	308.717
	447.791	86.8155	99.6056	288.568	351.273	-93.3529	168.961	87.5729
	442.559	94.0639	68.9349	115.516	101.732	95.1045	247.822	284.589
	488.892	83.7433	81.905	411.737	58.701	76.5226	92.3041	313.177
	111.943	176.432	88.5785	274.064	133.108	-93.062	168.236	292.206
	59.1919	77.2394	69.4751	245.953	350.056	277.338	98.6107	310.413
	477.944	73.7651	83.7428	265.215	342.653	823.626	86.4416	293.616
	453.711	331.692	110.928	246.418	78.5581	55.5657	82.1364	-90.3003
	494.57	80.4277	91.6993	266.842	353.004	-437.067	100.98	288.6
	547.665	83.6057	96.6272	250.049	-75.7343	-35.4331	161.021	306.753
	144.961	94.3361	80.4571	266.908	106.908	77.353	267.111	291.952
	118.633	83.3985	169.129	269.382	131.212	227.606	94.5945	311.494
	450.632	88.6974	125.183	280.626	108.098	228.708	156.432	301.628
	536.722	85.9669	113.843	270.419	328.753	1046.83	94.8925	317.617
	469.166	176.502	117.308	244.722	121.798	-477.098	88.2813	327.306
	577.591	72.515	100.337	265.469	112.944	101.71	80.8175	279.392
	35.2406	179.133	93.4418	267.807	68.4334	73.2382	71.4785	235.065
	110.442	76.495	83.1131	276.608	79.46	92.894	64.568	296.787
	501.728	98.3372	75.0794	254.831	153.629	-50.7934	85.3678	295.149
	465.528	85.439	109.66	255.845	79.6352	233.304	264.295	292.15
	457.12	83.1189	89.6641	252.865	523.674	836.082	330.502	290.78
	453.444	143.891	98.885	266.178	312.395	857.606	79.6886	-34.5974
	348.776	80.2603	127.131	277.038	346.443	805.259	88.0266	299.427
	453.342	74.4353	87.6971	278.029	361.684	831.783	94.8989	304.734
	459.094	64.4509	77.2269	279.156	126.202	85.3555	89.7759	84.3187
	405.982	70.3236	84.1557	280.624	127.762	-340.652	83.1687	310.142
	467.554	83.2004	119.36	252.517	495.404	844.64	90.2265	275.671
	191.695	100.164	91.1572	240.782	343.681	247.42	91.6523	333.347
	515.229	81.0757	88.7965	266.53	340.871	-115.17	84.1675	344.438
	467.677	74.8903	94.6228	273.663	370.852	809.455	85.2071	305.218
	548.955	66.2907	101.058	47.9984	352.135	812.098	85.3899	303.743
	431.33	90.0969	105.417	281.53	-298.662	118.727	186.162	288.335
	466.884	69.3003	106.409	270.91	70.5715	44.0256	83.6862	303.628
	411.264	71.8119	99.7518	270.497	364.93	72.7119	84.5167	310.613
	119.241	130.262	76.5347	269.374	333.624	806.251	49.6705	289.811
	941.721	89.999	97.3006	258.813	-114.002	827.168	159.669	296.489
	-209.337	69.4493	91.0154	280.342	120.363	-94.0311	267.626	307.933
	470.101	72.638	106.696	295.31	352.38	31.2311	89.9638	324.8
	472.603	87.3473	71.8913	260.903	141.023	-115.7	86.9055	268.358
	480.941	87.1052	68.0732	247.302	99.5795	-82.921	87.9389	296.179
	465.273	94.8395	85.4042	261.837	176.549	827.497	89.7388	264.119
	464.152	91.1628	87.1267	282.994	73.1193	830.296	99.7776	290.335
	113.106	65.969	85.8313	247.912	133.286	872.141	82.735	294.502
	79.2663	61.87	82.849	-41.1422	63.2222	88.8329	168.789	92.6306
	90.8649	73.873	107.319	254.2	70.3597	819.694	80.1317	300.68
	114.035	72.6992	98.4345	227.422	702.757	857.172	64.4792	-99.1735
	618.578	85.1123	105.091	242.041	374.231	296.917	79.841	308.532
	473.604	70.3244	88.5305	52.7228	69.9838	-277.747	76.876	-107.866
	98.4621	96.9959	108.678	272.33	112.438	816.081	98.7396	309.649
	423.631	78.5765	91.8914	266.265	64.4615	801.786	97.852	308.835
	439.037	85.0602	97.6685	254.48	361.248	701.174	163.864	-78.247
	446.205	84.9085	89.5511	423.102	291.928	805.072	81.5986	567.223
	457.505	94.6154	80.583	278.867	82.6494	-211.268	103.748	299.631
	165.641	104.439	98.013	207.877	341.14	796.494	177.095	275.546
	109.433	89.9702	80.844	278.194	112.944	699.584	93.3518	222.781
	358.645	91.427	74.9419	264.312	111.521	806.634	91.2312	301.891
	107.199	79.5246	97.3859	277.337	-192.938	805.114	73.046	80.5073
	440.217	75.2668	191.921	252.266	96.1856	-127.446	141.218	119.451
	329.428	90.9345	94.5262	301.13	427.257	823.185	85.0798	297.709
	472.595	74.6642	92.8778	264.921	126.531	835.013	93.2703	-167.018
	442.162	79.4646	93.6592	251.165	90.0428	673.952	79.5985	298.101
	50.3314	79.1383	92.389	260.742	125.632	817.315	264.798	293.796
	120.797	79.285	94.793	240.75	364.627	83.7129	140.04	-101.66
	531.184	77.8562	80.8505	289.55	105.354	826.898	155.137	316.925
	593.236	79.8936	105.247	257.09	350.17	-85.9717	183.458	311.898
	459.603	80.9036	92.4989	263.286	136.441	95.6988	80.3416	273.847
	558.311	84.2062	83.3267	240.805	113.443	-89.0396	81.6883	292.6
	126.07	78.7521	95.4071	94.839	65.5651	272.846	80.1323	317.194
	135.461	85.61	209.034	275.912	69.519	813.546	319.222	289.243
	451.719	73.1766	204.642	270.442	140.832	1055.49	86.3532	-115.621
	473.359	85.8841	74.1285	277.998	-181.326	815.209	80.0671	301.799
	431.956	75.7683	94.6795	267.336	82.2369	279.182	75.3564	299.08
	496.164	82.4037	93.5143	95.0674	353.516	740.171	105.062	-108.419
	436.919	74.2848	109.023	285.088	165.866	-98.3587	91.1935	315.886
	116.763	84.8843	-100.395	258.241	343.405	-391.565	86.6272	328.666
	450.496	71.5244	-107.392	237.885	67.2971	371.336	409.076	312.927
	500.53	67.6766	108.513	313.897	122.196	85.8111	94.0276	330.245
	493.113	97.1744	103.89	280.192	144.593	386.317	72.0112	314.369
	525.053	83.5852	104.906	248.002	347.253	-336.832	104.529	290.495
	458.568	67.8402	97.0967	274.061	314.282	67.2605	102.255	313.207
	422.187	93.5582	87.8375	262.166	330.34	812.749	84.4982	313.459
	472.203	102.811	95.5638	252.225	315.662	-107.653	81.2897	286.857
	470.216	80.5094	167.421	255.946	334.105	823.637	107.692	250.883
	450.34	73.1124	105.936	248.42	365.171	814.401	178.406	298.627
	75.1763	91.0895	93.3855	247.281	78.1791	85.7687	97.0393	275.813
	465.807	71.7441	97.3521	251.464	175.048	91.6823	202.875	75.7286
	487.645	76.1253	75.9539	261.636	96.4591	834.999	74.8819	314.159
	477.082	89.7573	105.784	253.823	114.593	807.334	99.6853	-113.905
	550.178	72.8542	80.7726	262.946	118.439	-118.74	87.8123	311.939
	461.511	82.7685	76.1149	245.179	79.295	79.3143	72.5005	278.141
	113.321	91.8846	106.759	266.744	123.652	797.697	79.4495	-77.3976
	455.396	75.5693	-116.289	240.425	315.919	251.367	256.822	55.1071
	464.12	83.8019	98.9751	243.043	123.647	274.422	85.4685	-101.98
	108.057	87.5408	72.658	241.218	114.572	791.971	583.877	287.777
	459.767	86.7055	102.318	261.243	174.016	800.457	90.1261	313.413
	483.697	76.249	165.406	266.708	118.113	812.478	71.4094	326.649
	111.768	75.3099	103.113	229.866	351.151	817.938	160.778	334.27
	446.872	70.3698	80.0359	283.386	103.943	-519.605	124.829	303.048
	459.952	74.5676	87.7639	274.383	366.689	535.553	97.1917	306.397
	110.499	87.2558	107.048	231.372	325.586	825.871	90.8404	283.192
	451.384	83.5853	118.742	266.363	311.71	810.482	249.581	286.151
	456.702	92.0589	98.6833	244.101	121.815	97.258	194.07	274.071
	451.294	143.408	105.314	253.883	175.699	85.9914	84.0968	286.704
	477.47	72.0033	94.3963	235.238	102.226	810.435	162.972	95.8669
	120.888	78.4841	-94.3099	261.902	346.447	82.4573	90.982	304.102
	559.163	70.0758	146.364	268.797	425.674	860.917	78.1733	326.844
	466.064	78.855	101.457	294.804	395.333	167.667	81.8297	292.134
	457.122	72.5416	84.3795	157.205	63.8194	303.433	176.67	298.297
	576.126	98.74	101.313	252.311	127.802	806.545	97.8951	297.128
	460.218	94.2534	85.9052	252.984	318.918	815.143	84.332	286.238
	550.921	66.097	97.9577	263.199	329.102	307.424	78.2533	310.401
	540.53	89.6366	100.587	298.398	116.265	792.61	99.0724	96.9894
	-34.6466	70.6527	89.9538	238.655	71.0555	813.505	82.4028	-96.8585
	118.116	155.384	86.8515	262.254	395.985	-104.356	68.9269	299.142
	445.1	62.8307	95.9571	213.68	346.009	855.725	80.3219	-181.452
	463.58	179.038	87.3446	260.541	115.999	806.433	433.095	-208.834
	135.451	809.263	100.827	221.069	-130.72	889.409	87.7627	85.358
	406.381	61.5344	123.435	297.443	341.079	799.203	81.1182	300.449
	162.245	95.0382	97.9746	273.743	333.913	821.257	70.1752	320.794
	502.709	78.0868	101.412	251.888	-84.9041	800.439	89.9903	304.183
	327.262	72.7107	112.592	267.436	126.656	251.599	82.5775	307.104
	407.613	67.1897	121.162	-187.149	78.4735	99.6025	88.8357	-110.992
	59.9393	55.4625	110.54	289.2	137.638	-91.4071	162.042	288.577
	457.666	74.4957	108.642	251.883	125.041	811.151	83.6085	94.4457
	628.116	82.8675	103.656	255.667	-105.892	86.7291	93.1133	321.345
	481.821	83.8799	117.437	281.825	356.348	832.11	85.3601	290.327
	115.462	82.4101	121.924	260.924	98.3996	187.829	82.3581	281.007
	397.029	83.4094	84.24	297.455	-133.569	-182.04	91.1002	306.433
	451.014	83.037	106.094	83.0402	119.013	103.614	69.2337	285.356
	-117.464	97.345	79.2051	-91.734	355.767	-95.8193	172.376	296.77
	530.653	238.74	101.297	234.784	121.883	797.174	84.6081	298.22
	454.257	88.742	111.815	279.274	206.544	94.48	163.277	279.639
	467.588	65.847	129.837	227.95	76.491	805.183	251.126	299.931
	110.48	139.375	76.8275	277.653	113.865	55.8611	166.071	306.763
	133.104	95.5765	95.6247	245.574	355.594	824.302	154.135	302.81
	417.066	151.179	78.3665	269.346	118.725	227.445	103.683	404.535
	123.71	80.8533	115.7	317.259	347.958	807.199	82.8475	322.578
	461.367	59.3915	111.319	266.483	129.692	101.546	86.8684	306.454
	529.017	95.3994	92.6501	122.118	372.5	86.6684	87.1683	283.343
	982.892	75.5855	88.5307	261.768	355.841	805.442	80.9619	273.762
	89.5829	80.5647	83.2147	281.725	355.365	848.289	83.0557	304.334
	460.446	67.6488	83.5427	270.33	332.914	810.315	82.3506	-67.7196
	129.606	82.0528	105.918	265.824	-110.911	-92.2849	82.5687	246.817
	486.158	83.9046	101.978	267.362	59.1006	-258.811	354.185	81.4027
	441.454	81.5372	105.766	234.375	81.6415	-66.2779	83.1849	285.681
	121.625	85.1482	111.314	256.177	315.489	809.624	255.177	315.44
	588.696	80.4995	92.6779	61.8793	96.6005	-270.501	88.9275	-108.799
	469.923	77.7803	112.534	-97.3015	246.72	294.405	71.757	293.081
	469.677	100.093	152.593	276.194	330.605	-322.522	86.1863	573.256
	489.874	70.6799	92.9185	272.389	113.349	283.578	246.524	296.499
	449.761	83.9581	86.9608	270.307	355.53	840.995	90.7258	313.291
	392.019	86.3157	105.351	261.14	338.975	792.934	81.1466	277.573
	447.18	70.4021	92.0537	258.012	441.844	272.212	84.9848	297.054
	459.269	83.6805	103.799	114.883	93.6481	797.688	84.1419	74.7993
	474.521	53.4437	117.563	257.894	320.696	815.935	81.3152	303.687
	127.772	80.5464	78.8597	268.812	336.019	295.508	175.764	-77.2229
	365.413	78.2543	100.785	261.882	78.9009	820.171	73.8026	86.6327
	108.145	76.7641	84.9605	257.024	112.211	820.878	97.2462	105.237
	476.67	72.8105	135.945	84.9202	99.5986	-327.518	193.944	82.086
	540.425	83.5484	103.984	-131.825	357.378	330.267	92.2332	275.183
	106.71	104.872	81.1507	279.142	130.598	248.722	245.685	-69.8768
	452.135	65.2118	110.246	258.105	367.127	89.005	87.4036	335.992
	-65.2627	80.3342	97.4301	261.078	74.2993	38.1383	86.5677	308.642
	119.069	86.1678	110.688	258.673	370.701	803.354	83.7574	292.972
	463.435	83.6315	103.012	249.33	359.186	76.2598	126.963	184.998
	124.82	88.4632	102.875	261.563	355.82	771.321	98.0175	289.31
	115.139	75.2833	84.0219	252.794	-86.1093	849.575	88.2205	292.977
	442.504	81.2586	122.57	267.877	392.412	86.6296	83.5088	296.199
	443.665	78.5241	99.8623	289.695	111.143	792.567	86.6494	275.044
	138.485	81.5777	84.965	243.434	342.702	-252.567	87.6554	312.186
	111.012	79.1296	-87.7147	255.513	324.127	88.8371	78.6113	309.075
	105.975	80.9929	70.459	251.744	110.413	-530.648	185.381	-89.0887
	468.735	69.0275	115.262	88.3986	362.219	784.491	341.697	-112.15
	465.539	89.9678	106.89	-78.4504	80.2838	817.494	88.6023	108.464
	462.705	91.0646	76.2137	239.936	-87.9233	816.764	82.1397	93.4663
	377.758	79.5182	70.368	274.935	163.915	297.726	97.4311	317.617
	444.942	84.9625	99.2136	262.282	79.7202	834.951	103.705	-81.5187
	-132.019	83.4955	96.355	260.063	354.988	821.43	239.34	88.2131
	100.201	78.585	97.0566	86.3863	348.417	-261.556	166.776	296.929
	121.915	74.5338	102.133	269.583	123.897	818.668	169.509	105.15
	479.971	83.274	93.9467	259.428	138.218	48.4397	87.2129	281.638
	362.674	78.3183	108.023	-70.4987	112.757	76.6666	87.2015	304.296
	144.452	142.73	104.28	289.231	367.779	-272.954	184.501	-82.2566
	114.364	88.6817	106.918	257.423	83.1306	782.711	93.912	316.587
	427.035	66.6136	107.64	266.528	356.504	811.267	85.8008	322.213
	459.225	90.9641	94.5136	263.062	351.935	78.1101	86.4487	289.013
	467.739	70.3903	110.885	89.8279	349.244	254.784	98.1582	94.5777
	373.853	76.1132	85.2263	263.295	292.615	77.6893	88.8237	297.029
	468.209	85.4568	82.8082	259.502	339.327	434.345	72.9678	320.597
	457.897	101.413	77.8781	197.688	-96.3784	121.084	-53.6929	272.164
	461.953	74.0999	153.963	283.108	383.126	815.538	89.8957	300.78
	817.556	61.6853	82.7505	295.061	130.842	-96.4428	87.7661	308.737
	468.802	183.818	87.0982	260.043	75.1445	-104.16	97.0931	294.104
	464.469	86.2647	116.287	277.566	97.4241	282.235	90.7904	263.281
	102.164	85.7133	95.1478	239.04	113.41	281.859	111.146	-118.238
	474.524	77.0882	85.428	239.496	360.165	83.3599	538.055	285.529
	468.65	92.8299	103.03	218.836	305.217	73.0143	87.5783	71.9675
	559.81	76.5056	119.141	253.076	327.94	-97.0189	188.548	301.552
	469.957	76.3594	150.029	204.89	322.466	823.255	86.7827	275.795
	452.863	98.6186	98.3353	272.209	112.234	822.205	77.7386	89.0593
	463.895	96.4044	89.7063	238.709	93.7276	806.208	68.3712	292.586
	343.68	91.191	81.5888	292.859	120.1	271.246	155.39	276.804
	941.777	79.0764	93.1414	78.5827	-165.904	103.298	79.117	83.544
	470.293	75.5816	85.1854	242.466	339.297	269.894	187.744	328.749
	116.859	78.9976	92.9658	261.668	323.581	802.344	76.5382	289.276
	105.687	80.9934	106.39	235.915	384.545	861.559	171.362	59.3266
	478.624	79.9104	98.0723	241.528	193.081	-47.7504	577.769	296.286
	942.764	83.9793	98.9119	249.798	331.17	289.66	83.4137	313.103
	473.188	87.3812	103.515	278.212	338.834	829.746	172.606	330.136
	448.676	85.8618	88.4767	270.502	357.722	803.514	90.9587	285.972
	441.618	48.9959	95.0546	234.681	344.05	84.1601	82.5894	334.298
	111.24	73.1153	95.646	272.56	273.657	861.351	89.693	322.204
	110.061	74.0958	91.0534	248.741	118.074	79.2502	86.3682	-104.879
	463.984	174.205	109.308	271.792	342.718	284.148	86.1066	107.849
	95.6957	76.8563	-162.065	247.025	346.028	54.8315	90.9698	340.148
	949.229	101.499	126.544	260.713	118.874	-44.0946	177.9	311.806
	469.637	71.7208	105.501	269.548	117.726	-32.1769	175.637	399.481
	466.515	96.1182	143.043	264.322	734.304	277.06	91.3371	283.536
	461.062	80.1165	106.529	263.145	337.246	833.523	84.9228	323.726
	445.523	72.8655	87.5513	271.925	99.9867	35.2299	90.7858	-105.576
	130.873	87.2255	81.6695	254.225	349.6	815.122	182.783	100.29
	459.151	294.032	103.162	283.312	115.583	93.0381	321.828	83.0521
	467.604	78.8153	93.6583	252.817	111.425	463.272	82.2855	286.098
	466.05	80.2311	80.2077	48.7476	321.054	-448.781	177.082	325.841
	470.553	153.002	92.4859	295.788	351.708	793.166	103.711	311.951
	464.516	82.0017	89.639	280.988	119.056	853.828	66.352	87.9504
	176.574	78.3804	98.9399	247.434	348.588	829.497	96.7294	336.396
	456.597	77.8332	73.246	311.419	-87.802	273.498	84.202	307.105
	453.18	90.6924	95.4704	256.8	111.852	858.574	71.1859	341.747
	349.503	88.567	95.3854	263.486	338.713	797.249	88.9473	278.781
	449.904	83.0947	-67.5556	124.749	323.386	-74.3531	99.5157	291.244
	111.565	71.5163	90.7701	268.918	367.458	-57.8871	90.2763	305.007
	124.716	93.9073	107.416	248.729	349.178	103.236	103.272	320.696
	467.416	174.335	109.441	237.455	322.383	824.097	94.924	305.278
	456.725	87.0048	115.591	261.406	76.1856	802.533	160.092	-92.9188
	108.695	71.6032	89.0468	277.884	-88.609	76.1625	90.8963	291.083
	469.787	187.582	116.49	253.53	62.3491	320.411	80.1867	294.516
	444.645	65.5733	89.824	245.748	123.334	47.7147	75.5325	279.304
	117.218	81.8848	97.308	262.052	270.36	-279.017	106.716	246.924
	106.097	164.439	109.63	276.56	126.532	268.648	332.172	-98.368
	115.584	126.4	113.151	256.21	97.3077	-323.608	95.2129	260.58
	465.456	89.9378	112.753	216.12	81.2453	334.962	77.0006	308.659
	462.908	71.0743	92.276	229.224	140.102	825.819	81.891	286.204
	449.516	79.0347	89.0794	255.81	335.216	-25.2802	168.525	-115.13
	114.654	53.7521	114.418	266.254	113.565	765.992	91.4578	275.945
	404.987	77.3163	105.201	217.713	85.5251	107.9	159.153	293.266
	460.347	85.9343	122.818	274.138	64.6059	194.271	76.5992	-120.576
	455.204	79.3675	79.9243	271.522	349.487	853.797	86.1949	95.1394
	466.345	82.643	143.443	250.461	76.4435	290.246	96.1864	282.017
	426.346	68.4121	100.364	287.515	76.8598	151.867	73.4574	323.416
	123.931	84.1234	115.072	332.064	82.0836	846.712	177.315	315.233
	452.155	76.7882	81.2761	277.095	99.5643	806.477	113.142	311.981
	446.201	90.361	98.3985	272.236	335.476	-35.3386	89.5913	279.526
	458.892	61.1887	77.809	254.493	416.814	-329.913	173.253	285.784
	123.169	89.5525	86.9709	268.48	85.0861	-58.3731	104.784	126.947
	267.858	64.0841	107.133	239.579	126.78	790.461	77.2939	287.027
	468.39	82.6302	116.938	243.092	96.7574	-51.2566	72.9586	-112.723
	118.188	82.9364	-91.9637	247.962	154.754	786.74	85.4668	304.85
	469.496	79.9951	106.073	287.048	103.885	801.733	71.1675	-92.2896
	326.844	162.947	-91.6258	268.395	140.538	785.293	82.1882	311.844
	472.924	93.1474	96.3479	270.612	341.482	-339.021	188.844	314.271
	461.201	80.737	87.7271	260.477	105.374	824.634	99.7115	291.108
	454.932	89.5061	87.8664	286.559	364.64	858.458	87.7122	291.798
	479.627	80.1325	101.185	261.474	337.567	415.783	78.5324	295.829
	456.542	94.9901	79.2601	277.068	330.414	689.893	86.4392	324.955
	123.548	71.4446	88.1635	254.196	354.191	-688.547	81.1578	288.591
	126.447	81.9454	105.604	260.211	110.284	-46.9744	79.9685	316.222
	77.6236	77.1957	98.7102	412.229	91.428	796.956	174.306	288.377
	457.538	69.737	111.58	289.388	74.8432	770.25	88.2676	-102.058
	87.0355	76.7309	100.323	-87.4336	323.167	-362.101	166.645	-77.2448
	469.344	78.4256	101.686	222.94	72.9947	-118.951	80.3493	300.618
	457.312	79.5869	93.1674	238.303	401.902	818.479	72.3579	101.852
	461.881	78.6663	98.4323	267.22	329.684	40.4168	88.0608	307.992
	483.332	76.2122	74.4432	226.756	97.9936	798.261	75.6207	307.911
	470.496	74.8354	97.66	250.114	346.222	87.8364	242.211	281.436
	452.453	75.6003	173.81	267.484	109.246	871.16	93.2714	302.854
	475.543	98.2555	89.3596	290.853	331.635	60.1979	247.238	284.303
	465.918	76.8492	83.9039	262.631	329.657	-266.31	85.6025	290.072
	465.803	78.8379	96.4583	250.404	353.349	791.504	168.707	282.492
	442.915	81.3782	167.157	260.513	349.143	-92.5994	185.656	-104.926
	115.649	91.0761	106.467	-81.8751	107.651	-43.3734	182.047	-102.152
	440.417	88.0297	98.4286	258.457	129.524	-26.9639	256.814	86.6593
	481.227	88.9874	85.6964	255.917	70.3171	789.993	186.585	312.268
	444.101	85.9637	76.8871	269.331	118.955	846.484	159.225	-112.776
	466.03	85.8405	89.0335	261.866	114.932	-88.4171	252.486	118.515
	457.085	71.8027	61.8734	268.467	335.334	266.772	156.212	302.091
	468.611	98.4116	116.551	254.45	114.273	849.755	75.6199	302.8
	-164.858	144.996	109.036	254.222	135.815	873.263	93.3981	292.676
	470.069	86.6351	114.146	235.606	110.837	850.691	96.3502	103.937
	473.562	68.245	91.2824	201.105	367.775	820.869	186.391	-84.2547
	522.481	84.5268	109.188	224.278	328.243	811.022	88.7091	-118.834
	506.59	72.6834	79.0988	250.319	82.1645	799.326	87.4127	299.578
	538.605	81.6074	111.552	220.123	120.683	315.217	105.535	-111.223
	447.67	69.9923	104.959	271.667	108.197	-344.606	70.5385	83.6211
	456.177	77.0636	95.0573	249.316	72.6677	63.1965	76.618	298.37
	121.506	81.9913	98.6445	277.972	132.085	814.494	170.676	290.14
	457.518	79.4385	85.4684	244.88	319.551	816.279	73.9538	-87.644
	506.004	76.2837	118.13	251.805	-155.351	-169.935	94.5742	92.65
	458.894	86.511	141.118	264.492	72.0295	-82.7094	71.5825	266.085
	125.902	75.9514	80.784	232.274	90.7726	322.483	95.7017	312.476
	443.596	95.9045	109.381	264.251	97.4738	807.965	169.313	-114.929
	349.279	73.4706	74.1412	255.936	109.561	-125.93	98.219	317.022
	71.4234	75.3947	85.8	265.609	309.844	812.073	75.3907	305.849
	72.6974	80.5675	88.8537	291.743	357.461	852.463	84.6026	321.641
	119.694	92.5207	110.262	283.907	67.5072	781.136	93.4634	538.302
	113.045	261.485	109.862	275.018	82.7912	796.022	165.254	324.094
	448.344	89.7015	177.391	243.623	112.293	836.201	357.7	98.3687
	751.787	79.8037	79.5976	257.804	318.445	803.56	96.7882	299.192
	107.501	91.4865	156.915	282.795	72.1817	-31.7086	77.9825	283.46
	97.5384	77.5213	85.1452	272.335	-115.649	267.203	98.9375	-118.951
	107.94	83.957	110.926	263.792	348.642	-722.966	86.9697	282.439
	451.105	102.516	88.2181	276.127	106.468	-412.062	66.4212	279.19
	493.936	79.665	78.4365	268.265	346.286	64.3043	190.197	-80.3535
	60.8317	75.0051	87.1625	153.483	107.924	792	157.207	291.454
	479.43	75.6494	94.1573	240.656	383.291	815.983	182.926	276.057
	446.349	97.9086	91.7355	246.771	127.183	107.861	55.9658	295.446
	120.528	86.0511	89.7585	256.994	358.461	774.421	78.0114	280.674
	473.377	88.0517	105.154	500.546	314.141	226.344	98.7457	301.742
	106.872	85.5018	103.473	228.568	101.38	809.887	107.524	294.847
	476.755	103.317	102.652	292.621	355.653	760.47	161.853	101.995
	466.377	70.1603	103.495	249.289	341.78	92.8752	84.0655	266.771
	449.014	83.7721	193.923	199.93	-112.242	112.531	95.0498	-91.875
	106.077	65.2597	107.294	242.783	75.5045	773.593	80.2916	284.473
	114.22	69.3064	118.338	354.505	353.598	807.686	76.8869	301.153
	455.266	69.3804	86.8526	90.808	69.8674	-40.133	337.219	295.992
	396.472	82.982	100.804	247.245	99.4574	401.747	166.604	303.129
	452.543	68.626	96.42	260.555	354.323	-384.037	183.024	101.55
	436.614	169.319	93.1607	250.849	338.212	844.341	89.5065	266.585
	449.377	59.5055	92.8669	279.372	341.779	282.482	94.3365	288.908
	467.554	70.9642	100.438	254.88	359.021	820.796	84.277	303.157
	469.628	77.4375	106.816	239.578	335.814	874.021	71.6457	312.107
	503.473	-52.2317	76.1301	278.141	104.88	80.728	94.5936	98.4752
	114.312	-53.8874	103.87	294.288	70.4257	782.862	94.5162	227.163
	450.12	71.494	68.5698	249.401	84.23	48.1816	85.0025	288.018
	127.239	95.2085	101.468	244.831	120.122	108.037	89.3191	246.758
	716.851	79.753	107.609	257.129	74.6819	57.6244	90.9761	286.99
	499.157	92.0198	95.01	285.488	416.398	800.546	77.5003	296.065
	474.949	72.7661	108.036	267.57	112.181	50.7032	66.2807	307.463
	158.524	83.9391	102.528	232.492	361.811	817.365	159.347	303.98
	450.954	95.8773	184.559	274.191	55.47	289.357	85.3049	297.26
	455.285	88.0497	158.174	254.102	339.266	816.221	186.017	102.513
	146.362	73.6653	93.9627	258.92	384.57	829.819	160.573	268.711
	421.091	95.0555	103.626	278.1	329.393	834.481	106.242	120.39
	462.382	90.7768	107.905	269.505	101.64	97.8808	90.4341	-134.133
	474.324	62.2009	95.8467	276.354	72.911	740.146	58.3665	357.505
	111.26	68.4633	257.147	244.691	495.484	837.669	83.7757	310.013
	482.036	153.804	99.59	239.301	334.821	259.156	87.0052	126.148
	490.081	89.7892	113.112	256.619	346.234	818.189	83.4469	288.512
	210.551	84.6541	96.2457	272.473	69.1365	839.89	96.6806	83.9162
	463.037	69.9731	87.8696	241.128	320.46	280.912	81.2906	304.376
	463.236	157.548	122.566	280.417	74.9205	852.047	91.8135	291.98
	483.72	79.9381	72.1435	265.527	437.577	795.035	91.3583	282.185
	115.923	68.4971	103.55	264.292	68.6504	87.8151	-99.8093	278.725
	450.602	87.6573	93.6395	265.84	106.541	58.8526	146.56	277.743
	942.891	91.6602	99.775	247.843	126.269	801.176	90.4813	298.873
	455.34	69.6305	96.322	282.881	97.8462	922.071	492.892	281.676
	537.199	74.7467	101.526	276.309	96.3291	279.979	-113.191	286.301
	517.341	158.365	84.5631	252.301	-89.759	803.169	103.38	313.732
	115.197	72.514	119.292	279.693	239.558	95.0788	97.7272	293.753
	470.895	76.9464	113.464	257.619	71.2522	279.98	76.9406	284.928
	519.327	78.1653	106.753	268.06	114.871	745.9	81.0921	309.674
	533.74	174.25	87.1979	266.483	127.525	862.185	79.727	317.015
	105.16	67.8359	89.7553	257.106	321.636	1605.17	113.234	297.627
	353.485	84.6206	107.646	265.975	324.114	262.716	84.5566	300.799
	125.089	85.675	-79.5127	275.313	346.084	769.126	196.294	83.4807
	467.514	61.6582	89.2436	275.805	71.0267	-312.133	91.4009	72.2349
	436.152	71.8596	102.184	269.636	325.381	321.508	72.2056	287.953
	325.829	68.8249	83.0868	244.46	359.745	88.5701	88.5246	284.529
	486.642	290.784	71.2403	251.025	95.4388	96.7	89.8002	314.427
	548.76	82.5821	80.3838	253.062	337.693	93.6053	-124.54	96.7038
	109.848	69.6187	86.2073	205.644	96.3727	788.55	175.91	300.422
	462.197	72.129	109.212	256.318	300.258	-712.643	86.8245	304.864
	440.918	65.6732	97.0375	244.467	-83.3923	830.908	72.7174	302.428
	110.142	76.9858	109.807	258.8	85.9569	830.484	90.0927	-117.728
	140.094	85.8968	118.971	256.411	-96.5929	797.102	94.9983	94.3041
	2863.89	75.6153	96.0355	247.798	330.496	827.451	-123.937	-102.294
	454.374	75.2813	81.6895	311.096	355.511	825.227	168.967	288.64
	467.864	91.8188	100.094	261.901	366.343	-253.634	175.113	93.3439
	223.387	80.9853	102.4	260.268	102.473	809.65	71.7418	278.956
	456.592	80.8806	79.709	278.049	335.25	801.987	93.0913	327.002
	1510	73.652	93.0835	251.616	377.657	791.175	87.6557	105.608
	111.667	99.2827	102.474	246.68	339.597	817.267	100.922	304.483
	472.461	72.9657	95.9049	291.158	71.275	833.934	78.487	297.559
	100.313	66.8137	94.3935	304.426	343.766	111.935	85.4774	98.1786
	503.673	79.9048	76.3234	270.849	341.593	793.263	83.6436	301.943
	456.114	132.962	98.2469	300.487	123.349	219.782	89.6222	291.632
	154.923	90.1704	85.9146	235.131	76.9257	801.923	151.416	300.271
	438.112	89.2561	128.305	230.749	104.684	815.049	355.563	-101.665
	729.371	204.691	100.954	296.394	123.643	806.137	76.8634	313.715
	458.872	94.9797	113.105	231.44	119.467	-108.294	173.297	308.118
	43.5567	106.462	123.172	224.76	325.245	-197.869	77.5525	297.954
	456.96	83.931	98.9621	249.054	77.3009	765.886	86.9853	97.0333
	460.987	66.5601	165.477	234.759	340.244	819.713	207.341	102.559
	55.9341	62.2787	83.1056	235.229	133.142	95.0049	73.7655	292.23
	466.381	80.4865	96.689	276.749	325.982	-88.922	177.841	295.529
	104.767	91.1346	142.044	77.1843	147.758	261.046	145.433	295.557
	458.127	234.516	109.724	236.097	346.433	-117.218	94.7737	283.574
	462.474	100.975	96.5454	270.694	352.968	850.605	87.4374	269.029
	454.596	66.7081	112.851	294.17	332.235	81.6924	74.1831	272.288
	379.087	76.0114	82.5438	259.364	331.621	808.414	164.069	295.091
	104.206	67.3372	90.2649	-85.2031	151.059	812.117	166.205	307.133
	468.474	75.1901	117.543	295.687	87.0718	849.238	89.0634	317.822
	470.063	69.9431	92.8649	256.546	350.749	815.533	76.7874	299.968
	445.638	94.1699	98.2258	239.321	166.743	-81.6695	87.3934	290.808
	444.267	68.8746	112.075	309.9	105.113	-414.107	87.3226	318.106
	438.146	84.7251	-88.5265	268.506	124.389	818.361	84.7396	304.112
	390.025	90.9783	-85.5862	248.406	123.63	712.732	75.8356	304.102
	-54.3403	76.1122	115.445	112.838	345.779	795.261	110.408	131.058
	438.644	68.8443	117.152	249.275	359.846	-623.67	91.3588	310.598
	80.1144	86.8075	104.484	265.724	331.764	275.231	108.592	294.811
	526.061	76.6025	92.3926	229.638	337.248	811.681	571.511	290.347
	455.631	86.6058	100.114	238.357	98.159	281.464	459.333	292.108
	476.835	96.2013	127.016	261.835	137.144	155.819	86.8751	-87.5176
	466.927	73.9155	102.029	252.973	361.988	-39.8875	258.507	297.331
	459.519	70.1723	83.9744	265.605	103.501	82.7807	135.294	295.816
	453.141	80.474	86.1096	250.63	137.752	681.616	87.5298	602.715
	446.329	79.4213	86.1323	258.28	401.664	95.289	101.157	353.798
	471.158	80.617	76.5594	271.898	357.294	64.2936	101.931	277.591
	465.924	120.576	100.708	260.787	360.65	266.071	169.301	287.885
	121.823	76.5246	89.3127	259.455	364.677	-254.758	65.611	306.234
	461.451	143.496	121.665	251.679	127.169	814.988	77.8951	266.402
	105.009	70.9304	145.019	312.92	344.087	91.8797	179.511	90.924
	56.3686	80.2799	87.8929	254.653	348.646	831.264	96.7702	304.905
	452.231	79.6518	100.491	255.645	359.239	815.726	95.4837	290.182
	451.683	109.52	81.5336	-78.5531	368.811	343.338	79.8419	280.055
	105.462	88.8817	113.857	269.458	345.468	-89.8507	88.7151	305.611
	470.221	87.6996	93.7833	254.701	72.8048	255.402	74.4395	306.273
	460.5	76.0654	69.0718	51.7113	-100.3	819.667	80.7666	305.104
	121.946	88.2786	106.798	280.504	360.503	-818.158	79.0319	322.686
	478.332	79.7482	75.9435	316.334	122.425	273.333	84.3855	286.948
	458.576	102.332	112.054	265.644	393.669	814.556	105.685	-104.84
	484.209	80.9698	91.3661	264.375	114.734	834.69	92.6198	-87.461
	464.854	65.8928	96.7629	87.1463	314.798	814.146	162.992	-97.0877
	115.063	66.0003	117.668	232.405	332.569	-81.4907	69.9995	100.871
	458.337	251.122	106.271	251.522	354.383	840.814	72.5823	58.113
	356.977	89.2535	103.244	275.836	73.2591	-85.8417	97.3917	278.599
	515.374	82.6586	-111.485	244.788	399.089	795.66	316.776	306.84
	491.726	79.4159	84.9853	253.302	353.677	805.441	91.7335	290.721
	474.276	87.2832	94.6318	269.939	118.26	-69.5221	92.5195	-78.9282
	115.321	149.236	101.533	-109.574	396.929	-803.962	84.9388	307.143
	-116.819	85.0778	74.75	274.294	97.2142	-346.958	97.4503	254.61
	471.948	96.4737	109.23	246.957	119.465	839.817	86.5613	280.915
	479.814	95.51	100.982	283.198	363.343	361.372	69.1486	314.365
	110.031	79.6897	83.631	249.338	180.345	82.5513	179.483	333.79
	156.204	69.2949	92.9917	246.021	351.13	-119.126	111.004	281.041
	114.609	69.2756	128.629	266.197	436.965	112.292	265.435	304
	85.8494	72.9942	107.895	266.309	113.131	-81.5694	195.713	299.943
	459.237	96.2007	160.135	93.8773	403.633	776.957	155.185	-114.93
	429.027	68.9744	71.6371	271.091	338.305	807.426	172.148	286.547
	81.0327	75.8313	203.604	271.131	106.74	249.523	157.551	-52.306
	422.985	68.2125	98.7662	283.447	70.9299	830.842	143.044	-101.619
	98.4934	82.9079	73.8337	266.215	137.31	844.425	81.9488	100.861
	470.714	119.852	95.9837	291.738	75.7316	363.685	373.882	301.242
	476.994	74.191	95.2274	249.666	80.2719	-379.975	177.724	323.68
	346.489	74.8843	99.6269	281.268	104.677	267.406	75.6633	297.877
	471.795	79.2182	97.5809	83.9899	322.082	791.386	81.363	-111.301
	456.312	66.1434	203.488	243.995	348.414	-66.099	170.514	128.527
	66.534	96.029	125.533	270.093	74.4748	816.739	101.491	315.95
	461.881	81.4571	82.7284	287.979	362.435	-281.894	83.6747	289.318
	475.443	75.8672	95.9307	264.823	-72.8541	198.694	599.084	93.2386
	524.214	75.7091	94.7655	293.281	89.4646	105.599	93.7242	132.229
	415.056	76.3372	86.7768	248.387	96.4045	69.6038	95.3072	297.45
	473.949	88.322	106.576	-86.2312	117.994	275.763	290.41	261.3
	479.397	89.509	108.697	264.854	109.337	-96.1826	76.6971	307.212
	475.613	71.5779	99.9428	91.1496	74.9405	806.168	213.852	-100.907
	112.583	68.8663	183.733	232.069	70.5011	85.6558	80.0325	298.662
	417.038	61.4462	83.1235	262.529	338.201	-92.4038	188.356	304.379
	437.743	91.1013	100.714	252.239	-90.9642	799.379	72.3804	65.9622
	101.564	95.5848	126.307	279.449	331.21	66.4381	93.4765	285.156
	463.425	81.9475	88.364	327.43	116.262	-79.2707	84.4813	-84.9568
	491.83	69.8247	-130.316	285.794	325.059	279.145	92.5873	117.768
	455.058	84.5822	91.4927	266.311	131.845	-53.8074	155.18	300.719
	504.533	83.7208	98.7492	258.724	113.72	299.472	96.3092	313.563
	464.906	91.9243	104.222	271.715	367.283	-290.568	85.6374	-62.3705
	493.637	54.5127	90.1373	288.548	135.823	-123.119	172.089	223.546
	529.286	75.7409	110.806	260.708	355.507	795.184	252.999	284.193
	443.009	171.777	-101.446	242.622	88.1905	76.5831	76.7518	292.859
	445.563	59.7906	155.968	290.07	113.789	822.319	81.6844	306.167
	125.626	71.5568	94.8957	281.841	106.39	-74.9505	86.7361	-129.245
	110.256	81.0772	120.534	269.693	336.149	813.003	428.265	270.669
	469.072	151.554	99.5333	266.369	-96.8224	263.018	156.289	315.448
	117.737	86.2769	89.3983	257.673	316.69	883.14	75.2248	498.92
	127.173	65.3355	93.8998	289.896	102.859	848.919	99.2079	300.262
	465.126	93.0344	98.2503	252.594	575.421	881.277	308.049	312.921
	119.157	113.412	104.458	263.139	106.541	294.503	210.478	276.563
	474.009	80.9283	96.7916	286.346	351.303	-288.202	76.7039	83.7863
	332.282	59.6636	107.302	262.894	381.547	232.732	171.391	337.661
	462.217	73.5652	94.9798	276.784	346.019	806.997	96.9446	312.07
	465.938	72.3768	89.2869	277.207	106.592	801.826	85.2271	338.03
	470.469	82.8299	75.5259	260.763	362.698	261.919	88.4004	272.935
	547.406	236.085	88.0164	305.393	336.641	85.5399	75.7206	278.677
	459.59	87.8629	96.0897	230.135	101.181	300.037	55.3673	274.822
	470.072	78.9837	98.0282	255.368	329.381	-80.8404	66.7349	300.485
	483.953	68.1428	102.987	96.1227	69.8258	798.247	83.4285	295.838
	946.857	68.1486	83.938	286.775	343.201	835.059	84.6892	299.2
	363.782	62.508	91.5888	258.938	326.843	-82.844	84.778	-95.0771
	113.717	88.6985	122.347	-77.8084	121.207	794.304	398.081	282.64
	85.7841	82.9194	104.119	274.721	341.022	278.827	70.2181	69.397
	452.57	83.0024	91.3906	105.213	-94.375	-96.626	85.8589	-82.1901
	526.335	65.5993	83.0681	263.139	163.666	294.248	79.4866	80.9805
	464.041	78.0533	77.9133	241.588	336.163	280.847	82.9522	113.52
	471.401	145.752	85.0862	245.833	343.299	789.59	90.4749	301.384
	547.32	71.2375	109.804	277.365	97.9144	812.236	103.403	-89.2921
	625.185	89.9083	71.9235	233.222	320.235	-101.264	82.9583	-159.532
	475.985	160.725	162.09	234.693	98.6828	288.636	166.055	314.608
	458.01	74.6834	175.495	253.875	93.6943	848.629	103.143	265.246
	200.137	74.4251	151.17	245.628	104.923	265.655	80.3492	296.312
	450.399	95.4637	101.264	296.777	356.397	89.7305	180.026	283.507
	456.363	90.0606	109.878	292.572	-115.404	263.191	68.1053	298.465
	450.992	76.7947	82.8709	242.987	313.552	38.8272	77.0841	291.379
	474.153	64.4551	81.6841	257.36	75.3553	302.416	86.0279	311.061
	462.776	72.9346	101.538	250.482	340.741	278.659	103.86	301.325
	458.406	91.7461	89.7603	235.204	122.646	859.981	83.0427	310.79
	687.357	77.7486	116.948	270.635	78.6155	96.956	81.2249	313.278
	130.418	74.2258	99.0837	280.237	102.455	788.521	62.5331	312.301
	457.543	82.6782	111.724	73.1889	-86.3871	163.587	167.365	278.58
	546.27	75.3106	82.6994	263.77	347.573	428.932	87.7509	306.756
	465.99	74.4487	78.6081	267.593	91.4175	-53.4323	200.39	269.536
	485.667	87.8352	102.847	255.369	116.097	-99.5785	78.5408	306.148
	464.079	74.0872	99.6742	279.555	111.666	-96.7732	288.263	295.464
	109.044	77.2208	82.9775	278.477	335.888	466.941	72.6613	322.311
	474.106	84.1642	93.7941	167.396	358.469	-451.383	100.861	88.2714
	109.533	66.5505	79.4751	290.149	108.527	90.7401	69.0264	-88.156
	111.472	94.7899	93.8763	263.395	346.323	-51.0048	100.155	85.1681
	127.823	84.6462	74.439	261.026	390.752	863.881	89.9566	295.217
	369.132	74.5962	99.8269	85.8066	323.991	818.073	66.6869	287.402
	114.283	85.6016	88.7959	277.687	90.6504	805.826	79.475	300.48
	957.297	72.6487	96.8983	259.657	127.224	796.885	78.8282	299.339
	105.669	70.9317	93.5892	263.461	360.249	794.769	90.903	-125.881
	102.574	75.3964	104.193	287.328	348.255	798.825	74.3875	289.177
	465.893	82.4751	84.7433	295.989	1791.36	826.157	550.796	304.318
	112.692	73.6225	241.258	269.772	158.377	237.192	168.447	-91.7104
	460.265	75.2108	110.057	286.055	409.353	-79.3089	80.7931	111.252
	208.629	73.1237	110.241	260.249	344.457	819.563	92.1784	-108.624
	467.491	74.0589	104.601	262.769	124.018	815.44	83.6074	85.4103
	462.11	70.0487	54.5279	248.231	77.2815	806.169	74.6766	284.613
	119.898	89.0901	160.382	239.653	368.48	270.057	79.1937	306.092
	454.977	78.2564	71.039	279.752	158.53	822.534	82.941	96.4144
	104.37	75.6583	93.1405	246.299	78.5385	246.477	84.846	297.795
	456.89	143.806	69.5079	249.554	391.487	779.048	84.2866	86.951
	121.625	129.867	83.473	275.771	366.298	802.959	154.113	-74.3317
	454.207	83.5275	82.0617	243.745	87.2158	-83.58	158.885	293.252
	57.5623	70.0606	99.3439	264.412	106.278	48.2482	71.9381	318.749
	462.288	84.6157	99.9863	262.065	363.39	-77.3215	174.237	303.418
	486.081	88.5016	93.9221	258.408	64.3876	820.174	80.5031	301.558
	121.221	89.1631	107.419	285.672	352.562	826.374	87.2865	317.864
	460.831	127.456	114.13	273.911	325.832	809.493	86.0082	298.954
	466.149	70.6977	115.787	262.107	373.874	688.33	100.522	-106.969
	122.569	89.2711	92.3028	274.488	121.69	-188.575	693.331	121.514
	112.843	69.8077	108.211	248.359	348.153	757.611	154.188	-80.8786
	470.969	92.05	84.9481	254.269	346.316	671.762	82.1971	302.081
	451.371	73.1466	95.4699	254.108	363.474	-133.583	85.8999	96.5447
	432.708	68.288	111.623	247.884	-103.414	268.723	80.3864	-90.0068
	107.196	61.2512	113.079	273.222	-79.9075	-266.517	104.539	312.904
	598.936	86.5151	91.6457	220.9	344.616	785.988	75.622	279.701
	101.303	168.418	122.87	251.567	350.342	822.392	306.935	-74.5729
	478.334	59.6169	107.138	234.416	101.022	75.7299	78.511	279.346
	36.0326	132.893	-102.659	271.694	-95.1767	271.636	351.33	295.248
	439.55	66.5287	111.931	257.811	-83.4625	275.499	95.2932	305.105
	440.765	-81.724	107.585	262.327	105.956	-484.257	88.7212	316.802
	463.579	68.8218	82.6544	-71.4818	68.4761	-122.438	85.5307	-81.8695
	57.7963	62.1218	65.4286	213.845	334.285	280.636	79.3241	87.6515
	110.56	87.4162	164.196	262.321	75.4305	805.173	92.6777	103.867
	119.695	92.5003	76.2432	268.905	323.029	816.766	172.862	280.444
	378.679	88.3845	94.9557	-85.6308	327.134	823.811	84.3835	303.694
	468.186	82.6644	81.807	274.713	77.1293	-98.6264	74.0275	307.696
	218.04	78.8546	111.422	248.896	118.67	86.6329	419.596	275.374
	443.569	81.2344	120.304	264.842	124.539	286.56	248.381	335.05
	475.285	76.8956	104.375	260.224	317.002	251.354	183.478	281.556
	533.493	77.0914	90.2686	274.645	397.017	83.5262	-76.5719	281.446
	478.215	93.3037	73.7169	262.187	320.539	36.09	127.005	292.652
	466.977	70.4243	95.722	254.129	330.263	807.628	98.0518	316.848
	111.369	67.72	94.7195	266.422	323.693	676.63	98.7096	319.848
	470.648	82.732	100.945	248.294	358.305	88.4851	105.091	310.745
	535.349	100.939	93.4011	276.902	360.682	127.545	77.8479	318.547
	461.611	100.14	107.478	255.437	417.731	828.452	163.867	95.6819
	477.468	71.7634	89.498	253.34	118.945	705.815	111.54	300.737
	437.372	79.452	94.0406	251.456	408.963	-122.945	209.146	280.661
	117.682	83.05	93.6614	257.556	113.382	94.8005	90.1329	281.613
	441.153	228.458	92.5584	251.725	95.9062	836.095	320.579	-87.3137
	464.687	-92.0564	101.936	253.002	368.877	66.2016	304.667	282.369
	459.366	81.3314	127.216	35.7525	363.692	787.087	159.318	91.1758
	468.458	76.8424	108.403	252.46	338.399	113.817	234.614	110.115
	394.349	74.6279	82.4323	244.537	350.277	230.751	87.4098	-112.361
	451.804	84.723	92.0578	257.037	59.3827	-108.216	82.7398	293.008
	118.01	89.2071	127.188	253.327	305.219	-67.6292	79.9525	311.927
	474.689	85.8053	88.6022	243.938	333.574	800.194	170.361	287.077
	140.042	85.8901	120.852	276.98	75.8032	834.734	77.2898	-109.21
	459.586	81.833	83.8944	264.873	105.182	771.264	84.148	-89.071
	465.361	77.5379	96.8856	234.681	467.249	816.344	105.557	309.404
	452.803	68.361	111.651	265.948	57.6595	809.121	76.7858	308.084
	451.571	73.9668	79.9232	330.013	367.459	724.784	85.9835	-88.2826
	480.297	75.3445	113.791	288.514	305.678	792.394	89.8472	310.389
	455.536	81.757	92.2579	236.825	369.36	812.086	82.3229	307.329
	456.112	74.0114	91.703	246.326	351.873	773.31	44.9538	289
	117.183	81.3857	115.797	224.165	343.637	863.298	74.5472	313.013
	118.414	64.6185	109.377	257.318	129.471	75.4895	167.027	291.876
	446.298	58.3577	70.6252	252.163	340.737	-140.992	72.4575	282.126
	445.163	68.9253	71.7272	313.687	126.931	869.891	89.1649	305.601
	550.649	88.305	88.7615	261.359	316.727	105.639	80.232	322.595
	481.616	76.0732	110.674	481.87	81.1994	821.78	-87.7034	290.688
	463.121	87.2047	92.7238	82.4824	56.3142	-80.8947	76.9403	98.4443
	485.49	97.4262	102.202	264.844	297.351	80.4397	86.7565	323.2
	469.698	176.439	88.3595	229.849	119.594	-53.3333	178.175	297.111
	125.799	119.741	108.666	274.104	388.708	-147.657	75.0903	-150.544
	537.446	74.0309	-115.282	284.548	121.47	270.979	81.8153	127.669
	131.149	87.4894	122.337	275.966	339.633	-61.4734	104.738	293.692
	460.869	62.7698	88.5649	272.382	121.568	97.4299	98.4753	264.052
	434.621	91.5226	71.6089	-71.1639	110.712	76.4468	79.5325	288.627
	448.505	89.9582	105.586	271.497	108.721	781.124	101.207	309.424
	115.123	79.0712	172.995	247.563	119.881	-83.4531	97.616	284.015
	456.907	83.8464	111.846	270.806	345.367	86.6852	86.6255	308.657
	492.742	68.0012	144.995	247.255	129.649	91.8147	49.2919	99.5809
	133.733	57.9723	-100.927	112.501	338.062	-89.8666	80.454	263.555
	465.717	69.3316	105.223	62.8741	117.422	99.3712	91.5164	305.093
	209.484	81.4283	109.269	264.324	-120.074	282.188	179.726	325.563
	455.917	70.3924	92.4356	246.185	346.474	744.68	144.803	311.688
	54.9128	85.969	101.385	88.7395	81.5528	-208.695	83.4871	278.905
	472.143	79.8008	94.7533	253.72	353.775	107.749	101.788	305.325
	471.55	81.8215	85.1632	298.387	344.29	-122.642	86.4951	296.329
	123.822	91.0375	104.93	245.558	-85.1229	820.962	78.2636	313.518
	441.256	67.5564	87.6891	257.732	70.7809	264.354	81.6101	-90.511
	402.202	57.7973	96.8169	259.415	108.494	-102.224	163.577	-92.0926
	108.886	75.5225	97.108	243.247	108.917	979.203	83.4075	304.721
	464.475	65.3066	99.9619	260.649	151.075	98.4181	97.417	281.643
	473	149.3	97.6093	275.595	106.774	-522.58	67.6884	305.504
	469.44	94.7026	-86.4005	-87.6057	111.651	-123.216	95.6644	-36.0826
	455.418	76.6949	113.759	255.716	83.5268	-1007.03	193.052	279.778
	469.821	78.9858	97.2173	-75.9133	355.314	931.016	82.958	-120.597
	442.674	72.2503	110.385	259.677	102.299	-172.306	80.2423	103.184
	471.897	80.1609	125.009	274.012	56.1795	84.3284	83.0042	317.225
	487.53	77.0164	79.8886	243.224	339.89	-333.598	82.6264	290.433
	488.009	73.7409	122.567	268.224	332.986	797.806	424.801	294.359
	477.809	77.5081	140.785	263.508	87.5732	336.9	76.3672	115.898
	552.569	88.5882	96.3232	233.68	76.162	-88.894	78.7444	290.672
	533.682	81.4799	115.055	257.569	92.0464	108.143	92.5018	285.701
	110.727	96.6485	88.2597	74.6608	367.774	-95.1987	83.2883	287.139
	471.262	75.6012	99.6795	261.733	76.4956	-114.54	93.3507	290.798
	474.502	73.9579	95.4121	228.162	342.421	-84.0396	84.8905	313.095
	476.353	59.4134	169.174	240.615	-104.589	69.2661	87.4185	286.569
	436.519	101.933	68.438	278.488	345.888	104.188	95.461	286.894
	100.533	67.088	89.2764	247.464	350.247	-82.2907	160.169	296.947
	114.71	87.9535	98.3561	262.45	317.228	823.98	178.175	310.532
	104.723	86.3043	99.5971	79.7796	105.396	331.176	171.555	288.317
	468.271	396.312	94.3311	279.83	147.537	90.5963	290.608	310.753
	456.634	79.891	100.172	272.216	380.478	-92.4278	87.7796	100.268
	470.411	77.9477	99.3361	273.765	128.208	-300.67	82.525	278.295
	115.567	89.5083	89.5222	242.477	123.575	789.306	84.6366	300.421
	543.885	80.8925	104.293	250.433	362.821	-80.346	94.8509	319.24
	463.176	381.136	-80.3496	277.65	83.2893	805.247	82.6184	263.158
	447.838	73.2611	109.253	272.622	79.1053	-284.015	75.0111	100.136
	445.006	77.6887	76.5665	272.819	134.825	814.935	89.6779	-198.681
	123.277	81.1757	89.1735	257.803	351.337	220.56	84.2039	293.345
	451.701	78.5352	99.9522	254.455	330.411	322.924	253.052	82.1472
	133.592	81.5863	111.295	86.3166	102.267	810.743	81.0556	268.016
	472.229	71.7896	94.8734	253.214	113.535	-84.71	89.8479	293.462
	467.28	79.1507	83.9773	443.201	77.8933	825.212	86.4536	309.378
	101.869	88.1017	114.613	231.761	341.946	801.451	90.1099	109.162
	46.0396	87.1635	93.5782	266.729	120.351	798.763	88.8082	282.774
	475.442	307.353	81.2823	259.749	135.858	-85.0653	89.7071	269.423
	470.45	60.9733	75.9083	269.921	322.338	-79.7242	84.0757	287.949
	738.581	83.7178	82.4379	278.124	125.336	829.213	77.4021	289.103
	127.278	76.3793	151.557	341.036	411.683	-103.146	98.2249	308.384
	463.012	81.4507	106.822	252.715	368.018	-62.1622	171.081	303.513
	123.672	71.4991	92.4637	273.852	460.585	815.99	138.4	-90.5547
	454.782	87.881	86.9991	276.304	340.729	273.939	262.363	88.0821
	40.121	88.4541	96.6505	256.718	115.386	805.837	79.8302	100.905
	111.739	76.9425	103.826	268.601	407.883	844.434	2643.5	299.293
	465.831	85.923	91.8007	260.897	53.351	-25.3389	487.796	283.082
	474.661	60.9721	95.6138	232.703	79.5485	296.347	86.7018	300.725
	466.869	156.985	101.287	268.792	413.943	-85.9279	60.9366	125.427
	472.158	87.9822	93.2234	258.348	376.635	29.752	101.678	-99.7672
	-91.9808	71.3831	102.049	241.546	312.15	723.51	91.4648	269.892
	425.707	72.116	-136.5	251.322	87.2722	809.862	78.2015	99.0037
	466.905	84.2402	79.5245	244.815	319.494	854.006	75.59	309.878
	520.009	89.0734	95.0824	278.834	345.207	791.771	75.2729	318.94
	446.172	68.7802	116.723	257.298	345.587	421.842	76.5656	291.573
	461.367	84.9587	-82.7872	258.717	117.158	-431.689	98.1987	292.745
	449.761	88.8634	95.7634	262.538	73.2198	-347.509	459.21	276.809
	469.75	83.772	103.575	258.78	122.127	804.341	106.224	84.3799
	469.109	74.3254	136.991	261.514	137.401	800.346	82.9111	73.1427
	37.3246	76.1432	95.9374	247.275	377.602	818.39	94.798	58.7634
	451.286	62.0475	93.3961	276.946	154.423	271.585	254.57	289.744
	449.805	72.6907	91.3117	257.114	326.981	-83.0431	83.1463	276.985
	445.358	79.7923	83.5355	281.44	375.931	-128.277	73.0818	-106.162
	99.0238	75.9246	81.9082	266.489	345.575	-88.6339	88.4468	-88.9149
	451.886	81.9009	101.511	250.717	340.725	-85.5907	101.146	296.635
	121.965	96.1352	98.4432	254.797	114.093	815.279	88.9907	-78.7855
	-67.1777	94.0506	106.51	254.39	-90.044	854.111	83.735	276.46
	114.938	86.5858	124.679	232.091	134.794	88.657	86.422	296.053
	472.562	88.6653	97.524	256.332	117.773	58.4709	88.0323	78.8947
	475.609	94.0744	128.436	260.362	128.414	96.218	167.04	-82.6735
	424.019	73.9888	-90.0663	239.162	323.506	86.3642	95.3005	293.192
	463.28	155.769	95.2886	270.013	59.3293	118.631	113.742	278.771
	458.578	73.6261	103.256	209.302	380.079	-256.347	83.0505	63.5057
	524.227	106.04	97.0797	266.426	335.795	87.1233	75.9854	112.284
	119.258	86.0366	109.495	243.265	75.467	774.723	95.6015	309.793
	122.348	104.045	114.357	258.212	343.431	-92.0681	298.726	125.796
	438.941	73.0106	110.304	277.55	-127.592	-85.1789	83.3138	306.297
	111.11	70.2163	138.105	247.889	-78.9973	824.836	94.8893	282.655
	448.906	88.9915	199.198	261.223	119.042	78.7182	352.323	305.71
	541.253	143.807	86.2951	108.387	349.505	65.9442	100.087	295.942
	454.995	64.7347	100.285	264.788	351.688	978.411	168.702	301.187
	983.818	64.9104	111.878	263.124	101.678	822.026	68.4897	322.76
	513.017	82.3799	98.0305	240.973	129.074	805.296	72.2642	271.031
	348.408	63.9665	78.9335	204.523	342.396	824.74	65.3087	292.808
	482.804	135.032	-80.2932	262.534	80.2811	820.469	69.298	103.042
	439.203	76.9394	96.5257	253.623	317.616	-107.496	98.4984	-98.3765
	491.882	55.2185	102.055	274.245	126.224	269.164	-80.7058	317.499
	491.066	77.9147	93.3005	232.448	347.01	130.383	166.212	296.176
	464.299	70.138	114.419	267.711	347.82	799.399	79.0124	100.514
	749.421	94.2254	80.575	-116.047	341.844	280.465	66.5327	-98.9032
	459.758	80.7644	84.3341	266.037	127.514	-145.518	80.8739	102.959
	363.679	314.663	67.6065	257.057	74.5641	81.6929	309.512	-109.887
	382.504	82.7326	104.593	279.762	336.575	816.964	73.1299	302.66
	131.658	80.1147	95.6041	65.1501	87.0182	856.996	67.8363	295.886
	445.176	79.0507	113.28	282.856	93.2715	-95.1192	169.494	101.596
	447.297	69.6971	91.8663	272.259	340.948	977.88	92.0833	303.732
	424.908	80.7366	112.733	94.7928	-87.4451	789.959	92.019	283.051
	1050.48	88.1254	108.299	273.472	126.822	75.4882	83.2014	295.334
	93.8156	72.7227	111.162	258.321	64.5309	-504.38	76.7615	304.708
	104.221	86.4921	106.695	233.387	118.156	547.723	91.6696	288.331
	467.504	81.0777	106.729	286.568	333.651	819.984	178.598	303.906
	444.728	78.4547	117.693	-79.1134	359.11	266.641	277.717	304.945
	469.089	87.1762	85.4568	87.038	100.638	-164.349	161.517	265.206
	444.35	92.1228	103.605	255.806	344.573	60.6356	76.4406	318.055
	431.876	89.6556	88.164	269.91	99.9474	783.339	127.644	262.219
	462.756	66.5772	107.001	258.764	61.3022	797.652	181.908	291.632
	98.5977	81.4142	137.713	84.9616	311.131	279.431	100.983	319.208
	448.835	99.8342	103.724	83.547	67.0446	839.427	149.858	295.375
	479.12	83.1471	94.2093	247.074	366.126	393.128	86.4923	314.551
	390.712	60.0304	100.324	267.61	113.104	-407.725	86.5511	305.394
	487.874	77.0982	108.696	269.821	357.709	94.4388	90.2496	86.4195
	494.14	79.5925	98.7621	216.599	139.807	-283.727	89.617	306.091
	468.466	77.4634	86.7689	274.085	323.302	296.893	88.6682	288.83
	436.145	162.626	83.4264	216.206	93.3706	-275.982	92.7143	101.889
	447.363	326.234	133.743	267.666	74.299	282.053	92.0551	282.556
	434.673	84.011	98.2455	273.395	138.2	908.996	87.0311	287.632
	461.22	74.4284	69.3629	286.991	-93.4652	868.438	82.0587	292.413
	417.98	83.3116	97.6423	253.114	328.96	849.13	94.1667	288.02
	464.594	87.7956	-122.96	263.791	67.2455	825.725	168.303	312.269
	471.615	83.085	118.453	287.467	86.1774	-385.309	86.921	274.239
	482.236	85.6095	79.5719	270.613	329.396	433.871	85.4341	304.352
	454.585	81.4859	105.436	226.771	81.7238	805.978	-84.2806	252.515
	430.547	76.7916	60.2711	86.0159	142.168	792.569	477.226	248.785
	454.305	90.603	206.603	252.783	78.8861	787.984	108.654	-102.073
	453.595	72.308	93.1042	233.016	342.681	825.872	96.8944	147.52
	467.772	150.646	89.9572	263.522	86.0727	797.014	88.5992	286.738
	365.648	77.3644	82.8787	291.041	113.602	-106.574	95.7516	308.295
	112.537	67.9468	102.839	357.479	355.968	281.819	73.9966	324.952
	479.656	58.2237	-83.9724	244.62	345.01	223.535	228.264	307.459
	474.307	60.3475	87.4729	260.642	317.018	790.398	93.5549	312.721
	466.59	94.2297	91.9739	281.043	363.534	839.204	152.346	293.271
	468.121	232.545	83.0504	259.569	336.004	-248.657	95.7883	102.091
	423.407	70.2213	93.5555	306.879	346.023	855.49	192.917	-94.2809
	116.357	83.6563	80.9958	227.905	308.408	310.22	178.626	273.844
	467.451	75.2945	108.667	289.581	337.819	93.9492	85.3012	304.932
	549.62	60.5227	93.5276	278.179	373.009	821.165	360.449	299.068
	463.013	81.7045	73.6178	293.366	71.2959	94.4535	173.215	276.701
	126.894	73.3115	102.296	265.053	322.535	804.225	75.7856	282.05
	126.232	73.698	91.5731	260.902	74.8656	89.0662	87.007	301.269
	626.709	73.1181	71.5461	272.301	352.949	801.082	147.576	312.103
	125.338	77.4616	138.171	292.501	68.4878	823.271	99.17	284.211
	468.791	69.0402	96.7837	262.394	72.1651	277.149	239.997	284.874
	122.636	65.5527	190.643	108.782	343.125	-46.8123	274.321	302.128
	117.291	74.7097	107.556	255.692	347.887	806.64	99.2732	114.72
	474.883	69.9776	72.1017	93.2432	291.748	-127.567	183.08	109.13
	481.013	60.9245	77.0581	234.173	121.69	115.831	252.316	304.714
	478.599	75.8713	96.8686	279.005	393.364	782.623	74.8167	-112.604
	151.631	82.597	119.959	269.403	366.189	92.9823	93.4213	300.339
	128.674	69.7131	90.7798	264.634	99.0557	-152.449	89.2158	277.929
	110.103	94.0182	83.585	118.338	347.399	-268.251	80.6067	292.738
	98.6576	70.8634	121.875	266.717	124.761	822.382	89.835	300.602
	458.555	77.3743	80.704	235.137	290.378	93.4409	101.872	82.8838
	462.965	84.6791	82.6538	258.283	85.5031	855.456	90.1823	293.903
	447.3	145.907	109.908	252.817	359.89	92.788	-69.4859	308.827
	479.655	73.3232	93.1669	274.76	332.531	805.278	94.3778	567.517
	66.5508	68.2529	90.8119	272.346	-98.643	-27.1624	103.975	298.715
	121.532	71.2401	80.5557	283.464	124.271	-145.723	181.633	294.567
	119.253	78.445	66.3418	254.279	147.389	275.174	248.223	294.01
	445.47	73.3034	161.936	224.619	334.577	350.832	93.8364	295.004
	456.056	69.3786	133.278	259.288	-79.1501	809.492	172.362	306.409
	109.233	75.0126	95.3524	270.053	150.987	-41.0999	75.7083	95.6763
	525.438	80.6958	186.673	251.301	75.4405	825.909	268.34	312.738
	469.668	63.7372	90.2621	267.093	136.08	84.9671	80.2338	104.054
	472.734	91.6222	114.768	278.846	357.561	-55.3321	84.3734	93.8475
	125.085	95.3697	95.6243	97.7998	381.446	92.2086	77.4678	93.8987
	460.418	92.3586	96.8462	233.287	351.923	-84.0856	69.1888	299.039
	665.143	97.6757	98.1157	273	165.622	839.649	86.5241	298.251
	117.957	106.862	102.053	262.144	330.494	812.588	149.08	299.919
	470.607	69.0457	100.036	254.792	420.316	596.047	96.8452	281.646
	106.772	65.1441	-124.389	244.234	374.502	83.9631	87.5504	323.87
	455.56	70.0249	90.9066	-63.6243	86.5503	834.413	89.5234	295.282
	120.308	76.5334	109.934	235.403	123.964	124.5	85.5966	283.086
	126.401	70.3129	110.281	249.849	340.458	832.146	76.4778	297.668
	481.674	91.5349	97.7029	270.868	328.032	-304.886	63.999	-178.156
	454.266	82.3684	141.426	267.489	94.8604	-91.4057	180.152	101.479
	43.1565	78.3622	91.7795	244.292	81.2158	816.94	146.472	279.785
	458.772	73.5827	110.012	246.66	414.321	127.246	82.441	301.261
	116.765	70.4411	86.9224	270.93	309.074	817.248	83.0565	-90.6927
	458.174	73.4897	106.315	282.621	72.5785	452.796	99.6942	90.0819
	118.162	90.7781	78.5984	277.563	323.569	-82.8048	88.0241	304.673
	455.522	62.046	116.493	248.524	341.45	-63.9608	101.751	282.963
	955.713	91.0153	101.424	289.106	328.623	-733.193	78.4942	270.773
	117.948	80.4994	101.598	260.659	67.2288	816.492	157.914	270.464
	539.042	70.9495	108.188	226.679	340.79	751.204	92.1742	271.882
	108.902	74.714	142.858	372.757	359.443	817.716	78.7056	284.469
	174.429	88.8596	87.4672	260.6	368.89	-260.316	79.9525	-79.8359
	441.209	84.1563	92.5313	322.402	-89.4419	-375.111	81.1138	299.245
	453.291	83.5175	81.6555	248.728	339.229	362.899	70.7684	285.559
	120.352	80.5583	73.6203	264.761	402.973	797.87	88.1493	290.458
	495.973	90.3194	179.659	260.175	124.452	810.47	161.323	313.284
	464.664	72.4001	108.875	272.326	99.6621	874.459	79.1931	303.515
	444.237	84.7476	70.3152	276.305	350.103	-426.434	83.8215	291.519
	475.674	77.4902	84.0757	277.103	373.022	100.822	176.178	297.668
	-130.227	62.422	89.7366	263.074	419.7	-72.74	85.3659	-72.2587
	535.845	80.2541	103.009	272.759	330.314	92.4586	84.3072	290.25
	470.962	83.8229	99.0436	275.889	344.785	-94.5203	255.222	293.356
	488.639	80.2935	69.7902	103.474	83.9408	-170.697	90.5699	318.589
	486.083	66.178	109.749	256.856	117.302	-102.359	82.7675	286.886
	478.695	66.691	93.8464	285.892	328.429	-161.847	74.9886	287.382
	477.747	88.2227	99.9794	365.253	75.7966	811.682	66.9613	-66.8496
	529.185	78.0428	104.73	262.156	194.651	-198.303	91.0881	301.942
	480.289	130.656	202.987	281.205	364.268	785.317	166.761	304.018
	474.802	57.9528	113.427	253.324	410.653	806.215	161.941	314.532
	469.805	79.9904	83.3373	295.497	354.206	820.729	168.542	341.023
	457.018	64.1855	122.191	251.412	67.5194	-88.904	105.694	307.694
	453.66	93.4607	102.183	259.928	69.3017	820.641	82.2546	289.269
	321.159	165.887	98.3428	272.195	356.741	549.546	190.575	292.418
	454	75.9497	76.1179	88.2129	144.983	64.8083	94.7757	294.191
	109.26	71.6623	77.0008	258.474	94.965	-518.058	79.3372	282.664
	457.045	82.9537	79.8519	259.188	85.5196	-64.2065	82.1247	303.436
	449.569	67.4647	117.744	260.723	105.151	798.282	86.9793	313.229
	126.312	84.7979	83.2353	235.107	388.763	-432.704	95.0197	-75.0343
	450.604	85.5377	107.302	272.591	342.898	836.142	79.8153	97.2978
	408.237	85.9015	82.969	247.01	78.8513	820.473	78.1835	302.216
	464.099	87.9056	107.207	412.245	106.965	813.626	84.2288	282.737
	465.065	68.7792	197.298	35.4703	445.302	-333.225	92.4602	112.7
	511.897	92.3507	109.724	289.653	134.955	62.9512	156.179	63.9453
	353.264	92.3208	130.901	250.849	-136.222	179.122	92.5527	250.612
	38.6442	76.6177	105.334	261.873	65.3577	833.853	75.9709	236.064
	120.621	83.2875	110.066	267.092	364.466	770.045	71.6302	309.261
	433.145	73.3802	79.6723	257.779	56.4315	809.642	162.604	129.542
	527.879	61.3658	136.232	273.841	121.246	308.98	77.5604	298.029
	458.087	94.4686	182.564	271.871	121.609	826.2	72.5088	294.684
	126.094	82.4762	124.572	279.719	124.316	278.73	88.3845	310.089
	498.99	68.4107	119.843	225.739	348.36	37.107	78.16	294.208
	352.613	71.6861	121.413	258.26	58.7559	85.288	98.2964	305.072
	485.666	95.3918	-102.02	246.872	108.274	800.84	82.3283	306.68
	112.603	143.807	178.765	263.095	345.838	181.148	92.7486	304.854
	468.038	67.1284	95.373	244.915	-101.389	789.484	170.408	307.334
	435.503	72.3669	90.9155	281.713	421.054	-159.965	93.7039	300.19
	457.654	72.2234	111.154	253.95	325.736	-81.3621	89.7945	290.775
	466.696	93.1706	132.279	266.856	-96.6772	117.605	111.027	292.902
	490.335	82.4141	127.545	280.822	-78.5771	770.619	80.4124	327.653
	453.748	63.72	100.913	245.203	-90.5255	-791.317	92.2064	298.101
	451.661	74.2792	87.4046	273.993	123.324	757.151	67.5903	-104.438
	467.909	71.5808	84.1125	294.014	357.896	285.406	117.509	88.1827
	466.134	81.7182	101.852	241.369	-98.1025	788.443	76.0726	306.271
	474.482	86.9115	154.918	251.152	301.064	856.985	135.657	289.835
	484.088	85.3087	-102.014	271.935	391.495	-269.027	90.0828	298.888
	491.933	90.7781	90.9143	247.647	320.015	-177.468	100.297	298.335
	453.715	68.1316	98.3687	260.747	343.446	275.58	99.3422	286.417
	454.732	60.192	102.478	244.033	339.586	-379.101	88.9214	321.607
	435.105	81.1548	75.5077	284.944	338.324	823.134	92.9451	87.1231
	450.172	75.0799	93.3625	253.331	325.766	46.1033	70.0268	286.086
	115.326	72.3523	110.507	276.614	344.806	121.547	100.963	-121.352
	114.895	73.2301	100.429	285.436	319.907	-104.05	177.114	300.167
	465.422	83.4529	102.446	257.262	95.178	392.435	219.391	342.9
	443.607	63.7447	87.271	266.414	347.384	331.361	87.2993	-268.739
	107.186	72.216	110.839	279.535	142.904	-117.487	86.4068	293.76
	115.547	92.3822	118.234	274.205	374.022	128.171	73.1597	299.334
	469.708	286.165	109.841	57.6867	95.4079	-324.843	97.2959	-110.164
	466.568	116.705	81.9598	263.385	332.581	85.7551	75.508	83.9225
	448.981	250.438	79.8101	263.113	370.786	258.602	172.849	283.67
	769.911	84.7968	87.9753	239.108	128.92	-99.5076	72.0287	320.396
	413.681	90.7635	69.0227	259.528	330.836	827.863	85.5024	289.875
	1394.47	79.1898	104.887	254.927	-106.128	98.2696	94.2279	289.119
	108.093	85.6183	98.2118	260.898	59.3261	782.187	391.238	317.834
	119.668	64.498	108.268	250.635	314.794	813.667	80.1412	282.311
	470.118	82.9559	-68.4352	60.8318	112.784	843.515	74.7939	288.785
	453.003	68.114	90.5614	256.373	118.45	1390.1	173.6	292.016
	474.895	84.2892	108.333	256.139	398.735	-84.3569	87.0114	305.234
	126.417	59.2157	89.3803	261.649	116.686	87.1043	86.0752	313.116
	538.685	91.3013	46.7697	-83.2372	341.366	85.702	207.188	338.261
	446.763	151.072	178.976	245.492	101.329	-163.205	180.55	319.169
	-37.6855	78.8611	85.4377	275.648	359.227	94.246	108.235	277.906
	437.912	85.0893	116.564	274.261	-83.3492	-93.4897	77.03	295.016
	114.485	65.6144	108.339	241.97	341.525	-110.646	100.434	109.681
	652.582	66.9211	85.8164	251.356	395.03	-259.946	70.2262	304.241
	463.001	84.6827	106.258	229.902	571.982	828.614	94.6083	287.914
	97.7537	93.4628	237.56	236.351	327.073	250.688	82.4627	302.785
	465.095	74.8817	114.328	212.422	351.754	161.168	70.5408	289.478
	544.831	78.3362	118.385	291.756	321.568	-98.2255	78.5826	294.254
	131.971	86.6893	67.717	254.405	-84.067	-276.369	77.1916	285.916
	119.466	96.7646	92.0589	287.96	362.87	212.155	117.018	296.705
	464.423	82.6436	94.9875	263.585	344.897	71.1559	98.2069	-80.7674
	448.149	85.9412	71.7124	266.231	86.2951	-109.193	89.2359	98.8782
	446.462	81.0259	158.734	284.667	80.8021	-224.846	89.912	306.259
	453.698	67.1621	-74.9237	108.234	342.707	-68.9277	95.0154	99.3125
	439.762	91.6548	124.865	280.405	91.3926	86.0619	85.2687	294.785
	446.596	95.5631	88.5809	251.266	96.6909	80.7542	90.4016	-88.8439
	107.768	118.407	97.261	294.039	75.3231	92.1236	86.8495	297.272
	459.657	64.322	206.086	272.624	85.8452	-69.7286	146.485	281.796
	471.522	80.1471	-96.4756	255.482	346.579	327.415	164.542	309.619
	142.792	76.9191	87.0115	268.236	115.695	808.931	105.582	319.326
	116.785	79.4848	112.442	288.691	-78.464	811.005	173.079	313.997
	123.263	76.6371	82.3919	252.798	341.901	-520.242	75.2144	312.096
	96.7865	65.5304	108.863	245.984	102.306	835.735	87.0007	285.314
	441.214	58.8516	87.1727	228.331	133.281	797.87	76.4979	299.347
	440.598	73.7748	105.132	219.386	333.451	813.047	101.72	303.716
	482.478	88.7731	96.2293	237.022	501.076	429.321	172.809	95.8245
	461.069	-79.3861	125.65	256.619	122.235	849.707	154.051	96.9231
	107.222	65.3619	66.9636	267.704	-88.2336	41.1216	67.8058	297.299
	457.337	85.4277	112.194	277.918	393.447	825.701	85.2711	-163.18
	474.587	75.6469	96.2234	248.235	124.042	334.137	90.2351	-102.984
	478.045	82.823	125.078	273.683	315.408	296.178	162.545	295.049
	463.804	80.9254	96.274	250.613	338.882	-77.4133	245.762	348.174
	453.336	68.7209	90.0433	259.154	93.4117	262.257	85.1227	92.898
	136.797	70.8974	132.696	246.9	342.281	-82.7465	94.0708	-105.863
	121.994	84.0244	85.8471	257.177	102.386	101.753	136.082	286.089
	111.64	96.5832	114.384	286.734	122.666	832.44	-89.3573	-95.0871
	134.394	70.5092	97.6763	249.808	338.284	292.587	-80.5857	305.284
	115.982	91.2635	86.0676	249.617	366.896	-78.4683	81.1753	113.729
	469.488	71.4379	104.937	254.591	328.763	-177.056	163.76	72.2486
	420.421	71.6035	114.381	278.208	82.8366	91.3098	77.7338	-36.1566
	475.221	1320.99	93.7983	232.77	355.757	74.3885	184.105	305.523
	469.675	89.7279	83.9596	252.982	328.69	107.909	96.9448	283.952
	-77.5926	70.5913	107.558	244.988	87.0476	-75.9659	93.2119	317.209
	450.539	78.5008	149.41	256.803	339.78	-99.0627	55.0585	-138.237
	443.431	75.8212	97.6659	259.088	374.118	-271.629	182.251	-73.0433
	480.161	72.442	101.786	250.916	130.558	81.1062	311.111	98.5079
	587.446	96.9306	87.1803	237.259	117.228	81.427	83.8767	230.849
	503.72	178.59	172.973	252.271	317.663	843.892	278.019	290.864
	476.787	78.0743	99.8129	261.56	314.574	253.992	93.2401	286.103
	-78.5984	77.1832	76.8267	275.03	365.431	785.148	982.527	303.768
	126.37	76.6924	105.935	255.635	89.4508	285.975	85.2841	280.382
	462.972	-1105.84	101.655	300.236	350.449	194.5	107.059	-82.0314
	155.677	83.4089	117.514	250.276	109.225	805.429	88.8536	-101.869
	459.681	158.343	97.1091	241.234	112.949	842.917	101.804	275.821
	436.025	83.2035	111.214	238.445	342.642	847.369	256.196	327.545
	-235.416	93.4485	109.274	232.789	345.012	859.152	717.26	315.007
	82.9494	76.3464	95.0161	253.519	325.027	-80.2822	107.337	302.91
	472.796	78.6689	94.0433	249.366	325.571	-97.2972	83.0623	274.672
	50.7284	81.2928	90.6929	272.655	125.098	101.984	90.9389	-104.782
	515.252	107.785	165.971	93.9942	-108.632	833.405	75.4405	295.649
	674.158	76.8845	72.7062	253.473	-108.073	808.79	91.8527	272.936
	473.485	85.3687	101.985	222.284	345.885	273.76	-105.68	313.03
	533.784	154.462	75.9259	252.206	136.536	810.623	103.271	293.169
	468.549	72.3513	80.2966	259.169	111.812	-81.1002	71.2806	314.781
	465.218	83.2194	95.8897	264.379	70.4423	287.276	82.6454	89.8337
	471.215	88.389	102.98	258.948	399.918	806.854	85.5403	288.658
	472.947	86.3162	104.122	252.614	63.044	778.835	207.824	278.032
	450.153	70.9939	83.2677	381.164	145.826	843.935	181.658	280.456
	478.435	77.8308	103.999	260.762	80.7617	-97.5406	71.7376	301.838
	87.8687	80.5756	116.823	274.602	385.418	56.0192	84.9478	304.222
	466.614	80.827	106.072	249.991	343.435	70.3212	145.282	314.33
	125.197	83.1656	88.1374	274.883	-115.39	89.6264	80.5101	258.841
	455.726	308.484	91.5351	228.719	120.526	807.327	92.5864	287.602
	541.374	75.4669	97.1284	258.574	329.34	-60.0917	235.798	248.877
	472.873	90.129	79.7472	263.462	366.149	458.958	76.7039	95.8659
	484.859	70.837	94.0954	285.738	137.588	811.852	179.3	262.725
	96.9086	72.8597	87.0675	269.168	107.11	91.4373	82.1414	288.992
	50.9067	77.4423	93.8958	243.907	67.0196	772.939	100.969	291.098
	461.778	72.5466	209.755	266.414	-78.0056	801.385	79.6917	276.975
	122.92	85.3921	95.1282	240.128	404.059	823.744	222.27	300.902
	471.977	91.1026	180.442	92.9745	439.453	891.9	98.035	313.199
	454.726	72.7386	105.225	412.656	146.872	80.001	69.5731	305.582
	126	66.2587	99.6076	260.482	90.4235	65.2764	80.9811	307.684
	123.879	122.807	90.5692	279.067	71.4391	297.467	94.6115	296.499
	128.712	89.3608	85.6292	257.483	190.882	-135.192	96.3974	-119.721
	458.37	70.2554	94.4138	285.152	85.0268	881.179	94.0883	110.794
	464.054	84.3623	87.8704	275.311	80.5003	-371.195	161.543	311.733
	477.811	62.1461	92.6997	266.96	59.4111	96.7687	184.046	85.0858
	469.691	80.4918	91.4419	329.893	-95.4181	34.1662	78.0204	296.385
	467.918	76.723	87.4778	250.331	85.6083	37.5452	91.4085	286.332
	119.899	75.6057	91.4301	274.238	372.706	-44.1222	68.3922	279.806
	129.813	84.8917	111.947	58.4787	343.108	819.142	192.4	301.043
	474.794	80.0821	113.04	263.172	78.8664	163.523	94.4554	305.31
	460.529	74.4941	115.118	225.311	61.1284	-71.9713	77.8369	312.765
	471.331	1242.47	129.393	277.627	460.909	100.233	78.6482	289.055
	505.857	79.7821	115.19	249.809	63.5492	-118.661	158.874	275.108
	430.417	76.2846	92.1222	231.292	141.008	700.712	246.856	288.487
	473.129	73.3008	101.436	233.763	61.0238	165.922	229.408	296.928
	132.602	162.384	114.261	250.252	62.703	-172.33	127.79	-81.3023
	462.732	77.5967	104.375	253.978	100.72	803.994	173.236	56.7789
	441.752	73.2549	95.5105	89.1549	107.509	816.029	73.2158	100.856
	467.06	73.7386	92.839	250.542	120.363	-255.01	107.81	-73.6293
	127.574	65.3365	92.72	271.341	335.853	243.83	84.06	268.622
	453.946	68.4451	95.4278	265.84	351.105	726.89	149.215	-91.028
	461.695	79.1685	92.4602	270.186	401.88	821.906	40.3872	248.09
	485.313	84.9202	97.0991	226.441	107.184	845.456	74.6477	297.817
	359.797	80.3353	81.6343	56.4162	390.619	299.442	91.1571	-299.46
	448.022	90.9955	101.654	243.172	115.881	-343.452	89.2859	292.46
	437.063	70.5404	89.0261	248.471	144.397	826.213	108.19	301.425
	484.104	82.8211	86.6844	296.403	456.48	371.54	85.5193	307.849
	480.326	82.3763	128.362	279.17	325.932	840.215	73.3968	299.801
	576.072	72.8615	-109.034	256.747	76.4973	281.817	87.2029	296.655
	460.296	74.1981	89.4839	250.716	344.556	111.575	85.1066	124.651
	463.6	75.9823	97.603	264.38	108.398	-137.748	165.145	316.587
	339.654	68.2161	84.0412	292.434	136.321	-392.296	180.513	94.4528
	449.987	67.6312	97.6991	276.267	96.2348	168.561	98.0631	295.032
	492.214	86.6443	100.075	318.39	137.396	781.196	263.794	307.82
	836.195	76.0353	87.0263	273.685	106.171	845.62	84.7006	299.235
	125.198	81.6224	90.7231	256.841	78.9894	407.533	79.8436	298.223
	145.632	80.485	98.4335	273.863	83.6696	843.815	181.814	290.177
	98.7533	70.09	90.9506	267.836	94.1259	809.612	76.0472	287.319
	100.153	86.6103	94.3248	271.849	85.8844	-87.9711	82.9363	300.183
	441.391	90.0813	115.32	252.455	382.66	-88.9517	93.1043	98.4149
	544.733	69.0834	99.9153	241.578	111.875	467.426	82.967	95.5293
	469.106	90.1618	73.1273	281.701	348.213	-475.209	480.025	289.926
	446.077	75.5432	97.8063	273.447	-82.3734	832.823	97.9102	276.042
	458.394	83.7811	77.2858	256.367	147.264	77.3514	93.0526	294.273
	124.581	75.7765	112.111	273.424	344.016	-146.757	91.4025	295.182
	139.029	69.4641	99.1478	274.54	361.717	798.774	83.0776	296.748
	467.877	80.1526	98.5245	254.344	71.7597	133.22	79.1786	300.661
	444.051	77.0236	92.5694	70.6188	327.611	812.293	89.6967	94.6796
	477.229	74.0485	92.7436	-75.2152	350.779	807.827		314.035
	114.963	77.5996	100.949	269.49	365.425	783.218		298.226
	440.767	68.6477	-100.764	-64.4238	169.619	-191.702		343.691
	100.108	67.9137	99.5236	257.526	325.974	765.48		-90.4801
	-119.615	78.6595	79.3255	75.183	153.184	808.268		103.395
	473.124	78.463	85.7145	250.653	103.762	69.6933		308.905
	476.153	79.835	85.8781	277.435	65.4439	-97.6521		-103.18
	456.721	86.0833	111.606	263.2	354.005	-69.2694		321.582
	545.339	141.528	140.057	240.05	137.043	781.661		309.563
	452.545	72.6542	140.13	266.22	242.517	-425.342		298.511
	485.084	73.681	86.477	249.599	108.527	87.7708		303.058
	115.413	84.8628	105.609	275.182	85.7204	-88.2915		307.185
	495.161	67.425	74.5901	257.762	117.59	-291.048		267.527
	420.021	77.4226	96.4308	277.462	110.501	821.51		301.745
	466.823	70.9402	99.5741	289.144	310.974	278.675		309.051
	453.579	82.0049	98.6864	247.754	371.42	-87.5942		-100.215
	481.615	77.4869	71.499	248.669	90.5207	184.497		309.129
	496.207	77.2857	141.214	287.32	80.7723	850.835		293.943
	466.381	77.7196	119.933	90.3063	123.598	278.947		294.621
	339.876	136.701	104.485	244.47	146.791	-275.951		307.072
	317.78	61.5604	119.856	264.913	110.44	154.334		294.391
	123.42	-53.4482	105.852	238.494	323.556	794.847		-97.9489
	466.654	166.643	69.9404	278.68	116.724	829.864		83.9205
	490.739	62.4909	80.2059	295.189	75.7712	-112.962		319.092
	465.687	69.1874	86.3032	322.859	372.455	850.67		288.149
	447.784	82.9157	116.589	261.849	114.344	-309.41		145.672
	509.107	80.4475	102.894	247.103	335.842	76.9403		308.916
	68.8634	83.7016	-87.3573	261.905	167.346	-97.567		287.133
	453.048	208.997	95.704	263.375	62.2417	125.664		285.96
	66.9156	231.729	83.6763	250.254	457.894	73.2236		304.683
	125.509	102.448	71.4282	261.708	342.555	82.229		305.405
	430.252	71.7641	112.801	268.944	363.853	79.3842		307.638
	477.531	76.3616	79.306	257.977	146.154	782.502		89.6878
	443.992	81.4148	98.1217	239.364	77.1594	-32.0026		268.794
	455.102	86.3486	82.9669	260.82	129.831	84.1714		298.009
	937.355	94.3333	100.741	235.051	324.393	779.291		296.439
	109.49	78.3489	99.8831	274.865	-70.2218	-66.8705		311.061
	463.581	164.882	81.7309	255.339	-111.831	813.886		299.013
	462.965	70.6976	86.0866	256.781	343.313	825.461		-73.6231
	473.947	75.4528	94.2083	291.382	317.947	90.9796		303.974
	400.308	106.255	86.4434	252.73	128.636	42.5216		290.428
	430.084	71.6778	91.4094	260.792	128.903	816.325		-108.327
	485.208	81.0903	92.1934	292.657	125.265	-116.119		277.883
	462.358	91.4728	102.796	255.513	81.7454	30.083		95.5333
	472.116	78.9499	-95.1257	225.755	78.2364	852.201		-95.7892
	122.987	86.5221	96.4576	76.1021	102.34	857.546		103.444
	538.159	84.3035	83.6373	243.98	146.178	77.4447		290.007
	489.5	70.2053	117.749	69.3147	126.544	1603.36		274.345
	86.1507	68.1996	95.2669	270.579	106.206	-94.5764		331.506
	475.543	92.7394	123.914	252.069	88.5522	811.947		339.693
	476.513	68.6793	78.899	225.881	68.7921	797.661		296.009
	538.824	86.8314	88.8606	258.383	68.1888	264.396		259.098
	459.167	74.4182	108.868	239.749	65.6646	101.09		-72.163
	1154.74	71.1628	106.98	252.452	100.045	796.185		-113.822
	89.8995	85.8244	100.922	257.799	67.1142	779.736		105.195
	466.521	79.1058	98.2122	261.648	320.28	831.851		55.7959
	67.4599	81.4089	111.562	268.457	331.778	90.429		302.669
	110.141	73.4531	104.281	283.776	109.457	-849		282.459
	463.619	68.3896	96.4229	235.683	76.8277	60.134		285.846
	245.685	71.9955	65.0096	248.052	124.06	103.866		281.709
	459.703	72.9803	90.8277	257.317	59.1165	-310.87		271.986
	508.892	85.1364	98.1824	-72.444	344.813	233.284		279.482
	433.767	-100.562	89.6426	80.7074	-72.7036	838.169		289.334
	341.509	65.8007	108.306	272.645	-100.952	-268.087		272.609
	458.864	82.3295	-105.387	247.241	174.078	277.237		310.273
	117.913	74.1125	85.8912	261.342	336.049	365.495		92.3456
	475.007	72.5805	107.007	236.645	132.536	838.953		-95.7915
	430.192	70.9842	111.522	263.914	342.27	806.86		295.404
	464.154	98.7923	94.4793	237.757	330.278	-279.142		310.533
	451.82	84.8196	60.7103	307.284	-91.6124	-418.455		105.848
	122.514	89.9453	103.83	255.054	341.451	-178.713		335.962
	69.4887	132.927	79.5089	256.635	355.934	799.686		89.9618
	442.756	72.6684	106.366	247.492	346.797	830.375		263.631
	454.619	88.1117	114.879	279.187	326.958	263.201		289.071
	470.082	60.9072	99.1429	251.438	152.429	-268.159		304.042
	345.083	78.2599	121.629	260.833	375.753	832.385		294.842
	114.052	141.007	99.0483	269.511	83.1437	810.68		321.882
	424.319	155.221	108.035	268.527	-114.395	78.1885		300.955
	455.417	78.4762	89.8583	240.937	353.585	808.233		323.117
	457.704	82.3604	96.7919	247.266	157.223	804.762		278.045
	472.913	87.3143	97.5519	247.813	126.799	-104.589		272.848
	474.007	87.4551	92.8938	250.164	341.271	1022.25		295.132
	482.207	82.6016	101.164	258.845	70.8255	844.306		230.748
	99.2402	55.3428	82.1651	74.2793	116.305	809.546		277.898
	401.717	80.5483	83.5824	233.006	327.181	-112.141		322.508
	466.802	134.457	85.1791	256.5	73.4163	825.469		83.6964
	572.271	80.5381	103.835	211.769	121.546	807.158		113.454
	459.52	67.3365	102.341	263.956	360.08	-51.3788		-69.049
	114.007	78.848	87.506	270.512	120.446	708.241		-91.3685
	231.252	81.8897	108.575	260.963	139.206	-352.305		89.2394
	-75.4677	84.7648	91.6362	235.782	352.606	796.744		112.717
	455.987	71.4074	81.205	277.204	126.773	358.133		316.947
	571.298	81.2655	85.7193	255.222	331.138	797.974		56.6105
	452.855	84.4446	108.358	245.706	66.8723	-406.681		311.961
	479.424	76.0324	82.7596	267.767	70.395	91.4719		107.122
	469.113	71.7265	102.662	270.143	69.5482	99.5001		315.621
	458.83	81.4881	86.1087	269.627	111.863	260.272		304.218
	544.4	75.4654	94.2637	259.685	125.661	795.849		298.642
	484.044	86.4846	113.419	266.615	118.704	63.0253		301.956
	192.928	357.042	81.8077	255.144	328.041	-51.9374		96.2345
	113.489	79.8292	94.1166	236.92	328.43	-59.6423		302.158
	459.459	82.1974	90.4907	266.094	106.835	-91.5621		111.452
	476.662	87.4225	78.237	274.418	447.798	-92.6442		-168.757
	483.74	66.2597	85.719	258.686	137.723	84.3343		-91.3764
	529.309	92.3933	110.789	258.126	316.735	145.355		93.021
	110.678	72.6024	108.601	271.519	326.242	96.3131		84.9938
	470.298	88.9697	89.5218	253.245	335.247	806.478		274.871
	-121.83	100.118	90.6593	280.932	143.321	802.099		305.843
	457.739	160.307	90.5338	279.94	360.599	-74.698		280.534
	475.348	68.4549	125.553	226.507	73.5996	807.77		92.5841
	469.906	73.9247	81.9231	218.723	155.767	265.233		285.606
	485.36	72.3515	143.909	255.187	366.206	826.435		303.694
	3316.98	73.3487	75.8079	259.23	111.277	815.36		360.833
	102.33	79.6736	82.9746	264.708	117.526	68.137		287.242
	143.739	79.5549	103.733	229.906	59.3507	-106.12		78.5062
	112.845	77.9725	71.3017	244.431	129.334	86.5612		-86.2315
	468.404	78.9201	88.9849	486.713	138.033	-92.5999		98.9684
	470.34	72.6135	-120.413	239.739	136.402	808.608		-102.562
	461.43	93.3637	97.4522	247.941	71.3151	100.313		88.4935
	135.147	79.2743	95.1035	234.332	335.896	848.072		305.086
	388.367	165.272	98.89	302.284	326.995	818.545		301.649
	451.588	83.52	110.004	238.536	117.226	98.3265		300.918
	129.923	67.4988	80.9816	269.244	-132.973	800.646		303.662
	452.542	152.126	90.3485	285.453	-89.2097	-158.871		-89.7777
	464.466	89.5813	99.1762	272.037	332.76	-211.933		-146.568
	360.916	79.2336	89.3169	280.185	301.577	92.7353		271.647
	462.511	76.9658	106.66	255.143	76.8169	-105.99		442.817
	440.262	75.2527	97.7659	249.349	302.658	-231.227		78.9387
	124.598	76.9993	110.827	270.267	99.003	789.676		298.966
	455.978	81.2341	84.7237	-93.1328	89.5845	-94.8352		292.196
	474.975	85.5468	124.324	274.69	-76.9563	-84.4637		288.047
	464.914	101.598	140.123	251.791	359.144	83.7743		-83.489
	467.07	77.3553	94.3614	284.529	350.448	807.175		91.0457
	482.76	334.437	183.007	259.613	105.27	1614.18		-95.5098
	102.575	73.9129	120.147	259.614	100.652	-135.323		97.0176
	616.365	101.913	98.1191	238.055	75.5354	110.879		90.1113
	477.413	179.89	81.7987	263.346	319.674	85.3115		297.789
	128.283	69.5141	236.76	298.443	412.387	784.93		298.796
	115.238	68.7287	103.188	264.571	-102.344	-76.2887		303.31
	125.248	70.3302	98.8799	280.399	116.771	83.0737		361.487
	519.215	74.8949	85.4731	246.51	366.801	-82.152		282.924
	347.233	337.306	92.0195	243.168	76.6352	266.966		86.6644
	126.196	88.1126	91.4644	287.627	347.345	-290.105		287.551
	463.779	70.9349	107.148	262.523	333.594	807.444		287.767
	336.659	77.109	120.019	268.299	323.183	789.408		286.334
	530.609	91.4244	76.1847	247.51	77.1776	792.505		115.774
	115.792	90.6891	96.4279	265.351	336.274	295.417		62.9152
	111.173	67.3737	121.39	285.725	336.365	270.797		292.439
	74.6259	74.1638	74.4419	276.704	108.078	281.179		286.229
	120.152	83.6815	82.0413	268.353	98.2661	103.834		285.44
	123.42	73.8759	97.9728	218.885	390.056	-626.603		-71.3645
	466.523	67.6425	138.47	280.835	341.237	606.867		288.944
	486.641	67.2999	87.2199	248.955	104.115	94.6323		299.865
	460.794	98.5827	90.3421	258.2	112.535	275.166		302.022
	476.537	79.4494	102.989	245.107	66.5966	832.622		-114.81
	476.28	84.6669	98.6654	283.085	343.259	800.475		127.199
	774.196	68.6609	100.05	75.0362	140.514	-79.7616		288.173
	541.983	69.1214	126.126	235.724	341.311	140.127		295.112
	440.465	82.0535	86.1478	251.618	320.17	804.675		303.69
	436.596	70.2916	79.798	234.993	91.4281	797.517		309.06
	478.66	77.3039	85.9369	248.994	340.488	116.773		-100.055
	476.669	81.6658	84.1207	258.746	98.0684	806.916		315.5
	468.272	82.3962	81.2724	231.44	330.772	108.581		84.5708
	1040.82	74.8159	116.653	240.041	155.531	96.8468		615.573
	456.859	78.0484	104.757	266.876	339.116	98.8019		291.61
	466.796	72.0561	96.3624	331.718	352.596	-251.378		96.8755
	534.874	57.8492	112.897	242.782	75.3408	824.577		300.002
	116.552	84.622	83.8569	232.899	332.13	264.424		288.415
	109.037	92.1257	155.761	258.804	81.8874	807.016		280.553
	122.69	59.2546	98.6927	263.93	92.0507	-220.33		304.682
	480.783	498.272	96.9163	234.828	106.824	720.744		-93.3902
	439.773	77.1078	91.8798	266.737	344.437	-176.372		315.835
	455.964	90.1502	84.817	271.064	352.457	166.263		288.896
	122.854	77.9494	101.604	260.806	-89.2607	279.339		308.956
	117.967	89.9914	117.38	254.223	309.686	300.464		303.781
	133.296	89.5892	96.2817	244.222	352.131	-263.61		292.337
	480.486	76.223	104.818	275.27	332.367	53.1407		283.09
	139.803	73.7694	107.699	273.552	350.544	779.032		95.5029
	106.877	85.006	74.3074	246.818	67.393	814.199		-86.0339
	101.054	71.0183	108.489	258.188	118.01	779.622		283.207
	72.6039	386.114	102.766	249.557	78.2285	825.397		326.253
	391.986	88.7506	102.618	262.723	355.202	762.715		178.55
	466.444	68.9922	126.582	339.141	314.948	-724.714		-86.9574
	459.85	70.4356	98.848	242.311	366.649	797.014		84.8999
	125.863	83.3571	107.815	236.549	-83.1299	285.314		-90.7319
	414.128	72.7537	94.7406	259.243	341.682	803.344		295.793
	435.85	81.9152	77.4704	252.486	476.107	269.154		93.3577
	457.466	71.5413	92.1361	271.633	66.9592	272.425		71.2737
	190.067	83.4495	90.4994	239.797	144.026	-223.985		282.29
	460.916	85.1134	84.3756	268.649	102.975	77.7811		306.632
	407.377	65.6243	82.5647	256.048	94.4915	848.789		289.415
	552.186	77.32	124.171	254.729	307.367	203.644		307.767
	69.4214	69.731	217.846	257.274	348.636	-95.7154		288.792
	464.622	74.1289	113.986	250.351	336.145	797.406		273.518
	470.876	71.0787	84.6953	259.519	-103.107	99.7257		308.885
	436.401	74.5002	90.2762	247.776	104.968	814.313		295.547
	431.718	78.0336	170.99	236.403	110.656	-477.799		294.855
	450.79	76.5852	109.24	244.921	76.931	806.144		294.204
	504.033	72.1682	124.454	237.25	116.563	795.084		-114.387
	944.675	73.267	131.797	258.93	86.245	196.662		312.323
	436.302	76.9304	86.2056	262.331	104.737	-106.542		306.497
	471.311	69.1689	89.1495	268.363	338.727	817.781		294.321
	119.743	81.2172	94.1094	-71.3898	127.397	795.036		281.445
	126.222	83.691	81.2977	257.455	81.3453	-188.661		-107.398
	467.409	182.049	103.222	264.895	108.022	745.078		312.426
	481.044	58.7968	104.017	238.775	146.213	73.725		286.729
	463.736	64.2758	100.936	260.731	364.91	808.204		426
	408.703	90.7957	113.47	247.376	108.22	-59.8722		297.89
	111.945	96.2747	112.3	261.958	99.7112	-99.6182		-90.8348
	464.597	66.0786	105.49	250.941	-93.35	60.7428		-93.9877
	488.325	84.3592	96.8083	251.788	360.198	785.125		256.695
	119.356	72.0293	103.237	-90.7033	371.388	268.969		-104.109
	463.44	65.5487	100.975	70.9608	320.199	880.636		304.037
	-127.151	74.6365	99.5741	282.079	436.207	824.475		300.789
	534.919	84.9127	69.7232	232.269	348.092	885.056		299.38
	427.996	69.3992	94.0176	275.154	131.69	-178.695		286.496
	129.31	88.4903	66.1394	239.89	-116.37	262.804		-75.4184
	464.685	76.6293	78.6172	235.686	100.581	815.603		280.274
	441.501	97.7615	80.1566	338.628	351.913	-96.8965		271.985
	452.774	78.7042	101.469	263	394.3	46.6921		304.606
	482.041	69.4258	121.697	-86.5122	126.273	365.229		322.927
	127.974	88.0542	145.411	84.1685	352.71	-89.2141		92.823
	30.331	85.5131	101.013	318.107	338.748	105.039		315.722
	520.221	84.5575	127.748	106.902	431.084	-401.282		295.773
	458.176	80.4456	142.27	243.504	120.593	-364.417		88.9385
	120.768	87.9338	88.6557	267.106	128.133	253.235		-110.252
	118.117	68.2811	116.572	254.994	75.4153	334.294		274.212
	466.331	80.9323	84.9485	251.582	-77.0243	262.541		290.823
	486.559	148.017	88.1132	269.765	113.515	54.0229		299.018
	459.332	243.743	89.2988	238.725	143.826	-228.759		294.881
	477.652	154.508	96.065	253.146	91.3954	816.062		297.701
	112.531	85.0697	97.1427	250.046	112.508	834.596		278.464
	538.495	63.2268	103.173	260.38	330.589	-83.478		299.096
	931.77	70.4212	88.9139	273.092	105.897	265.508		277.013
	140.435	88.7516	-99.6184	89.5717	153.575	352.843		309.714
	457.014	450.811	88.6999	253.509	120.98	713.489		316.324
	459.981	87.6946	76.6678	245.675	332.411	-308.277		301.443
	471.468	61.6556	93.7144	273.692	353.16	314.455		296.234
	462.625	69.4742	87.0582	254.696	318.539	780.215		290.257
	118.36	92.581	90.8865	255.176	335.021	806.215		278.843
	321.926	82.4647	72.2053	259.893	127.469	815.758		313.774
	476.966	88.0018	108.433	254.098	112.06	-51.976		295.448
	383.153	79.2127	-113.907	279.846	100.746	-234.685		-73.7268
	454.177	166.395	142.654	263.519	331.645	209.935		109.998
	175.402	80.2801	84.3067	240.91	348.174	87.4613		309.431
	386.998	81.8218	92.2761	281.14	345.08	-184.844		311.185
	446.733	73.4824	76.6865	63.5733	339.56	-94.8325		352.844
	556.062	-69.5355	91.7629	186.129	105.124	171.282		77.4568
	458.416	79.1849	76.3035	265.614	111.824	-94.7303		277.162
	475.751	71.5556	89.8392	274.255	125.456	106.825		330.001
	452.735	141.364	94.1952	257.242	109.432	50.7805		-99.5064
	460.469	76.5609	168.098	293.965	142.759	805.328		300.165
	461.553	108.373	80.6813	62.0186	368.282	791.924		284.475
	114.79	80.6119	107.479	281.517	99.8136	-220.651		322.201
	413.487	75.5783	109.7	90.6927	358.468	77.8011		318.151
	386.319	240.991	73.9274	252.052	108.483	276.806		313.607
	442.308	70.3824	90.9781	233.795	135.852	-56.9514		306.775
	161.494	188.457	92.8723	281.271	316.162	135.638		320.989
	437.825	92.24	97.6114	231.758	70.9851	796.232		303.781
	467.254	155.815	108.119	82.1951	82.368	818.75		284.228
	457.986	84.037	106.059	266.614	330.031	282.082		277.572
	475.514	70.9531	89.4165	258.098	114.145	-86.5566		287.961
	465.395	73.1151	90.2403	276.789	377.094	814.399		288.32
	600.858	80.9458	218.98	200.322	339.44	783.878		291.816
	462.865	83.6119	105.639	261.858	310.963	-44.7771		293.13
	445.628	81.0387	105.231	246.644	331.907	807.559		312.361
	460.088	79.8361	70.3432	183.657	323.03	87.5848		296.397
	444.775	78.0916	127.838	247.569	69.1184	92.7913		304.807
	139.622	66.7327	90.1098	263.909	369.906	763.806		289.67
	463.983	63.1357	105.598	-73.9062	342.241	-80.9153		287.809
	484.517	75.3406	94.2786	251.702	110.785	-317.25		309.834
	620.891	76.5163	141.237	252.355	81.9554	353.761		277.143
	484.38	67.5422	107.74	243.105	321.943	-584.959		290.516
	464.94	76.8865	99.1759	265.131	112.806	782.905		295.413
	476.033	75.638	88.6583	244.312	317.041	574.126		300.883
	108.832	88.2628	90.375	247.214	127.755	795.329		102.462
	458.775	65.4734	57.3281	267.201	350.348	284.808		314.3
	487.994	80.9627	92.049	257.476	426.78	668.931		132.086
	359.429	81.6121	91.9385	254.207	113.706	796.041		-130.129
	453.43	73.2825	104.273	275.251	105.031	-250.85		314.194
	360.243	77.0293	84.08	254.853	68.8456	256.405		99.9876
	461.349	78.4994	72.7659	244.913	333.805	86.2271		-97.8376
	461.825	70.6976	91.3409	103.366	346.84	749.125		113.195
	127.998	89.6944	156.653	246.23	87.5824	-346.061		292.102
	481.01	74.0183	85.5682	235.65	151.396	354.498		294.262
	81.5436	69.6853	77.4604	270.458	121.967	835.696		248.171
	353.269	69.1186	88.9433	258.817	343.539	-141.941		235.248
	474.086	80.4345	105.765	262.661	-119.29	760.824		309.194
	133.1	66.0899	-94.0926	87.1128	89.9786	805.569		33.3557
	452.311	75.7252	72.3399	252.014	60.8281	118.113		304.942
	486.189	81.7525	74.1968	242.837	355.342	-168.214		83.5064
	449.943	79.7049	197.108	256.477	349.649	810.93		-81.3169
	442.466	77.0443	113.886	249.485	119.774	96.496		304.799
	449.377	82.4451	129.869	260.555	69.4848	800.241		135.68
	462.057	80.2357	96.7941	258.275	115.16	811.83		401.151
	436.154	55.4994	83.6551	240.452	90.8746	-84.2096		68.0024
	581.299	68.2706	114.388	248.725	130.287	-103.908		318.791
	425.682	71.9279	96.5173	234.786	83.0055	89.0258		280.536
	459.285	73.0684	-123.512	271.877	406.923	831.559		304.863
	210.052	74.4883	77.7773	258.353	350.332	849.445		284.123
	450.43	89.8848	111.563	270.69	329.853	818.023		304.574
	340.377	82.2238	91.994	94.3743	327.865	115.926		294.819
	525.832	87.2452	105.688	265.53	123.889	275.762		279.685
	372.14	81.5095	231.768	248.814	-90.1664	809.282		292.381
	411.736	79.827	93.5067	86.9284	125.278	858.733		293.926
	119.748	81.7466	82.0659	273.178	320.274	273.542		281.254
	471.367	78.0587	71.6116	270.729	449.483	821.251		-91.9439
	95.4624	88.1133	76.3782	249.809	326.553	852.505		312.594
	449.813	70.574	98.3476	251.774	312.161	-670.939		100.019
	450.308	81.5828	104.174	237.689	355.993	-91.1462		300.254
	68.9316	75.5986	104.063	246.303	109.592	801.256		310.019
	374.698	76.2695	99.4937	245.615	112.8	842.008		303.546
	485.691	307.339	88.7468	247.904	358.874	285.282		303.476
	455.884	77.5117	108.864	258.316	115.003	791.828		290.117
	473.865	71.426	93.9123	64.5474	58.3648	817.739		-90.742
	120.853	85.8895	96.5322	211.212	116.98	-93.0043		103.65
	485.8	82.8284	100.288	256.281	56.0927	94.5743		-96.5601
	442.37	90.7454	74.2173	250.879	333.113	824.526		297.813
	424.673	89.1339	82.8513	269.186	85.9577	658.039		291.415
	486.431	82.5938	121.847	272.269	372.514	97.277		99.9408
	450.584	104.643	73.534	261.547	133.41	-327.545		306.626
	48.8637	62.9952	88.4154	252.957	117.594	274.065		296.267
	456.227	60.4272	140.501	254.908	120.475	696.419		304.604
	448.018	78.6477	77.9118	258.366	114.363	335.661		304.442
	452.158	70.764	79.9603	256.215	-77.6955	-436.968		305.958
	477.154	81.2009	91.1375	236.391	111.386	86.7195		110.528
	460.014	116.761	72.5639	259.524	350.251	299.806		298.587
	471.398	74.1214	99.7488	269.488	117.757	-296.291		-164.324
	460.278	77.3356	98.6632	255.564	357.207	874.778		297.723
	134.869	74.269	89.5502	267.89	343.85	816.113		292.139
	543.279	89.1511	95.4945	258.468	340.452	194.827		302.343
	110.326	81.0229	95.4152	243.563	99.9054	276.836		289.218
	477.132	62.0845	96.1744	243.027	109.284	-114.032		304.59
[truncated: 7,988 more rows]
