# Supplementary material for: Frequent transitions in self-assembly across the evolution of a central metabolic enzyme
Source: Nat Commun. 2024 Dec 3;15:10515. doi: 10.1038/s41467-024-54408-6 (PMC11615384; doi:10.1038/s41467-024-54408-6)
Supplement: Supplementary file 6 — Source Data [file 41467_2024_54408_MOESM6_ESM.zip › Source Data/SourceData_Fig2.xlsx]

## Sheet: Fig 2 
Mass photometry	MAD59944	M. sulfidovorans	anc2/3	anc3a	anc3b	anc3a+5
	masses_kDa	masses_kDa	masses_kDa	masses_kDa	masses_kDa	masses_kDa			Anc3a+5
	84.2919	239.943	96.7904	-238.873	236.643	56.7527			Detected particles via MP and active sites (Fig. 2g)
	112.277	282.083	98.893	84.8634	234.477	82.294
	117.622	215.952	387.67	604.833	274.093	766.487				Dimer	Hexamer	all
	93.1872	265.582	356.868	97.6156	77.6941	380.313			Particles	2125	584	2709
	76.852	138.624	83.4226	348.815	44.0285	82.9983			Active sites	4250	3504	7754
	80.2079	269.811	346.261	-41.5732	268.096	260.094			fraction active sites	0.548104	0.451896
	107.288	228.068	271.963	238.548	82.5018	148.833
	99.0203	259.747	92.3356	-77.6522	267.435	264.206
	97.7803	238.897	287.448	1496.2	269.031	85.5235
	81.0044	288.811	149.191	399.314	949.404	554.22
	100.175	261.053	399.297	52.6025	121.918	179.866
	224.864	249.881	86.9641	213.115	87.4522	103.887
	90.805	273.694	313.009	1737.3	94.4791	254.637
	99.5885	305.693	107.118	942.153	-82.6028	86.9989
	48.2261	280.942	85.4695	372.526	261.149	651.524
	82.4552	236.005	502.225	347.888	264.459	262.27
	88.9417	63.5327	266.756	489.022	90.6975	-97.791
	82.886	298.893	89.3775	-63.7816	97.0461	120.547
	77.9099	267.205	-44.1034	88.8679	396.605	26.9667
	75.17	57.3894	172.375	1502.46	-209.705	49.4233
	-374.096	91.204	69.9694	313.957	281.139	99.0826
	75.9147	276.974	570.308	518.407	-239.256	269.426
	89.5729	247.389	302.376	176.066	-90.7043	88.8121
	73.1144	244.719	82.6487	456.142	-157.944	264.488
	62.9456	270.713	83.0419	177.554	202.927	271.728
	90.4687	252.938	83.6317	94.4975	265.174	89.4093
	84.4859	270.204	173.105	164.231	260.27	138.609
	100.919	121.818	83.8433	569.456	89.9968	91.3799
	41.5893	-61.2528	96.2998	-55.7363	520.221	223.097
	-61.4097	256.864	94.173	124.733	88.1156	88.3612
	91.2625	244.995	85.7494	248.293	-29.1409	94.6163
	98.2048	453.569	332.204	90.1239	85.0369	50.1308
	79.7326	271.305	84.5306	-52.3407	95.1597	105.904
	107.268	250.851	194.031	488.135	-82.3866	75.3212
	70.2145	258.256	68.2032	800.921	-253.785	65.3293
	74.9921	269.931	300.449	-61.791	250.286	514.44
	80.3719	245.632	886.41	108.04	88.3639	598.064
	85.5206	242.553	114.304	115.308	74.3665	-95.8605
	69.1106	296.042	653.015	126.34	253.226	100.863
	79.5411	281.502	179.304	172.343	94.9355	62.3279
	97.5911	270.464	161.514	500.472	579.881	715.875
	65.6239	260.913	393.03	91.1579	255.069	271.559
	99.9724	103.839	40.5271	212.961	374.475	-144.763
	71.8451	302.496	68.9941	207.952	250.556	1184.34
	71.5286	237.338	23.3378	178.329	94.27	261.808
	95.2456	52.0512	331.99	279.103	-259.262	92.8647
	96.7268	119.091	130.901	371.272	88.0278	385.301
	90.0387	-77.2886	92.4007	171.781	273.524	81.9923
	96.0042	263.435	98.327	-77.804	263.941	238.789
	111.249	93.6249	96.5872	100.612	-256.066	91.1636
	95.6738	288.346	107.99	102.356	-84.1056	49.4023
	84.2211	241.754	70.6422	203.401	243.028	269.699
	58.4216	275.934	28.9361	24.0703	79.9971	84.2682
	77.9781	76.4463	94.8036	-59.1749	81.9849	269.119
	77.7633	432.842	99.1814	102.032	359.773	95.0905
	85.29	254.994	85.7409	351.273	-332.701	97.2991
	76.0438	213.332	595.075	566.28	67.1786	94.4268
	89.7502	259.294	225.166	183.897	98.9129	179.233
	81.5123	281.662	79.093	242.653	247.497	706.768
	77.5069	342.002	58.9464	139.83	73.3968	95.3112
	91.6529	251.762	177.885	573.384	172.805	98.7392
	87.4785	270.145	310.343	353.53	273.529	355.934
	77.0721	254.395	86.0288	423.628	182.024	90.0278
	43.5611	260.573	-26.5006	273.044	-196.368	94.1907
	101.217	289.266	92.3139	-27.0765	76.9889	87.2744
	84.0905	233.363	436.434	71.1235	516.116	86.9327
	78.4717	252.609	114.813	1589.24	-94.7983	96.9338
	85.799	92.1378	39.8696	-25.1578	221.134	258.026
	85.3922	257.239	191.289	275.983	1511.87	-88.8934
	92.0749	278.226	88.4437	172.43	272.205	85.0853
	-100.741	246.836	181.996	193.856	280.475	262.736
	70.2461	262.784	330.371	76.2241	70.3833	55.3139
	90.0955	273.947	205.152	1202.07	258.035	97.2832
	106.607	258.591	106.838	384.963	269.522	85.6678
	-64.8744	263.778	89.0549	-32.5532	270.542	70.5415
	103.737	296.104	104.226	878.57	827.526	194.259
	69.6837	273.186	83.6268	577.248	243.871	1462.62
	82.6507	261.595	127.079	40.6396	229.27	87.1709
	71.5499	246.778	508.327	239.213	92.4328	531.092
	-58.2422	259.705	195.938	-61.5534	-33.3876	45.9339
	158.475	273.296	387.69	545.943	156.537	91.5173
	349.48	241.334	93.3772	56.5348	264.56	92.8097
	120.307	227.386	291.807	268.906	-35.433	87.2429
	75.4145	271.131	-96.4232	391.74	347.537	221.025
	46.465	278.155	-29.9519	323.634	-84.7233	88.4788
	97.6181	80.7984	277.09	872.273	270.317	251.238
	83.1512	270.097	91.2065	1199.25	261.104	841.034
	30.9588	275.952	94.2789	73.0707	93.4706	83.4928
	92.2924	257.602	86.925	43.3797	-93.707	83.3621
	83.4034	251.187	163.762	275.761	251.709	-91.0602
	93.7308	84.3604	42.8082	605.653	96.6538	87.187
	88.654	-85.0394	231.265	839.591	93.6034	83.9171
	89.4103	251.677	84.8253	-50.4425	259.636	99.1037
	83.9847	-68.2223	85.5969	672.606	-258.906	264.458
	39.2687	72.2362	148.013	92.5679	260.456	256.047
	73.7533	281.335	215.755	190.557	73.8301	92.8916
	101.128	248.632	86.3847	-136.247	252.946	255.772
	88.932	233.881	320.215	1274.86	87.7092	57.2885
	89.9843	265.461	74.8725	70.5685	247.784	253.836
	95.4903	245.017	45.8092	-85.6521	-129.305	111.286
	99.2679	257.953	103.971	268.58	-83.7444	91.2328
	91.7253	302.758	73.349	75.9785	-109.528	81.8728
	79.0801	270.865	82.8665	881.807	259.1	87.7641
	67.6027	308.117	102.35	70.6977	236.698	249.365
	100.558	327.695	96.1558	452.785	251.22	109.116
	95.3356	270.996	414.24	363.506	107.393	-86.2567
	73.5391	270.263	172.077	162.463	71.3819	95.4389
	85.3736	264.536	171.677	506.045	508.886	198.261
	92.1077	264.735	81.1481	429.571	-90.439	93.6
	83.0277	274.819	84.7297	89.639	-264.759	94.699
	93.01	231.063	74.8162	816.301	258.223	265.616
	-83.2615	231.448	128.889	398.683	-252.847	809.49
	86.3708	267.99	423.391	93.1838	-241.803	688.014
	76.2646	280.183	335.17	918.635	359.554	258.544
	79.2104	300.985	262.699	248.502	238.397	919.477
	100.192	265.944	88.113	418.17	250.859	252.727
	85.8084	241.983	211.097	586.069	259.826	86.7436
	121.76	264.385	86.9982	571.014	106.085	81.9866
	54.4832	268.314	106.257	304.53	104.151	92.0653
	64.7135	320.845	93.5027	217.787	258.776	60.3367
	100.837	235.585	86.1944	356.587	77.2276	-96.6419
	82.0956	245.636	79.1664	-78.9594	256.151	97.1559
	95.6957	252.703	54.7161	2264.11	81.1115	122.136
	96.7638	246.464	84.5352	634.362	241.866	177.182
	74.657	266.243	94.1444	435.675	45.3065	71.6767
	88.4995	249.026	353.913	74.102	267.538	179.565
	62.2972	240.004	54.3578	889.858	262.858	889.68
	114.895	271.521	95.9721	429.024	263.152	107.871
	91.202	242.716	390.284	-81.8375	-33.9085	94.8036
	67.268	221.492	90.2488	81.3506	93.0585	262.706
	86.9948	-52.9499	148.69	86.1507	-205.957	74.8475
	56.2979	269.926	86.4904	85.3583	89.8758	89.6001
	55.371	246.748	184.041	431.433	253.736	86.5939
	89.1927	303.958	89.9198	136.025	85.4002	84.0391
	79.3004	-66.7942	303.8	738.136	84.329	124.704
	103.205	262.574	-28.8804	357.654	266.187	81.7886
	89.2262	61.3421	79.8506	235.199	835.904	87.7123
	66.4319	278.633	384.625	734.332	107.484	85.0891
	120.892	276.422	86.5764	522.333	233.008	98.7646
	104.078	257.356	81.6522	862.618	88.0017	40.6813
	95.4507	303.898	624.824	106.065	254.281	93.0711
	71.4544	291.788	271.575	340.15	512.12	177.418
	80.633	280.623	147.238	61.5898	91.4684	88.3207
	159.133	262.114	107.933	614.149	269.278	91.5783
	118.279	252.25	88.1104	686.792	634.816	-93.8926
	87.7128	-107.093	86.4029	1118.22	80.8929	300.814
	56.6304	276.018	90.6623	444.991	-79.1134	84.2149
	-63.4104	-49.6051	283.883	-78.6294	-84.5445	244.565
	38.4768	254.774	100.53	89.0312	96.0783	83.7756
	75.9854	266.083	255.32	707.102	256.206	-90.0001
	74.9937	203.182	83.0742	396.086	257.706	48.7602
	80.3933	258.157	93.5669	82.2751	-83.1381	258.895
	78.273	261.486	98.7567	482.131	-86.7628	1019.24
	115.86	240.226	36.7245	84.364	100.95	499.624
	48.2698	239.135	72.868	865.788	81.6449	102.204
	135.312	251.852	153.272	674.359	280.965	89.0682
	77.6486	267.412	68.9749	236.1	-113.45	89.9251
	74.1195	-102.913	288.116	274.386	104.96	277.329
	75.862	262.468	91.5097	301.391	56.6813	53.4431
	83.5556	250.204	242.867	76.191	259.372	36.9716
	144.873	114.07	172.262	628.996	82.2449	719.069
	74.494	265.965	513.603	96.0732	89.9547	268.369
	100.35	82.407	55.039	131.443	114.587	348.644
	90.7475	279.973	471.602	75.1371	357.075	264.901
	81.6197	94.2735	379.365	651.029	258.853	695.468
	96.3675	245.507	346.62	1697.66	311.353	82.863
	83.8667	70.8471	136.798	358.064	-80.4011	261.361
	73.3065	273.466	54.4732	76.2827	95.3712	92.2398
	-339.392	252.932	362.134	445.095	140.525	100.542
	72.2967	262.735	84.8524	86.6207	96.336	88.124
	94.5983	257.177	81.7839	258.146	262.574	78.349
	211.147	262.024	-143.359	487.971	183.137	70.9326
	90.4223	240.287	239.411	92.7392	47.2346	93.342
	96.7881	250.765	80.0964	390.942	-69.7475	255.892
	61.6654	236.953	125.932	276.063	-80.3694	272.932
	93.2542	284.394	377.284	-52.9141	507.977	86.5894
	117.079	254.084	455.375	104.082	-95.7413	554.015
	92.9327	268.459	89.386	424.318	260.049	-86.4959
	82.245	241.402	81.9435	524.148	62.8845	101.586
	82.8189	64.2951	64.4725	176.058	72.4724	264.934
	88.7489	272.138	349.967	164.577	-74.3476	102.829
	84.1459	277.428	46.776	178.881	82.9372	103.539
	-58.9327	86.5411	179.184	400.214	78.9864	70.0955
	90.4257	230.469	248.331	93.5415	258.09	-81.1256
	124.004	295.262	-24.8184	749.626	112.115	87.2015
	83.3193	247.649	-23.7797	690.953	500.396	261.942
	76.2159	-128.723	179.529	448.469	82.9971	91.5646
	86.0574	131.344	398.833	76.0711	79.775	88.7233
	77.6637	-101.038	79.3079	295.456	261.359	103.186
	100.328	249.203	111.471	86.1851	262.706	260.307
	78.7262	271.967	441.357	64.9502	352.665	69.9101
	88.6018	262.975	60.6932	48.5795	250.81	88.7971
	101.048	287.771	482.969	643.968	49.6826	76.0981
	151.529	68.099	174.561	78.6772	192.241	90.7056
	50.3108	-69.3362	259.469	52.0515	267.108	260.813
	86.544	235.602	194.096	141.684	95.8046	250.898
	104.327	300.098	145.231	93.3789	-166.877	96.727
	72.1331	263.394	272.99	-151.807	252.105	394.195
	112.658	283.276	86.3094	141.743	261.467	86.8816
	84.2795	284.063	55.7655	-50.04	101.614	81.7568
	75.935	87.4627	-59.3891	328.386	262.161	145.308
	93.5282	233.056	132.69	-31.1305	96.1313	83.0446
	115.178	279.945	231.878	-187.405	252.366	2341.08
	88.9586	251.058	89.0414	50.9602	91.2136	65.6198
	81.6433	256.3	663.991	1280.18	275.699	263.474
	70.4427	104.696	142.533	432.411	87.6705	87.6352
	109.649	68.6247	187.648	-268.759	261.995	74.729
	75.2653	257.044	-24.2609	176.37	69.8389	80.1453
	79.5857	207.514	155.122	2188.22	60.61	-44.7786
	120.416	258.829	67.7034	429.102	137.554	99.2804
	98.7951	-222.087	367.632	589.198	268.395	406.466
	83.09	212.132	21.6427	351.327	259.241	47.0773
	207.495	263.248	92.0372	101.821	253.874	2205.05
	53.7921	297.042	68.952	584.48	73.4423	782.842
	77.2197	245.836	95.1173	357.367	-72.8451	355.76
	90.5631	265.333	389.641	65.5686	241.928	697.67
	84.6256	285.597	-168.241	294.69	245.984	90.2624
	87.9443	101.891	166.721	539.035	83.9531	267.01
	75.3318	220.326	61.3872	-297.847	236.934	283.059
	87.8149	222.127	73.2994	337.657	256.867	88.8864
	65.8554	277.038	649.613	2074.21	89.2458	333.887
	96.0395	271.93	72.8216	107.875	241.933	679.493
	80.6771	-73.8818	47.9617	3283.1	53.4125	88.7858
	88.2046	248.236	317.253	89.206	101.426	396.395
	128.13	295.288	240.335	408.346	264.564	872.167
	41.4674	262.484	74.7291	90.8162	62.6653	288.707
	115.109	83.2265	80.9314	416.547	65.5688	323.043
	76.0382	268.333	64.8458	676.307	267.287	86.9089
	81.3372	280.975	95.1248	129.657	-264.091	286.715
	83.6657	243.821	91.9959	83.3987	213.527	222.117
	86.1218	126.353	100.639	1221.16	150.422	570.269
	428.64	278.239	354.821	372.862	249.597	91.2777
	83.2066	94.2754	-27.1185	540.304	179.535	91.9112
	-63.913	259.093	143.406	1046.17	264.698	811.985
	73.6023	253.741	42.1031	172.105	251.196	322.991
	73.5363	240.259	101.755	251.363	230.045	268.753
	125.354	60.2731	154.505	733.104	270.808	501.162
	76.2486	95.208	60.9457	-50.5444	-34.5986	85.662
	149.142	260.582	179.387	233.363	90.3092	176.491
	122.891	277.856	24.6085	-91.3761	-29.5768	77.923
	93.6738	254.544	475.676	46.1929	35.7279	302.046
	149.336	259.981	135.351	1037.99	252.364	196.4
	75.5572	434.24	89.5729	264.984	48.4587	1513.34
	83.514	236.392	161.693	617.431	262.074	253.132
	95.8735	271.937	100.762	248.843	95.9618	794.152
	85.3213	239.654	223.412	1047.77	536.409	269.119
	90.7181	270.929	45.3077	332.686	244.011	75.1093
	101.976	263.302	86.0311	161.191	93.759	-24.225
	67.2019	246.076	1176.94	-89.6055	466.416	43.9475
	85.3649	264.391	454.975	852.796	-255.397	570.699
	96.4799	443.06	497.447	87.1386	147.919	90.8028
	45.724	278.41	493.829	371.052	-74.6701	102.863
	88.308	76.1279	81.2206	88.7445	112.692	354.212
	112.26	273.354	-93.7578	1037.55	98.5591	92.2663
	81.434	256.55	33.3095	29.3082	94.1868	-149.353
	131.979	95.3575	93.5192	50.9138	246.962	97.1247
	96.3939	287.117	605.23	2601.67	-86.373	-83.4069
	119.902	278.745	89.5971	-84.1952	72.8132	266.371
	92.9082	268.704	151.601	-120.247	82.7279	107.659
	99.041	261.987	69.9295	-174.453	366.479	206.941
	96.3873	259.398	92.7176	1111.36	92.9303	284.647
	-82.0275	299.172	114.674	101.097	67.4492	421.466
	-161.358	207.845	65.5426	-38.3262	-91.821	87.162
	76.1329	288.009	273.178	-45.2838	255.809	106.677
	97.6386	94.7054	-90.49	-41.1453	-154.431	96.5181
	84.0819	255.684	87.764	138.305	96.9718	94.6952
	81.8582	239.599	93.4909	716.547	90.7134	80.8806
	82.1044	267.533	28.8944	2051.73	96.2943	975.687
	78.5694	251.505	506.703	77.2485	-67.9781	101.403
	101.447	237.542	213.991	746.521	-78.3284	82.8884
	94.6429	256.789	76.5366	95.1357	-78.258	250.003
	109.08	273.964	72.6898	287.708	89.3964	258.47
	74.1519	235.667	860.125	88.0608	83.2708	534.79
	97.4812	288.963	718.081	-29.4038	84.4469	265.054
	94.5481	247.725	355.677	181.763	263.292	88.9645
	87.5996	269.244	89.0624	71.428	228.732	-97.8614
	89.7558	240.604	87.4725	-56.5437	190.656	96.0873
	99.6579	268.825	83.7589	315.152	264.849	91.4255
	82.8284	252.823	176.565	206.069	67.9387	88.666
	117.247	73.8317	32.2228	218.15	78.8472	76.0664
	103.312	249.245	93.0621	81.9161	243.356	-114.617
	83.3844	250.529	-78.124	-33.5697	272.198	109.253
	85.175	269.453	69.243	287.03	261.291	104.885
	74.1901	217.861	156.668	76.2477	252.661	92.1157
	114.858	246.433	722.689	278.152	141.637	85.1355
	94.3329	241.021	90.8743	755.401	-30.7295	225.88
	39.466	265.411	449.367	343.379	77.2793	850.896
	77.2991	264.463	79.7249	111.442	268.375	73.6754
	84.21	237.393	87.4468	332.084	114.091	99.3189
	118.541	312.486	88.8056	330.78	-117.202	86.0271
	81.5305	243.811	172.913	162.384	239.867	1082.44
	69.6178	-104.028	161.322	1163.29	269.88	79.0109
	61.5451	229.517	128.266	465.881	249.737	81.367
	99.7625	262.837	626.227	70.5595	97.5382	250.955
	72.7103	286.872	25.2801	148.996	280.366	265.876
	89.1391	271.324	-25.3628	38.8661	248.874	171.878
	75.0571	254.251	115.801	1046.75	87.3831	80.2175
	144.011	252.402	28.1911	28.4536	253.756	82.795
	73.3942	262.843	97.1104	426.965	45.1506	319.784
	103.839	244.377	272.76	568.105	488.288	95.2637
	98.2434	-105.126	49.4106	256.111	-83.4027	77.1397
	448.01	311.67	-261.737	371.413	96.2486	68.5901
	84.9111	271.933	-123.357	669.188	64.2564	112.296
	66.0548	303.258	99.2066	83.7073	535.937	96.0857
	68.768	245.27	89.3441	76.5859	1897.51	102.739
	97.4549	279.941	-48.293	97.4173	319.66	253.765
	77.5185	265.385	87.2574	-48.6427	-320.541	96.4359
	86.7611	238.132	374.095	706.154	70.8098	105.017
	95.3347	268.108	-54.0592	207.521	-37.8938	47.7307
	79.3077	260.565	77.7144	228.564	215.695	-52.7068
	45.9066	237.038	262.684	101.698	-252.846	511.111
	116.378	271.246	166.775	210.156	248.068	91.705
	84.3768	86.7495	361.701	362.444	252.838	89.7276
	89.1064	271.363	90.8905	107.752	-107.816	-24.977
	119.072	-65.7637	166.473	1861.82	90.5585	67.7186
	108.768	80.6264	85.5937	638.849	85.1148	-89.5366
	98.1555	276.185	81.5741	135.113	245.602	99.3261
	95.6667	260.149	79.3348	1872.62	87.1695	282.306
	75.7082	251.846	270.833	65.8525	84.5424	90.6315
	117.53	239	84.8609	309.907	263.728	-109.87
	80.6484	284.195	79.5591	81.0636	249.196	255.983
	92.0185	-96.2614	300.078	171.793	262.487	265.035
	87.7136	97.6437	68.031	433.673	252.894	95.5704
	104.225	265.971	133.785	341.521	31.1233	244.867
	98.4337	100.851	392.338	1111.53	80.9896	576.921
	94.718	295.156	86.6555	128.008	270.811	55.9553
	102.728	291.184	80.4676	-33.3879	53.784	265.038
	91.7434	272.706	248.441	43.4586	-44.2445	75.0984
	76.5381	303.32	384.357	-83.952	258.4	257.637
	86.4012	264.286	392.703	235	87.2115	266.865
	76.8829	283.286	185.386	135.196	264.931	83.9858
	179.206	245.247	347.748	-44.8608	85.3051	-155.119
	107.918	271.318	308.028	265.318	105.332	92.9454
	104.636	279.905	80.9465	232.292	-77.5271	483.146
	98.0086	292.737	279.878	346.586	-81.1446	96.5232
	99.3789	212.796	100.467	555.807	98.1651	80.1362
	98.5754	254.999	85.2486	287.089	267.387	89.1002
	78.494	287.732	153.465	-90.0977	50.701	278.408
	91.7163	266.25	380.023	156.482	258.493	-95.0755
	122.293	235.012	174.305	159.128	260.893	111.999
	1246.57	293.669	216.213	176.846	85.7449	187.856
	93.8761	298.916	115.286	41.8626	-78.0559	89.5777
	72.0937	232.792	86.6554	1253.53	-278.487	239.758
	120.409	242.422	83.5048	202.113	236.053	98.5865
	93.0384	261.76	67.7304	-92.9168	260.897	249.098
	66.0452	249.77	-23.8251	84.0836	432.331	-92.4437
	80.4175	233.836	213.689	995.807	72.6946	338.252
	90.0354	231.805	74.7989	89.874	503.624	81.8435
	97.0993	70.4792	799.311	175.761	60.5024	259.269
	-72.6964	-78.6677	-33.6832	815.307	95.2978	3365.57
	85.8864	264.639	24.683	93.499	290.095	341.785
	103.163	254.838	299.716	452.565	-231.092	261.35
	99.6818	267.928	89.2954	1210.65	529.069	136.939
	104.921	257.784	178.657	270.702	96.4644	415.976
	50.8945	281.331	-56.113	361.352	350.469	281.841
	84.7678	237.582	74.1914	85.4404	260.655	95.8943
	108.437	274.808	506.592	108.007	260.19	279.266
	87.3929	248.812	162.687	134.854	-84.8856	79.3076
	69.9887	261.558	393.878	-55.1592	249.883	290.576
	48.9031	276.67	-63.4576	574.99	-51.7209	95.1787
	234.704	326.539	70.4645	623.382	257.877	253.616
	83.3003	53.2803	768.856	808.537	90.8562	109.623
	97.4218	258.143	153.174	93.5879	-88.8621	88.5793
	104.218	77.7646	227.416	215.762	351.019	92.9278
	130.146	262.319	374.266	205.157	471.842	359.62
	66.4321	264.749	613.456	896.371	266.847	98.9191
	84.444	442.182	174.688	-59.5631	245.546	81.4163
	41.023	317.459	63.3236	92.7717	80.1478	87.2626
	99.1248	249.443	181.596	485.648	275.226	93.5811
	94.5929	282.109	-23.7759	284.157	548.028	268.743
	76.971	78.7297	69.6713	-45.16	-277.449	98.9921
	90.2029	286.943	85.4143	181.003	-93.6142	82.6032
	82.2122	266.45	291.876	-39.7528	263.22	465.848
	86.0483	-191.19	86.8554	450.608	90.2432	91.7603
	81.2746	254.216	34.3869	877.458	101.362	259.439
	129.177	255.272	72.3222	85.264	257.304	89.1634
	134.069	254.871	82.0451	170.795	237.901	261.97
	88.6713	284.234	-79.7517	601.671	86.8284	263.104
	78.6923	262.49	85.5293	84.2245	276.064	267.245
	85.2708	257.392	97.0994	40.8935	-241.225	1327.14
	97.5217	-97.0285	82.262	307.652	256.55	363.383
	-99.0615	237.248	56.441	314.914	104.89	87.4593
	77.9856	265.335	189.043	181.866	92.4026	87.9697
	104.57	111.894	84.4872	775.507	244.915	94.4379
	91.6373	250.787	82.9142	-43.1579	279.502	94.9113
	94.2991	243.291	346.815	275.976	252.567	106.016
	91.3533	109.786	131.54	67.7713	250.989	486.977
	153.281	-86.5584	535.051	816.225	249.65	94.1434
	91.7764	168.008	235.207	129.985	266.158	-33.5212
	89.366	115.01	89.6851	393.028	267.183	-72.6523
	87.1477	236.392	195.546	237.206	43.8865	106.637
	51.5287	272.603	92.8225	93.6651	435.293	99.5118
	82.1422	60.544	82.4315	-39.0244	89.1519	259.957
	65.416	270.341	200.465	192.4	262.653	385.872
	88.0107	246.555	168.154	255.658	-99.3439	178.242
	111.572	292.37	91.6547	-54.0225	83.9833	29.5746
	74.1377	242.075	-37.7371	33.8807	91.2706	114.095
	135.91	268.645	95.935	217.935	255.182	-93.2645
	66.4374	261.665	83.3778	437.43	86.7681	256.887
	65.4138	232.426	94.0239	321.541	92.2606	278.32
	74.146	254.924	210.605	665.671	-71.9977	524.707
	260.659	262.816	99.3475	174.821	-280.97	432.41
	84.7081	265.335	-183.928	863.828	94.507	79.141
	99.6759	276.579	262.603	1526.92	104.708	-73.0105
	104.172	248.073	86.9716	186.237	-105.252	79.6455
	124.27	-91.2873	551.528	153.456	-76.8897	100.454
	150.592	-123.911	89.1136	697.655	270.887	78.8017
	82.4075	83.6849	82.7754	1052.48	78.6407	84.5044
	83.8063	-110.823	86.2525	81.8261	67.9295	286.097
	73.4065	252.283	317.411	274.124	179.497	-104.498
	173.668	271.728	-96.4529	1135.7	262.965	100.17
	100.051	422.524	82.6402	65.8897	112.468	48.2336
	101.285	51.785	1080.74	534.627	-241.421	95.9782
	508.398	254.214	325.607	185.445	81.5248	85.7628
	136.665	272.26	61.0521	-164.836	77.1842	94.4748
	98.5165	261.526	275.462	74.089	-100.408	206.244
	81.758	-50.7932	98.1254	95.1318	67.6685	243.571
	146.101	234.758	24.8553	681.043	262.783	86.1646
	68.0766	476.451	84.9152	595.431	168.763	110.073
	83.5399	230.7	454.382	166.44	-73.8461	535.605
	80.0253	-94.7128	440.454	147.628	115.346	391.554
	54.8448	274.643	210.363	57.1243	244.197	270.727
	74.5557	261.98	128.926	-57.788	588.229	113.454
	137.816	234.307	142.419	-52.6101	262.631	-93.4616
	90.1774	282.68	273.636	43.8651	-109.182	207.74
	80.295	238.056	320.634	82.2158	73.4559	89.7484
	110.47	235.92	-98.6322	-85.7531	76.9862	477.435
	85.7075	253.716	256.681	112.015	283.133	242.027
	67.8659	67.7348	96.3115	203.612	253.649	84.8222
	81.2327	108.812	275.532	1091.29	66.8591	102.136
	95.0675	207.776	471.044	562.609	-100.88	115.467
	85.351	245.75	410.345	-42.725	239.381	91.6618
	79.5827	260.659	215.108	-28.4945	-81.8257	91.213
	46.1284	282.97	89.5317	1150.61	-43.091	46.9584
	89.3096	131.039	272.012	407.906	40.2971	585.773
	80.3264	118.145	-29.0651	90.6445	-97.3802	-45.0542
	66.7348	238.834	72.3815	204.624	234.983	274.08
	102.854	286.445	192.929	968.587	-258.006	51.0128
	82.8793	273.297	61.2304	178.201	260.896	91.0988
	99.9399	167.317	271.463	440.983	255.075	243.154
	101.497	273.981	228.487	-39.8076	28.9234	281.135
	99.116	290.541	37.3594	399.672	262.771	230.616
	101.047	84.2301	47.7794	86.3063	77.9587	269.11
	96.0558	249.556	-82.3679	-122.593	265.014	86.1547
	79.4503	242.564	81.0224	-80.3696	255.466	28.5577
	72.9789	275.817	24.3669	271.852	80.5195	93.9044
	43.0201	259.624	116.152	395.585	307.064	558.187
	46.6985	271.301	87.0917	831.773	265.518	247.696
	1090.29	255.308	83.1253	54.5944	221.873	97.1496
	75.7241	104.011	395.634	112.347	428.093	-83.0845
	87.3752	266.57	65.2134	73.0703	123.545	412.543
	141.303	273.915	597.455	97.2564	273.522	63.3546
	874.893	247.452	133.039	470.109	260.792	-102.842
	84.1529	255.807	30.7042	80.7287	644.217	581.997
	90.9162	253.354	61.9935	1025.75	87.135	56.7798
	44.3681	246.448	98.6265	-93.3309	94.2418	82.3973
	86.9674	271.993	463.924	65.2443	90.4043	82.8524
	48.0313	275.977	71.3986	411.924	181.911	90.7797
	64.6045	268.418	86.9904	96.598	78.5003	101.142
	86.8668	235.872	238.341	31.3173	-251.263	-99.4046
	118.161	246.906	71.0274	89.4081	-79.5562	82.7006
	137.502	247.281	98.2168	455.116	292.245	538.367
	82.5528	248.917	105.911	554.391	537.553	1889.49
	89.1665	279.136	-25.4092	683.685	621.495	-85.4485
	89.9077	235.128	50.9023	-64.7172	99.8871	261.789
	186.369	248.508	351.977	-39.9941	79.3856	84.348
	71.4061	98.4111	249.033	319.803	103.462	177.361
	85.2901	240.329	141.856	1002.5	268.314	-93.0661
	94.6601	279.283	76.7475	90.6196	270.234	99.7332
	80.5067	258.729	240.748	487.125	256.013	354.718
	88.034	257.396	686.495	196.014	98.3581	70.8204
	-78.4588	263.565	82.741	-42.3538	252.725	-76.2098
	104.076	265.165	195.521	223.507	-94.3332	88.9477
	44.5446	106.026	501.448	354.664	113.495	85.8117
	104.979	277.939	-24.6684	81.1792	254.934	340.66
	80.6478	248.987	350.585	-123.2	268.643	82.4962
	87.6508	326.495	90.7696	272.917	178.858	74.014
	91.9405	273.289	102.151	93.3659	-82.8775	57.3946
	95.0491	241.928	307.561	1126.65	-221.068	99.3627
	81.5128	277.385	186.716	147.923	277.415	86.7576
	66.9396	260.548	94.467	499.511	248.031	105.004
	81.3893	74.9071	57.2056	90.8961	68.4142	-109.1
	78.8132	267.139	586.499	32.5307	233.278	97.7595
	64.6633	244.151	97.7926	559.995	260.873	-46.6457
	92.5832	262.148	96.1195	1119.35	-75.571	85.6181
	79.9689	242.657	68.7536	138.59	903.386	88.1487
	72.0566	-98.6382	97.6241	235.753	85.2121	257.282
	94.4782	229.863	276.488	360.644	-59.6647	85.1246
	88.5305	85.2066	84.0404	871.218	-109.065	329.432
	86.3116	61.5546	91.3579	389.413	268.988	281.285
	69.609	244.454	276.433	35.9046	91.6531	100.28
	-35.7442	262.85	82.5652	89.0237	76.5872	-105.368
	93.6194	275.605	317.281	-26.9711	262.347	47.8743
	96.5314	265.719	352.204	796.97	87.7877	3845.02
	147.451	101.495	774.381	357.887	249.138	72.8318
	89.2423	250.51	84.8059	-83.2676	-72.3404	308.692
	120.606	-90.6737	584.252	686.294	264.496	-310.977
	99.9383	-98.748	446.863	1185.26	507.226	253.268
	90.0094	229.518	93.5901	-53.9735	259.715	253.911
	72.4892	240.345	308.607	415.483	243.879	93.555
	93.6957	255.735	338.401	423.112	269.81	90.9367
	81.3427	262.501	329.921	429.288	240.919	-48.9779
	96.5924	280.902	57.3893	45.0398	-82.1631	171.568
	75.9624	-118.826	783.636	170.805	85.5461	258.283
	71.1467	114.394	-72.7602	823.676	74.3519	76.0545
	71.9338	282.259	90.9886	83.4313	254.1	-86.0775
	167.758	282.719	69.3369	-93.2176	46.1383	85.3747
	79.4731	260.896	92.1813	107.81	-436.032	38.7935
	103.007	267.665	274.22	259.364	207.998	88.5219
	80.9392	239.309	86.0355	548.953	-203.624	81.099
	165.704	220.52	333.583	455.748	368.858	87.3041
	157.309	273.304	634.13	792.909	88.8182	104.413
	113.057	-68.8023	43.9342	84.2827	164.543	69.6869
	39.8285	258.105	45.2721	841.783	87.4176	76.2991
	84.2633	260.007	75.2247	610.239	244.562	92.1865
	-44.0915	262.696	86.3353	93.6729	92.7365	44.7236
	161.255	278.252	176.293	424.327	-112.654	80.3612
	107.061	100.663	332.006	1092.37	56.0425	100.668
	92.8513	269.269	447.076	71.3263	84.7712	262.969
	66.436	277.142	141.528	130.532	74.2586	84.3612
	90.536	238.97	-30.551	247.403	236.472	92.8903
	84.8141	245.209	296.74	30.8471	273.199	90.6936
	94.3509	256.3	-85.2304	-71.7218	75.9616	114.416
	95.2068	246.467	-24.4884	364.144	89.8872	78.4273
	83.0028	265.558	174.756	223.564	97.3511	90.6822
	99.5396	-104.921	91.1788	267.557	248.502	-36.2611
	84.832	248.702	89.1434	667.851	92.3931	589.976
	140.923	-80.8912	96.9258	720.324	-73.7655	438.808
	90.0189	297.158	565.451	-123.471	266.687	66.9024
	83.6941	274.795	457.441	26.6652	70.7468	84.091
	88.4383	62.1057	23.1248	356.247	257.84	949.328
	89.5432	258.895	-106.242	88.2885	264.952	345.705
	59.3963	-179.653	451.52	246.135	86.4097	259.299
	82.1344	396.199	440.431	501.914	269.085	89.7686
	81.3608	103.796	201.758	831.568	243.203	61.6089
	77.6416	240.347	96.9523	749.51	80.8634	94.3546
	97.1288	258.467	97.2632	816.882	-93.3688	91.0391
	117.373	262.516	574.495	86.5113	94.3498	88.3585
	102.171	281.253	648.765	377.826	-231.783	-79.5552
	89.518	244.772	91.087	764.999	264.73	104.555
	95.7786	280.814	86.2343	349.041	82.2179	95.3836
	65.7931	236.227	426.182	-30.0138	88.7114	417.18
	78.176	276.278	171.809	-132.352	48.2662	83.7684
	96.2667	465.302	181.289	123.483	-96.8912	95.6851
	71.9521	251.008	99.4779	266.881	83.0545	75.1802
	91.4445	259.94	82.4318	735.981	696.688	83.7613
	98.4013	224.226	262.308	76.0657	56.5877	267.227
	82.6111	161.614	388.6	482.36	86.8784	251.134
	74.7765	159.688	702.52	270.073	164.985	84.9568
	77.7874	274.284	170.22	933.815	74.1495	1049.43
	82.801	246.906	91.7128	174.54	257.701	79.5089
	104.635	286.103	270.157	181.807	77.9015	91.8075
	94.9165	294.483	88.8192	-45.5062	-213.704	869.015
	97.283	290.566	-35.6219	84.8481	-38.6648	92.0558
	105.389	234.411	-27.1091	167.587	79.0808	175.407
	82.1885	257.45	609.563	-72.2914	195.506	81.9817
	82.7497	243.337	100.819	355.243	-84.1188	782.352
	80.596	259.274	433.913	522.399	77.9876	777.539
	58.6062	270.878	100.114	516.694	52.4287	-112.587
	688.308	395.879	85.0492	29.6721	243.693	89.4832
	84.5204	257.558	88.0328	95.0276	-260.077	84.5218
	76.5865	68.1857	222.46	445.135	272.933	-69.2349
	77.8304	223.31	702.281	144.184	254.746	165.704
	96.7953	75.2767	57.1439	584.334	188.14	-87.855
	72.629	243.551	562.981	299.044	-87.2952	-37.5134
	71.1263	-73.3259	265.91	437.827	85.9073	276.334
	83.3537	-89.4643	94.6896	-86.047	-169.642	-99.3385
	59.0931	98.7786	487.747	480.348	-72.0603	402.097
	83.6327	255.149	315.128	80.4406	268.099	258.11
	72.1794	256.576	436.771	-30.689	88.3704	98.7399
	88.4954	261.587	525.147	70.7689	-89.7889	268.745
	69.7359	249.226	87.7275	3961.2	91.401	98.8387
	83.1611	72.1462	587.138	30.5736	245.418	77.1347
	88.2035	242.865	123.475	1335.23	135.186	85.3289
	40.7568	157.055	152.082	52.8705	-244.054	89.974
	88.82	261.1	306.701	239.732	248.176	171.188
	71.2283	195.238	497.13	957.484	263.685	79.7638
	74.9291	274.932	177.998	67.5461	-93.165	198.116
	98.8314	136.268	185.558	410.962	-30.4462	-96.8347
	1521.44	275.487	82.7212	179.998	260.97	124.106
	129.45	195.153	87.5989	659.224	249.114	4535.7
	87.1974	277.96	85.4917	92.2297	36.0708	88.1352
	-36.4359	262.522	638.362	965.21	258.604	75.8154
	65.4499	263.915	32.1626	556.898	246.793	95.665
	75.4677	248.732	85.412	-77.5597	79.7059	90.66
	102.322	239.323	187.566	-98.9441	84.7646	90.5525
	-52.3065	266.941	157.931	464.057	77.7811	76.3439
	101.197	241.61	74.0619	82.9506	557.901	84.4128
	80.2966	310.711	127.492	-35.1261	396.364	353.353
	121.077	289.403	732.22	470.486	77.2636	91.8903
	74.0812	307.784	92.7189	181.483	272.139	343.817
	76.1482	264.808	33.8309	-91.4933	222.173	44.2662
	78.1703	289.525	253.166	65.5323	89.0951	77.8607
	77.4285	8299.78	33.064	-90.8227	28.4129	328.651
	-99.4079	274.539	260.563	91.3764	78.8035	275.894
	108.246	267.383	224.812	736.116	-306.633	172.57
	81.7442	298.107	92.3059	128.629	228.492	110.358
	77.749	269.739	93.8989	26.9599	262.374	65.3434
	73.5473	275.357	270.417	89.1921	-29.1054	83.5207
	90.5767	227.027	530.193	84.2573	259.108	98.3564
	77.0739	241.104	429.89	619.038	112.071	102.731
	91.5601	307.126	45.1603	121.376	-39.0057	82.2117
	79.2806	-121.092	79.5857	-235.747	-59.1533	166.074
	88.2953	287.239	300.079	365.264	265.679	1825.78
	86.0072	244.623	263.429	563.596	102.739	157.502
	126.594	-107.128	91.2227	701.935	-86.2043	300.612
	247.485	266.269	578.909	352.882	322.672	81.9888
	109.822	79.0528	190.63	37.6739	70.7512	349.492
	78.4601	-80.6546	51.7458	535.659	-49.8849	172.439
	117.316	258.378	291.35	470.191	88.7768	76.5106
	62.6721	88.5929	93.1259	275.777	64.8486	121.975
	89.1455	284.838	36.5634	1318.86	-85.36	109.206
	84.877	265.56	263.398	522.021	-88.1224	54.9976
	57.8904	268.553	193.78	1090.35	81.9908	991.934
	70.2713	256.093	142.64	88.3972	327.193	249.379
	80.2965	277.816	387.495	-90.8654	133.507	-227.586
	82.8592	283.294	261.015	95.0684	258.591	255.762
	70.1669	250.401	100.491	791.64	83.5685	950.999
	95.7667	439.179	329.591	70.4063	1225.65	98.8032
	88.8686	99.8548	95.9346	-101.485	-95.5015	353.07
	88.2901	237.003	324.747	189.347	232.648	1983.23
	70.3753	285.98	90.5778	86.5997	246.291	255.923
	74.2545	234.677	153.921	34.7656	81.8281	108.137
	81.01	276.531	-191.823	117.297	45.8104	90.9813
	95.758	236.53	82.5307	44.552	-241.108	99.5572
	75.0061	255.868	103.388	84.0281	85.1061	184.552
	69.7253	281.22	259.441	1047.57	244.123	837.984
	96.1216	240.645	54.4777	307.251	251.312	146.765
	99.0624	264.649	259.499	161.53	-94.5096	95.9189
	83.4713	276.148	176.451	1442.16	94.4239	88.014
	864.161	259.824	296.08	95.2602	382.028	91.9435
	95.8287	263.967	787.082	752.95	-166.783	447.019
	93.8428	231.387	29.9465	197.752	80.5387	47.6181
	70.0181	238.903	43.186	-64.1701	-100.747	89.2693
	85.1345	263.439	90.7436	429.763	83.6071	91.262
	104.449	256.335	78.5074	-99.1885	270.07	32.9081
	84.939	281.121	316.313	416.435	78.5685	198.181
	42.8546	256.809	-69.263	432.478	264.487	84.8707
	90.8244	240.693	172.44	1125	253.11	339.752
	56.3398	94.6272	89.9663	457.579	84.0585	-111.797
	95.2332	234.883	69.9441	45.0259	445.159	86.6468
	95.1631	-78.9678	78.2814	82.0672	-276.936	38.8217
	90.8132	269.033	403.132	229.192	296.47	70.3487
	71.3759	455.873	324.433	56.7572	257.553	71.0566
	87.7991	-74.9805	97.1342	41.4136	97.5045	219.751
	82.5562	250.362	49.1793	79.4319	-96.2298	182.608
	78.0045	-90.0792	403.685	768.432	103.154	94.526
	40.8609	282.395	-22.8079	-53.8602	79.4781	91.8136
	101.134	482.207	369.821	188.895	44.6128	529.001
	115.369	285.239	21.2194	470.445	85.4595	1160.91
	70.7265	397.366	-169.371	278.939	-78.0558	101.461
	83.1782	236.527	41.0827	80.3149	85.3868	253.431
	59.5678	242.262	92.4134	725.98	82.6001	88.6667
	83.5616	258.104	190.861	83.5826	-254.635	733.357
	85.6381	266.123	85.9173	673.746	-90.9495	97.0255
	84.2757	280.93	201.112	189.608	536.811	94.0416
	77.8023	255.401	95.7692	124.831	-91.4207	87.9356
	100.384	226.057	253.314	65.7054	73.3094	83.979
	84.0847	284.641	257.193	88.5967	257.782	92.582
	87.1477	69.128	88.0135	-47.0469	163.227	84.6307
	70.3665	253.497	-37.7655	340.163	93.2046	93.8791
	94.0798	87.6368	83.1971	381.141	257.153	-33.8343
	90.7344	247.242	593.308	95.4753	35.096	86.3581
	86.1301	259.308	482.5	471.577	38.9447	81.1873
	87.1091	267.75	92.3164	473.154	143.127	268.064
	76.5097	274.445	80.7867	89.7418	252.956	-77.2352
	93.2255	90.1625	35.3292	805.803	-75.1971	1197.9
	61.2577	253.428	223.952	-38.5439	-237.782	-29.6014
	79.0063	252.302	793.714	226.94	221.867	97.7562
	64.6572	245.329	250.8	604.265	258.083	571.804
	85.51	290.279	39.9988	177.972	237.083	93.9803
	89.6613	259.752	78.4787	242.919	-394.745	54.9133
	177.581	265.955	88.742	384.132	84.4462	259.769
	80.3484	269.11	92.2552	216.061	432.335	605.875
	81.1522	232.998	184.739	94.4179	-98.0473	262.038
	98.9818	-83.4125	65.3787	453.599	-93.5502	85.9146
	84.2339	-68.1667	460.476	-30.8413	108.331	271.561
	83.2713	245.382	1252.27	1231.41	849.342	86.9849
	110.587	234.868	221.713	429.916	260.873	101.305
	48.5006	238.998	155.187	36.266	262.469	76.0298
	42.6069	260.248	312.702	-153.742	131.786	525.139
	89.9147	267.46	79.7353	424.033	78.6532	481.409
	85.4479	252.686	83.8092	84.3747	254.815	104.626
	78.4514	235.372	92.6849	191.136	-85.422	349.607
	57.4502	249.438	37.3864	250.785	80.1558	96.588
	179.284	102.228	463.065	49.5411	251.081	46.9001
	79.3461	277.32	547.019	-65.0162	81.4857	262.393
	66.7393	265.754	87.3255	231.581	266.885	101.48
	74.8276	261.864	101.226	90.9058	262.468	89.61
	74.7517	125.673	481.065	-115.998	258.223	250.948
	77.0659	277.285	156.05	567.417	-106.21	46.579
	103.126	248.604	385.258	133.245	-195.173	84.0241
	82.0981	267.272	101.465	50.4749	260.055	104.856
	76.3472	277.856	328.906	-30.8156	266.69	-80.8357
	116.745	90.8329	196.859	149.374	-27.5387	132.024
	81.5875	292.089	90.8007	-100.881	-90.8181	121.483
	93.8787	254.508	172.38	230.301	260.915	50.4535
	99.9141	-95.3461	91.192	1096.49	382.927	272.705
	101.838	-76.6095	284.259	321.904	93.0204	272.001
	79.8599	89.09	46.8018	149.485	-177.919	-29.5072
	87.4051	258.059	74.1155	657.639	84.0658	178.358
	29.4581	285.02	483.407	439.136	86.6047	265.242
	95.6911	-58.4692	107.649	547.768	414.354	88.042
	77.4349	101.025	65.6212	1199.4	86.3944	88.5661
	85.9828	-95.2551	-66.3671	430.856	180.878	448.147
	81.9358	291.069	466.582	211.615	263.093	81.1615
	45.4676	261.874	280.718	172.356	105.581	258.633
	84.4314	257.194	126.757	-32.4795	252.568	270.506
	100.856	224.765	411.244	141.648	114.402	102.411
	72.0673	249.24	560.802	-103.042	98.1953	1097.45
	91.5259	100.044	46.7172	181.908	251.374	188.886
	83.1603	255.374	248.688	699.363	267.86	274.057
	64.5504	291.747	63.0898	1046.36	259.657	88.1555
	50.5114	-258.477	99.3018	318.186	96.7921	267.032
	89.5772	240.473	286.147	323.63	104.292	90.3481
	118.701	276.432	143.544	92.8149	-89.9698	77.8874
	74.5595	248.924	787.73	333.062	266.172	277.486
	84.9936	260.511	185.893	339.181	96.1895	90.7877
	65.073	273.699	137.886	75.3643	-167.141	91.3859
	104.807	252.609	88.7091	86.5158	87.4404	97.3134
	63.7901	251.252	343.319	307.995	153.793	277.52
	80.4014	257.428	39.8785	403.99	-94.9819	179.135
	62.0689	238.464	340.848	271.621	-245.094	139.095
	75.0289	251.402	482.787	182.175	247.393	417.339
	79.2105	328.713	-89.4302	1613.01	-75.6069	397.773
	45.3178	241.447	1066.07	776.932	264.243	86.0317
	73.9424	284.113	64.1794	748.853	647.5	93.186
	102.777	256.233	92.7303	729.485	160.994	2100.84
	80.2125	-56.961	135.418	109.44	91.8179	279.295
	73.3212	252.905	28.2432	413.487	273.504	111.932
	115.427	261.822	-140.572	164.321	78.0216	-97.9399
	96.877	259.193	78.0924	661.331	85.1193	333.737
	84.9911	-86.6102	41.273	476.262	143.369	927.15
	89.1089	221.866	216.233	385.913	269.036	87.1966
	64.7064	93.4905	90.3605	270.733	280.371	265.193
	73.3934	541.034	-81.6632	90.3412	511.109	1796.26
	97.9191	236.895	96.1961	273.601	74.8531	-81.5285
	75.9655	255.272	274.502	280.242	247.035	86.3947
	80.1736	254.711	68.5917	198.515	40.7362	77.0985
	88.892	254.338	69.1272	254.496	39.1603	328.087
	96.9962	260.005	91.5938	861.699	255.346	84.1032
	87.6733	257.508	87.97	41.6599	86.9677	90.5592
	84.2455	261.996	360.02	-78.1565	-82.1145	109.086
	60.4224	317.673	519.713	403.594	84.6558	453.846
	102.048	255.84	94.4022	527.49	212.005	90.1668
	82.6872	280.908	404.305	-47.7868	261.134	255.133
	88.9523	259.645	96.4292	97.172	241.854	426.398
	47.0325	104.386	744.786	-95.0509	147.365	89.9737
	72.8228	269.155	82.6179	228.3	69.4149	97.0897
	94.2459	308.112	698.262	279.755	93.687	99.9095
	83.5046	259.636	-35.4477	137.811	252.839	-34.1622
	93.5546	251.813	-27.2239	258.183	-104.915	60.3511
	86.7342	220.216	88.3609	114.014	93.3685	78.7084
	81.0798	268.759	96.6951	212.609	271.421	81.0886
	-87.003	248.279	86.0158	-92.5389	41.4702	97.8211
	103.578	290.489	99.1637	104.699	87.3491	97.656
	85.8007	293.109	42.8943	-25.0494	535.755	91.4544
	105.28	262.233	374.917	156.295	83.4737	68.6949
	111.798	262.709	281.005	47.547	239.714	201.163
	80.1209	268.015	371.98	45.524	253.84	196.106
	98.5517	433.047	47.3585	262.627	253.969	870.154
	88.0629	248.593	293.319	332.272	250.349	232.194
	87.8902	265.128	63.5037	88.0189	267.292	228.142
	104.862	258.416	735.907	29.9705	87.8434	82.2563
	86.8829	260.521	48.9041	142.394	-230.829	81.5202
	100.742	291.566	435.86	776.025	95.5373	365.463
	92.8088	278.079	222.882	-77.324	85.4648	291.352
	95.7035	-87.3483	68.7519	-26.1242	68.2055	74.2612
	-114.637	296.908	165.145	40.206	254.418	754.172
	104.254	256.71	87.161	34.4867	102.708	90.4845
	93.3109	-82.3564	-32.1611	140.036	241.156	261.137
	73.3146	273.228	47.0327	90.1029	240.024	270.935
	42.9531	240.667	89.7578	384.173	105.089	91.2608
	89.8768	106.61	308.416	-33.0042	282.193	164.433
	81.9403	240.168	93.1458	-53.5197	246.879	81.9381
	65.5263	294.161	220.882	136.337	77.4211	637.921
	76.2	222.568	-42.3832	-46.7651	77.994	206.043
	76.3431	282.242	548.107	168.067	-84.3727	-74.0364
	53.8005	253.769	262.473	48.0026	-106.764	281.852
	49.7666	281.616	500.98	509.64	250.984	-99.5831
	89.4935	252.647	94.3639	238.532	-178.102	435.266
	73.9607	119.178	108.077	39.2574	265.816	85.044
	95.9453	286.445	60.6349	408.931	782.638	372.002
	83.6877	260.238	52.0662	73.7837	273.168	88.7484
	94.0164	259.654	508.353	-29.3619	103.41	989.118
	83.3837	279.628	87.2633	350.336	-83.9322	99.0393
	75.6501	87.4118	354.915	-104.796	256.021	94.8218
	83.4591	286.858	89.6388	438.873	98.2148	394.041
	90.644	273.529	74.8199	119.591	151.204	229.297
	102.035	276.934	39.7361	183.797	-68.8014	97.4013
	157.178	242.863	36.3197	308.921	-152.706	182.226
	82.5901	409.596	227.784	1608.03	221.645	258.247
	78.3064	145.453	27.595	91.7515	-158.534	83.641
	84.8137	413.077	-27.2947	528.164	99.9261	-85.1019
	111.774	263.127	211.23	227.398	80.9744	524.437
	92.1923	145.811	1110.13	76.8169	259.69	277.38
	91.9128	265.555	83.8401	-52.3982	306.798	169.254
	77.1206	266.081	845.97	1823.84	70.1834	-25.6662
	106.193	260.58	103.482	372.258	86.0577	171.133
	77.5347	227.759	95.4236	91.138	-83.9497	106.493
	85.9964	265.794	87.855	239.195	237.79	-24.6712
	81.9778	-65.6111	21.4774	501.567	219.713	88.5825
	89.4486	273.416	506.154	-95.0303	-222.154	78.6332
	85.7734	255.655	55.5473	445.418	67.9617	93.8521
	145.199	-105.769	131.537	86.9396	94.7716	111.083
	115.392	274.94	-84.6869	1326.83	237.237	94.105
	83.8078	261.014	85.109	96.1191	-365.514	89.7195
	79.9219	304.632	87.3384	-30.847	-95.0917	102.66
	83.2387	257.78	89.0838	176.795	253.798	530.228
	77.6227	235.159	265.27	1631.45	527.232	92.1671
	94.5677	258.616	-64.3237	101.011	-73.8661	81.8707
	68.1911	272.121	655.881	179.123	84.9289	91.2676
	101.27	457.452	464.331	261.759	227.34	501.485
	83.3978	282.068	159.789	-187.54	258.267	-168.862
	125.048	244.908	192.761	-534.706	97.7612	97.1017
	104.38	247.758	166.25	176.129	69.2246	80.8405
	152.847	250.114	315.308	912.054	-84.4845	865.7
	93.1628	277.037	78.4798	55.6615	67.4525	87.1892
	79.3882	266.575	345.094	120.575	90.9684	246.12
	91.0481	254.115	87.3644	63.6479	-86.1085	33.3539
	80.7555	247.27	88.7739	-62.4304	-233.593	172.757
	92.2879	273.529	95.1013	852.279	87.6943	102.855
	90.5323	279.049	77.1085	450.637	257.662	1334.81
	97.0946	280.613	571.246	53.5111	253.177	-82.8134
	152.7	275.896	186.609	395.39	255.905	298.296
	102.597	273.187	385.746	1015.06	-82.5095	182.455
	70.0403	100.916	-35.6832	875.921	542.163	190.977
	119.591	287.889	88.9092	108.388	176.191	78.8374
	59.2398	415.341	56.3706	485.946	813.592	107.822
	91.5071	258.109	187.486	74.1847	557.147	95.2437
	88.0854	247.154	73.2093	259.257	243.609	372.674
	91.8709	241.804	69.8252	-48.3347	96.2659	1358.47
	79.2119	248.947	88.3709	40.9928	219.415	136.439
	82.0395	275.45	79.9136	487.135	73.2424	377.934
	157.407	68.7281	176.062	-96.7301	74.5169	101.774
	53.6152	262.842	94.8364	340.694	88.0721	335.065
	78.3743	219.622	84.2174	59.736	246.089	-88.4753
	90.0488	263.016	80.5492	363.311	-294.475	189.692
	78.2757	238.458	366.545	486.237	92.3465	96.3265
	148.465	262.554	209.587	170.842	-79.0869	90.2138
	102.514	75.1169	98.2577	-76.6771	279.467	62.3784
	78.2558	254.165	-96.1757	124.197	249.391	273.053
	91.3435	233.558	84.6592	86.8696	-94.5321	213.233
	63.8604	252.48	304.697	-206.407	262.798	363.659
	183.906	-96.0605	92.6567	210.963	322.133	89.7226
	215.651	-95.2764	77.9429	1175.21	-104	88.7416
	78.8114	-78.9533	97.2726	34.0452	81.2234	105.998
	83.5477	79.5975	41.437	2280.28	-93.7855	94.632
	68.0427	255.568	74.2274	1360.97	-86.2618	-76.2585
	91.926	232.032	43.3599	219.502	257.284	81.2603
	71.1147	96.3362	176.81	60.2374	83.3562	814.548
	78.0718	262.208	278.544	390.896	82.1094	269.487
	-57.0354	275.524	91.3292	171.129	265.194	85.8604
	87.0294	252.616	102.68	236.558	94.7421	251.113
	117.111	282.677	97.6781	1878.8	240.193	230.535
	100.522	262.966	559.876	-43.3031	84.8943	41.903
	107.562	269.93	410.055	523.529	98.837	101.943
	123.97	250.351	29.0187	116.826	81.4585	97.9683
	90.0455	271.521	518.697	31.8926	80.6991	83.8885
	94.1177	271.72	83.8821	85.6179	-83.8964	53.0679
	65.9335	232.258	88.0674	347.285	255.538	134.489
	-52.1504	277.83	90.0633	-270.273	636.234	97.6719
	58.9465	174.093	90.747	269.339	284.94	59.1279
	96.6701	283.73	83.1333	306.859	91.5954	120.242
	71.3587	249.889	237.337	220.113	86.5345	249.375
	97.9011	217.793	-95.3308	207.353	258.493	281.77
	136.946	274.94	89.2861	378.91	91.3315	84.2027
	90.2936	238.798	217.778	64.2239	252.234	100.598
	85.5633	268.672	139.451	-80.4097	259.137	266.318
	100.171	256.537	74.1387	433.212	263.043	257.857
	97.6837	369.681	186.834	91.0912	86.9953	96.7885
	90.4165	250.671	90.0843	253.719	252.311	228.993
	50.7211	206.63	205.753	587.196	90.3704	175.937
	136.142	153.932	205.514	-35.8511	257.786	101.94
	115.861	246.051	90.973	29.1603	-264.409	679.634
	91.4438	262.927	422.204	506.296	88.6736	92.4006
	81.7694	259.27	92.4493	81.2195	-87.2397	453.287
	56.6291	228.122	60.5055	-67.9916	323.197	94.8625
	89.9117	286.465	81.6707	570.573	-323.178	-172.489
	84.8847	258.493	-54.7648	2125.88	271.233	87.1716
	87.67	275.283	654.835	29.9287	29.1111	106.157
	109.84	459.711	-51.4121	252.058	-260.64	157.981
	76.9892	251.174	24.119	62.1979	261.148	2615.39
	80.2805	98.0073	188.096	45.7935	243.566	182.163
	90.2166	256.893	184.189	323.96	-95.8315	-134.873
	99.7869	269.242	142.206	42.351	94.0467	178.875
	86.5627	259.045	536.5	372.526	268.029	170.384
	99.9385	148.958	93.1206	131.007	508.237	805.947
	283.309	259.762	81.8016	-52.4811	92.6066	93.9224
	96.0581	286.416	111.885	-50.9816	84.0289	287.032
	64.0494	356.695	333.11	464.368	-85.942	605.938
	99.1211	265.62	95.2311	838.349	519.698	593.161
	91.3613	259.658	93.0291	180.102	264.031	90.5843
	95.7764	268.809	155.068	-184.386	-315.06	100.553
	80.8438	135.497	100.826	233.597	319.247	126.673
	72.0256	90.2548	178.322	258.629	285.109	110.254
	79.1646	-105.457	124.029	-52.0782	90.3906	107.435
	70.4119	62.8327	54.4682	81.9117	254.081	86.1043
	77.6313	-107.398	-38.3832	1182.08	257.767	172.415
	83.1443	247.678	96.2453	102.75	255.249	1254.58
	83.2978	112.771	90.9269	389.743	-250.052	99.9615
	76.1338	256.144	133.172	241.175	261.116	1420.02
	169.385	252.71	75.5993	286.338	-90.8648	243.716
	-48.4696	250.808	286.122	44.1684	410.418	531.205
	59.7068	310.353	56.447	96.2336	1398.72	215.838
	86.5208	262.687	68.9843	44.3756	266.19	42.6577
	106.333	342.77	92.0919	42.4457	62.7094	-80.343
	103.789	261.853	83.6974	796.049	261.24	78.3281
	112.276	239.415	329.692	266.765	71.6067	91.5024
	135.762	275.815	42.9041	398.758	353.178	90.9443
	76.5622	276.69	178.104	137.573	256.15	351.18
	81.4701	74.6625	1138.13	90.0987	-76.4475	1022.37
	-291.277	250.516	51.8448	457.098	256.188	57.2151
	94.1149	112.58	217.476	44.1688	278.585	661.389
	91.1517	250.73	73.2219	-61.1278	267.286	43.3135
	88.8263	78.2479	270.688	48.8341	311.169	57.9228
	101.581	265.591	64.1785	555.683	-177.649	91.2689
	82.3073	252.919	79.1978	125.49	248.622	-67.3653
	85.4861	249.74	-54.1397	-66.7171	255.521	88.9111
	-72.4474	84.8654	947.157	58.0113	152.425	261.562
	78.4418	61.3536	65.8251	28.8075	-104.547	166.464
	129.7	240.469	82.6583	418.663	251.586	-78.0459
	123.724	82.7988	384.435	990.825	258.41	-112.018
	98.0864	267.643	689.103	175.743	81.158	68.7017
	80.9492	239.368	277.521	595.797	85.4602	175.683
	100.473	264.509	83.5679	164.762	260.651	97.3248
	92.0344	252.525	72.6934	-83.6895	102.416	91.5667
	98.3114	261.552	35.068	783.2	264.535	-31.3002
	84.0376	276.845	-102.378	60.5859	-81.376	91.7778
	88.5897	67.537	-25.8012	522.432	257.816	91.0101
	83.0194	213.555	250.346	434.429	572.3	73.9289
	74.004	62.7845	174.915	1638.76	92.5619	-24.1172
	98.3314	247.327	773.436	453.68	237.027	101.474
	89.1834	83.0661	70.429	-68.573	-120.927	273.177
	81.2204	93.697	79.9996	84.4092	45.3478	355.647
	46.0951	-53.6815	386.208	316.121	58.5935	795.652
	85.6658	255.542	-83.8026	110.638	85.5875	253.488
	105.074	435.6	144.089	597.919	-87.5651	69.6752
	96.0328	269.095	71.3816	133.523	211.071	86.7445
	83.5123	280.481	260.118	149.302	78.6346	258.317
	111.089	223.212	25.8811	77.91	-248.884	248.398
	80.9839	254.553	-269.296	206.249	272.487	91.1417
	134.359	272.95	-183.905	-203.488	99.9727	-100.075
	92.4188	255.064	467.573	847.134	278.786	299.759
	107.618	259.693	-51.5143	-50.3663	272.124	996.966
	88.2904	91.2031	436.748	1032.09	230.841	461.96
	68.6302	267.959	75.5791	-47.037	119.097	96.6283
	92.9459	-107.389	57.9625	345.785	315.886	91.1734
	117.201	83.565	280.881	79.8975	-35.1968	100.256
	83.8708	261.228	85.2966	94.914	85.1957	-90.3475
	82.2485	-91.6424	-273.606	105.517	283.514	-100.702
	40.7168	102.466	615.033	469.498	516.384	86.9698
	102.872	-76.7334	77.2705	184.369	262.517	87.6687
	98.827	258.647	137.056	35.998	264.266	-27.4431
	43.3843	76.6763	82.901	413.305	-84.0182	91.3751
	76.1478	-61.2206	76.4989	279.059	96.9188	80.7188
	79.5962	235.784	321.447	-34.7573	93.884	146.086
	101.398	247.67	156.2	1099.62	100.759	84.4169
	111.839	56.5765	88.9809	487.912	-82.6784	591.193
	82.2373	266.043	-88.7802	51.9258	36.5773	77.2944
	100.167	264.656	80.9517	85.4722	35.8277	-101.629
	101.407	105.205	91.5181	640.529	252.239	70.3793
	106.245	243.525	-30.4657	2475.2	-37.9039	87.0787
	76.345	229.49	97.8261	382.466	91.4195	77.8758
	92.0307	-76.1225	277.101	-61.8609	174.981	231.859
	83.5342	126.226	83.8667	74.0283	261.998	94.101
	75.523	-81.2087	357.908	93.1281	58.8018	-35.9877
	96.1576	293.004	1491.26	-73.9764	280.49	88.8272
	105.278	278.138	94.6156	52.9069	61.2424	467.965
	69.2877	285.613	80.5824	328.265	546.525	106.725
	95.1494	137.711	72.8903	87.7566	532.26	108.853
	81.605	107.885	263.038	136.151	365.091	359.505
	93.984	231.666	-261.447	410.592	250.333	199.256
	95.9362	285.419	270.388	484.853	270.081	-89.3324
	87.1814	249.032	35.9495	398.807	80.062	94.6749
	87.2646	258.728	-27.8917	632.362	625.278	87.681
	72.9596	291.882	44.3517	642.08	254.04	78.2502
	56.6715	225.929	81.1828	95.7506	53.2647	96.562
	83.2571	273.126	227.288	126.522	640.721	90.554
	85.4701	273.081	83.0241	92.7948	107.907	306.894
	81.9769	226.755	84.5852	105.778	250.838	91.6458
	63.2971	276.684	220.885	91.1554	-66.5036	270.67
	93.4837	82.3924	286.56	-35.5021	-86.25	96.3033
	77.1235	273.547	699.565	270.785	88.6358	362.554
	76.4785	217.554	436.795	191.172	255.765	94.9951
	96.3431	245.995	619.552	98.4738	-188.841	1030.66
	86.3529	252.145	221.225	397.776	94.3454	93.8205
	86.6392	265.931	-697.645	1200.82	120.362	953.721
	88.5689	235.637	95.4808	273.925	276.121	307.821
	81.371	255.172	801.519	483.863	250.008	2135.35
	94.2119	441.44	52.6104	78.7501	84.0047	116.454
	94.5067	438.105	268.679	387.202	98.2501	140.609
	79.7234	263.971	105.91	420.911	900.581	228.902
	88.0884	84.8706	85.459	109.813	264.437	102.244
	95.9443	279.275	175.295	302.665	-286.595	90.3624
	75.8119	104.983	-123.863	220.591	79.8782	78.2454
	62.3588	264.936	71.5415	58.5428	268.49	307.068
	88.2022	279.895	314.409	956.44	-87.853	152.59
	90.4406	216.227	72.1179	87.0594	265.424	88.5775
	87.177	228.537	87.0706	47.722	82.4665	265.299
	46.4757	253.754	174.305	2100.97	79.765	130.784
	109.573	260.408	493.72	92.9362	102.197	256.924
	37.0157	270.249	276.375	69.5437	-151.549	43.3155
	73.7273	266.699	405.738	-477.422	533.478	121.956
	87.8143	278.427	95.8953	490.472	72.0671	-186.351
	98.5288	216.774	-63.6399	1388.28	260.392	29.7634
	108.527	75.4233	59.4239	223.62	545.624	85.8603
	55.3682	261.397	79.6952	48.4831	61.8125	85.967
	84.1941	139.889	148.234	172.596	-78.7324	66.9448
	158.723	252.064	457.488	-39.6634	-101.646	91.7991
	88.1229	118.664	457.284	-59.6386	-259.459	106.884
	96.7159	246.324	309.641	325.949	247.24	189.073
	80.521	278.338	863.796	441.593	81.1981	62.1987
	84.1529	261.79	302.369	431.537	139.953	52.7311
	93.1759	256.365	-36.1603	-158.426	-89.3862	265.885
	87.7642	265.974	178.844	185.836	84.2368	373.67
	84.4867	279.818	80.08	881.079	-264.951	74.3423
	125.78	242.567	197.075	223.995	265.649	108.363
	73.3744	263.173	169.411	80.2708	263.113	-96.875
	91.6211	255.864	173.397	-81.4542	262.716	263.944
	76.4606	294.284	116.349	78.9725	262.466	488.962
	-56.257	262.122	275.714	382.494	64.9715	85.0403
	53.5764	-119.252	186.738	85.344	276.557	95.3003
	78.2437	237.037	89.0956	216.466	-83.5478	-105.091
	83.7447	234.835	88.4873	430.773	102.785	356.385
	87.3432	78.435	85.0831	114.517	79.6212	89.2416
	95.4444	261.87	173.309	410.126	-76.7548	82.104
	87.2718	251.663	82.4837	62.5415	254.226	409.285
	61.4908	-57.4497	507.503	181.2	275.771	427.705
	76.6648	-94.5087	-34.8967	395.994	267.357	252.27
	80.4094	231.958	67.2983	468.132	264.048	307.454
	51.8138	261.212	71.3671	-164.927	81.6408	88.6393
	83.4824	278.445	186.451	181.48	-113.659	-86.2624
	75.5762	256.461	55.949	40.9157	264.179	1190.22
	79.5188	262.178	48.8338	80.9822	86.7114	764.334
	112.157	400.63	227.949	1165.42	263.661	94.2252
	103.86	249.225	-25.7045	-107.192	-234.952	2163.43
	80.711	-76.2905	88.7761	94.7515	262.512	105.318
	76.6068	245.019	84.1179	448.275	-100.5	76.5227
	95.9971	94.0261	83.8863	282.388	257.339	78.9902
	87.3529	247.388	172.835	524.57	-83.2283	80.7283
	71.5497	240.233	90.4948	168.578	92.7346	266.953
	70.1618	66.176	92.9294	29.7977	252.461	186.57
	85.8866	259.085	74.6907	-49.5872	42.0379	117.165
	83.7544	-76.3689	62.6676	188.376	114.952	791.704
	64.3358	277.947	364.22	885.319	-278.773	172.13
	-201.942	252.519	81.4857	56.188	74.3906	271.222
	98.7753	122.95	1198.36	1013.59	-160.398	73.9569
	79.9805	67.1789	613.251	91.0877	252.604	1181.26
	91.3828	266.595	281.058	78.6829	263.406	109.923
	62.0943	108.29	275.106	87.518	241.517	-119.735
	87.4552	86.1014	42.3907	-323.704	-269.821	262.379
	92.6545	243.54	611.062	299.467	-260.062	93.3813
	76.5215	242.826	86.1743	-100.68	253.956	172.803
	74.7646	281.309	84.3658	318.234	243.711	-79.7948
	98.3314	266.329	82.0175	546.192	247.221	95.6192
	82.1486	238.01	267.997	226.174	252.407	100.737
	105.413	249.071	220.69	803.708	271.873	82.4987
	63.3855	128.499	84.3098	139.237	263.479	91.4119
	-124.691	51.7504	96.264	79.2554	237.427	516.541
	74.1058	268.183	161.235	-76.0693	85.2068	632.248
	97.4098	276.993	159.189	544.599	72.5193	766.809
	88.4152	272.982	26.4881	309.814	-92.2242	82.6891
	77.08	282.365	86.2476	474.761	257.925	476.743
	74.4002	241.752	92.1234	84.2601	251.752	91.5427
	146.678	81.9781	179.488	625.669	68.4789	82.2046
	90.3961	269.891	87.0508	758.524	258.163	168.289
	95.3144	86.6622	387.96	154.553	346.029	82.4224
	97.9993	241.364	32.5529	-28.2525	-85.3223	67.2416
	92.1873	96.1799	567.887	75.0048	273.844	270.957
	94.2699	268.947	106.559	-56.6288	268.332	1104.49
	85.6763	124.405	43.3452	-34.8223	-94.0434	53.5911
	77.8975	294.463	95.581	652.133	-259.472	117.374
	82.2803	240.88	357.254	-110.722	258.846	84.3427
	118.216	251.452	854.521	276.774	272.487	-152.304
	93.3117	244.824	325.417	136.122	-236.706	-97.4952
	86.3269	107.431	104.307	95.7158	269.526	710.236
	74.4896	-59.2443	127.462	-222.914	281.667	75.1451
	77.5974	260.823	182.894	-52.7015	-83.273	53.4948
	90.4197	252.046	89.0633	1585.92	268.059	90.3352
	82.3936	-62.9913	163.182	587.954	37.8171	94.4255
	4056.71	-77.039	358.065	73.062	-48.0573	101.473
	83.8269	262.626	530.464	1126.77	-117.59	86.012
	77.6829	-63.4953	391.217	81.8391	98.1307	266.443
	69.1217	241.471	77.3706	27.5465	267.03	-50.9024
	68.0891	115.494	-34.4342	393.622	32.5276	88.9798
	77.4635	-62.3895	152.292	36.8606	-102.603	-131.091
	70.7474	248.81	429.704	94.4153	253.292	85.2854
	84.4336	252	95.828	57.1186	-29.0571	259.472
	78.3527	293.047	146.794	861.793	108.353	96.795
	99.8802	243.933	121.808	438.595	-41.4317	-90.1445
	75.2345	257.547	607.729	1070.96	264.833	88.8421
	130.314	444.377	176.134	35.5347	97.2825	90.6191
	75.7849	269.459	96.7335	157.109	83.3521	241.484
	-51.0195	225.439	222.363	-35.6628	457.191	-70.5722
	110.88	268.985	86.1868	114.06	91.3754	172.755
	46.2872	277.093	78.8727	25.6015	264.755	86.6992
	90.0262	69.2335	779.125	44.6513	-151.423	-44.8214
	87.4695	-76.9894	47.5746	205.051	59.869	794.844
	94.7437	93.524	67.2222	1200.73	1414.95	273.499
	92.7701	-79.5898	427.772	158.33	104.813	87.5931
	107.749	241.087	-192.394	968.955	445.012	713.499
	110.893	173.159	197.65	1058.06	255.869	230.573
	94.1091	86.0471	73.7356	94.7941	248.262	238.434
	135.534	82.1867	527.398	87.0884	553.319	1060.78
	93.9201	277.305	83.1965	-56.3699	89.3862	42.4502
	88.5454	253.243	86.7336	497.805	91.5395	90.5508
	81.4305	-63.6085	353.115	61.3154	255.064	1501.45
	84.1933	252.919	277.823	831.58	1817.53	77.8344
	88.3425	305.753	89.6003	198.032	261.174	255.522
	72.7683	257.956	90.156	134.23	89.018	270.005
	78.5438	259.108	81.4015	-55.7787	-95.8915	-71.6412
	70.1737	252.734	136.806	-77.2905	250.223	253.651
	57.7968	272.942	-39.2992	97.7097	71.5628	345.457
	89.0602	293.436	84.7744	88.2135	90.3723	90.3898
	91.0866	245.879	101.108	94.2693	230.24	269.848
	89.6766	290.589	103.635	266.79	-59.5397	1658.58
	83.7407	267.917	-68.5064	-48.5013	-111.313	-94.1286
	79.0258	241.44	64.8403	-37.6784	-83.7376	259.14
	85.1307	244.798	86.0295	-52.7983	93.0338	-76.5564
	75.3569	276.156	175.696	49.5811	263.722	91.1049
	92.031	262.422	72.3203	336	266.798	112.428
	118.811	253.056	470.224	197.716	-83.0498	89.5112
	84.9897	301.97	270.724	44.3926	76.4557	-93.0167
	84.0497	283.392	26.9345	-25.4152	-77.9632	49.3267
	72.3305	-43.2874	601.655	-25.6071	-81.9722	101.397
	90.9594	-53.773	187.324	-90.2617	246.06	106.357
	86.4289	274.027	92.3442	430.658	92.1979	267.889
	125.788	237.725	92.2297	-300.333	-194.881	83.4189
	91.5231	457.62	67.7333	178.354	272.155	326.217
	88.689	85.9138	85.8898	622.627	257.838	-174.048
	94.5512	157.238	-35.8292	53.3676	252.748	119.579
	69.0868	250.656	168.934	96.4983	97.2681	90.3955
	88.9669	253.61	52.5142	139.624	262.002	255.28
	73.9474	105.235	85.6499	81.0449	244.64	71.2147
	146.306	81.5514	85.201	1075.25	-84.9805	81.1807
	86.1045	275.182	85.7393	339.938	92.3636	137.956
	89.9666	457.655	114.131	48.245	72.6145	88.9127
	85.376	269.428	362.638	55.0023	-81.6685	95.0017
	88.1248	148.603	75.8514	238.275	81.3366	88.1667
	91.684	297.038	336.84	-86.0173	-228.357	98.0111
	87.8421	-80.6853	87.4051	97.3316	73.2509	231.059
	81.1897	57.5456	89.8348	631.745	281.464	261.989
	80.7386	259.198	326.561	226.924	80.0572	98.8576
	99.2959	258.282	453.808	71.2047	-291.032	257.557
	78.4461	259.661	-123.232	103.454	48.8367	73.6701
	86.3854	261.017	22.1128	293.666	272.815	79.1408
	81.5282	-84.8354	340.991	284.289	-81.0802	-130.013
	92.6694	237.207	81.7747	59.2341	90.0112	266.751
	82.0595	211.961	89.7618	-78.7887	-169.644	-27.9975
	89.108	441.908	60.7804	71.1565	253.407	1894.76
	85.2332	262.863	273.484	87.0078	-247.057	88.9896
	85.8589	254.546	127.574	31.2975	251.6	86.4423
	78.6674	94.6284	175.11	28.495	-76.6145	94.5625
	78.9677	266.171	-32.9437	99.4346	75.6487	92.0706
	84.4924	267.156	100.106	-72.8489	255.737	85.9021
	-81.2516	209.519	75.3373	44.2754	104.302	84.9341
	106.862	100.453	-41.7513	252.928	278.858	85.3618
	79.438	256.122	262.037	93.1344	227.904	1702.22
	129.341	269.626	-112.7	86.014	-28.1762	84.4571
	88.034	219.099	104.31	1689.34	56.544	-76.1171
	99.6161	285.974	142.178	-78.9646	274.752	85.3882
	72.9699	304.908	67.2901	139.803	87.3467	45.4227
	73.4536	262.903	163.445	84.1368	82.4264	1000.1
	77.5921	230.731	215.697	292.199	266.366	263.123
	81.8048	302.426	94.2881	128.376	80.732	94.5771
	93.6949	269.432	104.09	-82.377	244.256	74.8797
	101.462	-72.0146	166.41	264.745	91.8409	46.394
	79.3021	235.538	-95.9321	99.5751	522.702	248.976
	70.6443	250.541	85.5868	312.067	-253.431	91.8029
	-93.4584	277.741	69.0441	-40.8987	55.1024	44.0887
	92.9497	272.537	-244.228	38.8991	252.811	57.2809
	177.042	237.86	430.104	99.1146	85.9605	794.257
	97.2231	257.218	98.6693	-185.293	-58.9973	1146.04
	75.2095	111.243	80.1714	1069.69	-31.48	28.2798
	71.3019	252.939	232.225	202.017	54.5129	83.2921
	88.6464	351.876	28.2252	2326.43	90.4958	95.2614
	98.1441	276.171	140.247	506.736	-34.6316	87.7834
	92.1026	256.033	71.1424	-343.618	92.1159	957.69
	86.8542	256.814	65.4915	1106.67	-68.6151	264.242
	88.968	257.784	88.907	-74.5763	65.8758	89.4058
	70.7722	90.1566	98.1741	312.17	941.749	83.4198
	95.9245	257.26	143.007	319.976	528.066	-83.8898
	92.7705	258.552	335.068	138.526	93.3524	171.393
	108.86	274.079	181.134	1206.86	94.7677	90.5969
	84.8687	275.833	95.4085	153.643	244.413	834.734
	87.6199	240.771	60.5596	119.193	267.624	240.857
	93.4116	281.116	110.808	195.991	283.478	201.014
	76.7145	240.773	425.416	101.79	266.638	94.4014
	77.8067	86.9991	73.4719	97.7726	89.0614	86.5992
	-68.1068	-76.2947	262.056	458.12	-110.235	182.495
	79.2674	53.597	84.8624	125.465	-76.113	78.2675
	81.7872	293.831	-25.789	949.388	273.383	88.9065
	90.7804	291.416	-35.4102	92.9822	273.173	1029.32
	79.9084	255.702	88.7067	192.707	254.427	92.5041
	88.9649	-90.2164	246.298	78.0069	80.908	238.11
	93.096	-86.1667	83.3686	172.77	250.868	78.8856
	75.4515	81.6527	361.461	534.336	86.0417	-85.0009
	101.962	257.828	181.093	145.693	261.568	-48.4354
	81.2351	269.924	402.672	85.4974	204.551	-58.0964
	51.2663	270.495	684.87	81.5965	24.3872	97.7934
	76.924	238.167	287.498	-145.189	252.785	-85.3548
	85.1913	219.93	88.7621	161.743	-240.853	285.912
	93.9866	103.306	357.391	306.399	257.79	90.1967
	82.1144	195.779	298.395	633.059	59.3833	75.0717
	79.631	149.301	80.5198	80.3721	-257.734	102.148
	80.412	287.489	444.115	-76.7561	86.2704	-46.4536
	77.3023	259.628	164.204	982.339	265	835.15
	86.8936	268.911	-88.798	269.198	81.8713	89.7834
	98.6754	-60.719	-359.304	77.6528	-89.4794	-69.7091
	86.3178	103.774	-35.4003	186	100.046	444.778
	303.639	-72.0923	433.538	204.138	85.6588	191.98
	95.5536	-88.9334	310.52	467.138	268.674	90.5625
	73.1151	96.2835	-90.5541	2033.54	270.276	81.2402
	87.2821	274.957	25.8468	91.1333	260.924	100.177
	79.0995	266.316	86.3068	216.707	93.2692	-95.9602
	69.3733	70.9883	147.157	603.487	91.4107	81.9529
	84.9634	268.617	97.8666	63.8552	249.854	853.94
	92.9269	275.4	107.352	174.225	265.458	149.858
	95.0962	-103.361	264.456	-257.246	75.896	571.452
	-198.412	-95.3422	443.477	-76.7641	-80.5395	680.687
	79.9885	131.517	169.86	256.567	80.3861	255.725
	100.367	-75.4397	38.1454	892.752	-78.1564	88.6788
	84.4856	255.01	87.1436	484.825	82.4769	127.279
	77.8559	283.529	224.361	551.108	-120.187	177.113
	68.4197	281.616	168.332	-244.343	100.968	270.774
	76.086	-118.308	96.6552	1307.29	89.8442	515.812
	41.8734	270.969	117.644	201.592	83.7138	96.3482
	86.1012	251.217	99.3246	253.358	90.0832	-77.4535
	93.6812	100.387	48.7358	1440	-96.7983	73.8744
	51.6	107.893	-77.4661	175.036	-82.7486	293.508
	115.788	-133.847	267.548	-87.5365	-146.602	263.32
	92.3017	265.694	71.092	-105.917	-98.8054	89.1658
	94.319	267.459	78.9294	295.714	72.903	-139.4
	-106.286	258.055	85.3204	618.31	70.2755	90.9334
	63.6309	-84.0142	705.54	490.324	83.323	97.3766
	78.7029	247.967	97.7112	174.43	252.13	534.688
	95.059	247.514	185.231	265.57	-91.5967	93.1127
	82.9525	276.816	343.326	624.183	80.82	51.3346
	91.1002	258.067	143.295	478.068	50.6665	-54.5176
	67.4149	260.888	-135.475	-40.5603	89.062	89.1414
	102.153	117.918	90.6937	160.606	-71.1336	86.9221
	88.7038	-61.6644	138.554	-104.796	286.152	71.5977
	102.146	254.136	457.682	293.306	81.9513	259.685
	59.4046	58.5862	41.5036	-45.4098	47.409	86.284
	38.2038	77.3255	-166.994	336.982	273.384	52.8014
	79.6316	262.222	164.479	66.4385	244.924	84.7218
	98.0691	243.589	113.427	-52.1635	-246.866	-94.3578
	73.3891	249.174	34.6913	95.9164	244.491	95.8231
	104.284	65.7128	74.4278	286.345	79.4104	87.1511
	89.4444	267.666	-48.7639	59.7629	80.8798	89.7548
	103.03	256.087	221.59	667.58	-164.25	86.728
	82.3443	256.441	87.7554	260.09	121.42	97.981
	77.3046	58.2153	242.219	568.151	316.561	185.895
	89.9233	260.93	563.948	305.261	271.39	-114.676
	84.2981	-87.969	158.476	177.049	298.297	90.2117
	76.9836	238.056	88.7069	91.699	93.733	266.852
	72.1352	280.118	526.496	275.738	-89.0138	78.8806
	74.6288	274.901	434.483	276.815	252.157	29.2282
	85.1311	279.377	-101.092	59.2324	275.187	58.2053
	137.817	257.082	100.836	47.0454	-94.1405	84.0276
	87.1432	347.943	131.662	192.17	264.85	657.099
	89.7503	245.736	33.65	182.126	65.5632	262.806
	102.204	249.254	-49.4682	87.7549	-268.585	85.0815
	86.5131	-96.0707	90.0991	81.4592	265.443	362.423
	-115.913	249.209	693.062	343.749	261.525	376.689
	90.1591	275.643	209.505	41.4587	273.325	-84.2007
	71.0653	274.04	89.9586	609.682	76.1413	120.317
	84.5525	240.185	59.7924	408.48	263.406	-98.4946
	281.117	259.842	74.8011	-95.566	262.928	-110.794
	91.1094	225.265	66.2388	104.751	100.778	80.1992
	81.2169	265.941	340.344	404.864	112.928	-84.2374
	51.7532	260.301	-89.19	586.921	1375.05	531.34
	115.066	258.186	97.1334	339.504	75.0939	261.065
	-98.3099	254.267	88.9729	66.9089	-99.1793	98.3603
	80.8609	-103.202	92.3771	60.3968	-101.637	45.3687
	94.8153	253.304	82.2674	615.615	493.307	259.169
	90.8042	274.118	-87.1078	251.391	86.1039	94.4865
	67.6696	260.105	82.9506	-482.382	-25.0009	81.2977
	124.243	283.695	98.0574	388.375	273.977	176.213
	99.8689	275.783	92.517	-55.1835	65.3383	579.58
	83.1182	279.072	299.717	253.56	271.014	78.0529
	-35.9526	93.9794	586.471	173.237	-63.299	85.1873
	71.462	249.306	584.626	-38.1041	272.086	260.451
	76.6657	259.032	84.0627	189.299	282.177	53.9581
	72.1609	101.411	83.8884	66.0147	267.787	92.3663
	90.7547	232.09	96.7054	103.325	-107.714	237.709
	87.7098	263.243	28.5923	823.735	252.952	49.1919
	94.2665	261.071	149.97	66.0634	533.595	414.742
	64.0173	66.9419	112.705	320.413	268.142	188.528
	79.0736	288.441	136.01	399.079	112.262	87.9212
	72.4993	108.866	345.3	601.218	-113.022	91.2213
	80.4395	257.449	91.9672	91.8441	79.3948	55.9729
	87.2806	-55.5526	86.6942	-94.9556	297	859.972
	86.0161	247.21	246.397	83.5335	99.6657	86.8663
	82.9422	291.844	520.102	479.176	-93.8252	2026.7
	82.4171	240.732	272.475	362.112	256.952	48.2391
	95.4169	265.268	163.469	-792.706	-278.248	115.125
	93.7562	263.81	422.639	-30.3793	257.897	217.341
	82.4497	285.369	82.0979	85.7514	83.0868	88.7954
	157.183	235.756	501.563	914.628	59.7235	251.201
	51.7282	278.258	118.816	172.323	-168.424	488.817
	106.021	274.779	-80.5268	278.053	272.722	-111.8
	88.0351	242.769	667.225	196.308	84.2831	144.226
	96.1893	113.541	88.097	271.653	-164.101	91.7436
	83.2699	256.257	78.4496	483.318	264.56	76.2797
	68.7817	161.045	93.1071	84.7671	-63.7682	96.5167
	95.3717	244.293	767.808	95.0127	324.483	266.341
	86.5808	271.804	-84.8152	102.678	-95.048	101.096
	93.8385	249.495	297.363	37.6175	-81.9743	-78.8322
	81.6021	286.476	85.4072	-79.8323	92.9981	93.27
	73.422	98.9247	165.922	88.6067	501.176	774.643
	75.1836	104.701	310.539	2238.84	111.377	44.6951
	93.6199	257.649	66.0685	1035.06	86.4559	-80.9498
	89.8226	243.71	-71.394	303.436	73.9312	250.434
	-29.1742	109.05	173.262	144.61	-102.698	345.407
	39.4084	248.558	210.234	357.702	523.751	79.264
	78.3403	266.826	100.602	353.936	92.3504	1943.64
	79.1963	248.203	30.7036	214.149	-37.4879	44.1763
	66.3894	262.246	257.683	275.996	257.409	272.73
	84.805	265.207	468.705	624.338	240.348	261.033
	103.173	246.651	578.516	83.047	-70.7837	162.208
	88.226	261.55	81.6514	285.086	-159.961	158.385
	95.6553	114.969	360.336	95.5321	65.1733	884.023
	75.0866	-66.6164	-38.8525	25.9142	-91.9265	880.894
	95.9447	287.4	377.976	-92.8337	81.9539	262.97
	92.4711	214.801	164.215	-49.9036	260.849	168.037
	89.453	279.561	340.477	221.129	80.5135	254.934
	78.0626	255.165	-28.0369	126.079	96.91	-23.4953
	87.7208	255.689	361.837	-37.8624	280.449	81.6793
	90.7127	441.245	21.5614	872.386	89.1083	356.073
	159.818	291.716	78.5795	796.775	262.184	101.189
	73.0765	105.743	52.9943	323.177	39.381	65.6685
	93.0625	-78.507	300.183	84.8939	77.802	464.717
	85.9249	-116.163	47.703	-87.271	-237.31	99.2529
	82.9308	122.937	95.9397	183.127	88.8685	88.8827
	46.9138	273.518	-86.7948	29.0534	262.939	84.4123
	82.2828	66.3256	258.012	553.566	-84.4254	55.1455
	98.541	-95.665	99.1113	515.188	253.877	123.961
	70.7301	266.634	101.911	49.9557	196.454	67.4262
	77.0213	460.824	184.71	576.252	-89.5747	91.5911
	71.5166	246.373	94.8394	-26.8382	349.428	-51.025
	67.0853	230.27	309.955	34.2208	79.0994	94.1178
	762.816	259.704	84.4811	103.178	-94.632	-65.5245
	125.489	250.423	98.8956	-54.927	116.659	91.7608
	87.3298	271.561	343.628	89.0881	56.3464	58.8165
	88.1548	257.845	84.4885	92.4623	86.2599	442.061
	98.444	270.615	78.7979	-64.5583	-121.944	-88.2026
	39.2913	245.982	56.0581	373.91	276.966	82.7424
	71.5319	89.7871	44.2068	82.4759	92.1624	86.7699
	81.0002	254.588	-53.3466	1253.53	79.3541	1585.99
	83.7476	269.76	309.304	399.298	-101.074	84.3821
	134.336	273.108	24.8477	80.7171	254.126	110.831
	61.657	-76.537	458.845	72.1443	100.192	94.4355
	65.7488	255.917	705.417	516.224	-72.1044	72.6925
	80.3667	266.704	229.952	82.8436	-93.4113	817.545
	95.8655	-44.1005	105.731	164.205	-74.2263	91.3986
	91.507	248.941	86.7902	153.287	90.7832	-69.0703
	86.2083	-127.085	74.1517	224.118	-119.476	91.9741
	79.9189	262.776	87.3332	90.8458	79.0439	90.4059
	-48.2898	194.565	-202.332	510.476	98.8871	406.609
	72.9752	233.229	221.647	-114.788	-90.5712	87.1612
	118.716	68.3672	212.341	103.435	-255.2	81.9972
	78.1658	56.1874	-19.9745	88.5957	-69.246	85.0982
	85.6615	264.701	471.851	2624.42	100.247	-33.9196
	87.5549	309.597	291.244	149.794	270.981	85.9469
	91.5625	94.524	157.308	520.666	89.0395	-82.6424
	82.3744	258.633	80.9445	259.651	261.124	101.723
	52.7499	268.794	67.0251	1835.1	277.486	84.2541
	104.493	55.2186	185.697	359.992	-87.3153	-62.7784
	91.4713	265.185	79.5947	194.165	84.2392	62.3621
	105.303	89.5164	82.2839	-117.622	242.478	237.723
	75.1382	257.532	94.6126	87.5903	529.806	87.9142
	91.4321	105.331	512.706	360.804	-67.0827	912.782
	40.2937	-100.842	236.681	91.8892	81.9696	96.3397
	75.5085	267.363	349.236	-99.7058	86.0924	88.5823
	72.5028	289.04	155.275	105.205	-74.4035	356.757
	81.5999	277.358	318.523	-26.9981	91.7974	518.405
	78.5242	261.702	244.475	812.992	80.7503	87.5939
	81.61	94.649	496.487	-211.416	89.7285	77.0666
	88.2895	430.223	69.5415	172.603	258.405	254.105
	82.4519	62.0179	91.3667	99.7713	-242.204	114.31
	87.1916	89.3357	282.487	677.454	91.208	91.1252
	93.1164	75.8363	183.427	293.185	71.3966	48.399
	630.418	66.173	1192.77	84.541	-102.082	180.008
	132.893	259.236	60.8992	221.154	756.233	82.4591
	88.2848	253.176	545.599	1142.37	264.121	99.3203
	76.9173	264.676	-488.465	865.855	-163.477	104.989
	85.314	265.697	510.485	265.34	-79.5746	257.792
	86.7143	246.067	307.809	396.711	83.6673	-59.9882
	89.272	269.391	33.2457	331.795	84.4541	101.415
	79.9376	239.224	31.4845	74.8596	241.4	248.873
	112.861	255.248	102.415	59.4811	-84.1828	202.794
	79.0598	262.455	82.5534	795.263	250.666	386.739
	90.3734	251.931	343.186	223.134	-295.003	86.4612
	95.6394	258.509	519.669	89.9432	-82.2029	89.8417
	87.0094	272.414	-42.3285	688.738	99.4153	83.0291
	85.1896	-92.5431	357.863	100.333	264.565	72.9449
	78.2689	95.8724	618.464	86.1732	-198.742	150.918
	98.9419	251.916	97.8686	878.313	203.688	90.792
	54.7782	-52.8015	-58.6359	67.2128	69.2728	91.7025
	59.2101	256.582	35.1733	67.5627	250.43	89.0555
	86.4013	264.555	79.7058	1094.98	185.297	92.648
	58.5489	289.51	32.7202	-74.9835	85.7346	-95.6846
	92.2625	89.8032	101.165	118.018	-85.9948	1631.43
	92.5118	235.096	45.9547	-116.837	75.6364	79.7093
	69.4862	251.063	86.7438	330.215	-246.788	412.753
	103.305	102.931	714.561	-49.6497	258.412	49.4519
	81.7814	52.3293	84.5037	-42.3079	248.743	-71.1835
	81.6692	-87.8288	189.51	89.3892	343.964	522.094
	94.5048	106.301	86.9131	-24.7885	-235.037	527.339
	61.46	16083.1	81.8138	125.13	221.223	274.938
	60.0983	241.943	90.0229	351.428	-71.4318	265.374
	66.7995	76.9005	500.25	92.0823	87.2011	253.552
	79.69	264.98	120.8	1145.2	89.2482	361.687
	79.2169	251.514	52.7626	351.515	-86.743	251.257
	-57.0943	84.2766	147.363	-97.3793	267.153	345.454
	101.054	135.11	69.7223	90.1413	-88.4484	251.57
	77.6899	84.1538	373.483	431.98	219.858	89.6747
	67.2578	256.358	463.483	61.8539	58.4655	91.3135
	564.021	267.238	206.12	-67.7867	81.2304	-70.296
	82.5632	105.324	262.363	510.515	-57.0008	64.2457
	77.7457	-111.451	70.0053	51.3561	-91.4734	98.2977
	81.1693	1376.67	225.346	217.254	258.594	102.439
	104.691	-113.82	380.298	268.011	288.397	2167.42
	84.2905	271.598	26.5133	-29.9447	-163.863	680.083
	90.3963	-78.5175	267.582	-45.4172	264.345	659.485
	1365.86	255.264	367.053	-68.5641	92.836	93.1523
	100.006	262.729	117.875	90.9268	173.07	92.7852
	78.2414	255.471	72.0772	175.328	-226.79	261.308
	123.795	208.552	227.879	72.347	90.9841	90.6244
	91.873	100.513	191.238	84.0076	-94.8571	122.199
	87.1768	-83.4429	351.378	-51.9375	-80.1322	75.7526
	98.1706	223.812	94.3319	59.5783	73.6017	46.1057
	87.4165	295.765	87.7758	-239.292	93.2199	-81.011
	82.0667	265.932	99.6667	89.4805	48.2644	592.238
	-132.845	71.5622	392.085	253.784	-90.5456	82.5859
	82.7397	276.58	43.8816	259.235	96.5739	88.0046
	99.4595	273.197	-275.879	66.4193	-272.713	87.7288
	61.6684	253.081	75.9591	1014.47	-104.685	95.0806
	112.742	271.905	252.017	-122.092	273.234	-108.19
	78.5253	103.603	81.4394	52.5214	-31.2942	189.736
	110.871	-244.04	45.6967	65.8584	-91.3491	261.316
	75.8687	250.339	35.8359	125.933	-85.6169	272.955
	128.315	118.033	-38.2177	82.7507	1460.65	78.7651
	89.6509	257.186	30.6158	122.645	265.454	116.834
	81.8549	261.037	93.5595	-48.7814	83.3744	246.389
	97.5861	283.17	-54.1482	119.439	249.012	266.555
	90.1729	265.297	91.0848	179.007	226.077	-82.9611
	75.6383	225.386	55.2714	86.516	101.178	83.0912
	98.3205	242.622	-79.2531	1344.39	83.3009	182.178
	91.3805	270.206	125.413	64.8456	452.208	32.5667
	126.249	95.9521	108.87	-40.1745	99.5337	92.7889
	96.7693	68.8656	47.9045	-45.9748	-126.533	788.079
	137.216	233.112	170.314	924.809	262.161	89.1561
	74.8559	104.568	163.149	249.418	-263.307	88.8617
	73.3175	-96.5914	56.198	25.7684	45.3448	96.7623
	73.7539	241.856	295.033	-490.602	269.596	154.731
	82.6653	263.852	410.224	-34.72	102.491	84.5048
	91.8783	216.565	88.7305	-54.0164	270.505	251.629
	98.948	272.55	733.137	702.803	90.3681	88.8374
	76.3461	243.308	178.822	376.916	-84.5485	927.013
	76.7013	236.857	108.605	846.356	313.311	71.0241
	99.9996	295.233	-22.0724	-75.3513	-75.8229	95.2878
	65.4401	-60.6584	102.561	455.307	-280.846	264.456
	66.1284	251.773	37.4419	765.014	83.2595	271.416
	102.625	-215.881	68.6638	35.1011	215.936	82.9086
	91.0249	274.789	61.3182	-75.9208	97.2846	86.7011
	80.8879	252.19	230.186	598.198	-83.1522	104.37
	71.0097	44.8802	82.2265	52.1548	80.4301	-122.604
	83.8192	230.759	120.472	-55.2914	91.1696	77.8186
	273.478	307.443	236.512	97.6022	-85.9638	1601.52
	75.159	250.783	539.509	-47.285	-94.3983	92.2809
	103.914	-91.7491	-81.6914	635.321	91.8838	1929.27
	88.203	271.573	30.2231	-38.6018	90.0495	102.033
	113.605	248.141	591.566	-274.233	39.8403	-88.4844
	91.8596	225.549	-90.8907	253.544	87.1867	76.6815
	79.97	-70.6296	94.5612	558.148	249.29	250.825
	51.9666	296.951	323.68	254.89	-177.513	-32.3752
	64.4452	250.038	210.733	1240.21	-63.2002	245.613
	79.3991	283.936	-44.2025	175.821	-103.992	253.923
	67.6593	268.543	285.568	276.149	96.0751	88.8637
	59.2844	261.981	349.79	2457.73	109.302	89.2145
	70.9507	270.969	381.457	-44.5546	262.557	86.8418
	60.4728	237.409	355.439	-66.3237	243.328	46.0654
	58.3217	255.425	-33.5724	-24.7212	-280.188	634.948
	87.3817	258.993	-76.2109	-71.3474	287.867	771.352
	83.2838	269.113	92.7593	354.435	266.081	563.754
	-65.8777	253.479	186.364	1418.88	77.3331	242.685
	93.3669	258.67	259.668	203.599	-90.9503	119.461
	49.6	236.261	258.136	505.049	-110.626	39.6047
	115.64	256.013	93.7108	228.118	-97.5465	-91.71
	89.3379	-325.815	90.935	55.5501	46.0012	84.0837
	77.4325	271.202	52.109	-107.51	114.127	93.5189
	57.8269	-88.642	185.539	166.112	-243.696	28.5336
	88.9066	296.098	142.635	490.816	254.56	85.3142
	-47.339	284.079	445.507	546.849	44.7674	98.3779
	78.0991	107.679	357.72	-231.889	270.185	187.968
	75.6785	326.872	458.285	834.679	92.9483	85.343
	92.2242	264.153	1032.61	345.429	45.0353	362.182
	77.0281	258.38	85.7983	-43.7804	249.944	88.8732
	132.622	282.216	99.4356	-37.7476	78.5952	264.304
	78.0177	248.713	253.549	285.539	272.465	264.971
	74.2481	267.649	-53.1318	732.517	283.812	85.0883
	146.817	249.425	86.5459	136.686	261.284	-176.281
	99.0658	242.812	77.6352	68.9991	78.8632	95.7071
	102.665	383.394	205.524	941.569	269.636	-48.1197
	69.9767	271.299	133.466	96.2004	-85.2701	125.307
	79.9798	271.405	620.071	58.5412	205.621	200.285
	85.2614	255.312	100.31	86.9391	105.334	79.7367
	79.8822	264.77	494.606	102.887	-41.3709	282.994
	87.1947	276.954	160.993	106.357	91.3827	360.625
	106.626	282.334	-181.097	85.3908	-80.4008	84.8868
	82.7486	243.072	286.894	-80.9328	-92.8279	82.8507
	92.6659	274.526	168.38	-67.9877	81.6485	-104.518
	88.8676	125.79	283.59	186.159	832.134	266.507
	60.9895	-102.372	80.4946	-98.3234	239.598	95.4772
	78.4972	233.968	-27.7243	-39.8642	269.628	-84.3355
	78.2757	266.518	70.7948	85.7135	276.578	445.583
	80.2664	266.527	67.7398	-57.869	211.407	85.1335
	64.5209	273.38	-76.6778	-179.778	105.656	-113.831
	104.722	277.373	27.7642	281.034	-105.624	253.995
	89.4643	118.652	-67.1584	182.493	1067.98	-41.7325
	90.7082	-120.382	83.3212	180.96	77.613	924.329
	79.2832	285.093	119.241	425.578	503.731	249.282
	104.959	259.305	325.559	169.99	265.898	106.616
	85.1182	252.039	40.1911	-264.732	69.4434	-100.529
	76.7333	-70.1518	244.706	485.029	257.223	91.8027
	46.3154	182.633	46.4858	226.725	87.9787	84.9775
	92.3858	89.9651	781.581	587.625	271.966	262.534
	87.5339	-54.5386	108.759	406.502	-89.0235	83.2817
	107.794	259.496	168.223	592.812	-89.8961	217.702
	-73.8045	69.8477	87.2823	298.482	93.8961	46.8423
	78.2612	80.8996	261.699	254.124	-275.65	765.619
	91.632	242.253	78.9263	93.4748	-295.837	98.2423
	82.4508	259.949	215.489	-33.3808	548.09	810.542
	93.1369	-163.7	94.7375	499.22	37.8859	272.367
	45.4921	-111.568	41.029	1772.01	237.29	50.8488
	157.183	265.647	267.311	167.437	241.357	267.571
	84.0553	280.257	-78.4787	87.6233	-61.7068	86.7016
	153.288	-49.4078	82.0084	972.463	85.1053	53.9397
	90.6127	-75.5074	30.5055	162.88	89.3519	92.9192
	85.0296	83.1554	89.0416	81.5993	-73.09	84.9222
	97.4264	93.601	491.177	171.868	258.556	420.261
	91.0165	236.594	72.5786	-80.8067	-98.3619	99.0005
	103.548	153.698	47.7004	-82.5565	-102.241	91.8066
	107.612	250.627	402.717	110.954	99.1309	91.7485
	85.0682	256.791	66.2026	-1187.35	-267.368	66.239
	-24.9339	251.062	-62.5654	76.8342	80.8271	79.8798
	89.5289	270.993	-88.2017	91.2294	252.577	278.639
	39.7702	484.701	160.874	255.11	-102.096	310.213
	83.9589	322.825	46.1881	86.3927	94.5351	82.3351
	82.2131	240.8	471.109	87.3761	48.1468	100.922
	78.1458	251.587	187.842	431.775	-69.484	54.4528
	78.635	302.444	1012.23	336.14	67.0932	-79.7874
	-61.8371	232.906	-46.0632	59.8413	264.77	40.9401
	86.7536	116.725	61.5647	401.956	-79.9059	73.6668
	99.9566	260.773	82.6882	322.853	-79.3089	327.564
	71.4167	278.267	199.847	51.625	88.116	22.5407
	39.5611	240.81	169.959	445.463	28.5504	85.3739
	63.55	270.138	80.8002	-61.8353	65.9705	-34.8548
	77.4778	62.8772	53.5697	75.8387	85.0038	86.4156
	89.5661	252.655	79.2429	-64.4122	89.1972	-71.2779
	72.5309	245.95	-95.8563	53.7986	255.103	86.3031
	112.553	79.2291	264.327	519.681	536.084	362.767
	58.2713	-105.453	89.0123	-27.7189	251.552	264.769
	74.7829	-141.028	95.5307	-45.4802	277.057	283.39
	79.4826	86.7565	86.5088	-24.7385	-281.004	289.478
	84.1562	-112.561	236.842	-29.3207	290.953	93.0387
	75.6605	243.469	45.4721	1463.47	80.9501	70.9927
	128.686	273.632	23.4464	747.704	129.448	79.7663
	92.0619	-57.4208	621.92	84.971	59.8276	76.9688
	86.121	271.535	682.725	277.067	261.899	66.7553
	78.3729	213.698	86.1018	623.186	-162.384	77.9933
	84.3259	260.164	122.92	525.65	88.994	47.0507
	92.0409	251.423	95.9594	273.653	-62.2289	330.848
	73.5129	246.441	-26.861	472.097	90.851	314.033
	97.8884	275.697	145.568	-246.137	277.006	63.777
	104.915	236.534	479.096	462.155	262.535	97.1654
	43.4738	255.76	25.5938	-66.8026	-70.5446	-73.5884
	93.2841	258.843	164.358	336.197	-89.7018	87.3503
	94.7859	366.96	299.18	204.988	509.559	83.9175
	73.8624	96.4166	156.392	601.862	84.4815	101.701
	48.583	-64.6587	1827.72	523.96	92.3085	89.6312
	83.7543	302.372	80.0351	294.427	80.4712	-92.906
	79.2576	243.039	50.9105	-32.6468	-243.531	78.3744
	48.9172	72.9768	109.674	286.595	61.5187	63.7596
	-48.189	266.716	91.2767	-69.9232	53.9826	268.504
	83.9343	-103.629	380.333	317.95	225.686	73.1872
	100.223	283.635	57.5507	229.271	-82.2269	93.8203
	123.841	229.647	168.858	89.4836	250.688	242.296
	76.7122	260.665	185.043	520.946	-100.57	361.642
	-92.6589	278.887	-86.0672	160.052	86.7716	370.054
	84.1188	406.884	256.585	-34.9461	-93.2278	85.6441
	85.9292	263.93	75.4493	93.3281	86.2736	93.2337
	114.395	257.459	280.176	62.7179	465.884	267.823
	157.143	246.438	267.064	-347.98	-140.547	90.2001
	101.537	270.581	232.257	-33.724	-72.404	81.8222
	82.5756	103.205	838.418	1626.04	258.81	86.7292
	117.515	262.331	134.771	356.663	94.1612	176.626
	89.3896	232.365	-37.0213	-87.5169	137.178	88.4447
	89.6778	293.807	-33.7582	85.841	-83.8349	-80.0912
	79.7413	274.462	34.9355	578.614	81.3406	76.4646
	126.495	82.4779	78.8664	863.951	360.393	-93.9046
	89.8471	-282.839	-84.1289	33.46	-28.6688	-46.3894
	-41.3887	67.1467	24.7103	-102.403	-106.984	3186.85
	96.8216	269.113	81.2169	78.9152	-24.875	202.063
	44.1031	240.557	137.632	62.2249	91.3872	82.4109
	89.046	-121.206	79.9095	-102.082	89.1386	263.153
	144.228	258.516	282.465	78.2488	-79.5255	80.6616
	97.4526	111.826	388.62	-50.5812	92.1092	265.36
	90.1943	238.681	229.789	-46.3543	95.3719	247.047
	80.8249	284.568	176.931	49.579	243.239	856.975
	87.4275	268.681	94.9592	-68.3436	343.192	-25.2975
	98.5463	176.839	78.6272	-62.9223	-85.4268	541.329
	98.5007	155.042	264.131	91.4665	-157.146	80.2356
	-55.0987	254.335	-33.3666	100.873	56.3389	1138.51
	72.5599	51.1882	-156.908	-46.7411	248.971	934.323
	155.567	238.845	134.032	-53.9716	80.004	1073.11
	54.1373	94.4969	-41.0412	63.9095	-159.151	121.967
	571.552	105.857	-99.2771	179.58	-281.856	521.913
	87.5832	84.7704	99.5604	61.451	107.783	2695
	102.253	-124.69	90.7485	-87.9869	-33.0019	-33.2348
	45.5287	277.435	146.508	9876.74	-85.3116	97.8486
	73.3033	288.78	696.549	576.565	250.893	77.5053
	74.7612	264.398	162.773	81.9449	130.81	-115.219
	85.7827	264.584	586.471	1170.88	263.959	96.8014
	75.6957	91.2709	262.71	235.466	-171.35	-94.8808
	78.0842	-86.8304	312.175	50.259	99.9855	91.4789
	80.1832	262.4	-59.1391	74.3341	254.288	-95.565
	95.4545	-84.4014	75.4266	560.978	-100.482	98.3176
	97.8719	257.795	184.804	44.4871	68.9512	255.019
	103.927	86.3221	67.8729	29.1645	76.293	88.436
	77.8362	102.995	47.8133	778.574	84.0588	176.853
	74.7977	-42.7267	54.2278	103.906	91.3952	863.585
	81.98	244.026	542.713	158.929	-74.6995	77.8525
	76.9337	-85.479	110.251	76.4798	88.5419	91.4108
	93.193	-167.461	107.546	229.271	-65.8042	501.418
	132.521	264.565	-102.683	-41.868	-35.4113	-64.514
	90.2602	90.4296	93.572	-27.4346	-90.0173	103.704
	108.455	-98.2935	649.816	-34.6417	70.4333	743.635
	81.3378	234.58	359.827	267.344	-108.259	31.629
	87.1526	232.129	373.195	91.8036	80.7439	84.9634
	75.4114	-103.476	85.9336	-38.5524	264.2	73.5919
	87.4024	-60.0476	91.239	82.1398	86.4788	561.857
	89.3577	98.9807	749.554	-26.1486	78.8795	112.786
	86.5366	85.1157	89.2321	103.909	-91.4564	-120.758
	-74.4344	258.699	86.3858	-103.213	77.2517	94.6519
	79.1679	-107.945	314.972	1106.74	106.386	92.8521
	111.74	256.467	39.2342	88.4128	-48.144	42.6608
	87.2767	260.301	-56.9944	179.149	-80.8235	256.995
	83.6623	278.736	-37.8724	1856.36	42.274	81.8002
	91.1182	260.924	-19.7661	103.035	-105.674	787.053
	163.418	251.724	83.5877	33.9815	-317.334	-86.2136
	92.6469	-107.251	77.9214	53.4555	303.421	54.169
	102.326	272.877	75.8589	1096.84	283.713	95.0722
	137.328	81.5069	140.577	-89.0141	256.417	42.9126
	120.232	248.769	178.181	65.8273	92.9203	1092.05
	74.2603	255.966	451.151	423.515	254.248	50.7692
	113.005	260.153	754.814	263.332	253.878	-99.0311
	91.5887	257.376	125.061	-419.385	-242.45	58.5429
	79.6872	227.607	50.6057	236.041	180.988	-27.0979
	95.3119	253.813	65.4172	-63.4554	90.1571	87.4226
	89.2589	-94.5344	38.6437	1104.33	245.516	92.8192
	63.7305	258.427	334.252	744.442	92.4645	523.299
	118.543	267.64	-104.998	611.805	-95.2918	76.6383
	96.1502	116.297	86.1893	212.878	243.807	83.1949
	111.704	246.935	78.881	1137.55	-85.4229	93.4419
	96.5062	225.987	94.339	58.7601	79.0199	94.7467
	47.8802	-53.9188	50.1305	78.0931	251.056	-93.1687
	470.543	262.618	426.899	398.605	337.874	-63.0623
	140.995	252.691	76.7849	-74.5543	78.7934	600.308
	50.8452	243.92	-100.604	171.866	-119.169	238.327
	86.0337	279.359	427.673	171.619	-66.9574	128.805
	81.3428	256.425	262.301	-46.3125	-134.595	90.9881
	109.257	236.376	-281.745	116.301	97.1255	74.452
	119.918	84.7334	544.296	609.865	423.35	1631.19
	84.8431	248.056	-93.8338	139.635	255.21	1430.78
	81.4625	246.261	276.191	-138.673	269.478	89.4491
	74.367	111.401	312.656	78.2412	-104.448	82.1109
	82.3006	63.5791	84.1455	-52.3857	-101.848	163.907
	89.4105	53.9676	360.839	-45.9675	106.511	271.3
	79.5929	261.103	366.099	-64.2	99.5936	87.8733
	94.3435	273.137	88.59	510.478	559.054	102.789
	72.6347	253.319	-52.3229	-95.1168	240.878	-64.6995
	99.5399	251.601	503.587	90.4844	80.3934	-79.8113
	91.4296	260.77	54.3724	46.4749	-78.9098	87.6814
	92.9851	-115.142	173.496	-56.668	-88.9885	256.951
	92.5712	264.956	86.0786	186.202	249.414	293.423
	78.6519	246.719	257.965	38.5115	85.368	93.1676
	73.8876	259.272	145.488	-42.5292	94.9572	193.383
	61.0854	259.993	139.813	33.8179	250.56	98.028
	93.3541	89.7763	75.415	396.419	378.556	131.194
	87.5925	116.996	182.663	30.134	247.316	63.3881
	73.7776	268.492	69.2549	41.4364	-60.6138	1065.67
	-112.519	263.084	-96.0546	47.4172	-79.0562	1125.47
	134.545	194.618	96.1328	48.9207	-311.303	1223.58
	98.3473	64.8056	78.372	29.5039	316.455	88.6031
	79.6681	101.759	-68.3717	261.213	96.3247	486.437
	65.3399	261.603	93.5047	437.074	90.2066	80.2301
	61.2806	264.755	-69.7876	-62.704	257.634	239.352
	73.5091	147.331	766.901	730.638	436.87	44.1303
	97.9332	-62.9888	147.519	187.515	-139.618	76.2331
	84.1842	266.657	33.6924	-50.0067	-90.6057	83.8317
	90.3346	82.2897	70.3855	79.535	-136.436	85.6017
	74.5883	252.181	28.8808	441.954	-47.726	94.5007
	80.3849	161.32	109.997	-53.9802	268.876	103.438
	95.0984	91.39	160.368	1164.21	96.1221	81.9726
	81.866	89.889	30.3098	-229.25	257.935	513.424
	100.283	295.957	81.0196	67.1429	-75.5638	95.1602
	75.0145	223.348	47.0632	86.5065	79.9039	1218.49
	126.699	-117.354	102.341	250.026	-109.587	1098.48
	90.7726	89.9815	299.203	173.144	-96.8522	91.682
	90.6861	269.773	61.1621	-172.189	272.286	147.092
	81.5297	262.219	259.033	721.07	-109.337	366.437
	96.4684	99.0044	84.3287	-61.1976	71.9638	44.636
	84.7326	246.084	71.5893	797.154	266.107	269.65
	83.0888	270.049	175.043	237.606	-144.991	97.7526
	82.4878	82.9514	224.922	207.24	98.5111	85.2592
	74.2083	216.94	22.9886	98.039	262.439	-73.6759
	79.451	-88.6755	248.237	-47.4409	-81.9054	181.405
	86.3572	269.24	57.6698	227.567	91.3813	95.3404
	96.3438	-72.9972	367.09	-37.1954	457.608	97.785
	46.4184	64.1393	83.9594	497.34	86.111	254.803
	-27.2537	244.221	374.599	-310.765	355.908	79.5774
	68.4436	86.2929	83.4466	-55.804	260.302	93.453
	70.7245	249.092	88.2997	268.689	267.321	74.8026
	81.7548	280.544	28.8006	640.842	-107.689	-93.115
	63.2921	249.676	134.058	-50.6076	265.356	82.8489
	77.8229	260.685	69.0952	671.517	104.554	90.3787
	81.4726	52.6618	-53.1116	201.764	-78.1702	153.964
	48.3478	255.356	275.8	270.762	431.335	104.053
	143.694	290.684	88.7627	33.4852	58.9433	2422.84
	77.7821	278.378	-195.214	97.7342	-94.2356	100.527
	85.4807	76.0176	-748.031	459.54	522.998	991.038
	68.8843	271.114	-33.0554	550.487	202.888	257.335
	75.6547	109.387	363.816	36.2933	-252.363	86.4865
	79.4064	263.551	82.664	83.8405	-240.136	95.643
	82.7695	269.637	-24.4155	276.86	56.949	97.6208
	-204.017	278.069	-131.47	266.392	97.4148	108.044
	127.876	246.887	122.459	70.372	91.3381	92.8113
	89.0229	240.673	184.074	556.323	-89.2975	94.6172
	96.3579	238.902	218.314	664.956	-81.7504	87.065
	81.8492	264.126	311.479	78.1832	86.4255	95.0212
	83.2604	254.323	89.6413	372.602	-105.498	100.186
	92.4766	240.797	-39.4034	-59.0027	277.479	584.487
	77.8704	-125.971	176.531	171.132	252.464	87.9013
	85.3941	293.664	46.7867	763.656	71.7114	262.56
	71.948	108.219	98.8893	591.946	-234.59	86.1674
	81.2928	273.248	424.588	255.834	-187.115	148.01
	84.5217	261.877	451.962	45.9088	108.629	89.1841
	94.3578	264.886	90.0519	391.991	254.525	403.587
	89.2695	246.567	38.5366	327.39	268.203	97.274
	95.1406	258.404	642.853	130.575	253.814	1528.66
	81.8774	265.57	97.4221	-116.775	-77.9959	81.3445
	88.7144	89.7915	71.886	123.799	79.5326	251.957
	92.7478	281.882	104.491	306.997	336.477	87.4121
	83.9843	60.6609	83.4954	39.439	-79.5424	1542.16
	69.518	90.3981	1207	1613.26	79.2519	422.207
	75.5247	231.257	185.677	-45.0043	263.034	796.921
	79.3518	302.778	194.955	57.0648	-124.326	254.759
	104.9	258.576	89.219	134.459	88.6691	146.401
	112.48	274.241	216.334	628.268	-73.6943	648.724
	75.1412	281.294	176.516	254.604	559.52	95.2836
	74.6186	196.027	86.1148	92.7545	156.104	657.998
	92.0487	-74.1709	590.964	50.9929	245.983	578.242
	76.3368	257.739	-73.3294	971.575	-164.003	126.943
	77.4664	251.413	565.473	978.428	95.8312	274.622
	101.522	236.181	95.9007	91.8511	-95.0003	112.285
	85.9982	256.416	300.915	286.453	80.8877	-104.538
	51.2476	-53.5163	154.185	1436.89	-293.165	164.216
	91.7981	90.6049	180.023	47.9274	62.2367	89.3808
	94.9488	-125.805	248.531	65.5439	100.37	42.7481
	78.1887	256.287	109.221	-30.1942	267.674	33.2142
	87.7741	262.699	489.098	-28.8522	-97.948	56.5858
	76.3611	256.207	208.323	475.943	101.076	97.9925
	109.094	262.68	209.299	93.4884	627.962	-85.7133
	3366.11	274.974	58.8731	60.8615	-91.8236	-35.8547
	95.1772	88.942	69.1368	56.434	294.066	-112.997
	76.2552	233.789	472.96	476.14	253.426	488.816
	73.6898	-118.141	80.0469	-48.865	90.7188	103.101
	88.0523	305.401	-252.245	-384.543	-245.569	94.3896
	159.79	-72.2587	-31.6548	374.804	92.2673	176.573
	86.9711	-77.2034	55.7663	535.298	94.3502	259.71
	66.1878	75.7256	228.705	-106.806	265.519	-37.0303
	97.1315	76.0382	48.4538	87.1106	-73.0647	255.408
	95.6977	235.865	33.9941	-55.1113	255.897	260.535
	129.952	270.492	525.551	181.885	251.052	1189.68
	85.6242	-114.263	167.426	268.246	-81.2144	-50.1176
	82.4949	129.078	67.9023	226.888	257.508	93.2593
	94.2146	276.179	329.238	179.425	-88.7956	514.415
	96.4844	264.206	399.524	294.535	85.6156	435.135
	90.6038	257.952	91.4761	262.682	86.8304	-76.9876
	106.019	255.555	90.9466	1499.28	98.6494	552.118
	52.546	272.883	97.366	-55.4347	75.7075	258.906
	90.7394	269.258	100.75	-47.3209	-74.8935	85.4176
	80.1411	-86.2725	-65.5977	649.358	-79.1301	268.135
	87.8234	309.982	73.2131	289.618	523.765	208.67
	85.4021	110.448	295.369	488.426	-82.9959	91.691
	112.729	244.42	51.8982	-107.964	-93.2063	94.1229
	150.326	-61.5529	-65.6927	41.4271	257.901	96.8839
	96.1867	-249.499	-48.9799	113.859	-82.8191	42.2004
	94.0232	-46.7775	279.467	48.693	55.2972	82.4376
	77.2104	253.389	366.693	835.863	-84.5649	255.362
	99.2303	268.857	79.1691	-44.5028	-53.4501	438.912
	82.9354	259.598	162.755	103.125	251.801	90.429
	50.2713	268.677	73.7984	73.8485	225.243	265.718
	88.9191	293.651	135.431	245.858	338.941	25.4964
	79.6214	251.781	87.6287	-61.4569	86.1796	263.206
	70.3181	273.678	55.9496	604.794	-88.4446	58.9305
	-36.7207	219.535	-39.7413	296.586	73.1767	793.539
	53.735	256.675	-105.976	-53.0146	85.2212	31.3782
	8461.17	-70.512	723.597	-58.9697	83.8973	39.9334
	92.8023	109.389	89.2783	1137.59	476.484	-34.6637
	104.8	279.218	349.063	88.4942	37.253	53.2235
	84.7121	235.622	309.161	43.3315	-79.3552	86.3539
	81.45	261.933	-49.825	96.0875	834.409	661.199
	108.238	240.323	76.2204	281.317	82.2383	103.694
	129.41	270.487	177.897	71.5052	-146.296	76.8365
	55.1121	228.233	61.6141	-59.7048	66.3625	120.974
	79.3078	101.124	53.4765	398.14	257.523	514.302
	42.1647	104.443	176.818	-49.849	88.3921	-30.3564
	68.4832	260.097	-35.0059	216.757	266.686	1341.22
	89.4781	-101.007	-67.5692	716.466	83.7126	160.207
	93.6061	235.832	-27.5047	614.531	79.1866	-86.2467
	92.8089	253.927	-33.6841	596.371	-79.6964	83.4008
	55.5641	134.707	562.867	88.7798	80.7459	99.7389
	105.746	253.006	162.559	121.318	86.3083	77.8331
	87.6881	251.886	94.1755	514.911	252.244	-102.807
	99.7323	228.594	-31.8639	266.084	-91.4308	75.4118
	134.491	-122.844	376.959	58.0824	-77.7569	81.6191
	73.8074	255.353	-93.6529	489.835	88.6353	-169.774
	87.5371	89.878	277.445	1118.08	64.41	91.2427
	94.7995	260.937	122.238	87.5601	-76.0954	79.7863
	74.65	281.101	59.6848	342.668	53.6833	-43.884
	96.9789	-147.25	-63.9684	149.764	90.2425	108.441
	52.0688	128.899	-52.7819	170.474	-76.0579	104.088
	94.7528	-101.016	474.192	224.34	-87.958	171.625
	104.903	262.562	93.2647	465.3	-126.758	98.2663
	99.8772	256.09	447.779	195.704	267.959	-23.8224
	89.4279	267.277	227.106	63.7684	273.934	-88.1943
	92.8567	256.539	444.528	504.539	36.1967	250.122
	65.422	205.116	74.65	2955.64	-24.6011	86.7961
	-51.535	121.508	640.904	-69.9152	805.297	45.8555
	81.2601	271.581	215.179	942.77	-81.0857	-45.4653
	98.3384	251.991	346.593	442.527	-92.9799	87.3897
	75.8667	268.459	89.3078	-79.102	-169.281	80.3218
	101.689	261.116	67.8932	177.191	258.725	666.329
	90.8606	-110.105	252.609	815.811	89.4026	-62.0332
	90.8155	257.698	87.3508	67.7376	101.816	318.296
	82.5957	239.448	-39.2552	46.5532	-80.5404	92.2572
	81.9159	258.616	88.9727	338.802	80.362	73.9797
	73.2503	-114.245	87.2063	279.309	-349.982	177.319
	97.487	120.546	98.1374	-81.4929	245.275	99.7271
	89.4347	283.163	34.1404	475.822	371.248	82.2445
	122.323	253.611	485.919	108.637	88.6042	86.7822
	80.3268	239.457	359.951	142.765	254.071	179.056
	85.6145	125.256	40.6944	671.394	521.737	168.665
	80.5224	256.691	244.917	168.186	257.43	86.4342
	85.5906	294.148	-272.272	523.672	83.4674	90.6638
	73.8071	263.828	84.236	193.262	-92.8002	100.196
	83.2591	242.123	29.1765	328.116	95.3853	722.896
	83.002	97.2172	-26.2125	615.257	-38.7551	694.295
	96.3557	297.503	643.64	1361.48	85.9752	-107.493
	70.9596	244.779	164.308	-144.232	267.677	-59.4418
	1261.51	-133.011	-47.4598	457.128	-250.056	414.779
	95.7254	270.956	102.708	304.969	-77.0646	-93.9268
	77.1438	-76.3381	91.9644	973.573	311.455	258.129
	50.5192	160.053	88.7544	342.312	231.821	57.5293
	80.7331	250.888	142.198	532.814	-87.8872	93.5853
	88.2746	267.547	95.7674	1992.76	-186.956	82.8402
	151.713	108.169	-72.3686	421.938	242.037	-29.8938
	38.7471	275.395	902.689	62.162	-325.308	618.776
	81.4304	87.9138	189.52	105.323	-155.792	89.4271
	92.8488	245.38	61.5096	-331.555	257.31	68.5024
	77.1375	81.5172	72.2026	432.934	274.564	269.988
	107.647	311.755	-80.911	931.263	86.4222	46.9973
	78.2793	99.6007	53.8172	-66.2186	-108.115	82.9702
	86.1629	265.411	80.4235	91.0984	-164.148	98.5373
	91.1199	-103.988	-83.7472	148.766	253.594	122.041
	81.3859	229.438	89.3942	-100.914	-147.205	-134.154
	80.8268	-88.8299	-33.556	374.445	88.3679	91.1142
	122.261	-111.515	1067.31	86.9086	91.7764	-37.9362
	89.6876	285.953	85.0368	78.1868	92.5411	-95.437
	85.4291	113.885	46.7471	946.708	-151.646	108.145
	78.313	239.649	-63.3695	-83.3613	-81.5095	99.0379
	69.2708	99.137	304.792	95.2406	78.8362	95.7935
	76.0132	252.28	182.984	484.135	74.2029	1772.43
	78.1998	-103.378	619.607	1845.01	95.1469	79.3297
	94.2331	233.422	35.2095	78.4328	-97.492	-157.039
	52.7152	205.953	94.023	-76.5901	82.6395	95.4215
	82.3738	268.297	-63.3018	166.818	76.5133	1394.68
	80.1734	-119.541	79.9192	329.364	-88.7289	246.314
	106.036	-97.6613	63.4411	127.783	-84.9239	-179.516
	94.7881	250.26	165.955	124.465	-124.38	90.8661
	98.0136	-58.3736	80.1772	-186.519	88.3679	-170.076
	72.918	89.3115	88.3172	-59.6255	-112.793	-113.71
	81.9401	66.7823	81.2895	185.66	104.837	256.198
	36.8008	234.686	271.398	1040.97	262.617	99.7115
	137.775	255.485	-51.5287	24.7558	-196.353	266.697
	64.6058	141.347	84.0143	-138.707	107.35	91.6134
	77.7361	111.945	55.7175	589.04	259.739	104.759
	75.7299	110.023	177.833	-572.635	250.941	183.343
	81.7614	65.0435	80.9274	243.828	87.0208	-90.5209
	91.5606	269.642	319.208	315.008	266.489	104.721
	71.0033	64.4508	61.3891	340.289	-240.528	255.066
	78.5918	-79.8509	578.437	46.8425	253.327	186.783
	90.8625	243.272	100.818	-67.0634	98.4827	86.7114
	50.5622	253.998	431.02	81.746	-88.4822	95.9455
	84.5133	253.355	121.338	533.057	83.5342	102.813
	54.8555	90.0763	568.502	50.1918	-45.3025	-99.2302
	94.3058	254.115	779.913	-429.774	86.8488	86.7704
	79.092	252.827	280.778	544.032	-244.534	261.145
	79.4809	86.8826	164.806	561.019	85.9101	84.5287
	80.7517	257.72	33.8349	1503.88	227.767	248.728
	45.5708	251.185	591.141	-81.4516	115.276	165.641
	82.3647	-91.8993	94.0002	-37.236	92.3711	89.1224
	88.5853	241.503	347.256	330.32	84.5006	95.3546
	81.9562	242.78	-71.6419	-257.63	-90.8475	-126.917
	61.0333	274.279	135.468	96.9231	93.4214	120.486
	89.3587	95.8754	86.3009	-115.804	251.191	-123.085
	88.1163	70.6846	43.5063	-60.2097	-67.5712	98.7697
	40.5205	285.212	515.558	54.5034	69.6389	260.909
	183.285	68.7158	36.6738	360.162	-92.9116	-95.2691
	62.7643	282.689	290.986	363.74	-84.5808	260.014
	80.6498	-115.905	190.443	350.864	90.8388	83.3632
	99.3789	251.89	82.7331	473.842	272.966	-29.5169
	81.9605	108.587	86.2856	-27.4268	217.583	-123.92
	67.6318	291.023	512.891	285.98	153.285	111.671
	74.8032	96.1016	-344.719	-88.5076	74.5604	92.3572
	86.2087	268.778	82.3253	43.9729	94.9792	87.164
	52.6534	104.416	357.936	42.9015	-75.0332	627.711
	112.683	272.03	212.244	79.9466	447.77	536.31
	102.657	275.257	337.93	1580.09	-92.9598	-33.4463
	95.7852	-150.1	90.2516	-38.4438	-42.1469	87.3261
	115.934	245.091	279.648	911.022	75.6144	260.13
	115.218	-114.274	351.716	-47.0409	-152.981	355.596
	2674.16	-68.3599	169.418	183.238	-82.027	270.031
	89.0501	228.965	78.8104	-180.678	86.6801	80.3881
	93.4797	238.149	175.738	21.9039	-76.1528	96.1424
	99.9077	234.71	82.617	477.976	75.6916	88.5781
	103.683	163.096	415.369	227.155	249.748	-79.8216
	70.1485	279.334	94.313	297.653	272.898	51.8613
	82.0896	72.608	-74.4695	2263.83	80.9266	77.7061
	60.9899	-87.5455	107.342	265.197	367.084	98.1491
	93.0973	132.369	81.8355	1788.73	61.8018	89.4125
	77.0479	262.235	100.139	82.8244	71.2712	79.7951
	72.3759	-131.951	33.6375	536.615	-80.17	179.021
	85.3936	-165.13	206.834	1547.59	-93.4582	84.1623
	92.8378	269.783	44.0476	47.4143	-81.6517	625.552
	69.622	249.791	38.9543	111.817	-95.0357	-72.9809
	92.9371	276.596	561.871	1170.97	81.8579	86.8099
	77.3762	252.907	139.84	179.077	94.3317	86.082
	76.8736	-53.0821	292.247	348.387	259.357	259.665
	73.7326	271.067	-122.626	81.537	153.396	273.095
	87.9744	773.36	36.1023	705.818	-263.502	254.353
	153.191	104.244	48.6753	-86.413	73.7372	168.571
	85.4661	267.968	-40.4909	38.48	-147.436	107.947
	96.6697	492.408	95.6709	259.6	274.778	170.026
	79.2548	270.594	195.58	376.978	260.869	141.122
	64.2357	246.375	122.028	298.492	92.7889	150.036
	85.8953	37.9029	-42.995	185.423	117.112	71.7125
	98.2479	164.942	357.007	530.809	-123.879	-93.7604
	103.615	82.0304	97.1603	267.443	232.627	86.8717
	88.1518	97.6319	43.617	320.281	-153.954	89.8612
	95.1092	256.321	-32.9945	-33.9095	88.3411	-91.6064
	101.115	258.255	68.8197	96.2906	-117.03	129.658
	82.3331	277.944	186.48	180.434	256.225	85.6654
	70.3263	242.294	113.943	90.6757	253.395	77.7515
	81.6329	281.055	93.963	279.998	89.1683	119.618
	95.0501	265.426	39.5351	265.087	252.957	335.556
	52.5953	-78.305	72.6869	-57.6399	-158.297	-110.922
	87.5259	252.851	43.7237	467.422	121.859	83.0235
	72.6044	277.344	24.3227	-113.37	-113.617	621.87
	91.9775	-113.467	-22.5911	-97.8376	-30.9512	79.7113
	-137.401	264.936	285.988	80.193	182.988	181.073
	89.323	219.167	164.169	66.4985	-62.831	183.884
	97.1326	72.6907	66.3315	249.458	84.0915	325.52
	99.7002	187.709	59.2313	-68.5423	188.321	91.675
	101.72	284.707	65.5999	440.269	94.8029	-86.3834
	78.3622	259.79	45.9453	103.379	272.584	795.718
	88.2296	280.025	136.568	141.742	-93.0066	-92.8155
	79.3168	101.597	57.1868	-228.969	252.753	264.556
	-67.5601	275.096	75.3611	211.478	265.625	89.9859
	82.0431	92.2513	41.0792	-31.567	270.002	139.367
	70.2295	-172.689	65.0781	227.931	76.5115	127.214
	104.827	90.2279	66.8078	-56.6074	-46.2228	502.985
	91.8952	239.653	68.0042	119.377	266.073	-27.9422
	75.9998	265.137	522.55	-47.9534	69.5992	85.3819
	46.4898	282.692	299.525	-23.1553	258.089	421.872
	93.7087	-39.165	180.3	-88.2166	273.074	96.5504
	82.4462	97.7901	155.183	195.572	260.98	73.1179
	99.8335	240.627	90.9342	77.1146	245.699	50.4364
	126.793	245.326	129.225	40.9848	273.569	237.413
	127.862	255.7	76.9097	59.5475	34.6806	325.544
	335.681	133.789	91.0486	76.3234	91.1412	265.266
	100.211	-75.6612	567.969	-388.922	65.9944	326.536
	73.0768	270.85	112.782	274.103	260.77	279.002
[truncated: 9,673 more rows]
