# Supplementary material for: Frequent transitions in self-assembly across the evolution of a central metabolic enzyme
Source: Nat Commun. 2024 Dec 3;15:10515. doi: 10.1038/s41467-024-54408-6 (PMC11615384; doi:10.1038/s41467-024-54408-6)
Supplement: Supplementary file 6 — Source Data [file 41467_2024_54408_MOESM6_ESM.zip › Source Data/SourceData_Fig3.xlsx]

## Sheet: Fig 3
Mass photometry	S.cellulosum	M.xanthus	C.woesi	anc2	anc2a	anc2b	C.fasciculata	C.rheinhardtii	A. comosus	A.comosus Delta487-513
	masses_kDa	masses_kDa	masses_kDa	masses_kDa	masses_kDa	masses_kDa	masses_kDa	masses_kDa	masses_kDa	masses_kDa
	92.5436	311.271	110.051	90.5197	96.2167	250.121	298.229	109.125	470.514	102.695
	277.522	343.371	101.994	105.457	121.197	96.8418	131.449	102.099	119.845	94.1941
	257.738	290.344	125.442	190.163	191.704	398.086	370.665	108.065	118.927	96.7366
	181.811	302.459	113.336	187.119	87.51	114.849	336.685	103.646	116.74	111.868
	116.501	429.346	86.2419	108.575	97.0717	102.997	342.589	103.132	485.794	95.6223
	279.343	298.855	122.432	112.053	92.4177	92.8399	365.806	151.119	407.402	79.0891
	475.132	295.665	142.355	88.5318	119.204	301.599	351.247	102.311	459.787	117.571
	271.827	296.628	106.877	106.334	104.813	1221.89	125.191	115.541	417.378	99.773
	258.197	302.761	142.615	123.79	106.476	107.776	275.877	107.146	136.372	110.77
	291.679	299.678	-99.1153	108.934	105.134	110.257	266.51	113.43	479.041	114.971
	281.088	312.937	103.006	120.075	121.606	132.765	327.846	115.707	487.947	101.328
	272.198	273.785	92.311	133.874	117.125	96.3514	352.99	144.504	106.929	90.7178
	79.4174	299.581	-90.0679	101.579	182.299	97.9469	352.404	72.5312	97.3755	106.721
	275.812	320.301	118.83	-104.38	106.337	85.9166	67.1161	113.19	105.776	103.934
	95.6974	307.734	125.617	197.807	120.939	86.9256	69.7271	116.249	472.754	107.98
	283.159	326.151	116.842	113.903	119.809	104.742	351.521	106.829	2889.94	112.048
	85.5605	305.727	120.57	106.142	85.224	91.6896	356.707	144.176	450.227	110.055
	294.238	318.567	130.714	102.972	104.424	-107.512	356.111	95.0132	503.61	97.2262
	465.198	304.013	-101.72	-104.36	130.456	94.0136	355.486	108.775	471.255	102.752
	274.495	345.26	124.645	90.8862	103.719	92.8907	330.349	108.631	493.941	108.13
	284.81	339.325	109.11	-118.406	149.965	96.423	335.295	110.342	466.515	106.429
	316.478	287.698	101.324	200.282	131.987	929.466	305.087	107.755	478.171	103.399
	106.447	308.21	104.396	112.491	112.067	343.655	318.791	107.664	526.386	119.655
	95.1732	318.335	-96.902	84.4633	119.383	86.7926	419.622	110.225	459.878	107.733
	305.29	283.412	-76.1267	198.362	123.972	106.327	414.855	103.083	104.606	89.3233
	279.734	294.213	141.69	117.732	105.177	891.271	68.9643	204.31	418.564	116.486
	285.111	281.754	-102.014	215.707	86.9946	122.434	332.895	126.675	481.869	122.996
	299.614	298.335	118.301	211.693	106.99	333.411	64.2391	112.715	129.28	103.686
	99.0287	289.228	90.7644	197.078	111.656	80.0416	1125.23	114.627	113.298	103.444
	302.809	298.442	-106.625	104.883	126.742	99.6938	356.563	96.6433	462.502	104.815
	77.8526	322.928	95.1386	-82.2296	120.171	119.579	349.981	103.454	448.232	105.149
	308.284	288.137	112.323	107.878	117.259	117.234	371.281	116.433	559.071	105.886
	264.628	300.993	105.116	103.75	178.355	-133.911	97.7558	128.018	440.954	225.788
	294.787	294.458	102.7	94.9382	113.957	105.051	361.214	120.69	68.343	106.691
	293.815	305.836	-148.22	115.648	116.745	118.85	344.336	118.851	132.452	102.391
	263.822	324.236	122.292	-98.4432	105.03	63.6915	406.51	109.719	442.52	111.929
	288.035	70.894	113.163	95.8018	104.328	107.564	341.679	132.428	462.87	109.55
	286.52	306.979	109.905	102.203	127.283	260.755	332.867	108.086	464.724	112.648
	300.965	284.295	102.276	116.974	162.506	88.663	60.9723	123.116	113.901	112.396
	298.892	331.628	115.872	106.758	114.556	85.8243	100.476	108.145	456.389	113.482
	361.307	317.997	110.728	109.656	108.427	97.0997	362.036	110.57	108.299	118.818
	301.605	313.719	113.881	88.238	149.497	74.9481	328.896	101.522	120.11	118.432
	276.561	316.554	98.4816	107.706	107.324	257.03	333.163	116.175	451.487	123.964
	267.269	312.609	-121.125	112.227	198.054	80.0693	359.632	123.94	121.754	116.629
	-92.7514	304.814	148.285	113.134	142.99	105.884	85.9839	188.706	103.215	103.273
	451.472	316.813	95.1268	123.337	103.297	84.6952	336.184	109.052	476.66	115.242
	295.436	320.829	128.75	104.794	102.352	335.733	340.911	97.2837	479.632	105.702
	297.729	301.462	110.987	97.2107	208.252	120.689	246.8	99.0182	494.832	26.1138
	278.256	312.755	107.058	112.251	124.229	127.221	392.302	115.063	463.285	98.9534
	263.956	295.735	127.862	93.0504	124.241	118.281	343.203	117.125	490.839	102.363
	281.665	-77.3053	-123.714	194.2	97.3562	95.1061	365.186	101.363	117.049	97.6299
	288.686	300.877	109.077	100.239	199.705	106.089	333.662	94.6	481.965	108.206
	277.615	311.743	-126.777	93.9072	114.827	84.7123	428.666	85.9231	141.527	107.241
	275.442	324.599	122.964	118.658	107.634	97.1347	385.328	115.73	497.205	70.5634
	269.704	319.057	116.834	106.509	135.031	119.947	363.474	116.657	461.923	101.628
	295.946	298.507	93.396	96.9666	197.883	334.907	330.165	101.384	109.913	113.493
	287.123	305.703	113.881	106.101	205.058	89.0888	342.71	131.046	478.29	108.519
	89.1306	294.326	162.526	116.462	101.714	94.3294	348.29	157.607	501.705	120.478
	298.121	302.609	111.964	-105.057	118.16	339.086	363.093	88.0887	616.467	106.082
	252.932	225.212	117.091	107.496	159.431	111.258	350.16	106.011	562.706	101.348
	246.405	310.611	-116.615	-105.182	121.593	99.5939	342.203	107.433	445.22	109.746
	284.338	228.984	108.004	95.8215	115.934	94.5673	372.645	106.353	466.734	-64.5467
	76.6055	289.644	-106.657	92.3293	127.441	92.4924	313.187	85.1099	109.142	172.703
	264.012	295.438	-108.694	101.346	118.076	124.956	337.8	152.307	108.955	115.848
	270.511	310.99	124.397	100.418	118.551	90.2764	77.6667	106.841	468.702	117.094
	280.528	350.556	124.612	-99.936	65.7415	89.8935	66.6185	96.6697	438.228	107.551
	306.472	297.263	200.163	105.45	110.587	102.37	79.2425	100.133	434.867	107.361
	283.306	292.088	141.8	114.613	106.445	-97.5768	359.04	109.039	184.252	100.635
	278.867	274.6	-146.511	118.093	96.5338	123.017	383.704	91.0605	70.3308	107.847
	274.305	302.288	-107.574	101.827	176.96	333.905	346.266	106.891	542.68	103.422
	269.51	276.839	114.609	189.329	80.2405	7743.36	295.03	92.0175	475.748	110.79
	261.477	326.909	106.222	209.302	105.546	200.033	358.99	178.815	465.004	105.59
	94.489	279.759	108.659	189.771	92.2985	75.7712	339.369	96.6174	475.779	87.1175
	296.181	295.096	106.586	96.8136	212.908	78.9381	316.548	116.208	485.175	111.509
	297.965	324.951	-124.316	115.73	102.672	97.4455	348.034	105.679	484.443	113.667
	293.053	298.631	-90.9067	-96.1019	111.237	104.903	250.635	163.577	535.185	108.744
	300.707	290.078	-112.482	104.404	86.8927	-53.6582	334.095	106.906	487.755	112.749
	547.771	333.661	-115.713	52.7777	131.69	72.9839	85.9889	116.268	204.194	93.9986
	273.249	281.343	93.3169	102.425	93.752	1095.72	361.474	80.6712	471.303	109.804
	285.217	306.089	-113.712	216.051	125.782	99.8589	89.4913	115.329	466.552	115.261
	290.413	321.468	109.713	87.2826	93.0684	90.9627	345.442	115.822	455.169	104.111
	285.395	278.758	110.346	222.056	194.043	118.377	323.867	95.9119	115.018	112.431
	-93.0095	333.026	-124.854	108.613	118.163	345.05	325.27	107.521	500.944	122.689
	264.062	285.472	108.284	102.5	117.303	58.0664	332.844	112.26	455.221	118.772
	441.675	307.885	122.473	103.578	112.499	113.526	79.643	127.007	375.142	115.687
	78.8178	308.711	-91.5416	104.625	107.152	76.2563	345.322	115.793	472.099	89.4485
	68.09	322.879	119.532	77.2601	114.135	99.5151	373.993	121.233	103.758	216.824
	279.124	287.693	121.446	96.7133	94.6473	72.0644	424.534	114.329	464.47	98.3964
	88.7427	291.108	-124.087	127.671	129.32	82.0148	340.739	102.045	111.861	114.213
	259.456	290.65	107.763	319.068	168.866	115.334	317.168	123.287	777.314	117.27
	269.15	304.895	114.75	103.285	119.554	94.9321	344.126	109.031	462.789	122.314
	270.336	292.611	-113.567	88.1861	92.8783	93.6776	300.459	117.632	367.125	101.043
	291.119	303.318	86.2709	103.693	105.605	77.2122	305.392	58.6633	114.847	125.334
	183.688	296.767	125.703	118.197	100.007	-81.7776	353.944	107.464	455.919	101.01
	273.166	300.677	-120.514	107.056	117.264	114.342	385.256	95.5783	454.984	110.836
	217.364	312.908	106.68	95.2768	244.986	83.847	386.405	123.17	475.253	126.435
	232.81	287.684	127.824	100.822	114.464	99.3264	338.797	121.058	119.199	104.83
	310.151	310.127	96.9676	109.885	108.251	99.56	366.972	111.877	461.125	175.835
	77.6036	293.801	115.439	107.823	151.244	-114.46	104.217	83.6131	456.526	100.367
	469.732	311.848	85.0463	95.4619	102.09	325.77	366.167	-47.6415	474.831	133.083
	292.235	295.708	127.315	90.7064	105.09	79.1773	349.96	100.478	99.707	96.9855
	298.34	316.177	113.677	-87.7669	116.235	76.3782	363.541	101.87	388.459	94.3146
	291.512	294.908	165.243	92.5669	131.971	102.158	344.044	126.748	110.896	113.824
	325.715	334.41	-103.792	106.151	102.641	82.0997	330.018	123.542	442.512	113.115
	263.771	307.799	109.494	93.8579	90.0302	93.5289	78.9961	104.219	473.525	86.462
	281.101	316.147	-130.323	108.088	110.157	110.832	89.8699	117.45	478.073	117.875
	-88.341	294.983	-103.948	127.568	164.437	94.6919	377.058	104.589	466.271	107.456
	93.6	308.211	98.5991	97.8545	239.127	85.3468	348.024	115.14	448.208	104.325
	268.614	303.93	109.567	78.6979	147.988	103.671	361.496	114.512	1513.53	102.122
	128.62	315.001	136.682	92.7174	115.73	103.323	346.116	117.341	462.911	109.327
	266.949	297.615	81.6002	93.1823	107.301	911.717	258.933	116.983	968.572	101.944
	281.329	313.392	150.112	100.716	110.611	979.042	343.934	103.379	883.473	102.936
	284.035	277.949	115.628	-117.951	110.576	50.1884	416.314	97.1065	500.119	107.9
	268.273	298.468	91.6621	106.288	108.028	87.9681	358.816	105.236	461.727	101.683
	311.528	65.2707	122.862	110.686	117.829	98.3562	321.486	108.151	477.283	100.96
	277.816	301.911	98.3127	89.0695	99.1305	91.6165	360.107	106.356	428.918	108.244
	303.105	303.973	140.508	94.5167	154.313	-62.9132	316.811	105	141.111	115.225
	276.894	323.366	135.253	96.4476	156.225	-125.278	354.737	109.105	471.953	212.233
	282.377	315.572	104.54	136.192	147.508	8760.64	382.784	120.01	450.928	115.178
	264.373	311.607	125.493	76.2375	86.4538	92.7948	79.372	110.568	114.863	103.712
	321.06	317.495	89.3511	220.697	140.142	601.262	331.291	123.337	468.492	107.019
	303.503	58.2389	113.298	195.821	152.253	102.745	373.952	115.385	542.443	99.5305
	277.456	336.641	-99.8311	105.799	111.923	78.4805	321.638	105.403	118.687	110.681
	285.277	297.329	103.416	101.153	124.477	349.827	344.293	134.563	463.029	99.5338
	89.9017	101.716	-111.848	118.031	109.966	259.019	344.296	106.233	459.039	102.049
	100.572	301.342	-98.3074	89.6436	99.2711	138.904	355.193	115.331	440.491	100.764
	291.221	296.571	94.4969	-111.563	109.091	147.038	326.982	88.1839	445.621	94.238
	71.2858	253.835	-107.574	115.743	115.549	111.218	92.6353	105.186	147.177	117.947
	-111.19	97.2166	110.594	112.545	115.108	102.694	72.1835	104.211	110.576	114.23
	323.478	328.58	166.319	129.218	133.836	336.442	348.531	110.252	469.562	-24.4853
	-107.078	304.363	97.7462	306.716	120.676	326.275	347.484	123.075	464.744	111.81
	281.213	295.892	-92.6125	95.2505	128.59	89.4817	385.521	92.2465	475.595	106.571
	309.736	319.2	113.45	113.183	155.281	88.3193	364.272	117.688	416.624	124.439
	99.779	293.847	104.003	108.21	183.652	99.8486	77.1596	82.8373	464.627	111.21
	277.929	69.5766	113.168	94.1554	111.571	337.012	116.147	122.91	66.8221	112.951
	352.668	288.478	124.812	127.563	128.678	336.88	333.324	110.417	480.268	97.4888
	103.932	257.338	-137.376	99.055	119.087	124.982	97.6964	131.868	114.206	122.641
	303.11	340.766	107.468	110.463	161.829	323.453	315.68	92.8283	960.032	109.159
	65.3145	303.269	138.299	209.624	112.796	354.709	371.555	88.3117	476.26	109.578
	278.503	310.187	-115.005	196.77	114.658	109.424	381.144	97.9852	458.259	109.49
	279.498	299.607	-147.054	115.95	119.387	76.8149	405.696	116.303	480.95	110.95
	280.019	302.13	-119.65	202.036	148.308	100.069	369.724	91.1477	501.01	112.377
	256.209	333.337	112.622	106.128	129.479	50.7519	365.647	100.716	446.211	93.657
	284.865	298.025	-105.71	101.094	216.3	727.58	335.284	115.444	474.853	107.957
	313.661	323.207	-114.908	199.792	107.571	122.014	359.382	126.253	426.319	107.119
	280.027	287.213	92.4431	98.9329	208.367	94.1393	337.267	106.821	-116.189	116.745
	285.608	334.282	-93.5962	118.434	197.729	337.298	356.238	115.982	466.103	114.555
	248.061	278.998	-127.053	121.971	138.63	235.763	351.57	104.832	457.135	111.431
	112.069	321.134	103.889	103.843	111.865	88.3944	108.748	94.2713	438.911	122.159
	301.004	298.238	120.617	97.3638	126.792	86.3579	348.176	111.314	144.971	109.717
	67.0193	308.881	211.776	214.377	103.565	205.398	361.217	95.0856	524.193	107.003
	293.711	321.841	-100.25	100.585	95.7289	102.274	364.281	112.165	112.5	101.474
	269.673	273.967	-102.13	137.253	112.676	85.8188	376.375	110.713	460.759	111.222
	370.959	292.538	133.676	57.7937	138.061	82.5054	359.851	102.712	440.191	102.018
	261.279	309.651	-118.754	108.526	175.471	331.007	333.156	116.847	548.844	455.287
	649.767	293.495	-112.179	192.203	119.298	-101.109	399.729	110.694	396.784	115.78
	-72.972	275.436	110.759	100.48	144.993	125.774	424.599	116.743	120.91	112.576
	304.863	296.466	130.906	119.365	111.767	-136.68	330.694	102.983	111.574	106.9
	297.209	284.007	122.941	105.767	100.654	82.7279	372.35	111.674	449.173	108.765
	94.3823	326.381	121.922	-101.425	122.552	113.806	365.073	96.2321	487.124	108.053
	283.789	315.859	-98.7859	113.439	124.819	114.507	359.426	100.177	468.788	97.0988
	266.234	287.929	106.069	103.407	121.443	350.367	345.782	119.214	458.054	95.5583
	273.627	312.368	-128.657	89.744	191.503	87.123	330.243	102.266	465.613	101.376
	275.828	299.85	135.83	109.128	136.872	76.7604	360.777	102.382	456.879	104.263
	271.304	260.383	98.844	119.99	194.278	106.226	337.77	102.39	452.155	93.3996
	295.517	319.137	-119.326	215.775	99.977	664.163	339.045	109.3	455.422	220.857
	89.6205	309.967	102.273	-78.2989	116.957	90.972	327.199	117.419	474.411	116.475
	288.645	305.485	93.4545	102.362	136.528	82.5393	369.249	112.256	464.62	109.611
	296.533	301.558	-102.296	107.43	164.953	99.8198	323.003	113.693	411.577	118.758
	284.77	245.684	94.4831	84.4992	113.856	126.964	324.359	118.645	470.453	107.643
	300.661	326.244	129.04	109.806	93.5874	120.784	367.535	112.948	430.65	103.693
	276.413	196.401	106.743	102.758	119.595	101.309	350.995	116.381	435.769	108.873
	273.386	303.091	-162.033	108.169	185.543	91.346	333.655	104.157	404.379	114.9
	275.681	306.222	94.0125	116.579	111.528	61.5201	336.984	141.032	463.161	119.651
	292.816	562.146	112.581	93.0012	100.346	87.1683	331.068	117.443	453.033	111.926
	284.119	315.579	-139.272	43.8296	125.936	103.311	347.874	104.179	493.461	102.035
	80.4299	300.355	104.384	206.278	118.829	322.758	338.735	172.024	474.72	113.293
	287.574	274.209	-100.689	186.919	115.249	-129.926	335.166	72.8781	136.992	110.717
	302.92	282.627	-118.531	307.215	104.277	78.3081	78.5069	102.912	473.718	98.9406
	282.939	298.278	107.934	112.188	138.935	101.696	366.438	102.526	455.774	97.1793
	89.2235	269.955	102.035	227.568	98.8842	78.6314	359.733	110.458	439.418	106.447
	282.084	612.494	102.975	87.7148	108.886	110.52	354.762	113.73	551.557	95.3795
	250.072	304.767	102.885	104.06	111.85	112.604	345.499	109.837	131.702	106.01
	903.699	311.05	85.993	178.99	133.698	111.132	386.523	104.267	431.734	51.2831
	285.262	288.794	-122.938	181.173	129.682	76.7972	399.806	113.883	471.154	102.78
	275.885	257.583	116.266	169.994	131.332	100.7	367.928	96.5995	460.895	167.444
	315.564	297.112	-96.2051	101.867	115.302	113.106	338.14	112.829	544.13	102.475
	184.893	216.967	78.2966	117.338	162.923	95.7169	641.313	113.48	404.819	112.393
	287.901	284.648	102.296	98.5011	116.987	119.592	69.0282	111.145	405.489	114.428
	289.685	306.927	104.24	-106.185	213.291	65.0256	316.755	176.337	450.275	98.2295
	280.588	296.912	-98.6335	105.233	85.3001	57.004	344.167	107.577	1400.54	109.232
	229.348	314.975	-95.0388	95.4468	153.211	107.086	87.0366	112.339	429.469	113.415
	299.791	295.694	-124.574	122.463	117.517	107.294	352.821	106.182	448.684	116.715
	297.53	306.898	89.7864	90.7064	121.383	336.342	343.322	115.248	488	89.987
	265.439	315.266	100.645	106.788	113.33	78.3876	340.41	111.605	441.682	105.356
	105.08	309.782	101.512	87.4054	214.414	92.3374	334.828	80.9619	417.053	162.369
	362.709	292.126	105.122	44.6758	132.768	96.1024	325.936	115.462	534.334	219.767
	284.698	310.054	-122.013	202.371	127.562	97.4083	354.317	106.851	482.197	80.253
	247.742	237.583	117.051	86.1227	106.023	109.689	360.543	98.1663	467.009	112.675
	286.336	298.847	135.14	121.335	93.5081	3203.52	377.053	105.534	477.892	113.991
	116.218	307.288	113.22	119.076	115.229	345.005	377.464	126.66	497.492	117.511
	296.364	316.926	-101.565	106.911	116.758	323.861	355.912	120.859	479.455	99.2382
	99.1085	314.003	120.8	116.183	144.746	361.134	343.574	116.497	446.06	104.389
	292.218	308.224	-127.769	92.4379	96.5979	118.479	89.1111	52.2814	446.311	128.206
	376.053	441.862	-139.66	104.341	87.0446	103.766	363.992	118.26	535.932	94.4007
	269.598	298.421	-110.549	103.325	109.781	95.3362	357.874	105.725	108.501	107.536
	285.917	111.402	116.459	91.9987	93.6043	89.6984	67.1157	109.344	117.465	125.963
	81.4764	298.721	120.304	111.227	115.595	82.2663	316.272	103.119	114.508	103.291
	296.937	288.065	136.027	101.713	96.6498	113.156	354.421	123.471	500.171	94.6466
	289.158	292.611	112.765	87.7804	108.937	99.1443	339.346	80.9819	461.857	110.465
	258.776	58.6826	-96.9786	106.084	118.643	122.108	349.159	93.6342	809.567	98.6019
	93.237	306.629	113.73	100.652	85.5778	96.787	112.023	105.872	118.572	116.597
	289.965	338.417	-104.976	94.4557	125.753	1275.45	289.861	112.958	137.266	135.294
	305.153	316.338	113.711	94.5473	115.112	83.4386	347.629	107.472	451.26	114.398
	290.728	290.82	133.381	145.5	115.777	328.573	355.776	109.134	478.331	109.165
	-126.419	309.378	110.709	102.21	102.328	315.627	71.5215	122.17	463.827	108.999
	294.954	88.917	118.159	107.216	98.6555	99.3444	94.2134	114.908	450.38	90.4748
	88.7771	321.716	110.983	98.4808	106.642	91.2266	336.93	110.136	462.821	116.852
	292.284	309.338	100.36	97.6204	105.249	102.064	119.824	102.964	88.0758	216.044
	272.391	272.512	117.726	114.366	174.841	66.6972	347.75	108.896	452.511	95.6002
	104.406	327.695	123.65	105.576	107.134	62.0948	349.519	108.497	474.679	105.928
	295.925	310.231	97.4017	84.9867	117.083	333.947	346.642	102.133	455.069	118.823
	295.598	306.941	117.908	159.47	126.733	87.4496	342.789	87.589	463.372	103.992
	267.108	306.266	100.39	119.421	159.04	326.039	373.395	105.525	471.487	112.477
	129.832	306.412	112.19	96.743	93.5438	341.311	368.959	99.3685	460.735	113.988
	291.993	307.798	122.628	187.357	135.906	321.683	336.424	108.209	498.289	187.343
	-114.454	332.699	-92.8556	91.6946	100.837	694.767	328.679	109.315	85.24	125.126
	302.679	283.768	144.339	111.36	164.923	98.2917	350.618	94.1302	416.836	98.3575
	316.816	274.346	125.59	393.907	119.552	88.311	98.5191	109.581	108.332	103.407
	67.9703	272.199	103.033	111.033	101.118	3341.67	331.416	128.755	-114.363	109.278
	298.315	105.389	101.637	-102.916	119.931	81.0879	343.265	118.665	443.798	113.568
	281.604	304.153	-105.984	101.504	103.721	344.432	362.377	123.495	2151.34	93.7689
	266.85	290.582	-99.6357	86.1317	160.67	106.962	111.155	107.244	446.16	110.542
	323.691	283.695	-110.249	117.005	92.0857	329.348	328.745	70.5312	451.707	92.2263
	258.083	315.151	-95.9317	89.0288	115.623	105.306	336.373	105.739	477.03	109.796
	-86.263	288.991	96.2962	105.778	106.959	104.597	373.684	111.814	432.94	101.373
	240.935	184.837	-125.327	-108.502	140.885	353.896	379.258	111.072	475.618	103.917
	325.257	289.89	116.079	96.6216	107.991	103.95	178.073	109.725	483.351	110.333
	278.802	264.992	-114.196	93.1057	101.471	99.9194	390.665	111.812	476.104	109.387
	283.856	326.298	134.708	86.3262	140.35	122.616	357.997	118.87	352.735	99.3575
	255.527	336.655	191.036	78.4264	98.4808	320.702	405.117	86.904	452.725	102.198
	104.694	297.805	135.894	81.7277	172.59	102.351	388.562	103.174	442.92	106.329
	291.995	308.317	-124.308	98.4282	96.5729	-101.796	89.9565	90.8896	446.001	111.093
	-57.6154	311.791	-158.608	119.117	111.911	118.923	362.541	115.174	102.559	109.036
	286.892	286.328	-116.583	95.5225	121.15	89.5343	75.9844	149.161	457.115	117.719
	263.303	320.962	107.077	216.945	92.1976	974.956	359.368	115.191	465.077	104.125
	278.644	295.256	90.5418	101.04	104.824	187.231	341.587	99.1329	115.123	123.451
	288.123	311.567	-103.084	87.951	116.885	101.642	419.803	98.3009	349.69	25.9756
	293.668	317.155	113.114	104.355	273.404	311.348	348.524	107.817	447.266	115.746
	2177.5	269.227	-93.1402	204.133	107.977	98.3906	77.2461	89.4215	404.099	88.2623
	61.6942	297.948	117.211	163.345	127.435	443.867	321.526	114.666	493.255	122.191
	256.849	315.983	-119.006	205.532	92.0735	5780.88	326.741	104.182	483.048	109.011
	311.09	260.323	145.288	-205.257	149.13	79.4894	373.259	84.3756	469.439	107.988
	264.093	76.583	95.0351	104.062	109.862	112.556	367.75	111.439	480.013	96.6443
	316.486	308.326	-106.311	209.121	147.646	77.2338	88.1222	105.537	480.437	111.11
	-85.2328	290.34	100.472	110.896	119.745	87.9108	335.161	105.329	451.892	111.931
	288.382	296.527	117.351	102.075	179.792	351.3	346.483	99.4144	472.485	118.05
	289.207	280.51	115.959	101.565	123.415	93.6724	328.828	97.9844	127.668	89.2917
	258.416	303.48	133.644	106.634	183.177	93.9137	339.405	100.626	100.479	110.243
	97.8769	287.294	-106.204	202.316	107.99	98.0101	329.444	115.975	549.513	112.171
	275.746	297.989	119.378	117.362	112.358	99.2334	367.535	98.7787	467.055	121.861
	288.919	293.614	-125.103	102.358	122.983	110.879	77.0085	136.174	459.76	112.277
	264.55	318.822	-86.2258	97.9236	150.529	98.0074	401.781	78.2558	448.672	122.05
	274.771	308.067	-170.223	98.9979	98.4464	99.4764	360.181	108.308	110.889	82.8132
	285.074	300.013	114.383	125.05	119.957	322.934	344.782	101.893	417.921	107.247
	291.017	298.048	129.42	101.273	114.627	-141.966	353.225	111.934	461.607	113.251
	254.001	313.293	-118.499	94.5538	128.334	107.821	362.612	102.494	659.409	121.178
	324.58	304.831	85.8841	63.6616	102.993	1073.3	136.67	106.79	115.285	113.017
	283.053	310.688	105.536	109.11	145.876	106.72	346.321	100.43	411.013	114.325
	286.892	310.408	104.851	115.681	176.042	334.185	350.048	88.3852	472.624	88.2048
	669.869	285.257	-123.912	94.7073	176.56	117.073	73.9049	104.058	904.453	113.383
	372.211	301.496	-95.8775	49.7275	118.187	100.597	910.099	125.627	420.864	104.756
	275.817	300.372	139.146	113.097	108.892	98.1552	369.419	105.634	455.243	95.7089
	282.057	299.432	-105.027	84.1763	131.209	83.1121	-62.4601	111.61	478.146	102.235
	297.871	278.163	-111.54	208.614	106.682	83.0106	92.9603	104.689	468.971	83.5681
	271.425	327.806	117.78	104.201	103.921	334.258	335.483	99.1066	543.403	121.767
	280.436	343.578	103.269	111.623	117.514	90.5966	353.278	117.285	481.147	109.519
	266.8	309.94	113.892	-120.317	117.192	84.9967	356.763	101.75	483.196	116.513
	271.194	301.191	127.809	102.256	261.604	92.8765	286.058	102.295	120.228	107.192
	294.587	317.537	115.379	104.401	105.149	98.2052	363.901	106.784	545.102	120.233
	293.611	105.733	-124.986	93.035	97.5659	101.025	349.179	128.053	452.221	117.468
	96.952	295.514	90.9782	111.885	192.982	2559.49	68.3249	103.744	464.778	118.301
	265.746	315.538	100.538	119.335	96.7555	106.532	351.541	112.373	447.526	116.789
	52.4879	276.353	102.985	97.4616	96.4051	87.3817	333.878	115.303	343.86	115.121
	93.5708	310.554	115.078	115.55	87.3696	108.745	360.692	106.441	38.0442	122.719
	298.33	307.449	-104.196	117.179	117.059	116.447	419.807	74.1533	439.877	113.239
	279.721	561.207	125.959	212.19	123.474	90.2376	85.2922	91.5839	453.891	85.1538
	288.165	336.996	-128.506	169.299	167.553	112.939	342.541	112.179	453.282	171.244
	285.952	303.77	96.9787	106.842	109.167	52.8085	332.201	117.111	556.53	-27.2493
	313.454	325.418	126.613	98.3434	103.052	104.684	324.065	158.09	457.067	103.416
	84.516	283.029	113.279	50.0783	104.83	184.056	345.31	92.9734	113.419	93.5515
	296.854	323.279	-126.51	-116.184	99.2473	104.59	362.145	107.354	108.281	105.632
	275.044	302.469	136.686	107.556	131.936	127.409	342.729	94.1992	113.162	117.294
	455.934	306.512	116.819	114.665	107.8	110.745	349.535	100.876	453.278	113.703
	239.272	108.355	97.5469	98.3323	107.023	79.1001	356.826	105.141	120.027	101.595
	261.641	307.063	126.27	-99.0102	113.375	112.6	357.041	100.272	106.074	106.476
	-66.737	-97.6986	-109.131	196.578	137.786	93.0879	350.863	116.266	467.766	107.733
	87.311	301.427	110.126	104.772	-95.8346	102.379	368.028	115.26	480.312	102.237
	257.822	323.473	116.512	112.271	173.642	72.0844	275.68	118.564	451.846	101.091
	274.257	289.853	107.798	138.649	117.887	205.018	278.574	100.937	105.739	126.225
	273.242	313.418	136.231	92.9365	111.646	102.978	514.223	103.8	463.49	115.842
	267.584	324.326	111.525	102.71	138.325	81.5815	111.91	133.108	122.201	124.059
	270.854	-126.04	98.5847	116.049	120.365	111.181	283.015	125.89	462.784	104.416
	260.561	122.291	109.502	96.8412	120.471	80.8941	329.664	106.126	481.704	135.221
	284.519	292.232	122.069	95.0137	127.326	94.894	301.116	105.081	595.006	102.783
	56.4605	368.779	117.944	98.4324	126.947	328.38	417.891	120.242	119.631	92.0709
	279.14	298.218	112.61	103.449	110.599	93.78	336.6	113.006	134.755	105.526
	263.44	296.345	-121.353	59.9914	105.697	70.6078	355.057	108.212	467.293	114.764
	286.166	477.609	115.367	-98.8405	124.241	133.826	343.233	121.597	450.362	109.485
	303.277	294.067	94.2063	89.5026	115.882	227.028	417.984	112.363	466.297	89.4034
	-77.5177	87.6903	-107.98	111.118	106.795	111.16	330.284	122.319	139.977	117.983
	273.759	298.313	-123.643	91.2388	114.727	949.447	362.331	96.1761	108.275	104.363
	288.679	325.102	-111.396	105.117	89.3275	6360.83	315.271	93.0728	464.421	99.3195
	314.56	301.748	111.105	119.609	109.773	90.4862	430.468	119.977	107.109	101.019
	285.886	282.966	103.73	104.756	108.346	92.0964	376.044	83.8152	480.618	104.903
	270.211	329.239	109.113	-94.6714	128.418	320.75	337.802	87.2933	456.771	116.715
	318.81	293.3	-89.3468	209.293	108.388	-203.391	317.664	97.2995	474.181	110.063
	283.329	266.219	-108.363	109.067	103.275	1120.74	271.446	103.757	84.9522	105.464
	280.775	318.141	106.971	112.025	104.412	331.682	78.4633	97.7859	840.663	113.764
	281.702	297.032	125.78	118.042	168.531	90.9015	381.486	146.435	464.415	107.934
	273.722	303.042	-110.764	106.665	215.389	76.0711	330.597	108.856	104.594	121.213
	275.476	294.523	111.42	103.419	109.162	182.301	73.9925	98.7459	950.21	107.622
	-101.244	291.716	127.641	107.27	99.3313	94.7428	125.67	111.229	468.15	116.438
	277.924	335.404	126.141	85.4454	126.032	333.84	344.812	110.637	40.2078	139.678
	281.379	300.806	103.575	108.125	110.125	116.221	350.232	108.845	386.546	104.233
	263.638	307.548	154.49	90.5931	92.081	79.2464	358.315	121.955	513.139	110.96
	266.945	271.941	124.395	111.259	98.0531	92.9284	386.481	135.336	458.755	111.404
	293.938	300.186	-152.045	107.193	128.874	81.6343	341.739	96.8286	384.167	104.382
	271.378	305.446	-117.789	101.699	220.92	376.536	566.028	118.127	124.721	112.8
	249.682	-77.448	99.8556	175.699	104.771	358.56	335.043	102.304	111.302	115.895
	282.051	352.345	119.68	-248.01	231.862	112.537	352.56	93.5831	450.325	118.344
	266.445	304.491	190.495	228.993	101.864	335.594	331.438	95.3681	460.908	94.4718
	239.56	307.11	122.764	108.016	116.484	85.7382	346.428	139.313	469.394	111.559
	98.2611	316.553	190.198	206.807	121.874	357.092	425.917	137.675	114.801	100.174
	285.543	343.429	114.319	104.11	118.364	101.987	350.28	123.011	476.683	116.614
	266.927	316.604	114.431	112.979	100.928	93.4607	344.901	109.655	459.662	105.894
	277.591	299.065	112.623	136.631	124.272	126.84	346.165	105.566	451.261	118.365
	259.066	301.56	-94.7762	102.596	-93.263	123.212	352.032	103.657	422.664	103.997
	287.626	-75.346	131.759	112.11	101.782	326.633	337.845	110.127	479.348	115.123
	75.3599	309.113	-114.488	139.067	111.733	342.416	361.639	101.159	365.029	102.476
	103.346	302.025	-122.406	107.019	132.954	117.078	110.245	89.1566	109.215	181.178
	113.709	310.558	131.766	102.604	122.838	114.074	403.564	106.567	122.962	93.4557
	61.4713	312.32	-107.646	106.37	95.9216	102.016	105.113	120.797	109.107	104.37
	244.061	298.673	-101.17	91.4533	109.368	1195.93	402.543	120.271	448.87	97.702
	91.8294	293.614	-117.554	114.11	100.734	87.515	353.219	107.884	470.897	134.051
	296.916	291.44	122.441	119.963	87.0776	116.616	342.544	107.524	-95.0914	-56.9432
	91.3875	299.639	-124.675	201.721	104.704	191.465	350.386	91.0735	119.8	118.261
	293.109	302.349	-110.13	131.799	100.038	78.5415	309.941	98.2303	461.581	105.315
	270.05	282.478	-106.043	93.2631	190.074	107.838	363.443	123.02	566.058	107.552
	284.45	360.994	-107.813	120.374	135.947	127.66	317.037	111.793	474.88	106.057
	113.213	372.034	101.142	116.626	93.1465	103.511	335.921	108.28	375.66	48.8946
	276.598	331.091	-124.789	120.356	152.457	57.0912	75.5174	95.0316	452.307	164.942
	260.664	320.783	93.0091	104.698	154.014	350.542	360.711	107.148	108.469	109.506
	282.238	62.5991	122.496	99.18	91.5378	330.265	358.074	91.6866	449.932	113.438
	261.452	309.94	113.122	213.7	107.904	339.907	338.449	104.521	462.951	111.038
	284.653	317.342	125.473	93.7739	101.018	117.53	353.836	105.429	578.148	110.013
	269.941	306.387	113.19	103.76	118.059	93.8512	400.209	114.478	461.884	110.704
	72.0034	315.923	-125.51	218.621	144.979	393.872	352.136	100.253	470.218	185.934
	310.716	293.874	139.793	97.1644	112.793	104.671	339.235	114.163	453.353	113.057
	285.018	297.89	143.126	106.719	168.243	358.826	356.73	111.986	118.155	106.162
	283.467	279.14	-103.484	81.6418	158.442	102.992	338.35	100.315	445.102	116.446
	282.265	-86.0417	99.7125	201.851	128.539	137.506	363.391	116.418	383.935	113.559
	269.73	244.34	-91.729	92.4462	123.511	89.9225	341.88	122.823	384.829	82.8151
	61.0103	102.984	-101.002	90.2255	113.037	94.0338	111.394	104.682	-55.4992	117.584
	296.156	85.8951	-132.012	116.256	123.783	331.368	63.9966	99.3015	406.342	162.459
	299.837	-115.969	158.761	94.8004	124.211	338.132	355.21	93.3655	823.929	158.023
	290.219	313.865	91.7873	92.8257	122.606	86.9494	102.973	117.616	181.513	101.351
	271.915	321.241	-117.881	98.2403	104.651	991.676	826.45	107.37	495.514	107.206
	102.389	316.825	-121.252	54.2812	95.9538	275.647	352.418	117.811	460.174	119.457
	289.476	50.4755	140.881	59.1643	135.121	166.38	369.458	103.061	455.608	128.258
	240.131	294.941	119.22	100.229	163.171	378.418	420.2	98.6551	451.884	113.609
	266.717	84.8498	-141.442	102.034	135.137	84.8793	99.4979	105.561	446.655	113.024
	53.9537	297.217	115.624	218.15	99.8241	127.659	355.6	74.9945	449.553	114.018
	293.605	105.174	-104.552	112.726	125.329	106.153	67.66	108.819	112.521	112.53
	248.385	315.813	-86.7699	216.84	131.908	109.852	360.583	98.7453	464.423	87.667
	249.636	280.59	115.584	117.371	93.8257	83.2512	418.188	68.1593	417.562	195.194
	302.197	317.404	-118.784	116.961	-99.0979	77.9257	337.088	100.027	112.251	169.175
	296.637	290.421	69.2424	108.594	96.1665	138.34	369.924	104.446	460.669	93.7064
	276.342	338.507	-149.753	102.866	176.932	102.813	370.159	97.6487	445.185	122.804
	287.648	302.861	183.767	100.699	107.028	72.6219	80.3123	109.388	109.639	112.858
	99.3314	335.89	102.21	97.0327	115.189	312.488	354.544	126.59	414.773	115.009
	300.222	289.79	144.824	97.3166	124.396	92.6687	103.037	172.364	447.77	103.67
	293.893	93.7249	106.571	97.075	100.216	88.5699	94.6471	116.611	487.53	103.544
	279.609	315.867	115.664	94.3549	125.426	106.976	335.182	104.234	119.952	143.41
	273.24	303.063	103.166	154.586	125.481	102.82	90.0494	101.65	119.019	121.548
	296.405	311.073	-134.9	101.402	127.45	-71.6846	365.939	123.029	461.099	108.839
	70.058	326.807	146.046	91.16	109.12	340.99	299.333	94.5569	130.874	116.078
	88.3601	291.834	-183.545	-105.523	123.797	95.8105	366.788	109.607	452.432	102.981
	50.513	318.436	126.636	104.639	212.546	103.37	333.164	111.187	487.39	111.733
	301.498	109.459	-117.667	103.184	193.518	94.7111	339.013	99.4311	435.216	81.9508
	258.782	315.099	112.292	104.396	189.271	87.2827	360.953	99.1421	447.412	116.136
	295.191	288.404	-118.404	93.4802	108.669	111.934	406.004	95.6425	472.765	94.058
	263.696	343.867	117.361	87.2198	131.163	87.7412	65.5121	98.2786	538.378	96.1714
	314.221	296.483	99.1448	96.2237	105.173	96.658	69.7318	93.9828	122.933	99.8265
	255.466	337.622	-102.212	-200.869	120.075	85.5303	326.39	110.973	484.848	124.402
	270.634	303.306	102.18	98.8925	115.424	91.9566	373.008	154.761	342.416	117.18
	257.944	261.611	110.479	91.707	120.403	332.108	100.272	129.16	967.224	116.286
	272.085	301.809	-108.876	340.051	243.554	109.096	393.54	105.5	475.891	102.233
	279.71	325.02	-145.118	49.0854	110.106	81.594	355.687	172.926	444.158	121.773
	249.321	281.104	146.777	96.8998	107.197	97.7251	100.788	101.845	128.458	105.01
	108.168	312.284	122.896	193.448	125.764	87.7384	322.178	109.164	472.967	111.273
	287.604	299.145	122.289	112.881	162.202	88.3144	340.81	95.9821	472.671	126.583
	290.294	89.653	129.609	110.681	105.107	80.5206	327.386	113.724	816.275	114.39
	279.029	331.007	118.403	95.3382	122.255	316.579	372.69	91.4187	461.687	97.9094
	92.483	305.772	126.615	94.962	124.976	812.147	358.7	123.254	456.338	128.301
	254.976	303.017	125.173	106.987	109.509	91.1803	66.6387	102.444	451.636	123.02
	274.935	73.834	122.356	104.979	131.468	92.8835	272.131	310.085	470.694	131.41
	294.87	308.414	-112.478	214.658	111.597	107.696	81.5107	100.603	360.235	96.758
	261.548	295.337	103.335	70.7968	105.743	62.4541	359.673	102.486	473.661	117.038
	287.04	321.185	102.459	211.819	131.764	103.239	361.782	112.796	915.122	116.337
	283.899	306.649	112.477	89.6934	105.248	133.262	343.436	110.916	125.322	120.045
	298.479	296.98	103.403	122.197	129.398	138.277	366.858	107.672	125.433	102.258
	296.616	301.084	-106.502	-50.8498	99.5487	92.281	349.41	97.1782	436.531	95.1344
	295.922	308.368	116.734	100.11	106.895	101.7	357.987	95.973	492.548	102.55
	309.855	311.167	87.3793	123.674	238.243	108.999	76.0358	103.109	110.252	115.311
	360.393	303.385	110.96	92.7545	99.699	101.177	330.204	106.601	373.901	107.38
	321.29	307.907	-115.082	98.7576	118.02	940.553	288.288	109.174	452.549	110.095
	296.067	316.312	-102.304	105.119	94.8123	99.2758	359.315	121.088	535.376	105.554
	254.236	264.742	98.7203	104.872	104.232	118.016	367.12	116.811	112.593	105.802
	282.402	318.903	113.732	96.1006	114.668	198.074	346.054	110.763	455.412	96.3967
	116.895	311.883	118.512	112.895	155.533	117.718	367.16	103.402	135.736	103.957
	285.974	299.413	115.458	93.9668	113.985	327.554	360.118	104.728	458.245	109.66
	80.3579	284.553	123.305	77.2907	112.887	100.095	106.193	107.868	448.147	188.35
	346.341	313.469	-151.217	107.452	127.642	70.0512	822.734	105.031	111.44	120.245
	270.426	312.777	-113.576	84.9401	120.882	94.6201	126.274	92.7208	127.122	87.6673
	271.069	300.318	96.8347	101.645	144.198	82.7049	100.729	104.337	460.193	112.673
	262.531	317.619	-99.1203	110.319	108.386	336.73	349.056	119.157	445.627	111.322
	121.786	287.709	112.396	385.227	113.532	114.129	236.601	107.495	423.131	80.6754
	261.102	272.303	131.482	203.494	110.255	89.4577	248.266	94.6693	448.072	110.684
	271.818	235.046	-150.294	109.202	131.126	100.407	337.81	101.96	564.218	108.771
	90.71	313.9	194.277	99.7596	149.486	80.2901	303.046	118.09	377.971	101.986
	293.93	309.823	-106.236	100.457	121.761	342.968	57.691	114.704	112.831	115.797
	291.036	314.375	94.5468	127.907	123.901	109.348	303.978	114.051	124.678	107.093
	-79.3019	296.46	-151.608	103.41	99.1827	325.506	354.682	83.0581	113.26	103.691
	266.472	292.998	98.3419	122.193	117.996	106.414	377.213	99.6248	442.792	101.705
	-96.0333	297.223	118.518	93.6886	103.265	332.978	354.869	87.3157	126.901	109.472
	105.564	288.952	118.282	305.594	112.95	92.7326	339.519	128.582	113.42	118.852
	274.49	115.666	106.351	102.699	110.735	93.3967	346.979	103.543	376.103	112.374
	288.35	77.1207	-128.375	120.766	113.288	90.8242	343.98	108.58	127.4	97.9554
	527.161	306.86	92.5277	164.635	139.646	74.9221	326.4	104.726	455.258	107.362
	129.038	306.123	-121.855	91.5452	106.938	107.444	67.5139	121.02	112.703	113.387
	248.94	318.414	104.524	128.131	182.214	327.582	108.374	115.531	99.9632	119.508
	293.507	308.92	87.2402	107.501	204.247	95.1714	344.716	101.133	468.366	110.381
	289.225	301.882	119.978	76.4822	99.0526	91.1821	313.248	114.127	116.165	113.889
	302.185	73.7355	120.996	115.694	177.9	343.045	344.88	99.6536	37.8438	110.289
	278.614	319.754	130.071	105.267	134.942	106.657	116.598	111.822	119.379	115.559
	190.46	307.864	118.167	122.608	143.653	105.844	340.037	92.0024	446.974	123.069
	266.273	316.999	125.6	217.007	117.441	-103.541	341.16	87.0014	469.527	105.585
	253.334	321.574	-104.151	191.194	114.747	87.9339	67.587	121.336	101.496	109.004
	290.773	279.115	119.921	116.704	180.202	89.1148	370.23	134.496	454.299	103.598
	274.651	310.972	106.782	100.023	105.347	63.9199	81.5766	112.596	448.948	117.736
	303.161	78.5302	113.922	96.951	139.171	101.904	357.537	91.7057	107.899	90.14
	284.19	300.377	115.732	108.711	149.365	106.094	334.346	101.753	117.735	118.191
	252.725	296.939	-89.7956	114.731	122.019	97.1309	373.629	108.699	444.489	114.887
	138.589	328.366	108.252	104.407	106.842	-123.58	334.592	60.2804	460.089	92.1353
	63.5517	317.582	154.248	-113.257	105.579	99.2705	356.93	115.183	477.464	87.154
	-82.6707	290.938	104.842	105.761	150.853	127.003	382.654	99.3172	416.616	129.556
	312.618	305.949	165.836	113.626	106.921	92.4557	382.928	101.709	115.261	107.249
	352.676	327.822	-115.555	93.4967	104.327	97.8006	399.078	112.211	482.551	114.277
	56.2616	291.942	85.9577	107.384	108.421	73.0508	341.843	114.771	463.961	82.4876
	292.089	296.066	130.298	102.95	102.501	343.502	373.958	107.607	462.391	110.36
	279.972	295.866	153.298	-104.954	110.881	328.729	340.851	117.02	478.435	107.064
	285.294	310.468	92.3623	108.929	98.5114	69.1078	95.3255	107.591	485.347	188.256
	282.658	328.427	108.185	94.7726	123.549	310.982	345.049	99.5716	465.307	125.393
	287.992	310.764	109.01	117.788	104.229	85.308	351.87	107.547	460.432	127.565
	271.883	303.717	-89.447	114.346	112.864	95.9529	408.474	104.585	471.674	110.513
	-50.0073	309.753	-127.106	100.259	133.057	107.467	353.763	110.941	111.706	117.301
	274.81	79.9175	-119.706	102.827	114.337	92.9859	370.632	116.799	488.46	119.994
	279.635	297.113	112.371	-102.786	119.378	83.9461	333.16	116.244	468.114	114.062
	285.263	301.797	117.527	206.367	102.625	70.273	347.908	100.166	460.827	107.264
	51.9949	295.882	118.25	203.984	119.229	73.0918	495.294	102.719	529.587	115.24
	258.229	284.35	-107.172	107.833	100.402	59.7948	288.083	102.075	493.162	121.845
	270.8	300.692	121.112	118.394	120.071	73.4555	348.545	95.9222	465.146	123.932
	479.382	292.296	106.091	194.224	139.237	2737.48	265.789	99.9836	119.42	98.9763
	276.222	301.147	89.5146	-128.424	194.403	90.962	415.044	77.5438	445.014	153.25
	299.029	186.005	103.6	106.736	106.499	120.965	348.275	88.9802	450.338	116.957
	276.617	290.347	-120.567	121.43	124.038	103.655	377.892	96.4739	582.334	114.901
	349.892	312.802	-107.559	111.245	122.235	79.2204	339.074	114.833	461.998	108.575
	293.364	317.66	-100.148	91.3273	97.8518	93.2046	272.249	116.994	115.495	115.747
	279.246	321.826	-109.166	94.4207	110.598	819.848	384.833	132.339	537.522	111.201
	219.827	309.915	-128.351	104.253	134.143	-96.1671	343.354	111.838	460.94	115.183
	276.715	318.792	-111.261	102.49	96.0658	341.878	117.445	119.883	369.158	106.348
	298.647	313.844	102.709	74.1404	114.568	1214.54	279.916	99.3562	524.833	143.272
	277.141	331.495	121.33	215.586	103.931	99.1868	132.296	104.069	545.802	110.721
	258.56	313.169	104.742	95.4579	134.382	74.8482	69.2517	104.618	513.737	119.353
	295.261	286.186	105.98	105.911	112.966	316.852	56.9542	110.41	491.023	117.275
	266.342	-92.2236	106.103	116.764	116.345	334.059	69.3478	116.228	472.458	101.222
	275.91	291.005	-122.451	210.16	130.276	92.9727	304.958	124.002	451.398	110.029
	286.639	320.663	106.966	197.26	133.175	343.76	351.563	119.325	464.57	110.037
	252.65	281.052	-120.273	96.7786	129.27	355.658	360.686	102.394	445.421	95.4823
	283.847	268.607	139.101	102.992	105.337	93.5281	335.659	109.336	464.871	92.1154
	288.226	322.643	85.9546	103.113	104.279	85.6367	359.321	89.4636	447.468	106.135
	304.389	326.045	102.249	186.271	110.951	91.6902	354.036	110.005	271.4	114.341
	277.081	268.127	-104.572	103.117	105.013	70.7053	106.183	123.796	470.469	103.383
	296.813	296.164	-98.0364	158.671	109.382	80.2967	351.506	98.8294	113.049	102.354
	291.95	307.988	143.408	99.938	109.543	111.06	332.105	105.905	114.108	98.4435
	288.846	305.337	151.054	168.089	115.085	93.8473	330.754	130.809	450.315	108.612
	274.459	313.018	-112.863	-89.2571	146.459	83.1143	97.0512	106.08	101.188	111.526
	273.426	-101.869	109.738	182.085	102.49	98.0969	359.869	121.77	444.74	118.089
	326.46	342.368	-96.9679	106.312	115.229	86.3054	317.659	100.926	474.794	122.016
	269.424	316.36	113.826	100.2	90.184	79.232	109.009	90.6815	126.234	63.9093
	289.394	265.258	115.788	113.092	98.8413	111.734	329.171	111.892	454.069	94.3054
	275.835	303.091	136.505	-93.1831	120.652	112.578	323.444	107.226	54.8723	108.456
	274.612	-80.6865	101.692	91.4792	147.878	92.8974	356.616	94.4846	117.487	119.596
	332.705	246.979	129.943	96.9159	116.322	93.2792	371.543	105.58	466.115	113.478
	300.375	117.316	116.363	165.598	87.9335	90.2106	353.202	136.787	472.438	95.6287
	308.502	341.002	83.4387	90.8554	126.691	75.3029	355.376	118.981	110.319	125.154
	264.611	269.918	97.0601	114.85	122.36	110.929	383.074	104.303	433.678	156.624
	280.465	88.6279	129.132	83.9995	116.3	96.2494	73.4189	111.318	106.253	111.439
	274.48	304.371	122.488	116.556	90.268	96.1859	354.92	116.089	452.34	105.172
	100.197	315.703	97.2479	183.472	114.506	95.307	70.3329	106.146	441.97	168.999
	296.31	306.816	115.461	114.385	117.372	97.0361	420.223	107.427	443.176	121.416
	126.64	79.9414	-93.3372	109.586	130.841	100.823	358.727	99.639	454.492	106.204
	263.811	286.654	127.375	109.895	94.4018	97.6946	318.825	104.09	472.337	121.842
	281.947	295.108	-83.9272	98.2819	96.387	133.731	362.811	99.5146	117.747	105.398
	70.7549	302.577	118.159	84.9404	106.854	1297.71	344.933	116.719	863.548	117.652
	330.181	323.412	88.5385	119.985	130.806	159.188	77.0602	78.7339	511.626	179.322
	61.7827	315.78	103.052	105.162	126.78	89.8241	281.805	93.9164	371.816	105.532
	87.704	301.87	-107.706	-105.654	137.095	346.554	371.663	120.939	881.613	172.871
	277.108	286.305	-103.941	213.568	94.7413	91.5203	95.8675	177.107	487.46	117.99
	88.5474	310.045	-99.9665	99.3406	109.049	323.641	354.732	104.855	458.66	90.9718
	290.675	101.178	83.5364	85.244	150.34	84.0125	79.8712	89.9555	442.729	115.8
	92.099	292.144	-105.38	103.359	98.8215	375.049	111.627	98.1521	476.409	109.804
	89.8733	324.54	98.0314	114.511	121.602	332.632	73.6938	98.6402	493.136	96.7548
	252.192	313.776	106.345	264.408	168.016	320.993	99.7756	102.312	476.145	121.481
	315.82	136.1	-109.434	118.711	132.549	80.7658	354.836	118.987	463.349	106.336
	301.839	183.291	113.793	105.379	131.433	286.587	86.2804	91.5251	119.49	80.9789
	274.659	291.039	133.077	103.716	111.773	80.8679	89.8927	107.015	461.205	112.473
	268.755	322.206	113.343	117.298	106.829	94.0174	344.003	100.983	548.315	101.377
	285.54	109.392	96.5828	111.365	116.249	99.0336	91.2448	86.6212	117.22	104.515
	279.024	314.572	-121.146	97.3149	89.6158	74.6627	280.197	112.352	471.71	119.596
	278.253	322.081	106.053	97.5022	158.611	325.07	325.708	115.102	109.385	119.67
	286.414	316.375	117.027	177.803	135.451	100.178	356.121	100.698	467.158	111.104
	284.777	108.774	103.538	104.593	129.815	111.155	80.2768	119.229	466.123	222.741
	97.5255	280.882	95.6284	83.7177	95.25	220.208	355.092	111.45	-213.48	93.9851
	284.512	251.399	107.298	102.891	111.392	82.1469	349.541	117.621	131.611	100.149
	709.499	310.189	-125.878	102.424	108.343	105.183	375.862	125.479	121.492	114.143
	298.148	297.491	-113.004	114.96	118.941	52.7578	327.202	115.961	599.46	111.261
	245.512	310.402	123.098	106.85	108.086	318.035	335.255	109.346	112.038	121.612
	292.873	70.1436	125.475	95.9865	141.979	337.784	317.016	81.5852	78.6476	122.661
	243.513	317.728	115.57	108.405	93.846	120.478	343.157	90.886	650.522	124.637
	258.801	307.803	112.432	113.841	128.729	101.61	-115.21	118.5	456.079	115.178
	284.239	315.428	108.451	102.966	113.296	97.0108	430.792	95.5754	105.289	108.013
	77.7461	306.975	-93.6436	105.566	98.9379	63.7196	146.884	123.729	467.322	110.993
	269.878	344.51	109.423	105.079	115.137	354.526	353.418	118.626	459.455	100.791
	303.394	327.531	110.736	195.235	142.692	102.195	347.955	90.9083	340.066	121.107
	290.985	298.397	99.2356	113.593	135.754	104.654	81.3134	97.7088	442.581	100.129
	298.971	323.672	-89.2837	100.967	128.06	89.1801	53.7675	179.763	529.303	117.632
	288.662	101.499	111.035	108.734	147.508	92.8931	436.336	145.564	451.928	107.206
	286.279	290.766	122.061	107.359	210.213	3150.41	350.481	108.832	112.29	109.205
	105.615	287.66	86.7306	91.4437	126.955	99.2888	-802.475	111.639	537.535	96.5642
	320.237	300.423	120.987	91.8695	118.498	111.091	362.107	-66.2506	461.078	95.6993
	67.3129	331.289	124.103	88.6037	120.751	361.124	83.9685	50.7662	968.722	101.425
	285.057	302.443	159.84	153.264	113.326	148.047	379.937	106.761	454.993	107.985
	67.2925	305.508	107.746	103.556	102.186	91.2888	314.887	88.2303	446.724	110.118
	76.6475	114.953	-112.423	-87.5685	179.536	205.745	585.287	-45.7205	465.837	104.792
	280.465	302.449	122.511	168.675	109.26	78.9941	351.696	113.067	126.559	100.739
	271.89	302.384	-109.763	107.09	111.078	81.3854	360.642	112.335	453.808	109.582
	279.28	327.713	114.938	94.8838	90.5081	323.379	439.398	105.768	125.301	108.923
	276.54	294.132	-100.46	200.014	244.069	111.635	366.927	111.904	474.122	118.347
	273.889	148.442	-91.6521	109.121	116.958	327.112	375.015	120.031	106.223	111.241
	275.301	319.279	82.1264	100.735	110.446	88.1023	345.768	111.163	120.847	95.1299
	281.561	296.023	115.509	153.363	110.131	355.629	309.156	104.564	418.063	118.928
	245.066	126.654	-98.3546	278.211	138.198	328.134	328.687	125.777	469.958	115.428
	-66.3426	122.811	-127.316	102.73	114.832	101.221	339.028	106.068	460.721	114.215
	276.221	317.175	135.503	59.1137	84.3721	345.816	421.084	110.728	491.251	111.989
	97.3536	327.421	115.214	102.021	164.007	79.6948	345.054	93.895	111.061	114.1
	276.983	312.868	-215.314	214.805	118.915	109.711	356.633	101.609	136.031	31.6032
	282.442	-107.716	-89.6533	-200.4	120.278	339.743	341.686	100.041	457.386	100.504
	291.172	313.613	-106.137	102.413	115.431	386.012	358.05	97.978	490.201	166.033
	312.979	332.888	105.82	242.583	198.155	96.5395	383.693	118.676	358.804	101.888
	293.39	315.503	-100.493	-118.633	123.86	212.634	363.842	105.101	478.07	109.288
	289.383	323.088	137.584	110.923	167.707	98.6273	359.823	123.041	470.209	122.861
	-70.8961	65.3929	-79.4566	201.028	131.208	99.6365	362.119	126.217	476.389	182.6
	249.091	296.744	-110.476	-48.5386	96.4788	78.5723	807.098	103.061	135.222	121.474
	294.328	296.607	89.3545	94.6252	104.869	2876.37	96.0499	117.73	419.789	193.108
	294.231	327.479	96.3472	110.762	96.1634	137.591	74.6114	103.417	449.767	109.377
	84.2662	293.603	108.088	106.956	118.346	326.334	370.626	117.232	2479.03	103.124
	274.102	325.804	100.32	217.584	105.209	334.354	-91.6054	99.0612	469.267	116.422
	287.756	314.409	-99.0628	95.0078	210.888	360.068	425.145	107.145	463.001	118.513
	85.8582	310.944	-105.886	207.814	116.646	119.019	361.566	111.188	105.31	105.801
	102.544	312.047	107.168	110.507	96.3913	-103.62	355.574	113.071	483.087	113.4
	263.463	305.085	142.833	112.399	106.323	92.1439	378.482	111.341	437.576	106.602
	265.95	304.696	105.676	95.921	119.83	69.4683	356.998	106.039	455.154	101.457
	279.815	313.178	-130.654	-109.195	112.591	75.8771	346.332	98.4591	434.119	95.6928
	299.172	295.388	117.179	98.4555	119.906	793.347	117.122	90.4796	1037.28	116.262
	282.67	-107.733	121.979	114.297	91.2497	345.489	271.561	103.766	429.481	118.968
	239.755	314.925	-114.991	198.08	87.5879	103.07	359.755	105.492	470.122	115.216
	284.413	309.313	121.85	107.218	96.2611	101.109	332.557	101.859	458.16	118.361
	253.793	105.076	104.662	106.658	114.981	323.717	357.947	108.782	487.771	148.106
	279.217	319.757	100.156	211.925	100.724	98.0943	330.224	94.0358	481.816	107.228
	117.251	307.103	116.132	100.817	160.628	351.624	338.779	109.746	464.538	110.702
	278.465	303.599	-133.229	-109.916	131.691	342.786	340.806	91.5311	342.909	102.344
	270.663	308.715	175.199	85.6493	130.203	111.447	97.6179	90.2312	448.326	98.9287
	109.919	-110.113	111.095	202.171	109.653	324.358	116.434	116.612	463.99	115.643
	305.379	71.5774	76.4553	109.364	94.8974	304.959	336.075	114.143	119.111	178.164
	67.4726	318.055	-124.28	180.308	118.352	366.083	351.067	106.91	476.505	98.4178
	60.3414	314.341	102.197	58.5041	88.2478	99.2094	340.739	91.2101	478.244	90.7211
	93.6237	307.826	-87.8919	269.331	132.126	109.18	94.8296	110.849	376.096	159.072
	298.474	290.108	-86.2703	94.4528	99.9957	114.053	329.54	110.076	492.733	106.006
	286.008	308.296	116.326	104.855	159.43	751.835	355.89	60.7737	432.645	90.5138
	273.961	319.62	100.55	106.779	93.676	86.9919	353.645	114.862	477.847	95.5122
	76.2748	336.422	119.064	117.424	126.945	359.055	363.662	118.767	473.441	108.4
	249.187	106.531	-117.356	100.642	114.414	332.681	94.1151	133.534	465.355	160.872
	76.6525	281.255	143.467	184.377	158.131	93.8099	389.043	112.049	91.5637	113.109
	119.738	306.948	103.479	106.755	217.017	-104.38	397.298	92.668	161.148	112.065
	273.019	155.146	124.286	104.064	180.091	154.651	341.21	99.9244	116.714	100.766
	192.959	316.294	-87.3256	110.761	134.238	245.67	334.717	106.276	463.292	111.104
	253.25	285.921	116.195	211.973	115.062	119.138	341.048	116.043	475.1	111.454
	294.793	260.137	109.839	108.02	96.314	77.2868	349.122	101.065	956.586	120.297
	284.559	314.585	-100.363	116.012	117.482	100.672	356.97	111.252	457.929	147.841
	278.656	305.127	162.552	234.752	117.645	89.0906	333.683	103.378	466.508	114.908
	262.763	285.107	97.3828	195.15	129.956	100.985	362.319	109.499	458.665	123.179
	284.234	303.32	109.62	-114.777	111.489	94.365	86.8003	119.305	463.343	115.323
	346.522	94.6614	-128.738	122.496	122.313	91.7758	279.72	114.769	437.115	96.6705
	285.954	301.006	119.742	107.568	132.847	114.683	353.656	101.192	460.601	106.843
	257.459	303.221	-110.6	102.782	105.246	77.6733	263.044	109.148	465.432	114.981
	353.395	328.3	123.812	113.353	99.0615	111.421	89.4722	110.071	127.509	113.773
	267.448	292.212	-126.171	96.9902	108.435	197.284	366.959	113.419	109.56	117.722
	-85.7881	322.195	119.469	100.58	98.4769	1806.79	359.896	121.662	550.557	119.183
	68.3685	321.068	-129.378	95.5537	138.216	88.3618	358.796	95.3211	457.271	124.715
	280.182	326.965	-139.196	95.3479	245.321	112.069	69.2643	113.969	451.667	120.506
	271.92	335.178	133.797	105.608	117.906	342.285	958.962	118.758	121.961	114.695
	163.958	286.2	95.0415	90.9721	116.946	135.612	383.821	90.4665	131.206	115.416
	313.25	299.858	120.608	104.502	131.372	85.3803	356.469	110.854	446.108	105.872
	81.8904	294.658	89.8863	192.03	109.116	339.914	355.811	111.372	810.146	103.712
	263.034	306.543	-98.8397	103.043	120.544	103.677	329.78	115.504	106.244	110.336
	255.537	317.286	115.002	102.122	134.109	336.593	372.496	122.935	526.8	108.349
	279.628	290.992	112.334	130.296	114.926	341.767	365.751	101.375	464.397	114.334
	281.961	286.614	-120.234	-138.331	90.3018	101.708	81.8561	108.901	478.264	92.5088
	282.264	309.995	-83.7119	96.6308	106.909	86.5785	327.242	121.518	-93.5701	104.106
	291.245	322.024	107.713	104.386	124.916	90.5809	372.972	116.244	478.151	106.965
	304.948	306.17	85.2663	68.9353	172.713	107.524	364.645	122.446	479.338	106.124
	94.1569	309.378	162.89	105.973	107.807	82.0465	344.727	106.727	127.968	113.262
	282.804	-102.458	83.6154	116.723	97.176	-144.014	364.348	100.56	98.6314	104.765
	312.557	288.818	102.837	120.371	120.676	107.343	348.625	112.456	482.983	122.01
	270.977	307.724	140.769	105.615	220.234	83.4798	355.288	118.162	424.105	112.437
	288.824	310.402	-115.33	111.61	91.2233	88.3445	371.056	79.0366	117.038	124.734
	276.031	310.548	111.242	113.75	105.683	386.36	338.507	98.5983	486.583	102.955
	245.808	310.565	97.5707	100.604	96.3124	600.555	361.993	89.9215	468.539	108.821
	288.459	315.101	86.0376	431.926	121.22	76.2473	342.143	106.385	105.089	108.886
	287.08	322.117	104.828	108.986	95.0015	343.999	332.839	107.088	442.085	104.786
	73.884	289.457	93.5332	-90.2545	118.981	612.647	343.355	128.148	472.262	105.227
	279.556	298.162	-126.818	94.1835	110.847	120.847	94.9915	109.811	123.816	101.776
	264.728	248.427	99.0459	287.04	128.744	96.1834	363.008	90.1357	478.823	108.587
	81.236	300.728	-79.6899	113.451	107.71	78.7803	341.465	108.849	463.221	109.075
	-114.691	289.911	-126.358	102.855	123.175	88.0215	116.273	57.2302	389.906	111.016
	96.2967	301.413	92.2546	106.457	121.748	94.744	332.131	109.988	406.092	100.923
	72.6461	324.591	114.57	100.078	116.315	105.355	104.667	111.167	921.905	115.309
	103.14	326.89	-101.743	118.906	141.281	125.537	369.952	122.749	447.791	98.8914
	281.449	291.837	116.56	103.508	108.155	1004.76	360.008	106.586	442.559	114.833
	128.736	-119.22	102.48	140.48	92.5948	4803.28	344.868	108.439	488.892	111.317
	69.478	298.633	-102.86	97.1809	97.0886	107.862	357.221	98.0366	111.943	108.463
	277.335	291.15	86.7838	112.484	88.297	185.651	339.343	106.643	59.1919	104.168
	281.044	307.931	116.717	53.5503	113.924	83.4894	134.473	102.932	477.944	107.487
	280.15	304.518	99.7925	104.634	138.609	321.26	79.7694	121.6	453.711	111.281
	279.119	325.632	141.771	65.6846	180.445	100.582	340.087	119.366	494.57	108.902
	277.404	-96.7999	121.081	159.162	109.222	95.4843	375.007	111.371	547.665	112.403
	283.759	104.754	177.429	92.8319	119.21	71.8618	349.119	84.9233	144.961	108.055
	57.426	287.795	104.914	-107.292	103.572	101.506	77.905	97.7465	118.633	115.139
	259.843	303.367	106.194	210.669	95.9052	85.8052	383.003	388.078	450.632	105.146
	77.8238	349.59	-121.565	104.672	96.3881	270.361	360.468	87.7092	536.722	113.867
	280.776	282.002	115.094	99.9518	102.903	150.246	73.0328	114.264	469.166	112.374
	68.8701	298.865	110.681	110.942	111.205	117.327	379.182	119.059	577.591	114.549
	84.3048	-92.6054	131.914	107.859	121.025	-110.267	72.3837	112.784	35.2406	110.536
	263.449	270.598	-84.0692	50.5741	117.469	73.3527	367.652	110.838	110.442	147.254
	295.01	311.497	-94.8805	210.105	182.603	117.81	557.695	118.298	501.728	110.4
	271.993	246.783	103.159	203.164	100.839	98.0374	90.6078	106.756	465.528	106.621
	280.579	-61.8629	-104.05	105.592	219.522	93.2302	249.012	81.7952	457.12	96.2241
	288.45	330.301	131.613	52.174	106.329	178.037	67.886	95.9156	453.444	108.637
	329.907	288.047	88.444	100.003	103.326	222.959	358.939	114.855	348.776	116.46
	262.594	289.257	-101.286	86.3296	122.714	332.054	338.348	106.751	453.342	109.29
	280.809	309.042	98.6279	95.1439	104.316	337.731	335.608	113.586	459.094	110.635
	276.608	303.108	118.676	96.5226	162.723	112.923	344.985	108.13	405.982	96.2749
	69.071	287.744	95.4936	-46.4435	137.483	96.4877	352.068	107.16	467.554	104.274
	252.186	297.032	117.896	85.3099	116.521	1984.24	369.04	114.055	191.695	104.303
	276.477	314.664	122.809	111.778	94.6612	106.616	322.45	103.182	515.229	115.287
	308.507	276.927	-67.6992	98.8761	122.264	100.54	350.443	98.2614	467.677	115.244
	260.753	318.635	-108.37	150.658	129.131	389.631	376.175	114.779	548.955	111.733
	248.899	301.113	116.523	112.802	128.152	115.094	365.089	113.509	431.33	104.305
	270.125	320.091	105.203	118.583	112.66	97.9126	443.827	112.72	466.884	112.427
	295.986	283.548	110.844	100.622	217.731	158.436	330.364	161.454	411.264	108.244
	274.005	285.395	-101.553	96.4224	104.059	166.832	355.427	118.033	119.241	111.602
	66.4676	301.839	-122.906	104.64	143.711	103.648	369.426	115.902	941.721	118.223
	102.9	297.77	-108.603	103.535	133.811	94.9372	51.4183	100.988	-209.337	109.476
	246.738	308.485	104.357	91.4132	111.839	98.8462	368.661	117.416	470.101	106.649
	282.208	102.718	-118.196	96.6566	112.853	-117.122	113.509	100.064	472.603	108.11
	246.588	303.879	116.472	99.1464	137.727	336.528	334.773	108.34	480.941	109.818
	355.871	303.248	104.742	95.5197	116.067	93.3857	793.314	114.565	465.273	107.51
	272.468	100.164	-104.073	111.473	135.185	98.663	63.5448	125.341	464.152	108.096
	296.482	96.3189	147.384	99.7924	88.8793	329.182	359.827	108.738	113.106	94.0087
	306.81	304.946	-125.596	-96.24	116.091	101.765	352.749	105.315	79.2663	104.497
	266.131	310.343	104.084	89.856	126.651	107.964	348.217	103.16	90.8649	113.745
	299.798	300.943	97.0674	208.099	186.345	95.0051	359.25	101.742	114.035	809.468
	303.76	113.081	178.128	91.5734	113.071	321.719	353.427	123.06	618.578	105.696
	84.635	304.826	135.068	107.084	101.18	100.049	354.935	123.728	473.604	114.593
	288.704	306.585	119.586	108.48	135.332	119.389	342.515	115.388	98.4621	103.473
	269.801	276.505	116.203	186.955	106.354	88.0982	315.608	109.966	423.631	103.506
	287.556	310.561	123.583	110.538	108.937	101.522	334.182	98.2598	439.037	118.229
	279.161	308.11	-108.798	128.615	114.061	-96.9382	337.587	118.579	446.205	112.922
	59.0578	303.277	118.117	97.3024	106.491	106.724	345.317	97.0116	457.505	113.248
	270.237	300.134	85.5266	86.3445	102.681	344.439	321.092	114.815	165.641	116.827
	274.821	305.027	90.5704	109.715	122.449	361.493	92.7475	119.706	109.433	185.04
	382.245	319.564	111.495	99.0187	113.394	83.4576	344.872	98.9241	358.645	105.868
	273.09	310.617	123.632	106.227	123.209	105.175	396.497	100.318	107.199	117.715
	299.237	312.396	140.087	-89.9509	79.5544	330.913	412.414	96.0134	440.217	101.476
	285.965	296.866	114.683	108.36	113.956	91.334	130.359	111.202	329.428	102.271
	278.422	301.071	71.6738	221.098	127.359	99.3377	167.918	108.966	472.595	118.412
	386.241	281.566	113.806	189.685	128.209	88.8164	103.904	93.4458	442.162	112.222
	97.961	255.598	104.737	114.364	126.231	96.292	355.244	103.692	50.3314	113.338
	288.181	295.752	-143.674	101.286	105.616	89.6201	330.992	108.326	120.797	107.824
	75.2413	111.935	147.89	101.509	204.633	113.669	359.172	110.885	531.184	109.056
	281.733	324.403	-97.5125	117.278	126.985	194.088	348.587	122.511	593.236	107.235
	262.866	306.765	133.798	92.4931	108.234	88.8962	362.775	120.53	459.603	117.151
	290.583	279.658	-115.644	97.6814	93.6242	130.01	347.281	100.427	558.311	111.611
	318.254	306.269	113.056	-43.5739	109.269	75.8911	93.5674	121.541	126.07	137.024
	95.7614	330.191	115.082	96.7023	101.702	85.8268	341.179	96.7563	135.461	88.8251
	296.881	322.32	91.5481	118.61	119.305	114.942	868.352	88.2354	451.719	103.041
	264.421	296.14	101.189	97.0002	104.194	85.6041	375.349	109.131	473.359	114.795
	307.746	314.403	112.039	201.03	127.741	352.171	323.493	84.7926	431.956	116.796
	280.028	278.636	109.676	287.408	122.442	106.533	139.812	202.215	496.164	115.802
	278.349	272.344	94.2622	117.901	126.323	85.2251	354.184	121.708	436.919	111.263
	257.212	161.117	105.243	104.213	115.05	106.851	368.176	101.994	116.763	118.591
	260.325	108.663	-115.27	114.661	108.75	657.015	97.3723	127.57	450.496	104.612
	286.513	95.9037	116.428	101.842	128.142	338.869	62.8026	97.3693	500.53	106.456
	285.699	302.302	115.071	85.9732	106.346	112.683	333.177	105.249	493.113	112.581
	286.025	299.573	87.7512	121.933	117.709	91.7862	364.134	61.7458	525.053	106.223
	286.738	290.37	119.345	295.139	102.837	93.9932	353.832	95.6563	458.568	103.95
	299.431	291.303	131.173	108.262	121.999	338.363	93.0322	81.9455	422.187	109.06
	279.278	64.7566	120.448	93.3572	164.068	1617.7	376.717	122.116	472.203	100.821
	284.096	73.2703	-105.359	99.7854	109.207	106.103	58.4743	101.278	470.216	114.253
	283.649	-88.8231	118.586	121.223	124.471	90.5112	61.9233	122.772	450.34	108.847
	287.692	317.7	122.666	92.8979	130.48	101.684	358.657	92.0774	75.1763	115.934
	258.679	303.399	100.784	-209.553	100.591	366.597	337.544	128.33	465.807	115.453
	109.961	293.592	138.579	89.9434	163.764	96.0416	361.35	98.2892	487.645	103.735
	271.622	106.867	118.444	201.455	101.533	101.684	332.814	110.183	477.082	111.531
	296.032	283.688	118.953	109.421	103.966	-116.239	345.538	103.856	550.178	111.984
	266.61	320.411	118.187	103.545	107.335	88.8628	281.433	105.917	461.511	100.734
	284.107	326.854	99.6309	113.614	113.394	88.0755	390.852	105.798	113.321	102.913
	253.894	318.334	95.559	55.7349	102.053	-134.082	331.684	112.041	455.396	102.276
	295.922	-82.8895	-121.435	96.8709	93.3506	81.8246	349.866	132.911	464.12	117.85
	287.127	303.433	119.275	-114.241	109.308	112.322	79.517	101.593	108.057	115.095
	278.806	423.611	102.175	92.4082	123.876	96.9072	364.278	95.7116	459.767	116.861
	286.705	304.237	-105.526	120.496	118.782	105.007	369.362	106.61	483.697	113.167
	261.154	280.527	103.919	108.885	123.533	347.974	334.066	77.2796	111.768	119.912
	265.057	89.9714	111.472	108.632	219.962	140.747	65.2188	123.288	446.872	112.632
	317.424	-74.5714	-92.076	98.9041	109.701	370.209	68.1624	110.02	459.952	110.869
	297.884	298.47	113.872	101.584	121.205	326.801	419.091	111.067	110.499	136.996
	74.8407	293.732	123.393	209.409	161.644	93.2489	121.884	96.4716	451.384	100.879
	244.254	289.921	92.6153	107.676	81.6796	98.8368	330.81	99.7212	456.702	105.35
	59.5405	285.261	-127.284	108.928	213.722	86.7806	327.493	87.0598	451.294	109.903
	69.3879	296.608	-117.913	109.007	129.951	341.8	112.171	84.395	477.47	84.3195
	259.41	299.658	98.9623	96.0838	96.74	110.02	384.654	33.6367	120.888	108.801
	272.356	295.301	99.8633	133.168	122.886	329.563	371.111	116.207	559.163	110.297
	283.383	320.385	110.995	86.0558	115.134	104.474	349.487	117.559	466.064	98.2238
	291.081	329.803	94.9745	113.299	177.339	98.1803	360.971	115.21	457.122	21.5109
	282.598	316.05	103.121	80.2415	109.43	108.573	364.361	124.142	576.126	41.4819
	283.042	286.947	-147.513	203.133	129.253	169.125	339.855	-272.573	460.218	121.621
	87.8521	306.044	138.903	101.05	-119.171	359.167	98.3179	99.0388	550.921	88.1483
	290.128	304.955	-118.694	78.8447	106.773	105.811	347.928	98.8649	540.53	104.382
	297.387	311.423	93.4808	115.367	117.799	99.5363	364.872	98.6982	-34.6466	102.627
	274.78	328.982	127.64	109.757	146.993	112.038	373.97	113.349	118.116	219.899
	279.119	299.337	91.7978	92.8896	104.6	100.879	334.354	114.807	445.1	119.445
	285.441	306.04	132.608	203.955	188.04	301.363	369.583	97.4803	463.58	97.7209
	264.956	296.088	-120.226	418.92	175.84	95.1268	261.292	98.9473	135.451	146.948
	293.793	298.603	124.377	-68.9411	112.669	366.463	264.225	109.613	406.381	129.244
	263.875	308.765	93.5954	98.5001	131.594	88.9795	350.688	111.856	162.245	101.998
	77.8716	334.831	110.355	96.1282	99.2252	97.6177	74.0162	96.7324	502.709	102.804
	265.04	304.3	120.826	123.121	130.84	77.1556	369.887	114.509	327.262	101.452
	274.496	307.991	115.437	107.909	125.362	105.284	381.777	93.6317	407.613	107.99
	73.6468	309.063	115.442	91.7993	93.7198	96.3196	91.5328	109.882	59.9393	121.047
	284.706	290.314	118.788	90.0221	129.91	100.961	351.151	108.167	457.666	112.505
	280.548	332.189	-121.289	115.153	121.646	110.438	350.671	111.56	628.116	103.66
	109.32	304.093	96.9048	96.0148	102.217	93.3582	77.4519	104.074	481.821	101.783
	252.353	307.367	133.17	104.206	98.6084	83.2725	348.79	119.912	115.462	110.904
	278.781	252.343	-122.179	109.139	224.38	102.359	331.048	103.448	397.029	100.585
	339.299	291.046	107.513	106.688	98.4023	90.701	101.661	101.601	451.014	105.199
	71.229	310.579	132.78	90.742	112.182	92.0258	331.291	106.584	-117.464	107.954
	293.512	320.101	102.494	78.3949	179.766	102.944	270.542	109.155	530.653	113.298
	280.067	308.076	105.907	88.2242	117.241	105.776	340.039	124.435	454.257	110.686
	226.559	321.036	-174.785	104.215	105.19	351.218	372.575	96.5096	467.588	99.9487
	231.905	320.367	177.208	89.5322	99.1003	88.3734	341.204	125.967	110.48	110.967
	274.244	296.462	-108.91	87.8397	147.601	104.856	352.745	117.409	133.104	40.8064
	187.348	306.916	101.832	211.432	124.586	113.689	365.433	101.15	417.066	114.47
	288.316	312.076	-107.624	194.163	99.9068	106.773	343.066	114.642	123.71	116.978
	312.268	303.388	116.552	105.996	129.634	6323.17	348.732	107.34	461.367	98.1346
	63.9406	309.314	78.9612	98.8966	106.926	71.3018	339.026	109.241	529.017	101.823
	57.3924	314.266	122.944	-64.0908	93.8755	258.166	413.577	119.298	982.892	95.8178
	269.679	296.847	118.966	101.95	130.916	85.7533	364.289	121.319	89.5829	121.934
	300.455	321.692	87.5836	106.799	110.472	318.744	334.06	101.358	460.446	123.942
	251.339	306.847	-109.079	202.051	107.456	92.1564	348.346	104.865	129.606	99.8506
	271.353	294.56	-109.862	192.375	96.8812	112.639	86.8567	108.841	486.158	117.56
	91.9895	297.383	94.8111	116.697	128.783	99.0424	336.082	96.1643	441.454	107.085
	285.856	299.024	129.054	138.264	115.741	124.347	370.133	99.5744	121.625	26.583
	297.342	96.0359	90.9219	93.1366	113.886	93.1943	338.104	129.645	588.696	105.723
	273.524	344.006	104.577	318.369	95.6372	415.452	323.297	96.2482	469.923	101.585
	61.5466	334.32	87.0487	-88.882	130.701	92.6262	357.117	121.279	469.677	114.182
	340.021	314.143	142.7	97.8453	116.094	322.845	337.629	83.0208	489.874	102.788
	275.944	343.553	94.2829	156.517	120.039	88.5676	416.299	96.6059	449.761	107.001
	91.6987	321.018	100.787	103.17	124.303	83.0283	335.176	114.975	392.019	113.979
	277.758	306.496	112.297	-210.914	106.543	94.3008	363.503	112.375	447.18	113.799
	218.038	308.316	-101.045	104.665	100.99	108.848	68.3587	99.099	459.269	114.844
	277.663	330.172	107.053	105.661	110.691	345.943	353.265	113.689	474.521	109.585
	277.597	320.588	119.505	194.814	112.262	111.034	342.19	95.7523	127.772	125.471
	289.165	302.697	97.6983	104.391	116.855	103.238	343.54	99.6899	365.413	113.404
	268.801	-99.9942	117.897	101.078	121.317	102.035	348.635	111.966	108.145	110.633
	286.242	304.818	-99.8849	103.288	111.264	99.1904	336.751	111.545	476.67	104.634
	279.682	289.266	-121.398	106.064	134.998	90.8108	342.388	111.245	540.425	93.2318
	282.043	313.023	103.201	106.416	83.6676	279.805	348.765	122.167	106.71	146.742
	63.4708	110.011	96.3035	94.2794	116.487	100.695	349.811	157.989	452.135	118.665
	280.137	-115.82	-105.245	241.958	98.1658	104.367	369.307	108.458	-65.2627	86.0772
	266.947	322.983	120.735	96.7886	103.301	116.627	263.169	64.153	119.069	114.322
	272.463	287.922	124.035	-94.2386	115.951	362.99	353.653	129.874	463.435	116.267
	268.075	-112.585	114.374	216.406	122.388	99.9888	346.904	132.791	124.82	131.976
	264.454	350.785	-92.1229	92.5727	116.068	169.13	356.699	105.419	115.139	92.4379
	323.387	-123.525	-97.1611	94.0098	120.718	83.7898	336.636	124.918	442.504	103.21
	276.236	291.408	-79.3772	-49.0893	91.4776	114.41	340.083	115.436	443.665	103.265
	95.8154	296.416	103.053	199.408	121.01	337.558	337.431	102.681	138.485	113.439
	291.685	314.406	104.281	114.201	101.345	285.212	87.046	103.571	111.012	105.442
	276.818	292.401	-113.998	103.481	115.638	363.784	354.464	108.779	105.975	93.1516
	281.912	304.772	-86.3379	110.376	114.123	113.574	621.466	108.88	468.735	100.506
	278.815	303.912	110.443	98.9836	83.3324	64.9711	352.758	132.088	465.539	78.4246
	282.552	65.1637	122.07	96.4705	120.628	129.038	352.477	109.171	462.705	205.369
	274.147	299.544	94.3044	97.6204	230.414	93.2202	344.935	118.48	377.758	106.604
	290.515	57.1405	116.231	106.084	112.099	118.121	350.447	110.692	444.942	92.8591
	280.899	294.151	-109.779	93.998	96.8855	103.63	356.385	138.357	-132.019	113.536
	-43.3329	294.027	202.577	81.9461	126.505	113.403	329.831	102.629	100.201	110.873
	95.7678	321.943	-133.612	113.397	111.829	85.6995	809.037	113.861	121.915	88.0914
	266.877	175.171	-135.849	95.2926	128.306	127.315	326.421	113.788	479.971	107.388
	271.38	276.407	101.152	101.357	120.649	110.504	371.977	122.273	362.674	94.4158
	303.856	319.03	-118.229	109.57	112.245	110.988	317.054	105.987	144.452	34.824
	79.605	316.489	105.646	317.453	-109.684	95.5684	390.196	106.372	114.364	158.141
	127.817	291.595	121.454	55.8466	120.229	109.739	118.531	94.3983	427.035	115.033
	277.941	319.285	64.059	74.9145	128.611	98.7464	-819.461	109.401	459.225	117.134
	64.3429	292.349	111.892	165.708	108.486	537.602	365.061	89.2973	467.739	109.759
	61.6303	208.459	101.064	107.543	117.612	115.567	332.843	100.717	373.853	94.8704
	79.3421	-106.316	107.607	104.846	135.393	341.108	813.224	115.748	468.209	221.377
	-76.0525	62.9229	110.733	105.943	164.263	318.637	366.098	105.177	457.897	106.935
	278.891	318.387	117.916	100.63	102.974	107.05	355.42	109.422	461.953	116.012
	270.289	321.532	101.519	109.595	160.512	92.0995	345.569	126.484	817.556	109.998
	258.567	604.475	118.889	133.575	122.232	137.672	339.655	119.353	468.802	97.5496
	287.587	372.199	71.7243	95.5983	87.6248	108.289	346.738	113.902	464.469	105.228
	292.36	284.775	138.375	116.987	149.379	301.18	330.697	106.554	102.164	111.36
	285.132	-66.0925	-114.115	109.876	106.404	97.4557	333.202	117.878	474.524	107.831
	279.558	296.653	105.212	104.7	102.545	92.0178	116.723	97.6445	468.65	105.856
	507.036	255.139	-108.444	93.1704	127.755	347.26	354.895	90.458	559.81	114.221
	275.986	303.901	187.437	198.584	111.081	79.1018	392.397	96.4648	469.957	-71.3255
	78.1044	301.793	128.652	-109.946	92.4134	77.966	367.601	67.167	452.863	214.865
	303.73	289.226	106.411	100.668	84.9419	166.432	91.2343	97.0576	463.895	116.78
	103.034	314.83	132.721	-110.957	107.093	80.7149	339.079	117.915	343.68	102.514
	282.55	100.287	112.758	106.024	94.0261	103.402	368.055	114.868	941.777	124.069
	296.563	284.222	100.979	110.478	112.358	457.764	-112.013	96.8989	470.293	105.728
	281.273	300.665	115.116	114.485	113.562	115.632	362.548	105.375	116.859	111.144
	287.193	102.196	-107.757	195.93	96.9291	100.039	183.97	107.834	105.687	105.228
	280.102	300.095	138.177	116.539	94.2898	128.2	350.241	102.297	478.624	104.537
	286.157	282.98	-152.688	116.642	112.031	112.895	363.027	105.762	942.764	99.2487
	296.085	298.047	230.168	111.298	206.553	2614.79	334.637	109.064	473.188	106.75
	285.039	307.907	123.625	107.082	101.979	84.8612	-139.061	91.3085	448.676	116.286
	296.75	310.281	99.1002	92.4074	105.988	327.096	73.555	107.993	441.618	105.781
	273.006	287.508	-137.805	101.682	186.944	98.4127	364.225	108.966	111.24	112.927
	273.762	295.397	96.6712	-92.6184	116.414	1650.88	-84.0331	124.439	110.061	106.405
	293.4	295.744	108.318	109.645	132.786	340.555	125.97	113.471	463.984	109.709
	288.008	315.455	147.486	141.206	104.996	266.91	68.4081	114.255	95.6957	116.395
	251.414	279.123	115.586	100.241	102.977	118.653	357.231	109.436	949.229	133.258
	304.064	314.47	-117.906	36.8048	139.007	93.0183	366.334	118.669	469.637	109.471
	303.038	295.587	140.002	103.455	108.487	190.007	369.84	99.8498	466.515	107.021
	252.996	323.754	106.861	-121.198	149.293	99.9649	364.006	114.466	461.062	113.817
	275.467	309.976	-117.224	-44.817	103.582	271.855	356.573	115.335	445.523	231.676
	107.415	280.35	104.729	-202.407	158.236	82.4749	355.761	106.028	130.873	123.79
	479.961	301.365	153.168	-124.208	120.212	99.583	421.742	116.906	459.151	108.464
	273.92	393.521	123.34	121.311	137.99	87.5156	335.059	110.294	467.604	108.199
	310.845	303.999	108.351	110.091	123.93	94.9582	96.3219	93.2657	466.05	106.415
	279.558	301.727	109.484	206.707	91.9704	88.2568	333.916	106.796	470.553	112.386
	60.3888	100.092	118.192	97.3067	129.05	99.0514	340.953	-61.7437	464.516	119.496
	114.665	-77.6709	109.081	107.36	122.263	111.4	347.609	149.426	176.574	95.0776
	277.975	312.181	106.548	-111.79	118.442	109.429	341.299	90.7301	456.597	106.329
	258.038	305.698	-122.91	110.896	114.493	99.7294	380.343	90.9283	453.18	146.719
	276.887	303.157	-96.1649	141.525	173.803	105.236	81.4906	94.555	349.503	111.263
	59.8185	210.39	115.334	116.782	137.188	341.6	340.326	105.764	449.904	105.56
	298.294	300.581	-137.463	90.0432	88.0045	985.344	93.4614	113.252	111.565	145.69
	277.949	309.963	103.426	102.779	117.648	101.011	126.395	116.124	124.716	118.692
	248.163	286.783	103.207	104.192	106.471	94.0686	333.264	96.9113	467.416	85.6538
	270.99	315.315	-121.583	112.03	206.27	-113.696	355.304	105.228	456.725	105.529
	307.506	282.844	-98.5275	113.031	106.331	72.7112	575.767	109.743	108.695	113.683
	286.987	298.917	118.633	107.869	95.9974	108.767	375.538	111.752	469.787	114.749
	349.763	-445.881	-130.89	94.546	126.746	86.9533	351.075	118.782	444.645	118.246
	284.914	291.277	-139.563	100.995	114.476	111.699	366.108	119.189	117.218	114.979
	219.977	294.267	-96.8122	115.67	105.399	74.4506	349.323	120.133	106.097	91.8507
	91.212	288.957	104.985	67.8492	108.61	72.8444	325.73	109.405	115.584	117.411
	274.456	294.1	114.946	143.977	204.318	339.143	368.971	107.408	465.456	108.34
	253.549	106.296	-101.361	57.296	110.607	311.55	98.1704	102.908	462.908	119.053
	82.4019	273.686	-96.9014	112.331	104.276	102.398	351.72	108.806	449.516	117.038
	277.775	312.363	126.047	112.627	95.6032	105.748	356.74	106.592	114.654	97.2046
	247.771	293.667	104.849	104.055	113.885	105.394	350.902	114.411	404.987	113.514
	56.3273	307.275	-113.449	208.857	108.059	918.865	417.847	46.716	460.347	123.544
	253.952	498.372	97.7885	104.847	102.238	328.099	352.726	122.925	455.204	103.134
	54.9773	266.009	102.199	134.526	107.598	318.94	363.054	124.442	466.345	122.799
	255.64	291.645	99.4621	91.0741	108.146	364.609	310.382	119.289	426.346	94.2638
	260.59	310.422	119.295	105.077	124.004	93.4344	74.3983	217.78	123.931	103.739
	281.375	314.77	123.588	-94.8262	97.9976	100.295	338.922	108.985	452.155	114.532
	63.1711	314.35	133.304	96.4462	125.257	55.996	64.9309	100.722	446.201	103.271
	-54.0369	313.773	98.0301	123.845	89.7626	90.3407	274.297	96.8493	458.892	111.595
	269.293	306.788	-120.84	109.136	112.771	100.907	138.224	107.262	123.169	77.5242
	258.187	302.473	-127.363	88.8009	210.985	337.102	319.549	116.495	267.858	108.569
	-63.1958	301.422	128.529	107.087	131.439	104.595	369.801	102.589	468.39	117.234
	262.73	316.052	-125.339	92.1963	168.358	107.994	356.705	115.172	118.188	104.072
	274.983	295.091	113.54	97.6087	111.623	172.373	351.937	110.627	469.496	109.735
	277.613	305.139	97.1969	95.1761	112.463	98.3708	360.45	101.741	326.844	85.848
	-81.2288	120.186	-86.0341	91.3536	88.9188	96.6743	80.3646	103.322	472.924	102.009
	278.652	294.821	-125.278	197.002	153.381	100.811	328.038	96.1052	461.201	122.207
	250.074	294.069	132.381	105.369	95.1287	90.9108	343.844	93.8442	454.932	116.848
	253.576	308.56	115.111	95.5797	115.257	94.5045	71.4034	99.0395	479.627	95.4494
	281.407	-109.358	107.88	191.903	131.562	106.798	358.399	126.106	456.542	99.3014
	89.6191	317.701	130	117.031	117.749	70.9785	391.298	99.3062	123.548	106.664
	258.894	292.504	-111.75	201.09	121.827	99.3102	336.396	112.59	126.447	104.752
	292.368	298.046	99.0827	106.554	133.299	83.8621	327.016	94.5993	77.6236	112.827
	92.8361	289.019	-98.155	96.4552	124.987	87.0837	71.1559	127.004	457.538	103.406
	305.475	300.603	-96.1865	-63.0663	110.643	94.2781	354.168	-39.1435	87.0355	108.869
	305.562	303.321	-97.8409	110.771	94.4846	63.4726	360.158	106.284	469.344	111.853
	265.948	310.48	-139.09	125.288	103.094	89.5926	335.953	94.6601	457.312	97.6715
	281.8	313.497	116.457	-119.176	112.835	350.463	352.703	78.013	461.881	101.696
	264.967	285.254	98.2388	107.085	123.78	99.0954	386.26	92.5466	483.332	117.227
	390.04	294.017	121.766	197.575	107.751	81.0489	412.87	118.768	470.496	116.219
	290.291	291.624	-115.83	-113.595	97.7645	172.749	860.43	127.939	452.453	106.31
	275.675	116.133	-123.991	109.526	97.3797	86.2368	345.657	101.611	475.543	109.188
	267.052	301.959	122.502	95.0005	117.349	87.9115	345.212	107.795	465.918	119.156
	297.118	305.213	99.6643	84.9106	116.101	111.593	-87.2176	111.985	465.803	119.785
	83.0938	293.848	133.336	91.4671	108.159	-95.0864	324.034	120.803	442.915	98.6857
	283.03	306.449	132.646	101.28	115.497	297.134	364.307	70.337	115.649	109.204
	329.341	286.133	-83.3124	107.881	123.477	93.1578	358.654	111.022	440.417	99.408
	268.131	315.009	106.702	183.289	104.037	342.027	80.3863	86.3452	481.227	117.853
	277.319	296.869	124.906	108.643	119.906	101.621	74.1775	93.3381	444.101	118.864
	270.829	346.204	112.659	100.489	115.202	690.88	333.648	101.407	466.03	214.204
	49.979	283.576	80.9494	-100.215	110.465	102.298	90.5371	121.278	457.085	116.834
	266.46	296.623	111.954	57.0781	108.28	336.275	382.828	116.248	468.611	112.288
	252.342	-97.7078	139.716	113.776	121.828	106.934	332.831	95.1886	-164.858	87.1967
	270.168	303.102	-111.86	94.7614	121.072	100.394	409.231	136.474	470.069	109.022
	304.826	303.337	118.332	89.8173	118.621	341.902	68.3767	85.2339	473.562	93.2663
	282.84	301.753	-139.055	104.461	155.358	351.264	87.0101	124.342	522.481	106.82
	285.151	82.7942	100.449	176.129	109.449	93.3735	356.205	105.172	506.59	110.375
	129.67	289.634	-128.717	-99.7757	110.856	555.878	352.022	125.589	538.605	113.871
	101.428	307.736	103.402	203.823	115.95	98.8104	416.96	100.678	447.67	104.122
	274.978	300.072	124.129	101.091	118.189	142.003	362.678	106.667	456.177	125.367
	274.876	309.935	-121.381	109.913	97.1212	88.5895	333.408	115.262	121.506	102.092
	276.159	325.521	117.861	95.6601	92.9466	93.1912	359.662	109.055	457.518	111.008
	294.203	297.409	127.277	109.439	131.806	90.5427	431.28	116.191	506.004	92.4734
	295.935	298.786	-135.694	105.574	111.231	96.0325	371.982	105.473	458.894	111.876
	265.683	310.784	-89.7775	104.411	113.687	1930.86	294.222	97.0311	125.902	115.436
	260.03	313.26	154.226	114.251	130.956	352.781	361	52.9675	443.596	113.56
	285.492	127.319	-119.773	96.6554	114.271	83.1799	71.6762	109.602	349.279	107.285
	282.372	296.247	112.882	109.789	110.401	127.578	358.074	97.2556	71.4234	85.8793
	272.498	-99.2687	-104.523	95.9797	195.322	90.212	87.1679	107.395	72.6974	110.027
	282.706	298.855	103.505	73.4233	121.959	95.5173	355.115	95.2653	119.694	109.468
	272.409	311.047	102.786	98.5584	101.311	85.1509	350.571	107.388	113.045	116.74
	262.34	318.907	-128.381	106.917	100.04	346.204	360.136	93.0087	448.344	116.831
	276.391	308.116	-127.57	112.857	133.418	495.371	351.292	110.074	751.787	128.857
	292.393	284.841	96.3662	114.513	119.411	-108.611	95.6209	95.0496	107.501	111.21
	277.493	303.368	94.6503	92.677	120.709	336.407	75.5096	110.43	97.5384	120.556
	274.897	303.704	116.161	142.31	121.938	104.628	341.425	106.726	107.94	97.3025
	293.233	300.754	96.8465	108.55	94.2489	-111.715	346.819	109.837	451.105	117.821
	108.639	301.01	96.677	118.951	180.568	142.278	370.339	114.038	493.936	102.591
	246.451	301.275	-124.595	108.543	103.227	106.956	344.768	114.91	60.8317	107.269
	1919.1	314.868	128.423	200.691	123.492	117.203	83.4571	104.027	479.43	110.609
	269.415	312.853	123.797	100.272	191.108	83.9563	338.915	119.931	446.349	108.263
	284.937	321.963	113.096	163.781	127.953	69.7645	99.2087	115.733	120.528	107.199
	281.701	304.113	91.1097	89.0727	121.655	105.448	81.1873	98.0677	473.377	119.74
	271.636	290.903	107.129	113.667	126.307	96.5933	356.241	99.494	106.872	111.315
	245.937	309.725	-111.296	-88.4731	124.598	89.6546	92.902	112.779	476.755	100.335
	66.0877	-97.9397	103.971	70.9849	115.22	60.3929	82.2704	134.023	466.377	117.495
	286.069	322.735	117.687	110.783	100.843	-108.291	383.347	111.681	449.014	94.2231
	286.837	60.5199	114.687	106.432	83.1753	100.066	339.805	114.164	106.077	118.13
	269.743	315.096	-110.48	95.6614	139.063	104.669	338.46	122.316	114.22	106.266
	308.359	298.169	111.42	61.6428	115.888	884.52	349.808	113.526	455.266	102.064
	271.104	299.319	145.681	96.2418	117.48	338.72	351.249	114.767	396.472	120.577
	86.4679	-107.416	128.421	108.169	94.5752	97.9443	87.2787	108.33	452.543	102.495
	126.192	102.924	112.337	202.603	215.073	105.347	345.479	130.207	436.614	87.193
	256.929	293.778	104.436	111.587	104.886	534.923	83.5961	109.947	449.377	117.474
	282.765	323.624	111.044	120.813	112.286	74.1561	353.185	106.455	467.554	112.889
	262.803	293.567	140.417	105.411	138.999	88.8119	74.5335	104.649	469.628	108.111
	257.054	315.628	109.541	102.52	97.2009	73.8304	706.227	112.507	503.473	108.711
	288.64	298.097	105.485	298.561	175.155	90.7529	317.107	88.9914	114.312	91.3598
	281.648	117.935	-113.002	99.0464	179.817	117.454	52.9993	122.655	450.12	113.041
	278.297	98.2788	116.709	288.103	169.255	99.8562	120.164	103.529	127.239	117.315
	266.34	303.183	128.255	93.7918	90.4819	71.8273	334.012	169.333	716.851	104.634
	52.0343	296.751	-103.109	62.4356	110.06	83.2496	341.691	125.444	499.157	96.0245
	285.999	319.58	-105.833	84.8841	110.686	75.8073	352.265	108.299	474.949	130.303
	269.515	302.801	88.7625	301.697	108.212	364.664	346.444	102.358	158.524	103.732
	283.174	311.692	107.827	97.8747	104.219	336.676	99.8515	116.611	450.954	116.775
	282.042	296.065	102.9	99.7934	108.883	326.39	343.669	124.679	455.285	110.979
	288.63	298.82	104.045	96.1753	111.013	103.021	99.2129	111.536	146.362	113.512
	281.719	302.556	-119.446	92.6232	111.201	138.145	326.91	125.426	421.091	186.975
	239.736	332.23	-124.215	-118.63	111.354	101.877	352.923	131.773	462.382	120.31
	97.7439	292.688	112.606	102.555	105.847	99.902	350.568	106.193	474.324	224.761
	283.155	351.664	-98.3612	111.676	102.846	120.489	349.319	128.504	111.26	104.688
	113.124	308.239	-107.049	96.3476	133.975	103.905	341.101	184.464	482.036	111.683
	257.031	299.035	126.362	110.414	120.274	2270.55	71.8013	42.5693	490.081	112.478
	264.542	302.22	106.986	93.9975	101.875	98.8323	95.0566	109.258	210.551	102.493
	253.054	106.97	140.777	119.763	100.909	-105.957	361.096	87.8411	463.037	103.444
	52.4921	-115.582	111.623	101.118	133.729	114.065	356.78	97.3409	463.236	111.74
	94.2747	306.003	-122.662	113.589	117.585	99.3463	-81.6676	86.4272	483.72	101.499
	298.645	296.338	120.691	116.13	145.488	104.709	67.5164	110.558	115.923	105.455
	150.094	301.521	110.146	97.1425	106.778	99.4097	366.669	110.201	450.602	106.09
	272.868	298.865	186.023	91.7472	133.294	100.759	360.774	51.756	942.891	106.942
	285.131	304.562	111.241	99.4902	87.4301	296.08	370.133	99.8409	455.34	225.736
	-71.1803	340.909	-79.3878	295.147	142.548	89.8544	61.4515	97.9109	537.199	81.0611
	245.565	98.0762	96.3793	90.3477	109.949	338.812	353.971	109.835	517.341	124.476
	287.331	300.023	-105.694	118.241	125.618	72.5401	344.273	104.098	115.197	109.972
	309.841	304.807	117.918	183.626	99.7157	678.838	322.911	117.063	470.895	107.365
	284.739	302.121	115.973	88.5407	117.646	122.349	367.431	80.3378	519.327	113.121
	256.187	299.301	196.362	91.7596	213.118	88.8398	89.8695	97.3178	533.74	118.569
	248.165	309.142	116.192	115.171	114.012	350.682	105.598	114.508	105.16	113.086
	290.093	312.432	124.985	101.617	106.671	362.482	78.0884	123.266	353.485	106.377
	70.3544	300.439	91.9788	106.082	119.144	77.1227	343.335	103.805	125.089	112.894
	87.4174	-90.933	-91.5068	119.885	124.105	104.696	277.426	107.39	467.514	108.269
	253.842	302.108	125.774	-94.9149	173.529	82.0996	314.837	101.113	436.152	99.3227
	67.5227	312.546	133.231	118.234	122.442	112.244	364.783	105.533	325.829	120.195
	271.622	299.439	-122.027	113.673	137.551	90.3736	343.202	105.767	486.642	133.491
	314.446	300.71	108.079	116.888	89.905	82.1738	386.03	108.984	548.76	114.303
	88.9725	311.328	-101.76	81.5907	107.673	94.2726	348.403	97.0147	109.848	99.8714
	59.854	334.35	100.335	95.8227	105.458	139.958	371.133	104.276	462.197	106.766
	308.258	269.522	-108.024	100.062	134.457	98.6532	366.248	105.899	440.918	80.461
	95.6129	306.477	121.059	111.112	115.44	106.779	86.6709	102.376	110.142	-92.0116
	265.767	288.241	104.742	87.9464	117.001	78.0565	368.999	98.2116	140.094	117.317
	87.628	309.923	151.775	99.5597	89.8912	113.143	357.862	107.29	2863.89	109.226
	283.658	310.531	-118.267	54.028	107.945	79.1223	384.204	100.254	454.374	107.537
	70.8372	307.165	-116.524	42.5215	109.848	90.589	365.825	120.377	467.864	123.579
	280.641	305.602	105.715	304.565	137.476	110.592	56.5463	133.151	223.387	110.898
	282.755	311.342	117.188	117.926	107.172	185.671	64.5171	91.9134	456.592	111.163
	277.703	99.8325	100.988	161.103	127.54	120.933	81.7883	115.608	1510	97.8193
	285.215	312.282	136.981	108.699	89.8874	99.6204	428.089	103.05	111.667	106.295
	393.319	-111.049	-110.032	106.225	111.176	128.278	65.0265	95.515	472.461	107.105
	99.9754	297.918	-148.797	109.573	209.146	96.6838	362.162	107.955	100.313	174.151
	286.016	308.197	-156.687	121.416	120.053	83.0786	344.474	105.395	503.673	103.701
	122.059	309.332	106.612	92.774	127.666	330.818	60.5351	117.238	456.114	104.308
	267.315	292.338	104.807	144.189	133.453	99.8313	59.1245	104.75	154.923	99.3408
	81.49	305.005	-124.226	105.71	116.155	104.031	306.807	99.6346	438.112	112.227
	521.788	263.473	154.453	98.838	125.641	114.091	324.084	107.065	729.371	110.57
	300.718	296.428	-101.686	105.058	124.924	367.489	376.942	120.682	458.872	108.362
	276.143	308.715	100.239	103.42	98.7079	92.2824	90.6042	106.312	43.5567	99.405
	260.674	294.842	102.281	198.168	167.18	9863.93	356.906	118.499	456.96	86.7185
	94.4301	297.249	64.9679	124.878	163.937	83.7332	331.536	116.912	460.987	-39.2322
	268.957	310.573	114.402	94.098	118.234	108.747	126.342	63.5812	55.9341	93.1356
	95.4313	295.036	99.1823	116.238	102.208	104.912	981.171	120.018	466.381	114.042
	262.834	289.671	-110.684	118.019	103.534	8596.82	82.5955	124.901	104.767	107.37
	307.291	286.514	130.816	101.721	147.35	87.0098	866.108	108.127	458.127	119.396
	99.4643	285.87	102.827	77.2364	125.036	367.391	372.076	113.638	462.474	114.818
	256.99	307.796	118.031	192.271	111.397	347.763	356.804	115.148	454.596	119.627
	73.8782	314.187	125.811	97.8445	93.8493	76.7192	90.6283	99.6774	379.087	128.943
	252.054	321.52	-130.499	98.192	114.661	84.6296	414.325	105.065	104.206	118.132
	277.353	220.607	113.583	291.49	97.5177	-109.875	372.839	105.701	468.474	105.822
	84.5379	250.5	-95.9422	207.435	82.981	68.4106	354.957	111.833	470.063	124.254
	269.444	283.992	-110.374	98.4788	122.118	322.241	373.565	101.844	445.638	112.269
	51.3921	311.66	-105.943	207.673	115.353	106.878	338.585	99.2874	444.267	102.221
	53.9012	283.008	113.617	86.5649	106.614	99.4035	322.061	103.415	438.146	110.607
	274.968	299.079	103.595	94.5843	93.7365	103.397	360.71	101.505	390.025	115.653
	283.901	339.858	-106.584	209.036	109.189	105.917	354.494	101.733	-54.3403	115.958
	286.456	305.621	-122.336	98.9591	135.979	106.866	350.453	94.4563	438.644	100.729
	276.095	333.979	-121.973	-90.3603	101.514	359.722	329.673	111.332	80.1144	96.6969
	267.116	290.805	111.454	107.769	114.849	316.93	339.818	75.1814	526.061	108.7
	-47.9802	326.726	-93.6994	230.573	110.025	625.28	344.312	88.4459	455.631	111.373
	66.6972	304.31	98.234	201.213	113.418	112.792	358.06	110.663	476.835	228.544
	68.2411	291.357	-122.607	225.401	100.215	70.2378	373.028	84.8719	466.927	108.809
	265.833	313.622	-98.8091	65.4548	102.359	84.999	342.077	111.126	459.519	118.667
	259.188	302.764	80.7118	97.0253	103.635	341.949	345.636	107.5	453.141	91.9182
	270.44	312.846	113.748	214.074	112.588	345.753	342.059	113.649	446.329	115.768
	86.585	288.434	97.5287	103.94	102.768	238.8	272.635	88.1003	471.158	103.011
	281.686	284.725	106.602	131.526	92.7585	97.849	888.084	102.55	465.924	94.521
	275.996	285.157	-109.248	108.521	110.595	360.129	345.861	126.912	121.823	111.934
	50.0004	302.146	-99.0248	106.568	106.829	106.101	99.9426	112.689	461.451	106.211
	274.694	316.012	-122.179	110.743	90.6666	76.0652	75.2662	117.679	105.009	106.783
	284.943	303.643	115.37	230.278	87.4153	103.204	335.919	106.404	56.3686	109.639
	267.487	304.729	116.324	89.6981	103.623	86.9864	56.3421	116.378	452.231	110.507
	291.215	295.153	-110.102	202.772	96.0591	330.38	340.061	112.116	451.683	110.394
	271.313	283.206	104.775	-37.2238	120.304	106.358	117.53	96.9431	105.462	165.788
	282.89	297.888	-146.486	115.524	131.287	197.859	120.725	122.635	470.221	116.731
	271.501	294.397	171.099	293.337	95.0366	113.767	71.204	132.613	460.5	105.85
	273.456	295.988	121.676	108.071	112.617	95.023	-69.3287	101.918	121.946	103.25
	-46.3612	299.765	96.1067	-121.201	102.673	83.6517	342.065	108.137	478.332	107.688
	313.307	49.2478	92.6665	106.102	103.69	-93.9126	387.574	112.049	458.576	97.2675
	308.471	291.676	100.199	105.488	110.043	87.2696	358.41	103.115	484.209	160.653
	280.284	294.145	109.619	112.474	115.453	338.756	348.29	113.422	464.854	104.395
	66.4495	295.928	97.196	113.108	156.071	84.3908	341.476	120.878	115.063	105.658
	133.756	310.414	106.192	102.731	112.924	346.048	349.939	104.576	458.337	124.912
	282.254	99.0672	107.295	115.295	181.302	341.686	113.39	116.521	356.977	105.511
	301.037	314.987	92.5293	125.57	85.9704	93.8924	190.407	216.403	515.374	121.772
	63.526	54.2545	99.7351	84.0673	99.8057	87.0451	370.083	107.482	491.726	116.032
	293.861	295.961	124.392	103.054	104.804	185.929	69.8112	122.936	474.276	95.7436
	65.2493	95.591	121.181	96.1274	97.3571	192.602	339.109	103.795	115.321	102.856
	311.908	108.158	117.462	103.67	121.02	102.964	452.708	116.381	-116.819	109.414
	259.07	288.776	94.5762	113.073	94.9739	114.825	114.638	110.767	471.948	110.972
	289.54	325.024	113.79	103.451	109.111	116.439	342.123	97.5213	479.814	105.986
	287.345	307.05	123.967	133.092	109.255	228.857	397.512	84.0252	110.031	123.736
	291.25	319.169	-106.882	103.371	102.561	96.827	357.869	120.358	156.204	107.658
	277.012	117.53	-108.577	101.129	114.423	97.622	360.596	116.339	114.609	124.754
	286.002	317.721	112.293	193.597	98.3338	82.2714	346.953	122.507	85.8494	173.352
	265.821	93.0194	125.258	97.1668	92.7874	348.736	343.382	112.229	459.237	107.814
	282.072	271.471	-96.6177	99.6824	94.3576	318.857	340.465	106.084	429.027	117.476
	254.505	303.809	191.089	96.0923	145.753	-110.6	350.82	117.782	81.0327	187.604
	239.349	297.272	107.1	-100.196	108.394	88.281	346.365	124.039	422.985	109.392
	270.318	288.876	128.575	103.955	112.468	102.866	345.661	117.036	98.4934	116.33
	276.432	312.381	131.291	104.278	116.769	89.4232	334.597	105.94	470.714	115.038
	293.029	60.019	120.204	204.305	112.637	110.101	351.94	57.2996	476.994	116.97
	271.446	307.487	120.209	188.275	116.143	99.9964	337.539	96.4945	346.489	109.889
	266.547	296.656	110.912	224.034	102.195	163.766	336.175	90.7739	471.795	114.764
	264.426	301.198	-126.207	108.561	117.462	-112.652	343.53	109.854	456.312	103.432
	62.548	324.43	124.692	-130.249	104.139	104.038	376.026	129.339	66.534	84.4963
	272.12	305.073	-97.3413	99.2281	95.1703	104.148	76.1257	92.5916	461.881	114.022
	261.413	301.5	168.066	131.582	118.396	106.408	347.128	87.5844	475.443	108.972
	295.901	110.686	-101.971	97.2701	105.749	82.9063	116.769	124.034	524.214	113.623
	265.913	309.219	110.344	60.9589	136.683	108.736	67.0556	106.584	415.056	103.507
	268.945	320.843	104.953	205.344	107.538	-116.193	318.865	-67.0577	473.949	106.837
	278.68	293.557	-124.994	195.382	101.5	-55.9082	91.3895	96.8727	479.397	121.148
	81.7989	326.146	105.235	106.056	119.658	104.01	108.049	94.9317	475.613	112.308
	99.0912	306.003	89.9731	-196	90.4399	105.415	103.154	117.159	112.583	106.109
	276.834	275.014	89.2592	115.743	222.267	93.155	86.866	120.19	417.038	118.301
	276.875	74.6098	100.488	202.489	111.118	320.692	371.142	97.8099	437.743	122.281
	272.67	334.273	93.7625	96.6493	-87.1455	109.412	732.677	103.712	101.564	105.748
	-76.1619	294.472	96.1691	109.228	118.555	92.9237	343.049	112.294	463.425	120.345
	307.579	316.469	113.898	98.073	110.976	344.436	106.114	115.213	491.83	117.504
	281.993	297.983	-106.475	87.3714	114.315	1265.92	-120.474	150.285	455.058	73.443
	95.5273	92.1113	119.789	84.9462	109.376	351.022	339.83	113.01	504.533	113.152
	76.6542	284.863	-94.5666	92.6355	121.589	107.865	385.937	101.741	464.906	84.6234
	74.1219	316.813	94.8308	102.04	115.897	406.363	350.838	175.025	493.637	114.584
	83.7359	114.736	150.975	107.088	142.931	89.3779	69.2158	96.2452	529.286	107.019
	278.355	315.937	-131.741	56.2742	123.577	3152.75	411.872	111.474	443.009	93.8774
	273.603	317.571	-114.353	-98.6463	125.058	326.84	364.232	107.187	445.563	112.658
	-76.7432	62.2002	181.776	104.09	124.801	315.799	364.482	101.25	125.626	114.298
	270.998	280.758	106.215	-113.008	109.588	586.632	349.795	141.643	110.256	103.841
	281.213	321.564	123.24	99.8348	102.308	95.1874	92.5038	104.241	469.072	114.692
	269.148	309.769	108.098	117.317	106.248	91.9253	344.457	88.6363	117.737	90.8413
	237.528	306.854	99.6172	96.6037	105.361	95.9868	337.76	102.863	127.173	184.374
	86.5192	298.694	-137.128	156.821	125.808	89.3212	270.028	110.175	465.126	111.083
	263.9	276.092	-104.901	214.844	210.669	66.8396	277.903	80.1669	119.157	105.943
	310.57	308.904	-210.741	91.041	113.439	157.182	326.608	93.7071	474.009	98.5001
	57.1995	-102.401	107.971	269.916	160.278	86.6474	345.658	111.315	332.282	104.703
	282.126	298.704	-109.109	108.653	122.803	109.831	353.226	87.7064	462.217	105.606
	254.824	85.2946	110.036	202.645	186.39	108.779	338.4	122.257	465.938	98.2605
	283.354	70.6523	91.5327	401	112.614	102.299	97.9056	104.207	470.469	106.304
	281.34	296.445	-113.836	103.629	117.766	108.17	371.462	121.469	547.406	101.703
	260.575	296.42	135.438	103.297	96.6789	982.107	108.982	95.334	459.59	113.895
	64.4643	307.228	125.358	473.719	135.964	363.864	332.508	97.7407	470.072	97.1309
	270.628	285.854	-107.85	105.596	79.1035	66.2589	348.774	108.297	483.953	107.216
	270.163	325.922	-55.2276	90.4338	118.557	94.6125	81.1385	114.58	946.857	93.8519
	67.3435	319.164	153.04	92.1105	103.04	94.6801	354.793	121.924	363.782	160.42
	88.2316	300.097	128.341	72.5622	101.689	115.417	370.891	103.085	113.717	113.993
	262.681	295.887	104.841	-198.123	145.646	81.7348	80.2126	65.8101	85.7841	115.87
	235.627	307.823	98.6985	104.459	102.018	93.5167	482.916	82.6008	452.57	113.351
	269.842	295.789	113.407	188.176	110.01	112.605	287.476	112.394	526.335	98.8576
	265.785	294.408	-116.207	105.728	104.721	90.8917	223.56	113.358	464.041	99.0049
	265.114	311.654	-150.209	113.788	108.555	91.6157	355.413	114.12	471.401	104.215
	185.734	287.374	162.859	116.965	127.957	116.503	257.802	102.132	547.32	90.0798
	84.6647	285.966	113.123	103.504	154.188	70.3715	365.564	90.8675	625.185	115.012
	264.504	285.211	105.343	103.491	115.752	669.474	119.738	113.958	475.985	91.8026
	78.3888	119.834	106.457	106.996	130.709	103.008	346.572	127.159	458.01	111.88
	49.5479	301.79	104.037	113.435	135.083	99.1178	104.804	95.2835	200.137	112.123
	85.8018	327.267	112.872	87.2995	103.951	106.551	417.774	121.118	450.399	116.116
	65.0936	294.476	117.677	104.256	206.078	102.461	369.839	97.6337	456.363	108.398
	265.836	301.539	-106.261	73.3695	200.847	105.969	330.919	101.15	450.992	95.8461
	111.579	286.581	107.697	106.505	125.804	70.1763	362.261	138.131	474.153	102.633
	269.957	300.568	162.711	113.931	94.973	93.7314	335.162	129.023	462.776	119.614
	270.731	283.58	-109.342	38.779	100.988	98.9007	354.375	102.264	458.406	110.246
	259.781	304.265	129.769	91.3969	101.474	95.8519	377.252	116.021	687.357	92.1571
	280.309	282.532	101.472	117.02	105.606	91.2001	322.659	106.646	130.418	112.057
	57.5762	311.476	96.9156	-154.312	189.164	128.931	319.272	-56.9681	457.543	98.3308
	283.368	314.458	139.87	115.882	113.263	129.381	342.187	102.001	546.27	117.462
	258.113	295.786	-116.774	109.341	94.135	123.085	90.9046	119.312	465.99	83.8192
	271.592	67.8179	114.511	-85.5876	89.9708	334.157	326.067	92.1158	485.667	112.076
	284.212	293.929	101.491	204.871	122.488	1216.66	385.749	101.29	464.079	123.066
	261.423	263.074	104.059	90.383	117.492	68.7071	328.719	112.4	109.044	108.87
	62.5914	296.305	-104.954	-85.0873	153.356	103.338	88.5835	97.0717	474.106	103.136
	280.158	807.201	-108.533	132.88	116.794	942.289	407.514	81.848	109.533	111.525
	258.299	298.039	137.148	107.891	158.563	101.761	342.165	100.182	111.472	109.562
	78.1104	61.0892	102.839	58.6236	114.32	97.6224	320.934	106.492	127.823	121.928
	255.428	307.927	119.335	98.0461	-130.663	350.279	350.474	109.489	369.132	106.437
	99.9533	293.842	116.596	90.6476	116.379	104.891	348.188	104.595	114.283	104.886
	261.241	314.577	101.706	107.451	121.439	71.1533	339.71	111.82	957.297	114.535
	283.69	-99.5295	118.272	218.532	122.569	118.931	367.409	90.5462	105.669	108.534
	303.627	286.261	92.3563	134.242	100.043	93.2747	61.3893	106.435	102.574	95.4137
	284.722	305.378	110.326	116.123	105.962	90.3776	322.983	102.153	465.893	123.162
	261.877	254.823	105.045	-117.039	102.289	119.297	73.4454	101.242	112.692	106.343
	273.438	307.705	101.771	184.452	140.885	82.331	389.694	110.398	460.265	113.995
	281.497	299.556	97.2143	294.699	165.204	129.152	67.4607	94.6185	208.629	105.969
	271.77	287.243	95.8342	118.474	112.195	159.056	338.177	103.517	467.491	171.391
	275.024	310.739	119.944	-105.999	100.076	108.285	347.171	99.0108	462.11	109.426
	272.379	-118.804	-101.271	162.515	80.5788	88.3756	370.819	134.097	119.898	113.399
	254.126	299.36	-101.588	101.954	112.757	364.642	347.136	110.518	454.977	122.096
	281.981	294.219	96.4765	90.0281	86.5675	1720.64	354.95	128.308	104.37	119.031
	267.918	311.235	121.803	108.108	93.7717	130.6	388.558	125.814	456.89	105.829
	253.428	291.101	88.6653	113.372	88.9506	-112.427	128.911	108.635	121.625	104.056
	259.421	301.641	109.808	104.516	111.652	84.8677	345.515	105.241	454.207	114.812
	259.626	296.827	101.196	173.838	131.955	107.609	346.926	104.269	57.5623	120.115
	276.704	300.222	113.073	114.162	86.1983	127.366	350.85	116.615	462.288	100.877
	281.241	304.059	129.243	147.082	105.92	101.357	362.661	113.187	486.081	107.373
	86.8126	308.717	-85.7675	100.406	102.655	95.1361	341.409	107.87	121.221	111.783
	86.5829	-103.639	-100.262	71.3988	113.312	361.968	78.6469	111.316	460.831	153.469
	-92.5846	290.727	-122.676	-100.192	126.456	95.741	358.218	102.971	466.149	243.716
	266.531	92.9963	109.278	125.988	114.669	121.829	345.831	119.73	122.569	82.6996
	108.734	-109.307	-104.15	61.0784	100.225	81.2621	396.312	105.746	112.843	96.7371
	265.223	-93.532	126.039	59.9366	97.324	349.032	339.85	99.4691	470.969	106.094
	89.452	98.3621	125.556	98.9963	122.013	331.022	87.5312	106.596	451.371	107.306
	278.753	320.505	-119.334	88.6394	105.583	-95.1059	356.27	132.595	432.708	106.965
	284.358	-116.676	113.57	105.014	129.059	93.4775	369.851	115.752	107.196	117.627
	252.418	86.7875	-138.375	101.785	203.603	104.537	337.13	134.469	598.936	116.753
	291.678	92.1476	-126.539	-57.5203	104.979	90.8729	348.88	108.906	101.303	117.216
	267.786	-111.097	125.039	99.6024	203.248	81.1903	332.897	138.947	478.334	102.952
	266.174	311.853	-113.124	386.472	116.961	338.058	331.67	103.53	36.0326	100.665
	257.013	324.048	129.296	212.7	167.133	91.1133	346.962	106.089	439.55	101.237
	62.8759	292.879	-92.39	331.163	118.515	1117.43	335.437	117.476	440.765	102.114
	66.9173	303.56	119.172	151.219	128.945	118.635	343.076	112.201	463.579	105.237
	114.021	290.955	-136.009	88.8805	114.867	336.998	351.433	121.726	57.7963	113.325
	311.784	297.181	127.061	107.073	89.902	92.0384	360.643	96.9661	110.56	109.096
	276.668	292.699	107.356	109.177	125.144	85.5085	83.1968	126.713	119.695	107.778
	252.977	311.404	135.023	98.2159	98.487	101.506	354.81	153.681	378.679	110.94
	293.951	298.335	118.51	97.5405	98.0524	871.573	359.08	116.811	468.186	110.258
	271.207	290.783	97.5072	358.201	118.655	342.652	335.391	106.985	218.04	123.453
	288.622	300.804	-107.478	100.809	125.26	92.8739	346.535	102.238	443.569	98.5907
	184.465	311.566	110.77	-104.501	120.114	99.7613	351.492	107.478	475.285	112.043
	278.915	296.762	-93.7363	119.63	129.084	104.201	349.063	107.533	533.493	106.144
	261.654	305.978	110.009	77.0899	189.446	93.8915	345.36	111.673	478.215	100.988
	264.986	303.991	151.351	398.473	123.009	112.318	346.041	117.785	466.977	98.9537
	58.7905	300.574	97.1251	98.8235	106.691	91.1598	69.9012	121.839	111.369	108.914
	244.645	295.578	-117.293	71.291	104.164	318.262	348.719	125.283	470.648	114.856
	-74.3723	300.528	110.157	90.7202	106.79	305.581	355.931	108.44	535.349	109.521
	289.371	289.576	104.761	96.5153	113.154	98.786	356.689	100.469	461.611	118.96
	268.303	303.642	96.4705	85.0436	100.058	73.143	363.986	101.166	477.468	103.445
	112.256	90.0008	91.3867	200.082	131.7	94.5132	369.204	95.1112	437.372	107.164
	-101.7	92.489	93.9417	87.6397	118.637	354.521	334.253	104.493	117.682	103.772
	282.237	318.083	110.559	96.8628	123.988	1347.81	320.588	112.292	441.153	98.7143
	277.516	304.904	-99.4744	188.092	112.637	96.9045	354.761	110.084	464.687	115.386
	290.063	318.277	122.638	99.9104	124.661	-99.7636	355.315	108.154	459.366	101.336
	272.263	299.772	102.555	273.081	119.511	89.139	329.757	86.8886	468.458	119.005
	52.8787	308.124	-121.034	116.463	109.019	88.1051	335.989	83.7605	394.349	111.823
	278.11	301.259	136.59	115.575	124.715	1051.05	116.954	93.84	451.804	102.102
	270.539	309.882	120.447	105.203	93.1426	349.722	55.4508	109.478	118.01	106.548
	71.775	282.492	108.849	42.0983	105.43	88.0524	104.255	115.928	474.689	106.785
	274.612	330.069	102.666	109.656	125.368	88.0476	353.848	108.539	140.042	104.713
	279.811	311.55	114.706	98.732	108.724	95.2963	348.906	107.692	459.586	99.4598
	298.351	302.961	-107.101	86.94	97.5091	93.9401	356.39	102.19	465.361	107.966
	287.589	313.351	100.818	114.388	221.473	84.9598	371.523	88.2126	452.803	84.2141
	287.485	319.839	-98.1137	106.002	115.175	114.679	390.039	89.6982	451.571	108.971
	278.543	281.063	132.4	99.812	113.115	108.73	80.0193	120.966	480.297	107.928
	267.851	324.47	-123.518	-65.6814	120.58	113.561	362.372	107.732	455.536	121.382
	237.239	319.13	111.696	103.984	132.603	109.357	377.58	106.385	456.112	107.132
	296.779	102.228	104.785	-228.98	90.497	97.3828	346.335	101.58	117.183	105.978
	263.379	328.004	121.614	229.73	97.6405	132.92	81.1253	119.658	118.414	97.3573
	267.611	304.396	118.128	280.396	103.2	84.0046	72.651	101.368	446.298	103.43
	285.242	301.734	119.979	-98.236	105.649	83.2436	330.776	105.668	445.163	117.135
	295.124	303.835	-134.551	109.438	82.2221	105.542	60.6302	107.558	550.649	108.79
	90.0766	299.227	120.045	110.64	127.473	81.9999	323.696	112.472	481.616	-27.8053
	-89.173	296.425	77.6695	98.7107	150.076	133.164	373.12	114.885	463.121	107.483
	271.148	291.809	-123.043	201.863	135.664	105.317	341.504	89.3429	485.49	115.399
	247.905	304.022	93.7818	93.9096	109.935	84.9687	345.845	119.439	469.698	111.859
	94.1286	284.276	-110.107	89.6782	108.301	331.328	362.381	-47.3767	125.799	124.961
	280.743	286.327	-93.3632	283.111	158.599	97.6379	357.912	125.503	537.446	121.577
	279.202	88.9729	169.526	100.916	117.027	78.1057	80.5305	73.3655	131.149	119.689
	269.143	288.221	106.132	196.613	208.259	119.202	83.5456	96.4283	460.869	113.913
	273.406	310.901	-101.591	139.514	93.4816	87.6348	346.891	113.933	434.621	116.646
	261.505	285.737	100.556	97.8497	98.8874	75.4437	455.516	67.4206	448.505	115.878
	87.0762	298.811	125.812	117.885	105.071	1086.09	68.5488	111.428	115.123	112.368
	267.063	286.913	90.9549	97.4489	106.388	91.9355	343.298	112.378	456.907	139.182
	355.029	99.6417	-103.396	51.3597	112.404	90.9044	342.38	119.222	492.742	116.311
	280.989	270.664	-101.382	-93.5744	142.824	62.094	334.9	97.9709	133.733	104.458
	257.897	318.365	95.7706	-54.5164	112.263	80.9812	70.3827	111.909	465.717	97.0918
	84.7748	72.1733	89.1105	102.852	106.199	122.222	346.801	106.305	209.484	119.263
	62.1748	295.665	-106.94	85.0674	124.769	99.644	82.3782	113.942	455.917	99.0538
	276.849	304.488	-99.8189	106.918	98.9182	1604.82	397.21	113.071	54.9128	113.118
	260.91	301.164	120.094	-60.9996	124.449	1417.26	368.113	108.318	472.143	103.154
	277.912	288.491	103.164	94.4581	95.6718	352.176	321.442	113.616	471.55	112.564
	269.606	313.336	-120.645	102.992	115.651	-121.273	299.041	155.017	123.822	102.279
	278.19	292.652	109.948	-112.783	117.997	580.227	327.78	164.251	441.256	76.7916
	251.303	319.862	106.991	100.789	128.104	110.812	363.897	99.8046	402.202	118.961
	278.531	301.805	92.438	90.2849	109.521	335.379	90.7223	103.94	108.886	97.6226
	269.206	299.569	122.41	97.9908	125.422	98.2983	355.567	44.9161	464.475	102.873
	274.901	301.566	97.7507	59.5416	103.013	-127.338	64.9961	121.741	473	100.64
	279.2	279.532	96.206	148.827	104.887	79.8116	350.567	122.012	469.44	112.962
	79.7267	306.914	121.013	314.216	101.582	92.6522	339.76	103.129	455.418	116.676
	326.772	306.133	125.604	113.526	117.642	92.5417	926.042	109.377	469.821	112.248
	281.756	314.408	-130.171	83.8767	112.19	95.7348	361.173	102.267	442.674	105.579
	284.834	287.81	-91.2877	94.0565	114.78	181.968	264.718	89.0757	471.897	118.509
	265.794	80.3119	-104.722	102.075	104.356	94.1918	345.308	96.2874	487.53	124.321
	282.61	296.958	118.724	112.823	99.4554	101.252	347.744	123.009	488.009	116.82
	105.67	298.609	102.434	105.943	101.322	325.298	305.653	106.755	477.809	219.06
	281.587	323.181	122.115	87.1834	124.18	95.1084	363.983	114.68	552.569	110.849
	266.446	56.0719	-98.8379	101.031	87.2281	88.1702	410.783	113.857	533.682	117.932
	277.301	314.798	110.833	101.675	130.181	76.1711	375.781	136.25	110.727	120.251
	48.8764	303.633	114.475	90.9404	110.985	177.981	109.042	123.9	471.262	108.433
	288.229	300.081	103.555	92.3503	112.83	1030.29	275.035	110.397	474.502	110
	76.2064	307.419	-114.984	-78.9273	86.9714	209.136	331.341	86.2703	476.353	135.256
	61.7964	298.742	90.8337	86.9517	104.733	97.7878	303.481	123.575	436.519	122.32
	93.4059	312.65	-106.097	61.23	104.401	89.6971	64.7829	123.99	100.533	126.174
	279.151	301.762	-116.946	108.025	109.018	105.879	83.2471	98.2541	114.71	115.46
	260.707	304.701	-113.314	116.356	100.737	82.6316	375.365	102.284	104.723	142.514
	80.1789	303.168	108.413	99.7234	110.264	75.3713	427.178	97.8606	468.271	120.236
	54.2323	95.7121	151.11	144.898	237.72	112.13	329.822	98.4174	456.634	124.832
	261.399	298.693	-116.737	266.549	136.087	105.167	432.833	91.8949	470.411	113.59
	91.9987	113.948	112.527	180.668	111.398	103.611	259.201	115.007	115.567	118.229
	235.62	302.369	114.202	203.849	188.467	105.199	345.027	96.5799	543.885	113.727
	63.6073	348.435	-124.389	94.4541	107.645	2046.82	352.55	106.253	463.176	120.531
	297.455	300.641	-118.977	99.0709	126.639	75.4684	793.207	109.13	447.838	109.597
	273.597	303.639	-121.981	111.865	109.89	95.5511	356.578	112.28	445.006	122.656
	255.027	301.423	94.548	206.735	128.402	87.7864	392.256	112.021	123.277	103.561
	277.195	319.061	112.202	108.663	155.432	124.289	378.403	111.698	451.701	111.894
	254.418	294.186	-131.122	209.37	98.1694	95.9393	352.647	125.402	133.592	116.956
	274.81	302.812	110.898	237.759	102.566	83.5201	279.619	113.622	472.229	117.857
	99.7313	308.53	108.353	192.874	93.6437	134.184	361.351	111.648	467.28	105.454
	137.905	323.321	108.075	113.073	100.298	111.808	106.17	107.684	101.869	105.404
	239.898	107.003	116.481	116.209	167.887	79.5097	360.819	108.869	46.0396	114.009
	273.957	295.856	74.9701	100.104	109.09	86.3187	346.017	102.947	475.442	119.802
	291.794	320.22	-117.161	82.4568	116.372	152.686	338.718	92.0531	470.45	118.313
	124.837	303.377	-96.7128	102.791	85.8051	139.722	372.715	107.446	738.581	130.02
	326.748	301.222	111.995	90.3595	102.559	107.058	348.326	98.3154	127.278	111.642
	222.113	118.615	121.839	97.824	115.408	357.509	365.916	89.1456	463.012	103.571
	309.958	284.53	-115.991	207.019	95.5997	332.474	109.474	89.0742	123.672	136.838
	46.2059	320.546	119.708	196.496	173.495	96.4394	347.306	116.057	454.782	108.036
	548.32	312.036	-95.3504	112.717	106	81.8048	355.253	105.27	40.121	109.43
	254.708	334.687	-87.078	207.819	127.812	249.941	320.844	94.0276	111.739	107.874
	275.527	-68.0535	-87.9403	106.698	101.306	301.8	-91.8245	97.5876	465.831	116.541
	253.71	289.306	106.879	84.0305	106.175	-152.904	96.0562	99.0557	474.661	114.715
	270.095	285.041	-93.998	71.3956	91.5099	107.449	352.581	158.663	466.869	107.575
	248.374	304.261	-93.4149	113.535	98.464	94.867	59.9585	105.998	472.158	111.682
	68.3543	287.704	128.684	112.583	109.399	84.8392	97.5857	107.339	-91.9808	116.259
	290.707	961.305	-104.333	104.892	120.047	100.431	370.959	97.917	425.707	112.119
	255.181	-85.6642	113.726	98.1642	172.869	120.584	373.877	124.74	466.905	103.863
	-67.586	295.956	106.723	59.3808	104.52	90.8637	103.037	103.514	520.009	108.441
	291.447	323.028	-100.561	90.6789	106.296	5320.05	347.238	115.589	446.172	106.494
	284.524	312.345	-88.928	101.385	125.663	128.654	85.5888	93.9277	461.367	106.648
	279.089	116.659	94.2905	48.2397	88.2192	345.221	95.5746	123.074	449.761	113.078
	242.71	291.852	98.5986	-112.667	107.457	86.06	334.794	125.467	469.75	98.4733
	256.407	323.671	104.011	93.2738	104.172	-86.4826	75.6243	116.411	469.109	104.718
	289.268	298.977	108.773	291.706	111.619	-100.122	421.078	109.493	37.3246	114.282
	281.926	289.366	111.505	118.438	113.518	91.9668	321.327	110.643	451.286	99.6521
	260.617	296.484	121.215	110.708	111.124	85.1255	345.486	101.782	449.805	98.2772
	94.7214	-109.585	98.2403	92.9367	85.699	92.7376	279.334	101.574	445.358	111.336
	276.772	106.017	-125.272	105.428	97.2873	103.257	362.816	107.881	99.0238	102.295
	254.808	109.069	-121.598	107.768	134.352	4336.66	278.853	100.422	451.886	22.0019
	259.81	285.174	113.138	92.9586	128.573	93.3967	336.462	87.005	121.965	109.485
	267.577	297.222	153.117	90.8124	121.292	88.1063	82.1183	124.086	-67.1777	111.647
	263.749	277.028	-97.4568	78.9053	129.048	2690.21	336.639	99.4869	114.938	109.509
	282.602	291.842	-101.426	100.338	107.631	86.9936	367.23	101.061	472.562	108.34
	91.838	275.792	119.443	207.745	102.212	99.7239	361.624	107.507	475.609	47.105
	269.896	301.372	90.5493	89.6384	89.0051	84.3185	253.56	159.378	424.019	114.705
	269.469	303.943	124.152	198.249	106.614	968.273	364.712	104.718	463.28	104.366
	248.518	103.303	98.8131	110.94	113.988	343.973	364.475	98.1176	458.578	108.015
	253.046	301.297	-102.858	-94.5998	123.354	90.5862	332.532	207.786	524.227	88.5965
	253.469	282.919	126.277	93.795	131.534	113.278	358.93	125.639	119.258	125.636
	274.488	296.791	-108.998	97.0358	127.065	104.016	333.915	110.35	122.348	109.432
	101.349	312.695	93.0544	203.897	114.678	93.4241	343.226	115.707	438.941	79.4772
	279.623	315.765	99.3811	106.505	99.1203	92.1635	354.866	95.019	111.11	115.821
	267.601	314.589	112.044	92.2869	122.178	347.385	367.913	116.269	448.906	112.575
	259.931	296.981	117.131	113.135	131.478	94.6	366.994	112.008	541.253	114.448
	282.301	310.897	-121.549	109.241	118.373	92.1778	479.857	99.4047	454.995	119.401
	286.681	297.791	117.189	185.946	121.043	91.4674	128.697	95.2837	983.818	112.113
	50.1736	296.699	136.571	102.412	118.363	78.5846	360.442	102.409	513.017	108.233
	264.929	286.771	-101.005	101.015	109.317	81.049	342.446	112.391	348.408	98.2723
	244.316	280.57	113.344	92.3696	155.029	138.862	340.944	101.649	482.804	118.052
	280.207	111.024	-109.468	92.8362	112.522	134.702	92.1658	131.214	439.203	110.837
	244.707	302.984	91.1237	73.0964	118.816	99.452	-43.7564	114.27	491.882	109.855
	241.025	309.709	-110.72	91.0097	105.993	181.104	81.6942	96.1717	491.066	110.566
	94.9477	293.694	94.2976	215.252	111.471	91.8853	59.9134	111.527	464.299	133.589
	273.511	300.743	-132.467	200.251	100.854	161.003	279.674	95.2363	749.421	112.925
	119.357	276.163	114.232	117.65	123.547	95.0865	347.011	92.6496	459.758	106.043
	120.629	312.9	77.9591	89.8645	129.2	89.5556	353.002	91.1399	363.679	96.8633
	94.8302	306.353	94.5419	208.38	117.74	78.7329	347.286	105.449	382.504	116.857
	261.664	309.716	109.108	52.2377	120.689	352.437	369.888	117.537	131.658	133.37
	281.114	294.684	-108.406	101.524	94.9801	92.9161	330.809	103.301	445.176	193.573
	279.557	297.067	-99.7444	367.61	154.048	106.488	337.67	123.109	447.297	117.666
	84.0109	302.394	106.31	303.161	102.233	79.1551	378.672	114.245	424.908	120.917
	253.603	116.159	161.748	152.873	109.664	335.511	94.365	118.289	1050.48	109.506
	348.164	327.082	160.501	105.377	98.7432	83.4391	368.416	106.689	93.8156	110.261
	258.952	292.908	94.346	119.652	130.625	80.4937	378.119	118.71	104.221	114.78
	267.63	291.762	119.062	105.24	118.651	90.4333	59.4177	162.259	467.504	124.246
	263.106	297.38	120.5	110.056	117.024	101.876	69.6348	120.046	444.728	102.91
	267.538	314.504	101.801	201.253	92.6571	120.977	340.259	104.827	469.089	110.065
	99.6283	291.676	-108.391	110.814	118.694	84.6467	314.526	111.877	444.35	161.58
	271.132	283.403	-110.392	98.9802	123.206	367.246	363.686	103.835	431.876	121.536
	265.334	318.032	-101.867	295.124	105.688	122.228	72.2171	115.72	462.756	114.569
	294.175	289.135	117.232	113.515	87.4645	98.3063	304.719	109.919	98.5977	110.239
	283.816	323.631	-108.919	302.003	128.425	213.946	354.236	115.717	448.835	115.89
	285.735	296.603	102.811	87.942	104.082	344.724	344.428	121.304	479.12	120.482
	291.798	314.783	108.016	102.268	107.701	100.075	353.027	92.4971	390.712	118.773
	251.316	294.77	157.18	-88.1212	126.463	98.9021	342.4	114.656	487.874	116.463
	301.901	295.653	127.533	104.001	94.1483	355.096	362.454	80.995	494.14	104.955
	76.0546	320.435	112.998	203.19	98.2471	92.3837	347.095	101.944	468.466	117.043
	270.246	294.386	109.134	84.7617	106.943	116.752	362.08	103.319	436.145	106.324
	265.863	293.152	-121.004	107.348	104.118	714.505	119.726	124.626	447.363	102.392
	120.169	307.309	105.178	108.219	114.203	110.179	85.3367	112.151	434.673	100.876
	275.346	287.009	108.711	60.6657	136.658	116.137	337.204	101.464	461.22	115.958
	292.367	293.366	122.337	276.254	116.273	3276.05	85.12	99.45	417.98	111.743
	262.426	113.298	114.447	206.741	101.248	342.081	75.4876	106.315	464.594	106.418
	273.692	275.192	-104.709	-106.019	131.249	320.851	351.136	152.06	471.615	112.105
	553.273	303.074	107.385	57.011	132.204	-112.456	327.792	68.9941	482.236	97.7455
	255.556	91.5065	113.442	114.098	100.134	111.376	-84.928	104.572	454.585	111.477
	282.632	306.783	83.7514	106.141	107.219	127.146	93.9809	104.416	430.547	118.414
	291.898	94.5139	-93.3832	110.169	106.458	349.27	67.7239	107.02	454.305	107.165
	245.098	95.2856	104.714	158.384	87.6618	94.2425	330.463	118.457	453.595	112.592
	269.839	290.366	113.071	100.016	110.437	70.038	351.459	114.113	467.772	120.04
	300.241	301.373	119.976	104.308	112.963	81.7179	355.736	115.275	365.648	140.84
	302.053	154.638	121.282	106.187	116.652	72.6693	73.2666	102.075	112.537	118.553
	277.568	314.144	94.0826	103.636	107.95	94.4486	347.678	126.58	479.656	108.322
	53.4649	-89.7257	156.21	195.333	106.905	281.503	334.484	101.176	474.307	104.037
	254.696	118.836	101.997	221.223	107.807	114.292	356.953	117.601	466.59	120.894
	235.263	292.807	-92.6781	102.539	121.483	3821.93	89.5581	109.272	468.121	128.775
	270.974	-114.89	-123.864	124.18	105.549	91.0998	306.816	108.601	423.407	119.189
	255.891	75.9132	-103.235	110.893	112.963	107.358	331.336	106.391	116.357	114.197
	256.357	320.799	-116.313	192.863	95.5786	79.8681	271.613	130.977	467.451	117.82
	269.404	289.362	127.444	106.118	131.673	-77.9266	346.569	95.5663	549.62	99.8591
	301.662	322.004	122.89	200.207	122.604	347.19	367.438	102.771	463.013	113.41
	294.218	300.376	94.2602	108.187	103.941	111.612	324.931	106.245	126.894	118.829
	249.695	60.0576	-152.721	131.583	90.418	305.927	425.204	108.41	126.232	112.374
	117.437	101.838	-116.09	194.911	101.905	89.1618	87.4743	101.467	626.709	102.897
	258.02	413.44	109.121	109.439	104.778	116.429	340.191	120.922	125.338	103.352
	100.715	286.931	110.169	210.924	117.736	100.157	109.383	119.981	468.791	120.848
	269.747	292.013	108.416	101.887	97.4954	100.807	92.9519	440.221	122.636	113.974
	259.252	294.292	-111.288	116.724	96.3543	95.6438	92.4144	102.633	117.291	127.646
	129.567	313.221	124.715	-105.837	118.43	91.2129	73.8612	96.8016	474.883	103.007
	273.483	311.434	-110.606	102.429	122.355	336.751	62.6527	106.247	481.013	116.127
	102.566	316.65	-132.21	199.396	98.1744	362.892	60.7511	112.464	478.599	115.133
	290.621	289.691	-125.178	210.724	112.135	99.2983	322.409	118.084	151.631	102.552
	287.886	299.109	-93.8866	111.234	129.668	96.5647	97.8218	97.1877	128.674	183.649
	293.9	304.277	83.6531	107.114	108.303	533.586	341.206	100.773	110.103	106.765
	244.225	315.35	-103.54	91.1799	106.374	-134.858	349.923	115.771	98.6576	111.624
	116.791	295.921	149.697	114.977	147.617	-124.271	359.279	114.76	458.555	94.315
	80.8161	294.123	128.229	113.474	123.368	100.087	333.796	121.368	462.965	42.7114
	94.1068	633.772	120.631	92.395	113.534	910.67	251.78	108.903	447.3	114.017
	114.652	317.093	87.4715	102.709	99.4427	112.234	441.009	111.792	479.655	89.8257
	257.97	313.205	-105.092	101.778	220.519	75.3507	74.8735	110.499	66.5508	117.221
	281.237	303.015	102.874	101.668	105.351	133.915	368.83	122.411	121.532	113.427
	277.13	-114.804	140.081	104.308	106.393	64.1997	364.995	114.48	119.253	104.532
	268.543	84.5171	121.528	105.366	106.234	339.502	348.208	108.738	445.47	98.5392
	272.377	307.508	127.96	103.465	100.976	2782.84	347.421	117.351	456.056	111.417
	133.705	98.8723	-107.717	96.752	105.59	51.2284	87.1611	61.9213	109.233	107.601
	285.676	320.171	83.0774	151.62	116.279	327.241	343.535	111.151	525.438	108.079
	86.6052	281.641	111.598	107.054	102.446	101.209	354.723	110.42	469.668	107.275
	70.1791	304.47	105.348	251.292	96.9038	116.329	301.424	96.2347	472.734	102.839
	275.693	299.859	88.4592	106.386	131.361	74.8954	347.878	110.282	125.085	98.2503
	282.252	319.274	133.265	108.729	114.168	-68.7076	56.6985	128.62	460.418	110.808
	273.373	59.5108	85.6622	197.168	120.303	81.0526	76.782	98.2105	665.143	97.9304
	284.807	306.567	178.76	104.929	112.97	77.7547	333.666	113	117.957	112.033
	260.295	291.73	-84.9664	71.8802	107.88	103.628	356.956	101.048	470.607	102.629
	267.931	274.748	-101.557	97.6568	100.858	106.239	361.692	111.869	106.772	116.356
	265.559	307.507	94.1676	105.277	148.903	618.678	345.169	108.776	455.56	100.474
	95.1926	282.565	109.265	279.58	101.503	190.01	69.3628	117.139	120.308	121.925
	-72.9073	290.581	-111.836	103.416	109.315	50.1464	365.216	162.838	126.401	102.972
	86.3424	293.951	96.5385	76.9092	102.73	95.0646	408.875	107.488	481.674	116.358
	63.6829	298.846	-112.306	-102.349	90.8498	314.533	350.8	97.8905	454.266	87.0234
	254.454	299.43	-146.657	92.4172	133.849	333.079	333.174	103.811	43.1565	105.87
	267.723	292.903	207.072	96.6609	144.55	101.04	77.0921	120.433	458.772	172.024
	282.319	301.38	-106.694	95.975	115.983	97.1766	335.576	108.49	116.765	113.182
	258.81	279.408	-111.476	-85.6274	160.34	108.397	343.166	104.98	458.174	112.173
	272.784	100.95	119.44	111.734	182.46	67.8519	386.546	69.0405	118.162	95.977
	269.144	333.038	59.3678	100.363	99.4452	160.18	115.075	117.874	455.522	94.1175
	280.201	302.005	100.354	113.445	125.192	80.6213	99.7104	78.6829	955.713	91.7983
	263.208	304.733	-96.1967	104.652	104.749	114.107	373.588	114.366	117.948	122.296
	89.6118	313.087	-112.854	99.5649	107.997	77.5477	373.863	114.11	539.042	107.441
	260.888	288.532	-115.872	113.075	117.112	1336.79	349.68	110.066	108.902	109.339
	93.9353	318.461	174.84	112.073	139.732	86.5771	355.451	110.951	174.429	120.289
	280.244	309.105	-83.8525	99.6822	118.493	82.457	366.259	130.919	441.209	110.38
	252.207	286.602	90.6759	-243.92	133.61	2533.12	347.659	85.6868	453.291	100.74
	268.282	302.818	90.9459	95.2983	106.599	96.0938	346.545	120.1	120.352	123.694
	264.247	297.438	157.367	103.138	108.205	101.094	347.655	112.958	495.973	94.8561
	86.0893	289.585	102.361	251.255	111.989	106.897	81.1374	119.297	464.664	111.338
	296.505	343.484	109.106	101.508	108.475	329.26	129.755	122.887	444.237	92.7537
	277.624	-83.5479	-120.201	102.344	107.346	443.304	369.959	99.2552	475.674	114.048
	275.904	113.047	-114.386	202.314	87.1914	350.665	345.401	114.5	-130.227	112.892
	285.069	297.391	-107.267	94.243	103.355	83.9782	342.222	93.6299	535.845	115.468
	283.923	103.031	107.731	97.9569	117.141	109.221	333.632	121.233	470.962	108.341
	265.438	292.75	97.8222	131.104	118.162	94.8123	344.615	107.724	488.639	104.88
	84.6901	79.8143	99.556	72.9183	122.767	99.7121	355.194	109.009	486.083	106.455
	66.168	287.688	104.4	79.1872	107.495	97.0097	278.997	87.9432	478.695	172.846
	576.421	303.138	-90.729	115.647	114.342	114.804	357.553	96.4232	477.747	125.279
	78.753	308.986	138.163	106.638	115.397	116.233	370.419	133.275	529.185	109.672
	261.134	312.003	-99.8734	-199.838	94.1158	118.793	442.3	58.9525	480.289	117.313
	272.798	297.837	138.452	304.898	98.6185	100.358	361.778	100.879	474.802	106.957
	277.568	300.551	115.392	210.7	115.259	116.664	345.801	119.792	469.805	120.544
	267.935	315.219	102.594	111.21	123.269	124.22	333.192	110.265	457.018	107.454
	280.948	311.003	112.641	105.067	111.23	93.5401	70.0295	100.931	453.66	115.836
	293.402	286.882	-101.411	252.402	108.949	307.413	338.051	101.435	321.159	97.6727
	293.557	289.533	-119.291	-88.4523	103.82	97.4954	95.4078	91.2278	454	117.478
	63.2997	297.171	103.19	201.35	114.599	343.438	415.517	112.408	109.26	111.599
	291.786	312.444	117.237	74.6448	118.761	90.9255	412.067	-61.9415	457.045	41.4746
	284.167	300.543	-90.6645	132.054	115.706	97.5829	-112.858	104.448	449.569	119.149
	279.985	-81.9874	-91.5989	102.925	104.602	100.792	89.1861	122.227	126.312	110.889
	261.02	284.136	-105.165	89.3689	102.447	342.342	363.068	100.224	450.604	106.501
	108.031	302.81	-123.05	101.67	153.799	67.2928	351.104	101.544	408.237	108.781
	-55.2941	286.581	134.915	70.196	119.131	82.8289	-85.2482	95.4239	464.099	120.603
	83.9634	307.495	126.097	99.0408	105.294	82.9308	97.9845	115.299	465.065	112.393
	86.842	307.997	-117.312	95.2555	102.789	121.974	70.8531	114.38	511.897	107.867
	271.258	313.387	79.4408	119.699	104.514	539.917	92.3409	106.935	353.264	117.302
	92.957	313.676	100.99	116.252	111.965	92.5751	99.7834	99.2832	38.6442	102.547
	279.243	291.249	-116.298	100.845	113.277	73.4182	347.534	222.361	120.621	115.691
	252.755	297.394	139.369	103.956	91.9213	91.147	356.071	101.522	433.145	104.853
	65.1345	105.496	115.374	204.552	190.231	94.2802	79.2538	114.118	527.879	109.977
	109.994	293.887	-140.035	103.573	94.3149	119.411	45.7899	90.4512	458.087	111.212
	87.9836	288.864	105.7	-104.688	111.602	91.6362	132.277	146.398	126.094	119.974
	263.083	291.254	127.076	113.891	119.783	86.5599	363.254	116.755	498.99	111.896
	288.498	286.245	92.0156	-51.6534	107.741	88.0827	397.827	116.173	352.613	104.044
	289.924	315.27	-113.847	203.322	173.846	96.6238	115.809	110.186	485.666	105.641
	76.6227	57.794	-183.968	114.014	105.758	94.8033	332.087	110.56	112.603	121.865
	256.271	309.828	100.964	97.3438	102.77	92.721	346.056	118.579	468.038	110.369
	277.327	301.984	109.621	118.272	99.8699	96.2173	353.138	106.742	435.503	102.536
	262.264	301.721	-103.892	102.068	130.674	111.212	249.964	100.627	457.654	93.5705
	126.505	98.7138	-92.4987	104.909	104.752	102.432	344.44	97.972	466.696	103.141
	276.243	295.607	110.071	125.031	101.732	337.598	364.835	82.5681	490.335	120.049
	282.925	296.727	103.574	109.613	101.775	97.8707	353.75	91.3841	453.748	109.085
	271.507	295.859	101.829	117.039	96.5258	93.694	337.474	107.736	451.661	116.958
	258.156	298.809	-146.175	101.493	107.165	105.951	354.518	105.068	467.909	107.228
	265.54	300.901	-111.634	117.237	90.7485	-102.138	386.127	119.135	466.134	106.899
	261.786	292.508	106.278	126.864	99.7565	87.2391	350.074	105.427	474.482	109.971
	248.641	299.887	127.846	111.311	128.107	373.021	123.762	119.218	484.088	110.204
	83.8283	286.95	-106.876	101.421	135.095	348.493	373.52	113.93	491.933	105.646
	272.313	87.2069	96.8452	192.188	108.182	83.2986	337.086	110.848	453.715	118.597
	-87.6013	297.006	104.05	96.9808	101.699	524.506	342.422	109.585	454.732	110.779
	75.282	291.399	102.105	109.664	100.021	80.1581	344.62	104.688	435.105	126.46
	258.563	292.657	111.733	99.5625	126.026	85.6661	335.19	102.027	450.172	102.193
	271.954	281.491	108.471	149.882	90.7727	349.336	60.3182	104.166	115.326	121.195
	276.028	296.483	123.569	105.068	97.2453	215.402	353.35	100.811	114.895	87.8859
	274.01	-135.541	118.274	92.8028	111.189	71.9835	73.516	119.375	465.422	107.395
	52.97	60.541	-111.656	-125.737	97.4029	102.447	332.461	89.375	443.607	105.37
	261.824	58.7048	75.1341	101.081	111.647	113.792	826.234	91.0504	107.186	106.831
	271.896	302.567	106.765	91.8495	110.623	71.9219	349.913	114.651	115.547	115.184
	89.8179	297.498	115.69	206.741	87.3396	1595.29	82.5473	90.4986	469.708	99.1072
	311.203	269.958	127.134	307.785	155.237	119.308	337.814	106.221	466.568	110.522
	321.895	325.166	172.502	105.619	120.356	77.6677	341.733	109.014	448.981	100.048
	257.546	290.548	107.598	102.442	83.0513	76.1008	360.437	109.872	769.911	123.731
	254.888	285.351	-100.708	90.3883	111.644	349.692	410.048	116.93	413.681	114.216
	91.9811	291.852	82.3321	194.644	138.525	64.6181	339.245	103.614	1394.47	106.739
	281.175	281.472	-102.766	105.458	106.23	81.1954	319.976	90.0426	108.093	100.845
	280.796	292.315	-107.978	105.635	113.619	300.451	325.449	118.783	119.668	98.0767
	66.7861	300.246	118.778	130.146	119.433	97.5654	66.3625	115.82	470.118	109.025
	61.5302	302.104	-110.864	102.57	205.33	90.2094	357.805	95.136	453.003	113.585
	279.757	319.081	93.0911	108.109	142.681	110.61	339.365	94.2272	474.895	119.26
	277.947	292.49	105.784	113.642	87.1718	104.123	347.35	113.224	126.417	118.309
	284.765	311.138	94.5103	101.058	124.782	87.9915	343.485	109.887	538.685	107.315
	274.973	99.5101	102.425	222.435	117.921	1775.96	88.7296	113.465	446.763	125.877
	268.834	110.16	112.024	106.547	101.866	315.445	60.8848	118.559	-37.6855	119.64
	70.0676	305.858	102.856	96.6946	118.439	100.497	373.672	110.891	437.912	-26.2637
	293.108	282.994	88.586	100.814	111.096	98.2618	339.726	87.3293	114.485	108.44
	281.045	328.68	127.814	113.359	103.298	121.122	341.509	772.879	652.582	105.785
	268.763	322.127	68.1357	55.1611	110.152	98.274	358.295	99.3641	463.001	110.093
	240.841	-92.3315	-107.597	98.1091	86.7613	197.33	358.028	110.748	97.7537	103.271
	-84.9754	305.888	-91.1787	100.82	108.265	94.285	394.896	121.64	465.095	132.603
	60.3373	277.078	105.63	102.441	122.579	355.879	262.247	87.8275	544.831	109.568
	88.3123	291.309	104.378	183.25	217.978	142.67	60.5165	58.3213	131.971	105.231
	265.728	306.262	-98.685	91.7883	109.772	110.932	360.259	114.462	119.466	100.554
	263.816	315.05	-96.8063	156.832	117.374	202.952	341.538	100.905	464.423	104.589
	54.8307	294.994	87.8552	285.405	99.657	102.096	71.3101	86.0712	448.149	121.863
	251.846	220.184	113.002	62.2904	109.939	-119.512	327.458	118.043	446.462	108.389
	287.556	290.882	120.843	103.333	92.9324	277.188	329.275	105.337	453.698	120.574
	231.307	305.623	113.862	91.8509	109.17	103.835	90.8448	108.962	439.762	124.729
	268.264	286.137	111.318	110.093	104.98	429.546	93.4007	93.3556	446.596	226.088
	277.801	294.897	-102.305	-121.584	108.842	344.442	113.137	103.804	107.768	105.69
	269.464	298.991	125.188	117.773	133.067	87.4518	358.414	120.791	459.657	121.707
	270.32	287.767	108.376	-83.0385	100.125	352.898	262.989	119.712	471.522	109.57
	289.861	279.972	110.96	-102.517	139.511	360.286	362.7	109.684	142.792	112.226
	90.0059	-101.907	123.849	96.7908	103.23	355.354	347.338	100.555	116.785	88.6458
	103.17	272.652	116.383	111.303	120.261	333.523	63.4444	102.937	123.263	114.694
	247.4	310.649	-109.316	113.143	108.361	86.4975	350.171	115.342	96.7865	107.465
	260.653	304.735	99.1595	91.3275	113.274	102.618	295.157	98.0565	441.214	111.825
	238.788	310.215	100.547	124.141	95.5045	99.2009	370.274	47.528	440.598	122.277
	119.529	173.488	117.454	97.4927	103.554	97.9272	96.6445	106.466	482.478	111.993
	258.33	298.897	116.443	113.313	119.6	86.4961	380.599	117.056	461.069	102.661
	95.0913	302.868	104.637	94.1955	111.588	-112.952	366.566	98.2991	107.222	105.27
	256.991	320.281	-124.324	92.9251	85.8405	118.097	109.868	102.386	457.337	113.255
	255.434	282.954	109.079	103.043	109.102	108.501	796.866	115.858	474.587	106.356
	255.133	288.856	-112.551	108.993	92.9557	96.3384	355.962	108.728	478.045	52.8264
	268.554	288.972	-126.85	110.027	106.284	54.1044	342.682	110.232	463.804	105.761
	264.138	283.584	-117.65	214.341	121.539	91.2637	354.606	104.741	453.336	115.791
	261.719	294.709	97.0657	118.097	128.718	87.3825	82.3701	108.023	136.797	108.534
	281.964	293.658	107.173	91.4854	110.514	104.055	90.3708	95.3715	121.994	111.414
	259.805	111.408	89.5694	108.199	118.686	108.659	65.7138	92.4379	111.64	106.076
	82.2174	-87.4441	-107.964	208.796	95.3758	103.494	347.246	113.386	134.394	112.314
	261.921	292.256	96.4173	180.465	102.411	352.84	-125.113	111.543	115.982	111.966
	268.44	302.881	108.24	116.681	124.252	335.511	344.694	110.261	469.488	107.366
	270.666	283.319	224.043	99.4941	96.9048	79.188	244.161	104.411	420.421	113.419
	284.538	276.655	121.656	105.853	85.8958	95.1403	351.445	115.551	475.221	114.386
	307.959	286.669	117.956	108.146	187.344	98.5731	73.8302	113.224	469.675	105.885
	260.659	87.5397	-88.6672	105.098	202.556	331.166	438.781	132.905	-77.5926	160.555
	257.526	289.052	123.979	173.335	196.598	206.539	375.57	107.865	450.539	105.355
	279.049	284.812	99.1738	117.722	184.133	561.631	379.124	84.523	443.431	108.582
	271.758	321.452	-126.274	111.628	104.546	83.7705	391.812	94.5603	480.161	98.0501
	306.488	287.159	116.218	85.5367	93.4655	622.405	376.744	87.9182	587.446	110.756
	111.973	295.776	113.71	102.665	111.617	99.7596	352.332	101.317	503.72	121.006
	299.364	288.108	125.159	102.443	111.013	163.767	344.301	101.167	476.787	91.0635
	270.177	282.574	113.39	127.613	118.635	96.0351	354.9	91.0123	-78.5984	105.448
	271.135	292.827	-99.353	122.982	134.884	86.9489	365.099	112.876	126.37	116.356
	282.312	301.766	-97.2696	193.428	114.683	86.9775	342.967	102.562	462.972	125.309
	276.824	299.37	-105.295	108.476	100.369	86.9137	64.7113	98.6715	155.677	111.984
	268.458	295.936	-114.22	103.854	94.3179	99.9671	350.242	114.801	459.681	43.4989
	273.139	83.1815	122.126	96.8607	104.673	183.882	279.386	108.41	436.025	28.7665
	267.565	292.271	84.3773	-96.2595	111.344	98.3265	114.923	93.4906	-235.416	111.001
	101.882	297.285	101.687	117.223	102.545	113.859	384.017	96.8109	82.9494	113.549
	96.6731	328.013	-92.992	94.2495	135.861	102.225	355.664	102.1	472.796	107.477
	270.491	131.517	-102.928	107.195	104.834	338.887	70.6079	114.361	50.7284	112.31
	261.822	304.062	98.8508	65.2253	123.332	105.374	345.92	111.136	515.252	112.67
	90.1135	304.621	-105.255	-123.951	171.906	97.7157	396.226	113.306	674.158	108.139
	265.556	332.358	-116.859	116.601	118.512	102.555	340.187	89.3894	473.485	107.861
	92.0998	304.714	122.364	104.547	104.327	85.8755	340.286	95.1139	533.784	108.391
	250.616	302.882	-116.002	145.94	112.9	120.551	349.722	115.434	468.549	113.806
	66.5485	310.441	108.076	102.044	123.345	-124.576	117.971	99.0423	465.218	117.634
	93.1901	54.557	92.1064	200.272	119.389	92.6307	260.03	104.721	471.215	101.163
	266.197	297.37	137.481	227.07	111.669	320.005	82.2986	98.9009	472.947	119.237
	281.322	309.957	142.399	191.758	104.173	92.2389	343.825	197.935	450.153	110.818
	297.029	301.358	98.7597	111.438	104.979	97.1405	117.695	113.768	478.435	108.563
	217.109	101.181	-106.509	113.386	107.373	93.0302	362.153	116.101	87.8687	107.917
	243.283	291.409	95.011	98.7277	81.0897	293.753	373.925	69.3544	466.614	107.369
	285.77	278.669	122.971	118.28	122.818	85.419	341.884	107.983	125.197	108.011
	84.6054	302.435	109.757	101.822	122.372	342.638	339.662	110.874	455.726	110.822
	262.253	326.041	122.283	110.725	130.353	86.5832	345.688	117.929	541.374	107.36
	71.6095	315.209	100.919	232.34	95.5215	68.5992	337.327	100.895	472.873	100.787
	58.1943	280.986	-101.638	208.771	102.998	-113.569	340.553	93.893	484.859	178.041
	272.185	312.563	114.172	200.03	83.9765	86.9936	346.647	130.093	96.9086	105.279
	276.362	55.6236	119	216.652	115.135	1046.11	259.999	113.257	50.9067	113.107
	-104.906	297.665	114.401	61.9397	116.903	91.5989	352.307	114.741	461.778	111.783
	54.6474	100.989	110.077	114.447	109.587	335.694	338.392	127.597	122.92	108.693
	254.317	304.055	-96.1283	109.338	100.984	118.153	633.233	108.263	471.977	83.7379
	259.668	287.048	108.826	103.715	107.271	82.2008	377.186	112.041	454.726	100.693
	66.0146	312.992	-111.514	104.294	111.799	84.4295	336.156	97.7905	126	112.996
	75.9692	293.747	114.772	94.5849	111.04	179.398	327.953	111.891	123.879	115.025
	242.588	106.406	-101.426	52.564	122.932	305.283	363.334	128.772	128.712	81.3525
	-91.9842	300.456	-118.125	96.8251	100.876	107.312	352.492	83.7935	458.37	103.717
	94.7159	290.255	114.48	198.768	98.9386	98.8877	697.328	83.7501	464.054	115.636
	77.7005	310.287	121.54	190.826	102.751	342.201	362.78	106.969	477.811	109.271
	281.994	310.678	136.549	99.0388	115.086	331.494	374.064	91.5715	469.691	67.2456
	81.244	315.801	131.25	106.946	150.812	96.0046	359.897	137.294	467.918	103.382
	79.3338	96.5494	109.108	206.642	112.172	79.703	365.05	111.024	119.899	121.669
	255.687	308.356	-111.47	207.416	123.219	111.666	60.0236	99.6542	129.813	100.83
	97.7009	301.417	116.2	98.0001	115.13	98.6604	345.023	90.8793	474.794	109.634
	265.755	296.704	123.726	96.809	99.097	344.529	340.764	534.298	460.529	96.0743
	268.921	61.0192	112.491	103.712	153.927	97.4872	336.047	117.299	471.331	116.957
	299.901	-106.063	-111.969	95.281	142.376	330.354	284.122	113.153	505.857	109.243
	74.7413	95.5694	112.056	216.709	100.127	-104.744	385.762	122.058	430.417	82.6989
	61.3667	308.382	-94.7655	108.779	110.458	89.6332	357.492	98.9695	473.129	118.722
	290.895	-86.5535	107.021	98.4623	114.501	98.1412	342.225	102.071	132.602	223.874
	103.178	108.815	-114.104	126.943	146.083	119.184	372.101	97.4733	462.732	113.186
	206.87	-92.5278	106.973	-123.123	115.178	1264.81	344.662	98.8194	441.752	87.0373
	54.2263	296.217	-84.2727	116.549	118.296	126.049	391.87	99.2261	467.06	108.46
	68.5251	313.507	109.882	115.369	94.6952	115.021	83.9599	110.282	127.574	131.131
	256.919	305.998	120.142	309.092	115.326	150.725	409.601	131.739	453.946	108.835
	244.679	297.493	102.271	103.909	111.833	140.396	127.478	113.522	461.695	115.156
	248.383	296.136	-124.448	200.741	97.5181	94.1802	272.697	116.655	485.313	99.2318
	289.171	66.7198	128.256	99.5407	114.866	-97.0467	338.139	101.497	359.797	-28.2744
	274.895	295.677	-110	101.258	146.142	108.462	342.412	104.86	448.022	167.982
	269.384	309.083	-120.029	96.6214	95.9634	1854.18	323.218	107.593	437.063	98.1351
	251.838	281.521	-122.29	202.358	116.338	89.992	371.023	104.1	484.104	107.58
	256.906	313.723	118.849	102.147	137.494	89.7535	437.794	218.318	480.326	96.9077
	250.566	297.523	-113.905	109.759	125.093	87.4581	103.464	112.046	576.072	111.434
	279.317	296.754	154.625	103.952	110.857	-86.0699	-784.429	102.354	460.296	102.815
	48.658	297.307	123.488	41.5118	113.883	106.575	252.196	98.503	463.6	98.1224
	270.09	290.346	146.23	111.047	120.94	326.428	360.99	115.267	339.654	108.371
	264.996	293.801	103.745	91.8581	130.322	102.432	86.1688	105.087	449.987	113.65
	262.252	299.695	-106.034	-106.608	120.387	192.591	354.289	87.4914	492.214	100.426
	280.867	104.279	165.127	102.937	106.063	100.282	110.505	107.858	836.195	119.244
	266.155	105.993	-125.856	93.9921	119.194	83.7252	65.4291	95.0005	125.198	115.708
	265.497	294.286	-149.78	197.325	104.877	79.9957	346.309	71.6745	145.632	119.208
	54.9818	309.311	84.8243	99.4023	203.611	92.0126	67.0021	99.3689	98.7533	103.957
	261.471	322.787	121.542	199.204	101.115	106.259	315.618	115.883	100.153	122.427
	269.226	297.345	136.714	93.499	114.886	334.565	274.984	105.266	441.391	99.5561
	286.305	301.14	-122.513	51.7415	114.568	327.753	98.9767	96.2668	544.733	108.351
	263.004	289.148	102.478	56.1523	121.888	92.7955	361.88	113.231	469.106	108.002
	97.5395	318.284	-132.916	-108.558	255.17	100.157	335.872	93.643	446.077	113.486
	274.75	381.671	92.7454	114.236	113.785	1292	355.786	115.086	458.394	117.717
	87.2011	295.69	109.723	108.268	111.469	104.96	91.552	106.364	124.581	108.034
	278.668	299.861	-90.6759	118.517	91.5733	95.8743	363.837	121.595	139.029	121.856
	247.585	300.572	-119.759	113.936	126.153	110.561	373.563	110.588	467.877	107.018
	96.2764	268.531	-102.813	235.717	137.089	346.992	380.196	97.9731	444.051	118.038
	267.858	287.336	121.648	103.564	125.474	93.0548	323.847	102.89	477.229	112.737
	299.316	291.661	105.082	94.3819	90.9461	117.775	370.646	105.464	114.963	108.501
	85.8128	308.99	-144.77	112.223	95.2746	106.814	92.1414	114.943	440.767	112.715
	267.509	321.058	105.412	91.663	122.483	114.155	360.625	98.515	100.108	186.072
	273.046	325.661	113.648	119.672	114.041	84.6196	407.575	108.292	-119.615	122.149
	-72.5367	305.949	100.764	103.53	112.237	95.6929	329.385	115.653	473.124	97.015
	280	308.031	121.075	105.108	104.788	83.3785	342.212	105.812	476.153	80.1505
	300.649	294.384	114.52	195.033	90.4219	363.108	337.171	118.281	456.721	121.812
	62.0767	65.3936	-98.808	105.549	106.24	82.7669	275.618	92.3575	545.339	280.97
	50.2415	297.429	115.949	197.929	102.311	112.234	321.749	95.5344	452.545	109.321
	-41.1822	297.331	108.905	92.2703	118.862	80.5754	357.244	113.147	485.084	102.948
	282.707	275.327	99.7045	-178.036	118.367	91.7226	358.85	113.989	115.413	117.416
	266.119	294.225	-88.6802	67.9612	152.622	109.54	367.648	106.671	495.161	126.542
	100.404	309.39	100.976	106.855	123.342	1701.55	314.651	112.057	420.021	120.688
	530.29	291.048	-97.8553	82.364	122.04	147.008	349.522	123.384	466.823	105.035
	-69.2029	296.824	115.428	99.5119	101.919	85.7814	353.328	99.9772	453.579	116.404
	56.0859	306.674	-158.718	105.126	98.3173	67.807	363.627	101.622	481.615	215.942
	315.245	282.54	-131.806	105.015	104.733	359.158	143.656	124.404	496.207	110.611
	60.7824	293.152	94.4445	103.374	100.753	107.842	344.608	90.8045	466.381	165.558
	126.749	277.428	117.939	86.0412	115.546	576.143	380.705	117.212	339.876	152.015
	275.703	285.215	-117.141	112.122	106.259	94.8099	65.0073	112.952	317.78	106.236
	-110.996	298.45	106.293	100.947	210.167	89.396	90.8104	96.203	123.42	111.746
	280.019	95.8518	135.941	116.143	90.3165	808.198	352.773	97.6284	466.654	111.991
	307.634	319.944	-113.774	103.595	127.228	107.942	332.593	112.999	490.739	102.303
	230.964	309.916	89.8941	102.858	165.697	83.6726	340.256	103.883	465.687	97.5473
	269.239	265.258	-103.058	108.744	92.8472	324.724	340.711	117.224	447.784	111.137
	263.549	294.623	104.88	106.177	116.147	90.8073	351.215	110.674	509.107	106.268
	245.105	334.213	-111.161	104.407	115.372	113.888	336.556	115.251	68.8634	104.384
	232.018	285.226	120.997	191.615	103.044	99.1138	335.181	92.8604	453.048	98.249
	248.929	318.227	-102.191	103.563	125.276	77.6846	348.267	96.5329	66.9156	99.858
	258.423	303.302	-83.1857	96.9299	106.366	1387.06	344.646	106.13	125.509	123.149
	57.2146	325.548	93.5766	117.985	111.93	210.499	73.003	104.83	430.252	67.6524
	273.148	313.876	101.671	114.682	123.371	1166.34	344.202	111.317	477.531	102.289
	91.2512	98.6376	121.213	175.553	105.103	344.75	299.634	117.585	443.992	121.931
	273.864	283.439	111.314	109.529	91.4796	95.3981	75.999	97.8575	455.102	111.702
	-90.3779	296.493	-89.6249	102.955	117.057	-225.155	336.882	96.3076	937.355	106.549
	282.557	297.594	96.7848	100.277	117.863	208.009	102.421	86.1444	109.49	106.679
	263.064	116.318	-111.105	-58.4012	119.794	321.762	328.617	108.945	463.581	111.729
	68.3154	300.149	107.856	108.417	81.6571	138.543	354.853	108.146	462.965	116.981
	260.233	306.003	110.1	194.495	107.211	103.349	396.765	100.699	473.947	101.914
	281.405	296.672	-99.2659	65.1089	111.296	96.2188	282.087	104.06	400.308	101.214
	245.23	298.201	-100.24	75.5658	100.26	83.5788	357.08	105.346	430.084	117.179
	296.928	100.468	129.028	90.5336	111.062	349.129	396.422	113.896	485.208	120.064
	256.578	318.897	107.916	97.2282	113.557	118.548	313.724	113.08	462.358	104.055
	241.794	300.202	104.82	113.873	125.069	112.548	357.033	91.5039	472.116	111.381
	250.869	302.187	-93.2269	194.075	94.3563	315.911	368.945	108.405	122.987	103.713
	256.464	133.472	-101.267	105.336	94.5728	1221.9	325.376	112.94	538.159	98.495
	258.401	295.789	83.6955	98.1034	103.299	117.94	75.134	109.27	489.5	111.987
	267.495	284.383	-117.131	113.189	125.907	104.779	338.869	124.653	86.1507	118.571
	259.369	296.604	132.045	114.19	171.842	139.25	338.553	62.6169	475.543	118.457
	282.215	304.654	-124.742	89.0437	122.855	119.822	351.954	93.2806	476.513	112.262
	250.783	295.918	-86.2256	111.369	104.392	85.8038	327.486	91.7878	538.824	91.9735
	276.978	303.332	134.728	106.736	98.8749	354.875	354.637	121.592	459.167	93.604
	77.5641	246.126	-108.97	103.754	110.416	339.617	347.974	98.7079	1154.74	109.921
	282.65		-115.699	124.202	120.154	111.715	316.307	100.745	89.8995	160.467
	268.859		-137.93	114.387	118.939	82.4464	414.249	104.216	466.521	103.837
	271.601		144.197	-106.461	117.374	68.4772	361.399	67.0819	67.4599	110.78
	261.896		-74.533	99.0556	188.978	4507.15	362.707	100.734	110.141	116.834
	-82.3138		93.5997	75.4737	93.554	96.7743	85.1099	106.275	463.619	103.971
	274.638		92.2933	205.186	81.9265	-90.0884	349.551	112.052	245.685	105.251
	263.78		-134.094	99.1828	124.797	97.6484	87.8704	90.3719	459.703	127.09
	254.016		-118.723	-111.32	91.836	103.258	305.415	112.335	508.892	104.723
	268.447		115.663	104.905	116.909	113.013	-104.679	106.87	433.767	107.963
	143.44		101.054	178.266	131.087	139.723	340.419	113.033	341.509	111.496
	273.757		101.501	74.4575	108.141	-129.934	334.51	121.063	458.864	110.717
	98.6812		-167.346	100.508	98.0656	84.1061	106.987	125.28	117.913	110.806
	263.466		87.0244	108.375	190.784	87.2014	101.393	111.262	475.007	120.091
	269.328		-103.878	98.5408	112.932	81.7279	352.834	116.427	430.192	106.443
	69.5684		94.5626	100.716	216.767	101.005	350.938	105.097	464.154	111.241
	259.749		118.768	99.4117	110.487	104.242	483.482	100.407	451.82	103.19
	271.616		-100.844	101.718	109.592	162.409	331.161	110.945	122.514	111.089
	264.85		109.914	109.744	118.064	110.463	351.497	103.341	69.4887	60.5736
	275.353		-125.323	203.098	110.672	105.475	337.176	61.5438	442.756	69.1473
	261.638		110.65	194.382	120.175	89.9275	72.3955	111.247	454.619	111.431
	237.792		129.961	102.744	128.927	86.0946	355.743	121.697	470.082	111.024
	265.563		98.4485	109.419	90.7319	146.748	357.946	122.045	345.083	112.379
	254.834		-103.591	200.603	123.842	72.6866	331.793	110.719	114.052	101.817
	259.402		111.331	56.5187	168.277	189.623	332.254	112.578	424.319	109.232
	258.943		71.3824	143.441	121.832	101.596	335.469	127.825	455.417	107.811
	263.838		-106.103	155.389	118.843	321.591	354.778	94.4726	457.704	114.973
	259.521		116.813	192.443	112.803	76.7301	338.492	87.1336	472.913	-61.3376
	308.162		122.761	81.7183	97.2476	124.568	334.862	101.311	474.007	105.075
	248.136		114.62	96.7757	119.574	98.3005	69.1062	105.437	482.207	96.52
	284.644		115.261	54.2648	132.034	107.219	328.727	101.187	99.2402	100.551
	278.732		-96.1988	113.191	125.931	351.094	348.404	108.199	401.717	104.588
	256.253		119.704	40.4831	120.521	100.491	76.3189	79.2572	466.802	99.9162
	265.062		164.207	104.487	118.306	81.218	328.827	109.375	572.271	125.289
	263.988		-95.2785	111.812	108.33	109.501	363.383	100.292	459.52	111.941
	98.071		128.609	102.857	112.337	77.2127	348.253	129.57	114.007	110.134
	59.7539		108.501	95.4505	107.192	82.4318	359.286	105.601	231.252	111.237
	58.8117		-113.977	-95.9175	112.268	96.1333	99.3792	100.685	-75.4677	105.713
	255.483		95.7472	100.569	106.676	344.02	91.3848	104.833	455.987	107.211
	65.094		-96.7561	117.974	171.45	390.904	-81.0132	107.342	571.298	113.405
	278.93		125.31	190.255	94.9846	314.685	357.652	107.263	452.855	120.41
	83.6374		-99.3419	101.032	114.413	75.7207	55.7946	119.778	479.424	119.31
	262.26		-103.175	124.77	122.529	-122.114	361.006	114.845	469.113	102.964
	269.524		-92.5688	123.744	108.756	110.412	328.085	121.477	458.83	114.376
	79.466		-126.381	95.0463	137.969	272.352	108.17	112.642	544.4	112.163
	263.702		88.049	103.623	104.619	93.9749	333.454	103.961	484.044	110.195
	87.7336		84.9115	94.5469	175.414	359.704	73.388	127.375	192.928	147.398
	252.737		-105.294	-105.797	120.873	116.659	283.158	111.386	113.489	114.648
	52.2128		117.137	112.387	113.136	323.996	342.11	109.58	459.459	147.312
	171.568		110.9	209.026	86.2623	116.786	99.097	113.265	476.662	114.823
	246.076		101.623	101.766	103.773	307.727	210.383	119.421	483.74	105.345
	267.631		-119.754	197.066	98.1301	96.3473	306.022	97.88	529.309	103.972
	68.1799		124.66	96.8565	103.545	88.7435	348.047	107.343	110.678	101.837
	259.3		-112.474	56.5454	103.013	347.202	246.511	114.97	470.298	99.8938
	51.4529		110.303	103.888	120.498	101.961	60.5772	121.938	-121.83	117.253
	269.72		119.874	143.776	112.922	-129.902	245.534	98.4097	457.739	123.841
	260.908		116.782	93.5121	127.017	367.071	-112.224	117.789	475.348	119.698
	73.3227		-108.878	298.535	209.563	332.659	365.369	98.9942	469.906	109.322
	266.17		-127.148	110.703	106.303	98.3339	90.0609	81.6062	485.36	100.923
	260.424		-122.827	89.4722	102.893	101.57	353.531	104.385	3316.98	117.844
	270.44		104.489	204.272	126.413	104.123	312.539	83.8612	102.33	109.33
	269.514		-102.864	216.614	117.667	134.017	339.4	142.794	143.739	114.446
	252.841		123.675	191.367	130.225	-110.448	374.417	95.68	112.845	121.873
	274.049		-103.244	218.373	100.651	111.599	339.488	104.921	468.404	108.23
	255.438		-106.045	107.024	111.515	118.978	374.691	114.54	470.34	120.947
	295.796		117.155	100.088	107.058	61.8198	93.4674	105.305	461.43	108.821
	267.417		-101.274	104.329	122.85	90.7625	331.491	122.186	135.147	89.9952
	269.62		106.251	98.5656	119.013	78.2975	333.715	99.9762	388.367	104.298
	258.522		84.8609	107.359	109.412	168.258	89.2291	96.7671	451.588	111.307
	105.881		107.101	101.081	119.977	4069.9	264.098	111.82	129.923	110.78
	245.746		92.7776	87.524	108.876	96.5116	88.9944	78.7551	452.542	116.694
	268.722		125.828	112.947	117.434	2757.8	354.517	87.017	464.466	128.296
	164.227		167.725	75.2932	110.248	358.783	340.377	95.8546	360.916	106.291
	74.6493		-85.176	202.791	108.477	96.2251	368.29	125.759	462.511	110.349
	256.892		-107.787	87.573	155.884	87.9639	341.141	98.1608	440.262	111.105
	234.004		95.909	33.515	211.145	77.1296	895.925	108.431	124.598	93.3491
	76.1044		80.1048	-93.0032	187.075	76.6122	340.409	123.783	455.978	118.558
	262.104		114.463	111.095	116.432	147.087	351.925	88.1789	474.975	112.762
	92.9347		-94.8311	106.689	93.3034	85.2539	355.493	89.0994	464.914	119.249
	267.901		98.424	207.866	106.274	381.536	356.997	117.057	467.07	-32.4136
	266.111		137.114	112.688	154.824	101.275	365.125	104.217	482.76	110.542
	258.665		-129.743	97.7879	113.748	94.5722	347.731	85.3675	102.575	113.845
	271.341		136.265	121.207	98.2026	363.642	337.69	133.459	616.365	115.043
	89.0486		113.437	116.707	112.249	94.6124	441.886	107.097	477.413	102.231
	271.171		111.312	82.7591	121.23	93.031	350.919	90.4833	128.283	93.8717
	90.2902		95.1291	111.94	107.936	113.346	365.647	111.773	115.238	98.011
	240.205		-118.643	109.285	97.9306	55.171	-72.0808	110.609	125.248	115.726
	267.909		-98.9139	90.5733	177.148	446.953	365.981	116.223	519.215	86.3529
	277.518		123.85	67.5906	127.331	90.6448	331.623	105.707	347.233	100.562
	293.821		130.079	171.551	94.7534	106.7	333.917	88.9376	126.196	95.2278
	278.514		-114.342	-107.205	109.636	102.221	370.711	91.8738	463.779	111.492
	284.852		104.343	210.645	110.028	71.2125	353.724	93.0237	336.659	111.442
	268.929		-127.939	213.821	123.338	108.478	65.4646	110.667	530.609	91.1209
	104.089		-91.2787	113.573	110.723	84.6139	100.773	115.158	115.792	99.3399
	248.647		142.67	84.2445	120.655	168.227	82.2337	97.9222	111.173	107.329
	51.0755		107.111	90.7233	127.865	710.508	79.8968	108.882	74.6259	109.304
	249.039		167.669	112.797	88.6033	78.1757	356.091	108.57	120.152	107.924
	278.072		121.295	105.268	93.8699	90.9926	-69.6299	87.6599	123.42	84.9061
	476.505		121.029	-115.563	159.203	95.2953	345.844	132.324	466.523	100.845
	260.656		80.9569	104.001	182.021	85.4354	348.753	96.7887	486.641	115.438
	288.872		122.973	109.589	116.931	92.9419	370.478	117.722	460.794	82.894
	253.953		-164.69	64.4034	126.579	84.6434	351.552	123.399	476.537	107.929
	249.559		122.036	197.815	94.6172	349.474	71.5315	94.9505	476.28	102.846
	263.88		-99.2116	218.277	112.329	78.1455	118.983	115.953	774.196	119.961
	267.702		-111.457	103.859	109.275	88.4773	351.36	99.5738	541.983	99.1902
	252.8		95.4592	295.07	109.429	2636.95	361.418	97.4324	440.465	113.365
	277.224		-130.65	97.4101	100.699	89.4815	96.4652	88.5171	436.596	104.462
	271.656		98.6125	103.843	88.8899	1413.62	357.911	127.783	478.66	107.599
	297.582		114.033	95.68	105.527	113.553	71.9444	120.039	476.669	88.7448
	281.415		120.218	203.475	120.563	100.03	359.05	112.184	468.272	109.858
	269.63		120.624	101.397	110.174	106.855	367.262	114.577	1040.82	112.917
	87.1592		125.508	202.463	130.11	111.589	-87.0265	57.4105	456.859	113.2
	280.992		120.239	98.0461	105.848	89.4668	354.431	100.784	466.796	112.057
	53.1868		101.698	208.675	113.357	108.125	357.914	93.2485	534.874	104.909
	107.41		-96.9671	57.931	123.141	101.391	259.296	101.525	116.552	106.877
	282.029		104.918	202.102	96.3963	91.2239	111.642	96.107	109.037	124.416
	263.914		-94.0357	115.965	141.456	119.561	335.855	101.358	122.69	96.1129
	264.882		94.5956	123.024	103.008	71.7505	52.5977	141.315	480.783	144.049
	291.185		107.329	91.1091	103.591	81.5166	368.376	106.505	439.773	121.651
	266.542		-120.157	102.453	97.1293	95.2633	349.822	117.596	455.964	111.834
	243.089		-106.822	194.991	116.152	100.619	387.489	107.566	122.854	114.767
	52.8082		-121.324	109.018	113.607	97.322	126.333	100.582	117.967	105.902
	252.832		115.69	117.449	96.8854	81.4844	384.503	145.475	133.296	117.175
	280.956		-125.573	98.1819	118.529	96.5789	325.837	100.349	480.486	106.835
	261.22		-125.982	-89.1497	102.428	116.805	356.782	123.039	139.803	104.466
	284.948		176.605	102.478	99.4063	94.985	269.529	111.283	106.877	120.704
	264.1		126.859	97.5336	125.324	99.21	138.526	96.9172	101.054	115.675
	268.663		61.8596	105.856	90.532	204.999	334.109	99.6691	72.6039	107.927
	279.603		111.215	189.662	122.558	109.596	360.179	105.179	391.986	121.906
	240.798		125.241	99.3708	115.091	317.253	91.0431	94.3169	466.444	108.965
	37.9722		100.381	103.356	108.046	103.477	330.13	101.824	459.85	105.298
	70.2039		-95.6116	58.1705	112.301	94.839	323.104	112.257	125.863	113.894
	292.357		114.981	94.2528	168.426	3043.39	108.433	107.574	414.128	151.205
	154.632		110.528	214.499	108.418	107.102	340.043	123.637	435.85	114.345
	270.19		110.677	98.8745	121.266	105.643	88.1174	113.189	457.466	110.453
	287.392		-84.8179	169.086	110.753	338.494	345.436	116.642	190.067	106.985
	238.206		107.39	89.3212	112.959	90.2269	85.1649	112.449	460.916	107.489
	306.628		103.504	208.175	103.069	132.304	358.943	93.8876	407.377	104.976
	261.693		164.09	100.642	114.394	101.886	332.073	111.049	552.186	106.196
	-48.4407		-150.058	106.99	100.257	81.3561	615.738	101.594	69.4214	116.559
	110.754		-99.3203	193.309	95.2595	309.559	347.397	117.163	464.622	120.412
	285.408		118.148	-88.134	120.442	79.5149	352.891	92.9218	470.876	187.385
	300.488		131.733	108.95	96.4133	71.6554	331.288	100.463	436.401	111.055
	57.6567		95.3808	133.096	94.3585	762.027	342.743	94.9914	431.718	200.919
	282.251		124.148	286.98	113.293	107.713	51.6983	125.745	450.79	104.509
	255.4		102.895	200.934	106.507	1636.65	450.114	57.9785	504.033	96.7744
	66.0395		99.4017	202.534	129.016	274.467	361.891	99.4169	944.675	148.744
	287.978		137.454	193.862	106.72	335.134	367.572	117.92	436.302	110.654
	269.825		-101.315	92.8602	116.547	92.8907	329.31	117.406	471.311	44.755
	83.0106		102.239	-93.4479	72.0512	349.495	362.969	107.82	119.743	118.83
	275.731		-122.05	102.689	126.313	106.953	356.9	118.288	126.222	114.905
	297.62		-117.237	163.803	112.676	343.604	359.894	101.181	467.409	206.899
	61.943		-123.731	116.77	104.453	351.98	261.961	129.307	481.044	105.924
	263.867		-124.226	107.054	113.724	97.0706	334.961	101.165	463.736	107.332
	270.611		-110.794	119.842	101.742	390.724	347.387	101.926	408.703	141.232
	297.396		122.891	100.338	123.893	-119.626	87.8077	105.432	111.945	113.874
	81.9158		-98.9189	126.015	108.354	102.318	89.9575	92.8786	464.597	115.654
	479.9		111	109.156	110.804	368.575	353.891	123.152	488.325	108.511
	263.977		133.969	-35.3134	111.804	108.976	416.394	132.314	119.356	107.394
	114.903		91.5998	99.7611	101.251	330.416	332.074	105.986	463.44	112.237
	289.136		105.357	45.7887	141.352	-65.0717	353.226	118.925	-127.151	113.362
	275.503		112.129	85.3189	119.64	332.274	345.409	103.562	534.919	109.051
	246.223		90.4879	78.8161	104.166	332.732	51.9096	113.78	427.996	123.841
	281.661		87.1358	306.056	128.08	-80.4927	86.1045	103.979	129.31	116.822
	261.972		126.298	93.0907	89.511	104.109	347.222	94.4318	464.685	107.894
	290.122		116.923	103.698	109.069	348.486	96.3866	96.1108	441.501	106.791
	266.969		-119.503	99.258	101.558	70.0033	353.371	103.918	452.774	120.446
	-89.9816		139.437	110.645	125.488	76.5729	54.0287	247.07	482.041	95.7051
	91.4144		-116.105	65.3446	128.378	90.5793	73.1413	95.8969	127.974	111.81
	273.158		-129.899	116.301	110.567	107.273	336.925	88.2823	30.331	111.727
	255.761		111.156	90.4967	137.679	333.797	342.341	119.001	520.221	105.212
	277.958		-133.96	101.091	87.5756	350.376	341.331	93.311	458.176	121.894
	271.157		115.741	46.0937	121.527	88.423	357.09	98.4456	120.768	110.106
	270.961		-132.675	45.0397	132.568	340.577	106.401	127.753	118.117	112.08
	271.272		111.542	165.322	96.0053	339.122	355.316	104.013	466.331	112.708
	294.456		-76.4409	217.785	127.39	2868.25	343.535	108.284	486.559	118.766
	83.5437		118.691	-108.868	102.112	92.642	94.387	101.044	459.332	107.649
	243.479		-76.8571	97.3359	95.5871	-125.477	339.392	110.776	477.652	122.391
	279.038		118.842	207.226	123.24	97.3389	100.31	106.883	112.531	107.182
	263.647		-112.447	-108.203	100.366	78.8467	327.346	112.724	538.495	114.486
	289.007		-96.1362	116.639	129.156	348.964	80.5395	103.454	931.77	124.621
	258.52		104.894	191.192	110.585	140.407	376.459	105.314	140.435	102.562
	81.9481		-128.028	101.277	112.491	71.9969	357.337	109.223	457.014	105.286
			106.664	101.233	109.332	345.165	336.689	111.087	459.981	110.453
			121.031	94.4278	228.216	111.795	350.055	112.714	471.468	113.835
			65.1522	60.8613	201.889	70.4761	324.288	82.8858	462.625	105.021
			116.662	97.6637	109.725	132.58	369.191	107.752	118.36	92.5621
			-81.8083	112.466	86.0354	107.394	358.739	119.072	321.926	73.244
			107.24	134.625	96.2401	97.5817	99.6588	105.305	476.966	97.1455
			94.5662	104.986	72.4156	114.245	348.027	114.72	383.153	112.082
			109.458	-87.5518	134.977	-82.1357	262.378	110.393	454.177	112.628
			172.12	85.4764	112.074	1140.11	335.362	82.5598	175.402	116.8
			-120.629	114.133	126.569	87.2795	373.019	102.048	386.998	115.832
			101.164	-38.3247	116.016	1809.54	89.6916	114.187	446.733	113.367
			-129.097	94.1266	113.003	59.4397	-90.3042	90.3101	556.062	110.843
			85.9614	214.375	111.891	96.5428	351.112	118.432	458.416	109.5
			110.053	133.705	101.421	87.7173	352.899	98.0989	475.751	103.882
			-120.811	243.934	131.282	-120.11	55.4341	108.567	452.735	109.351
			108.102	-131.486	142.682	348.34	348.628	104.532	460.469	118.228
			96.4657	100.655	154.448	103.787	359.453	109.895	461.553	109.482
			113.146	104.746	94.2445	113.068	354.078	110.736	114.79	104.764
			-109.089	107.012	173.854	103.275	345.012	115.17	413.487	103.272
			-122.595	137.145	222.77	100.51	119.096	99.8373	386.319	118.394
			127.895	-110.154	104.381	708.563	-123.144	104.553	442.308	104.738
			-103.21	99.274	93.6018	311.753	343.662	106.721	161.494	119.221
			107.749	97.4542	110.653	752.067	-142.322	107.156	437.825	93.4748
			113.314	219.822	95.6529	88.1889	101.592	103.43	467.254	101.564
			121.283	99.9452	117.124	112.957	-76.5476	120.084	457.986	192.818
			-95.5062	107.269	127.634	87.634	266.984	115.513	475.514	102.381
			-128.388	107.267	190.932	107.389	361.992	120.62	465.395	114.174
			100.073	200.792	137.345	102.83	82.7328	107.331	600.858	103.101
			-143.06	105.185	117.435	332.47	356.145	112.594	462.865	132.082
			-88.9709	196.205	118.286	100.97	345.522	98.0456	445.628	131.425
			-124.805	110.134	121.944	128.628	355.438	112.131	460.088	113.292
			-106.212	103.996	93.6107	348.561	381.496	102.839	444.775	114.561
			99.0042	-62.0323	134.559	-85.2765	355.02	104.419	139.622	109.962
			127.581	94.1708	102.158	96.2522	332.855	104.393	463.983	126.74
			130.32	121.778	88.1961	72.3672	338.886	96.3057	484.517	113.782
			-125.568	105.099	187.505	82.4985	357.791	97.0198	620.891	111.779
			143.039	-132.775	117.261	100.405	358.391	102.156	484.38	104.193
			107.892	92.1421	105.22	346.292	347.338	152.23	464.94	119.13
			121.193	108.826	98.5904	104.289	358.769	103.795	476.033	108.159
			133.167	171.442	106.434	131.973	350.135	152.081	108.832	152.422
			81.8409	194.394	114.074	92.3786	113.037	119.369	458.775	101.278
			94.8652	201.199	119.923	120.214	366.059	100.336	487.994	102.713
			112.011	113.696	137.785	115.614	303.567	121.459	359.429	106.34
			124.8	109.647	92.0016	94.7183	430.857	137.93	453.43	109.773
			123.364	102.277	96.8228	556.437	328.361	105.574	360.243	108.16
			123.489	109.388	140.07	436.244	422.349	110.992	461.349	106.495
			94.2883	113.412	181.191	346.252	323.164	111.788	461.825	123.028
			-105.094	101.2	126.728	363.317	285.448	113.587	127.998	108.335
			128.984	160.306	129.784	88.1199	352.155	110.539	481.01	111.445
			123.989	100.065	104.431	85.2384	365.628	100.454	81.5436	107.866
			-90.6709	53.6243	110.422	92.6432	366.242	108.813	353.269	113.683
			-113.879	102.905	114.248	100.034	368.486	85.8699	474.086	93.4465
			80.7188	171.631	110.916	350.629	345.388	94.6215	133.1	108.727
			184.543	116.903	121.491	1239.41	335.382	100.065	452.311	104.643
			118.696	59.9487	117.304	97.0219	339.472	104.091	486.189	99.8163
			-120.115	95.6836	82.3184	328.339	105.113	107.218	449.943	98.2226
			-154.15	103.613	118.077	145.432	316.712	72.4888	442.466	168.651
			-108.807	104.704	98.4135	89.7781	363.363	124.094	449.377	106.119
			108.323	118.427	135.336	85.4703	58.7665	97.8239	462.057	108.715
			126.562	99.7568	113.912	69.2906	351.395	100.799	436.154	113.531
			103.486	306.828	102.14	270.171	264.355	98.7069	581.299	100.141
			-97.3654	102.659	139.535	91.0912	339.42	118.744	425.682	117.523
			93.4733	-68.9534	97.3139	85.9151	84.2737	117.738	459.285	101.748
			-121.104	107.747	125.481	93.2563	81.9902	117.051	210.052	102.683
			86.1658	133.625	97.2248	94.6905	396.704	115.007	450.43	117.467
			113.155	90.9343	107.209	323.587	362.461	112.364	340.377	39.8696
			98.5718	100.489	104.984	103.668	255.94	106.57	525.832	131.696
			-104.505	244.741	109.484	190.981	339	95.0169	372.14	127.136
			132.445	107.775	113.517	339.614	93.5797	99.7291	411.736	157.001
			-112.925	207.099	143.788	375.364	357.816	110.627	119.748	115.885
			101.908	98.4581	144.919	138.139	349.461	125.51	471.367	105.004
			132.549	60.593	140.562	92.407	317.939	69.3789	95.4624	107.747
			-101.192	111.003	136.45	108.523	375.434	107.439	449.813	100.773
			127.439	112.983	118.841	115.424	65.1111	109.754	450.308	116.055
			128.881	87.5568	78.955	355.763	353.509	112.025	68.9316	89.5662
			117.385	111.93	120.346	111.533	355.778	104.947	374.698	108.797
			-115.151	-115.848	119.27	102.022	345.334	100.077	485.691	119.043
			160.609	85.8637	115.688	80.6534	62.9805	129.75	455.884	111.262
			-119.21	98.2848	98.2452	103.338	64.6381	88.4843	473.865	103.373
			-95.9961	115.444	109.731	89.2966	343.48	109.151	120.853	225.62
			169.157	100.896	126.235	347.825	242.792	103.708	485.8	109.036
			125.591	103.145	107.097	94.5952	330.04	100.479	442.37	104.582
			105.397	-62.3863	108.713	91.1743	69.2781	148.755	424.673	108.444
			140.299	299.541	95.0626	85.4182	422.902	130.83	486.431	108.636
			72.8946	112.322	110.976	74.2976	359.007	100.32	450.584	98.2251
			159.261	86.1142	119.485	115.325	68.1016	102.35	48.8637	106.667
			113.164	117.149	115.293	79.6077	68.1013	113.142	456.227	103.98
			114.625	307.001	117.328	98.7109	352.224	117.465	448.018	116.975
			-111.273	117.34	118.015	214.371	193.53	116.634	452.158	116.574
			-123.815	75.0615	109.387	102.269	322.294	79.6905	477.154	106.261
			101.076	-84.2793	118.09	192.569	73.978	103.168	460.014	116.915
			-157.129	217.491	102.885	91.0487	343.723	93.3637	471.398	102.011
			118.542	123.713	157.954	106.469	346.123	110.695	460.278	187.641
			106.592	188.909	138.003	85.7233	842.205	102.15	134.869	107.467
			109.789	179.053	117.483	86.112	73.3495	104.462	543.279	112.381
			106.621	313.879	103.45	63.3395	351.117	103.262	110.326	108.804
			109.649	98.6559	102.474	67.5414	93.7626	102.498	477.132	108.342
[truncated: 17,011 more rows]
