# Supplementary material for: Frequent transitions in self-assembly across the evolution of a central metabolic enzyme
Source: Nat Commun. 2024 Dec 3;15:10515. doi: 10.1038/s41467-024-54408-6 (PMC11615384; doi:10.1038/s41467-024-54408-6)
Supplement: Supplementary file 6 — Source Data [file 41467_2024_54408_MOESM6_ESM.zip › Source Data/SourceData_Fig4.xlsx]

## Sheet: Fig 4
Mass photometry	anc1a	anc1b	anc1c	D.pimensis	O.profundus	B.subtilis	N.maritimus
	masses_kDa	masses_kDa	masses_kDa	masses_kDa	masses_kDa	masses_kDa	masses_kDa
	187.054	168.764	87.6385	418.986	173.859	69.9392	79.8997
	93.3427	178.679	96.1026	180.632	201.26	73.7886	65.1304
	290.166	-638.42	523.046	271.004	358.926	98.7469	83.2959
	-63.3136	224.445	92.3281	277.822	92.3932	87.5922	-119.11
	81.7227	389.313	77.6904	255.712	174.467	112.078	83.3546
	-133.135	149.167	81.2228	181.786	158.202	74.7486	80.6335
	157.853	177.829	104.85	73.5386	158.766	74.6195	96.18
	102.119	282.965	77.4795	226.337	152.791	94.6487	89.2341
	286.752	223.14	78.9589	84.1995	1029.89	84.0371	79.8132
	101.8	124.526	83.9513	178.696	138.236	61.4962	93.5674
	84.3737	119.771	88.9165	71.6259	176.392	99.6207	72.0336
	84.559	123.263	210.263	232.598	298.281	84.9677	-108.292
	130.476	268.607	86.0627	673.366	191.173	90.7633	73.8756
	99.22	351.494	97.4814	87.6894	155.85	113.445	84.9877
	75.7227	176.627	109.439	96.8807	704.134	70.1076	100.611
	234.685	182.318	1045.24	273.207	163.277	79.747	78.1544
	114.753	180.435	262.452	171.246	163.073	88.7058	56.1757
	93.5045	275.762	91.8813	161.5	162.459	88.8623	69.2761
	199.793	300.106	85.6516	79.516	173.727	75.3473	49.9729
	-177.634	372.018	84.7742	90.8583	106.524	74.9531	92.9524
	110.248	95.1717	98.253	174.441	418.261	100.463	82.2494
	106.619	274.675	85.7956	72.582	174.975	70.7093	83.0169
	97.5732	88.699	101.901	42.2357	71.65	87.3888	66.6886
	94.49	91.2695	105.106	165.456	190.429	90.1629	83.4809
	59.7163	115.597	84.0256	90.3107	361.163	83.7821	80.7993
	171.951	196.011	168.449	89.022	899.229	91.7376	85.3584
	95.9741	80.9344	68.6867	178.603	155.698	95.3182	93.0412
	65.8578	152.226	86.3133	95.576	1647.13	78.5072	87.4854
	58.4196	448.06	-109.456	160.539	222.157	76.6964	83.356
	255.985	183.816	86.0997	83.2584	172.347	95.5076	79.8462
	79.3697	116.293	123.416	316.557	925.529	105.25	62.271
	100.911	78.7325	101.454	101.967	187.613	120.497	49.2758
	102.809	474.905	105.855	257.49	180.25	-100.319	93.1515
	88.3174	207.711	91.8356	90.0367	70.0014	87.4133	82.7193
	112.229	233.371	84.9615	77.9163	339.369	134.761	101.657
	77.239	678.841	99.3228	258.115	218.585	85.2483	74.7806
	82.8514	198.382	-79.1842	88.6727	96.8722	88.1264	68.8032
	369.799	140.06	92.4469	85.8793	157.876	95.9163	77.4025
	81.1424	234.775	91.5799	112.221	170.625	98.1398	93.4049
	162.644	492.825	90.2623	76.6446	106.785	85.9388	96.6282
	164.933	122.023	104.029	141.238	166.743	162.493	77.9698
	131.053	441.48	98.7568	94.5945	85.7844	97.8259	78.9799
	79.7523	119.942	88.3333	89.9375	178.563	112.577	82.7335
	55.8146	104.763	93.8528	76.7489	103.134	191.223	-79.5533
	114.228	100.349	82.2397	79.0412	164.436	125.497	108.225
	182.768	102.452	69.6043	168.615	676.31	134.782	74.529
	111.081	125.332	110.141	91.1078	98.8201	74.1226	80.2956
	-184.431	126.654	151.123	157.347	242.909	93.0688	81.6497
	191.181	79.0625	94.2115	183.422	191.083	60.2338	94.2203
	94.6495	66.8621	96.2623	181.071	174.773	74.2664	82.089
	81.4842	165.312	82.6528	84.4765	143.702	159.269	98.7253
	87.3163	307.003	80.8315	303.514	159.397	95.4943	89.2697
	97.0217	280.359	85.0086	70.0857	377.388	74.669	72.4664
	98.48	179.966	74.8689	76.8161	177.97	84.1947	79.5145
	87.752	461.355	91.1962	80.5373	161.42	100.66	97.5963
	86.8438	246.54	480.143	268.538	177.6	80.5735	92.2816
	111.918	89.0851	88.1109	562.239	84.612	115.368	84.6042
	87.6384	232.114	1362.43	80.0767	146.688	83.7454	86.7099
	72.608	86.9947	85.5019	167.815	150.873	89.4567	79.1629
	76.2435	81.9099	160.36	179.413	138	76.1326	84.0377
	134.417	72.9429	163.943	419.913	202.072	94.6397	82.6445
	101.18	90.6202	86.0084	93.5726	180.877	90.5699	66.4226
	96.7454	105.751	82.1978	402.361	377.799	83.3531	89.6025
	95.5591	108.615	91.4492	95.4899	161.983	80.9581	77.3453
	82.0402	269.624	90.015	168.795	181.077	85.1788	85.1285
	79.7395	169.411	81.9746	370.225	-249.779	56.7651	85.142
	81.5261	276.783	90.2009	142.222	90.3332	89.663	141.871
	94.9959	194.05	79.8243	88.2409	180.247	102.536	73.1839
	93.1182	286.348	89.3279	515.171	77.7203	109.911	109.638
	84.1494	98.0153	109.83	84.8445	201.537	60.4797	81.119
	192.866	153.665	81.2624	77.767	661.582	110.007	94.4091
	95.1087	163.467	86.2817	88.653	190.838	-55.1282	65.3173
	269.479	87.7847	97.4591	162.506	188.97	102.12	-110.274
	336.507	172.992	77.1973	324.37	1131.98	91.8131	82.3198
	193.984	-85.8728	92.9984	85.4087	85.0526	90.0187	93.033
	-91.4283	131.229	83.6779	86.6357	92.644	84.6881	90.7551
	96.1415	174.149	79.7203	74.903	175.329	75.2541	81.0121
	169.866	517.859	106.249	339.9	152.399	105.664	82.1745
	86.2756	109.254	88.9319	91.9358	68.7585	138.257	-170.329
	1164.03	487.701	91.8575	83.6448	193.955	120.887	87.5878
	393.815	270.994	85.2634	173.155	365.764	102.681	78.0786
	82.5021	182.631	102.399	256.646	78.2941	69.4752	85.1533
	312.218	375.39	162.361	253.23	885.998	91.1684	90.1328
	101.666	375.755	108.846	97.6442	415.334	75.734	57.4289
	68.9528	274.068	90.3967	163.266	90.9191	98.0729	79.4219
	81.6403	129.731	-112.392	188.324	623.014	71.7797	83.1009
	266.904	365.168	86.3886	160.764	574.788	144.215	53.0356
	181.815	77.4688	85.4935	96.2752	171.259	-71.072	91.199
	267.774	65.6713	87.5323	64.5721	196.834	85.4428	95.2602
	99.3925	87.8806	90.8799	174.11	156.005	87.8881	88.9397
	168.15	186.773	281.699	73.2639	83.5588	65.1989	93.8978
	290.387	188.998	94.8595	72.7803	81.6587	88.2356	76.4127
	94.8602	321.946	82.1265	186.87	349.863	76.3424	87.9444
	339.596	305.424	84.1355	102.256	178.096	79.3974	60.322
	341.756	94.7786	88.5314	261.204	96.416	95.8382	58.5915
	665.969	168.163	456.638	191.532	98.912	72.3587	88.5673
	197.13	195.435	97.5756	69.4863	182.613	85.0325	85.5342
	111.864	112.298	159.029	96.4982	182.077	85.1835	86.5574
	92.0744	86.3503	95.5964	179.911	268.104	80.6273	92.9819
	262.801	303.143	81.0702	96.7004	186.614	200.528	88.8779
	95.8817	126.285	103.467	77.41	189.923	88.5049	81.7077
	123.359	104.953	99.5208	86.0654	94.0555	76.6119	68.7348
	158.668	579.61	70.6125	116.282	209.621	75.6239	55.6214
	93.5675	83.1827	73.7551	174.743	171.016	77.5097	70.3192
	320.438	147.04	84.3083	84.0762	88.6784	83.4215	96.4517
	-58.1037	352.029	98.5649	177.39	99.9539	117.51	80.6865
	99.4337	164.56	166.873	82.9541	90.2614	116.378	73.1678
	80.663	171.586	77.9846	73.9053	190.067	96.3304	70.7689
	648.19	217.874	91.0434	344.685	636.847	85.3178	72.0754
	105.404	82.3703	95.0453	90.9772	91.7008	73.4159	95.775
	175.547	240.522	89.1027	101.638	320.674	77.9796	81.0008
	76.8451	-87.4114	81.5242	73.3991	740.765	85.8589	82.3702
	97.3945	171.169	95.6559	76.006	173.877	73.9055	63.9864
	91.4827	253.872	83.7479	167.253	88.3782	88.0191	96.3472
	85.5004	402.272	87.4479	264.883	287.417	76.9991	85.747
	275.139	501.16	70.0245	195.924	169.836	78.2738	87.7806
	195.56	167.537	84.3726	88.0954	163.865	98.0383	79.0839
	79.0552	63.2119	80.7602	79.8218	85.2438	71.2795	51.5565
	132.379	219.83	98.8988	170.994	194.735	87.0321	88.1559
	102.999	144.849	103.642	76.1287	208.226	89.4651	88.4846
	75.1641	179.762	75.2797	221.763	156.3	86.9294	76.6702
	98.8186	475.939	82.4418	165.379	477.637	65.988	83.8525
	91.3034	294.266	192.137	86.7369	78.8784	75.161	100.67
	96.2922	330.64	97.6321	180.987	82.5159	75.1795	104.09
	90.264	217.924	378.23	66.8466	170.323	80.7486	68.6835
	228.434	115.676	100.866	137.505	183.732	122.825	83.8062
	82.5596	342.64	78.3456	171.079	81.7046	65.2184	71.2151
	492.106	654.811	93.4129	85.1971	176.349	81.4475	86.338
	91.8547	197.613	85.7912	80.5222	89.3436	94.3497	75.4766
	187.231	-772.236	96.0494	160.91	179.285	101.329	86.8973
	170.645	73.2864	84.9911	93.7382	157.817	77.1046	-56.4498
	92.8675	233.41	88.0831	452.012	368.763	70.4175	86.5368
	198.277	106.295	181.034	104.165	554.689	81.8296	95.4848
	111.718	169.976	89.08	519.465	248.674	62.7225	62.7611
	90.1647	152.458	93.4196	70.7968	247.447	99.5339	79.3269
	385.686	87.7318	97.1003	81.7439	97.6186	103.58	93.8511
	-348.214	593.895	70.3707	96.7056	90.8496	75.126	83.7918
	305.911	449.619	190.94	75.5178	859.531	105.914	70.6511
	100.369	141.132	103.328	437.332	182.048	93.6463	90.1163
	92.3546	71.1739	87.8752	73.366	480.348	97.4932	89.9973
	172.971	68.4628	73.8252	141.351	374.49	76.0381	69.294
	170.364	119.252	-89.3342	82.2854	89.3519	155.983	86.6679
	372.666	88.8491	-104.655	81.3391	182.584	95.5968	69.5168
	-104.438	109.649	85.404	595.666	-104.889	93.4768	80.3305
	91.862	92.3881	82.3747	296.693	165.446	66.6977	79.405
	110.065	173.883	82.2923	83.5383	176.18	173.967	85.9544
	85.3118	312.598	68.9753	254.499	464.199	95.8416	94.7606
	186.821	310.717	296.416	181.385	84.3541	112.428	72.2866
	262.378	72.3013	92.3751	57.3312	168.164	89.3436	90.7489
	94.609	131.611	85.6667	66.0633	80.0694	77.3788	83.644
	94.4699	392.104	171.785	87.2317	505.581	67.9415	89.5748
	-365.808	89.6822	95.2463	344.82	-93.2811	99.9718	72.8193
	111.571	175.727	84.3118	246.422	106.001	79.2437	75.8205
	82.3279	101.775	79.001	183.96	1057.75	64.6652	78.7763
	83.8049	380.672	87.7775	98.7394	198.353	76.7433	94.8997
	182.094	181.284	87.589	88.2409	353.398	110.906	90.1545
	105.788	99.1515	89.0035	88.5779	76.2468	77.4302	73.4633
	68.9442	86.0449	174.7	268.855	339.637	84.7049	85.7969
	102.568	197.343	144.23	166.839	172.624	84.4362	53.7357
	88.4011	321.036	103.474	99.1125	154.495	82.6526	97.6112
	98.908	96.2522	107.677	86.2968	78.9449	78.2032	68.1142
	156.646	584.867	84.9509	221.938	169.998	90.5774	68.3016
	186.46	88.8005	109.394	88.018	92.3013	70.1072	69.8027
	259.831	107.049	111.831	169.573	161.052	98.8795	79.2858
	377.597	522.659	100.193	135.31	79.9141	132.578	63.9819
	69.8032	210.207	88.9153	341.666	81.7719	90.1891	51.6569
	89.5563	372.933	90.96	85.7341	108.197	92.1493	88.4747
	76.1881	142.105	316.441	177.399	152.638	84.4747	76.8364
	361.924	91.5445	102.515	252.69	390.663	88.0831	91.907
	86.7454	540.97	94.2518	178.711	186.651	99.3584	77.3203
	-88.525	200.402	90.6839	402.614	93.6685	81.952	68.1424
	192.942	548.717	282.616	193.619	176.681	63.3701	87.0366
	235.784	158.456	104.199	89.2204	169.977	117.431	99.1196
	274.592	189.482	88.2908	301.171	175.718	47.4894	49.2778
	88.1245	269.582	70.1071	86.4342	114.568	71.2105	64.3419
	80.942	-305.316	113.035	165.224	92.271	87.001	78.1081
	-84.313	99.5421	99.6878	177.429	104.678	82.8931	49.6035
	107.483	303.026	100.514	167.963	124.036	78.2479	87.8897
	78.1474	115.685	86.3463	97.281	116.296	75.379	83.3361
	282.822	78.7211	95.9032	335.67	212.969	91.8774	62.4971
	173.458	88.8445	118.772	239.125	185.041	74.1164	76.1646
	103.691	353.579	80.1806	158.799	191.943	138.748	80.8186
	301.978	278.443	103.994	76.0301	88.8613	93.9457	68.966
	-103.533	168.337	112.018	163.932	179.05	78.7775	59.4335
	82.9499	404.566	84.9774	142.1	104.011	60.9543	41.0355
	-115.88	456.448	91.3054	169.761	-153.936	150.047	80.8359
	110.698	362.726	95.327	181.01	170.973	62.8409	87.2861
	96.7279	151.155	111.634	93.4496	185.346	74.6974	88.9052
	1592.55	463.662	76.0724	79.6693	197.582	96.8151	89.4588
	95.243	96.7402	-116.143	251.524	78.87	99.2249	71.8885
	185.703	71.164	96.4263	69.5227	766.344	74.7433	100.309
	89.5886	95.4663	88.1427	85.9469	169.824	92.9004	78.7234
	135.031	56.2072	78.5712	239.342	266.048	73.0288	86.9933
	141.629	-69.1825	80.5376	94.1098	120.447	61.989	86.4914
	183.392	86.6567	91.7801	70.351	157.841	69.6441	89.9972
	97.9806	258.719	100.187	90.8012	364.263	88.484	88.239
	98.1857	187.685	78.8127	155.64	108.727	75.4068	80.2206
	91.4654	291.569	97.8035	169.669	233.797	111.426	152.769
	77.9709	319.387	-86.005	119.311	177.614	120.133	183.69
	91.1468	81.3081	80.1155	71.1638	182.36	88.7041	94.9677
	192.82	354.94	82.4817	158.313	-73.4703	104.139	67.5684
	119.734	309.162	100.614	79.3853	184.105	66.2798	84.6162
	383.422	310.348	89.1152	82.5551	103.94	89.9959	-117.833
	76.8492	265.041	96.0948	165.926	86.1624	104.904	90.9049
	-56.9208	396.543	85.1225	87.3437	87.5427	113.37	74.8787
	106.393	318.738	85.4961	97.8848	94.4421	96.7812	79.702
	84.3799	467.165	77.6307	204.043	163.437	107.499	-120.377
	78.984	216.935	103.651	230.072	154.759	70.9337	74.6603
	77.6015	326.247	66.5033	93.7319	180.533	148.895	127.088
	97.6578	184.328	77.3421	144.497	82.9382	87.8287	81.0015
	109.486	566.458	473.189	103.922	181.592	91.7813	103.196
	-72.2283	103.229	91.5189	81.6946	198.922	97.0345	78.5931
	170.336	119.536	108.209	84.8616	154.736	82.979	77.2235
	61.2235	186.02	88.5864	71.2905	200.043	88.434	94.1305
	326.398	409.923	97.6361	146.436	734.996	90.3306	78.983
	100.528	197.94	-89.2846	98.5603	92.7475	77.9372	-99.2394
	95.1993	118.282	74.1882	156.663	99.7845	98.9758	78.6236
	93.8807	469.468	101.405	89.2795	170.342	85.0464	69.2634
	76.6111	255.531	87.8142	335.481	113.683	94.7822	90.5057
	165.794	84.2185	731.579	173.576	142.854	83.9323	88.5524
	94.2524	183.936	156.458	89.5473	78.2456	86.8464	96.2119
	94.0417	286.208	81.6119	95.6335	1227.57	86.1021	80.1043
	79.8452	176.638	113.93	88.588	95.1744	96.582	89.0526
	79.4229	371.863	94.2789	76.4248	173.388	71.7076	69.8698
	291.402	87.3547	104.682	324.914	162.451	110.711	79.5161
	-78.124	472.122	75.6243	84.9162	187.44	80.8422	84.1435
	96.3098	235.96	92.9965	232.62	550.032	76.9686	57.5973
	78.252	99.149	82.3982	186.273	180.742	94.7563	80.1452
	86.9713	83.7886	71.0451	191.011	95.3083	90.7359	132.635
	100.628	343.831	187.31	79.3694	217.181	81.4079	73.8247
	90.0609	76.6693	92.3721	148.574	164.171	97.8477	77.8638
	142.164	185.134	169.233	169.166	98.1319	98.5058	-123.181
	87.6874	-76.8818	106.355	94.4451	232.572	96.7384	80.0361
	91.5831	111.725	78.0062	171.299	1242.63	94.7505	80.2135
	80.7835	217.123	125.977	98.4055	380.354	72.1285	42.0876
	168.755	105.672	86.2985	244.249	1104.26	123.387	74.8574
	88.9632	197.079	83.5916	87.0457	83.5162	102.428	-64.4585
	286.142	131.163	91.4621	86.5118	165.884	87.9099	80.7426
	82.4774	190.971	91.9416	139.615	166.152	95.094	81.7931
	470.022	188.927	66.3957	193.088	119.379	79.7961	92.4132
	99.1822	385.351	107.462	188.982	121.801	84.7178	87.6578
	84.1145	215.4	88.1502	163.622	83.4782	86.2972	66.8772
	104.227	166.061	282.227	74.8733	-119.319	86.0913	-85.1084
	100.345	281.408	99.1426	131.748	77.8212	138.309	97.4872
	99.9613	406.768	-88.8521	90.6488	278.111	76.9234	81.5391
	63.6858	184.744	189.995	88.7087	-113.801	92.6333	95.5133
	152.712	112.428	322.434	168.829	190.266	72.1559	78.8431
	91.5544	-707.53	86.3721	203.438	221.335	69.5582	68.4899
	76.6198	102.856	93.8844	104.024	140.259	93.3654	57.4558
	73.2501	508.751	96.2002	102.095	1114.76	88.3907	-66.5337
	99.2919	360.769	80.1891	89.3405	177.904	99.4995	104.733
	79.1989	211.699	88.5193	264.162	175.992	131.587	83.2813
	194.811	97.3492	77.2448	83.6549	344.561	85.3439	90.8538
	273.907	92.9239	82.3828	70.866	-94.4864	85.8451	72.6826
	71.698	192.841	163.599	81.7698	182.707	72.5693	80.3197
	528.781	443.487	106.9	187.34	374.715	77.9917	59.9306
	60.9935	367.907	176.342	909.399	395.117	128.076	-126.667
	157.194	191.119	87.7039	83.4385	81.9671	85.8871	84.1029
	73.4582	164.623	78.3882	87.2487	714.613	85.7862	89.7133
	94.6947	309.212	83.287	171.593	160.818	101.821	100.26
	87.9574	180.465	116.388	108.778	90.2932	72.9479	78.5599
	76.1138	292.982	89.9399	99.465	75.5887	119.648	155.76
	95.1058	228.056	304.511	178.42	175.035	73.7575	71.0711
	87.5238	230.915	100.817	78.3923	169.789	106.714	74.6388
	74.4669	514.427	105.677	274.333	729.911	71.5214	81.1956
	92.2571	94.1043	97.5391	333.073	375.415	107.217	74.1004
	434.286	211.143	81.3767	88.9049	189.175	81.2132	104.446
	95.7926	111.967	269.856	69.6031	71.2323	81.0421	87.1901
	87.3669	1265.04	101.644	154.173	276.962	93.6033	83.5391
	164.165	91.3566	206.128	432.487	651.425	69.0301	154.294
	257.283	186.229	91.3527	345.172	185.904	94.4668	81.2074
	107.982	215.746	326.46	75.0126	84.9496	70.1931	88.8036
	111.347	495.144	89.4965	239.752	199.295	78.5881	85.089
	98.4286	-50.7222	91.7548	93.8277	206.641	108.721	86.2305
	86.2177	81.3644	92.8578	73.2056	92.8806	72.2361	74.6874
	362.403	88.3751	107.697	103.119	163.506	65.985	76.8727
	102.027	105.862	80.4214	162.588	97.6945	65.1612	86.9976
	110.832	135.997	96.3794	92.438	858.522	74.3847	72.3048
	93.0891	222.234	91.0306	100.709	325.728	90.6022	108.228
	80.8508	542.948	87.1865	153.085	608.432	79.6802	-56.2877
	192.126	94.8304	923.3	171.417	153.098	88.453	96.224
	116.257	265.105	182.504	176.46	80.224	86.5748	41.0879
	-201.768	108.463	93.4587	134.492	182.296	94.4864	87.1823
	66.126	161.247	93.9421	90.1293	196.123	80.5119	60.8838
	89.8568	88.5104	259.691	177.014	113.566	88.3907	88.8993
	149.167	202.103	99.3748	165.763	1152.22	77.8153	47.6644
	132.684	103.527	97.0538	160.592	173.056	99.5127	63.5999
	78.7164	590.499	84.2211	87.9938	236.056	106.812	82.8057
	100.418	186.991	72.7681	455.216	1096.09	77.9506	92.7083
	89.9162	167.129	79.2034	297.735	102.001	92.5698	83.9867
	93.3444	96.9555	91.7114	172.421	371.895	79.5881	85.9011
	97.3035	190.16	102.234	160.037	650.171	79.7579	80.5484
	94.6436	-129.89	80.626	89.453	324.565	97.5497	87.7562
	104.702	89.337	97.5093	99.4231	194.751	76.9916	86.201
	85.6503	280.939	101.359	262.937	71.6059	93.1308	73.429
	115.972	123.717	84.2148	168.142	116.235	81.6242	80.3959
	-92.0441	118.992	105.646	170.557	187.088	81.1908	89.12
	95.9521	62.1802	88.1877	251.71	-110.246	110.408	-75.6398
	81.2783	82.8717	98.8211	137.441	386.61	83.4733	82.074
	194.869	154.832	170.552	248.688	722.001	118.977	97.124
	81.1873	190.141	86.2758	183.729	185.517	70.0394	88.7274
	92.3635	387.451	102.937	171.321	85.3965	100.464	87.3177
	75.2013	309.038	292.275	95.0173	641.163	101.413	51.0517
	450.305	275.239	79.7826	178.405	75.8608	92.32	53.8272
	106.604	133.71	81.9101	162.032	176.491	74.9077	106.623
	-104.026	183.822	90.7875	71.2857	95.3788	93.6168	80.2952
	85.3434	624.254	80.6393	76.7757	161.947	113.037	73.9727
	279.198	75.2816	93.792	91.8573	164.821	94.6686	89.7065
	83.3081	108.873	82.6997	171.774	88.9824	79.3032	84.8362
	89.6219	-51.8807	94.1174	512.272	170.032	100.312	79.1895
	86.7091	179.791	94.0979	71.8709	163.211	71.5335	60.7184
	83.3235	195.404	93.3713	341.8	-97.3236	90.825	44.3251
	175.818	127.273	95.3145	143.067	164.975	90.0504	83.7602
	94.1321	315.296	94.0953	90.7076	177.97	72.1955	73.5522
	106.722	93.3278	105.304	78.6352	159.461	87.6729	47.154
	176.172	218.682	100.714	164.239	376.044	99.0392	92.8756
	-91.0225	291.667	93.3388	163.282	113.27	99.2015	67.0234
	223.701	362.405	147.333	169.222	74.8768	86.6287	75.2832
	162.015	408.12	411.683	78.0697	151.991	76.6428	59.5732
	253.78	786.811	96.7596	176.465	183.083	78.6343	74.4479
	279.475	109.084	97.724	78.6295	405.63	167.193	72.7935
	60.8793	515.469	102.928	121.462	401.161	103.638	108.77
	94.6646	285.36	224.23	84.3484	101.38	113.995	78.6248
	161.046	-89.5792	203.385	83.196	89.5535	73.5607	71.5561
	185.759	171.687	102.483	178.547	184.391	75.2927	86.8087
	187.9	276.177	84.1592	67.4859	84.3147	78.2051	91.0943
	301.476	166.288	373.29	167.069	346.09	43.9704	82.508
	445.38	305.094	85.147	74.9939	102.785	71.2059	76.473
	127.889	348.353	195.114	91.487	149.825	94.1035	86.0455
	117.14	117.22	90.7792	90.382	179.466	90.2672	93.9046
	229.036	197.99	108.795	98.3256	389.716	107.335	81.9896
	156.479	-335.763	101.787	195.533	731.57	100.423	73.0339
	-84.8268	184.392	-81.9754	304.092	166.739	82.0583	51.8319
	53.7894	370.556	83.8747	86.6152	188.952	76.9777	73.1685
	231.371	404.059	90.4427	164.489	74.0226	90.5793	70.4622
	84.8509	340.47	74.5815	102.341	355.176	106.534	78.8108
	205.916	77.9941	97.2222	163.09	196.871	96.8853	81.8338
	62.8909	90.6577	337.947	104.882	91.8958	95.9223	88.466
	98.8173	917.068	97.9625	341.494	167.071	70.2181	90.1953
	162.975	884.413	73.3744	87.628	190.035	81.1795	91.8988
	85.6489	92.685	114.799	94.4936	210.312	85.0537	95.1763
	-65.7333	324.95	268.921	78.6228	186.893	120.658	-93.0647
	179.893	82.1763	188.023	97.8859	335.094	100.702	79.6858
	197.856	346.403	98.3488	248.544	185.095	71.2437	79.391
	88.7209	207.297	86.1412	267.014	434.654	84.5669	95.8561
	103.715	612.482	98.6961	90.8411	106.42	80.6235	83.9045
	98.1757	184.267	78.8343	73.5015	294.808	82.1921	78.6463
	91.2628	273.899	197.769	84.8776	78.9375	73.0366	82.0255
	98.1218	139.36	97.0347	156.056	222.206	101.17	98.3934
	157.891	156.203	77.3769	342.04	164.809	77.43	91.3594
	-130.682	370.154	76.225	93.1143	105.73	86.7751	77.5988
	74.066	307.805	95.4605	114.713	156.092	77.9537	74.7135
	202.677	126.242	88.4028	80.454	775.977	101.949	69.6567
	186.462	180.235	169.498	82.6058	87.9421	86.4715	79.1642
	154.725	383.606	87.0651	99.1576	366.818	187.146	50.0035
	499.341	275.577	76.7399	80.1868	160.361	99.0932	84.0522
	104.644	121.235	97.3616	170.934	178.526	62.386	80.1523
	132.327	222.196	72.3735	162.55	189.243	89.6712	88.9761
	77.7885	667.928	75.9629	200.284	185.692	53.6395	80.8463
	-305.105	-553.514	99.6888	208.503	83.6405	98.9563	92.4062
	293.897	196.093	83.5833	162.329	381.251	107.648	83.4648
	182.184	75.7545	107.219	74.3087	85.8738	82.2203	65.5705
	840.235	312.682	91.6597	155.869	208.236	72.7606	87.9351
	112.163	501.01	82.7856	89.7775	224.475	78.4293	84.4911
	79.8507	143.423	98.4739	158.362	74.6647	81.5608	74.6692
	658.242	126.67	274.337	87.6496	322.549	84.8967	72.6525
	124.917	91.7198	88.4812	72.0819	940.674	93.6343	89.639
	-116.609	455.858	147.337	106.079	1057.36	84.6356	75.891
	130.757	560.466	98.2525	250.88	201.232	152.361	79.2434
	64.7688	88.8271	98.3376	86.3869	156.086	91.2415	68.911
	101.525	185.55	76.8431	61.0963	182.527	97.8185	89.3488
	103.377	197.335	106.591	182.949	177.097	109.237	111.603
	95.6837	73.8274	103.319	96.4766	857.841	86.5753	54.3899
	283.773	158.057	100.221	193.897	538.972	109.25	79.5855
	101.604	127.665	83.0168	170.428	344.227	68.0801	88.0224
	154.403	83.003	107.683	88.3623	170.778	123.096	76.1987
	589.786	370.395	236.127	181.524	352.418	67.2567	84.3267
	282.716	-105.86	177.278	69.4648	187.495	87.062	68.24
	264.03	227.672	98.5349	80.947	1059.47	80.0593	79.3875
	94.4097	343.044	69.155	95.7744	1834.3	86.419	77.2174
	261.925	-75.4397	120.377	94.8087	178.288	98.7396	79.9966
	93.0481	100.405	100.075	90.3499	158.609	61.3858	51.1383
	288.619	264.336	93.5585	79.5096	199.145	71.3032	86.9751
	102.658	365.367	155.066	893.75	89.7778	108.503	35.8743
	114.298	195.976	-80.8075	176.484	172.509	79.8134	69.3006
	-601.315	564.016	98.078	266.991	174.69	97.3621	57.2916
	-43.8579	271.484	161.112	106.665	-95.592	103.574	82.4816
	105.687	79.8986	90.2591	102.146	351.545	116.542	75.0486
	250.177	79.4794	93.7932	193.803	157.97	66.6461	76.221
	102.763	386.927	97.5955	107.248	180.729	116.737	51.8938
	77.7146	102.184	128.836	85.9865	164.997	75.6674	93.7427
	105.344	191.706	177.407	89.1965	149.372	61.3637	74.8771
	87.4514	553.859	112.768	89.8766	178.732	93.8999	77.9376
	73.1361	191.245	162.615	84.9701	209.984	143.515	74.0709
	111.868	204.523	192.321	83.7638	178.138	94.4167	84.6346
	69.7768	223.144	80.6186	139.713	193.759	104.101	77.4705
	93.9512	189.136	102.263	73.7792	95.4347	81.2657	94.0908
	96.2691	184.033	89.1937	158.964	182.335	87.4822	81.8224
	281.124	236.037	61.5716	159.771	686.309	103.61	90.6471
	157.458	112.416	92.811	76.3428	83.4376	117.11	125.59
	82.6869	73.4038	117.352	109.106	1223.92	83.8249	77.1703
	258.313	180.431	171.234	129.991	917.344	76.3438	91.5419
	87.2128	163.834	243.994	194.107	306.621	86.311	92.7833
	314.157	298.194	102.738	70.89	639.516	76.5187	124.379
	184.758	290.767	88.5583	365.236	156.984	73.6696	93.4874
	76.2979	299.077	116.614	83.0503	-112.571	92.9295	89.7714
	80.9836	196.14	92.9301	184.799	106.647	156.899	109.35
	169.836	182.75	110.369	96.0057	197.819	83.1204	118.565
	-96.8557	177.717	81.8943	176.17	133.102	72.1401	96.7927
	76.7142	266.105	82.5906	-51.0179	103.737	66.2856	73.8838
	-127.677	86.1865	91.6846	182.398	106.19	71.6585	85.93
	-63.4278	98.6522	82.2513	66.3508	159.186	103.726	69.7174
	69.736	204.891	87.3984	66.1735	185.36	74.7505	86.5732
	189.04	200.434	96.6714	344.576	499.663	39.1592	77.0974
	-156.519	165.478	122.368	81.2464	180.354	97.1832	47.7953
	141.015	78.1424	114.759	90.7889	66.0161	86.2988	86.6824
	98.6115	80.471	64.5424	165.731	192.369	63.7609	76.3528
	175.076	524.805	184.545	529.074	93.5219	116.661	67.362
	465.282	697.074	83.758	501.028	174.197	85.5609	83.9685
	295.149	65.9509	104.721	255.25	171.824	146.234	76.226
	191.279	174.659	97.7822	100.632	167.241	92.1143	80.815
	84.1867	-59.0577	94.5029	81.6123	1235.79	76.6581	79.5031
	-90.5139	70.5869	101.554	77.2755	294.298	88.034	91.9544
	165.188	381.325	81.537	198.739	167.805	89.8181	79.9883
	80.1527	353.549	280.913	320.589	1817.43	77.2156	85.6457
	79.7076	184.783	96.9253	349.569	200.122	103.704	97.5087
	103.941	549.342	83.3623	164.299	93.4908	89.7724	77.2157
	69.6202	242.606	89.2007	173.904	-70.8075	81.3422	84.355
	189.104	130.388	139.855	73.6478	85.3625	98.2493	70.82
	97.3302	201.534	142.609	110.717	179.053	188.317	85.6582
	73.1167	173.169	96.019	73.1959	106.158	97.9746	86.6544
	88.2488	119.918	80.3553	271.007	205.44	69.1443	67.8084
	-101.104	190.693	105.753	81.6058	792.965	97.5523	87.6291
	140.324	477.592	75.7431	99.0057	80.5733	101.603	78.3232
	81.9642	269.241	82.6076	239.433	101.05	74.3861	56.7876
	98.5064	195.05	82.0503	197.24	105.492	92.6113	79.8784
	-131.156	273.14	88.8728	79.6433	174.136	99.4344	102.409
	189.812	483.927	71.789	73.751	194.044	90.755	111.92
	267.338	183.885	181.07	77.5855	75.4936	90.3747	74.6664
	85.9014	84.6501	75.0471	79.4194	82.2433	90.9649	93.186
	-59.5139	90.6611	83.9489	190.462	151.798	-84.7531	95.6006
	93.4914	89.2929	92.3229	95.0846	166.452	88.7068	80.1051
	94.7827	174.547	110.138	239.552	151.424	81.5093	75.0697
	353.822	180.915	78.8206	175.483	249.467	86.8934	90.4489
	337.748	486.83	82.2448	252.283	146.697	87.0033	98.8972
	426.166	306.414	84.9667	76.2069	187.687	82.2129	44.3077
	162.018	226.623	88.6184	582.223	87.0113	73.0978	79.6229
	95.2889	112.94	-70.9983	109.904	101.657	75.7232	70.936
	80.4197	170.841	91.3402	165.992	691.879	114.246	36.5828
	79.31	193.837	77.8387	91.7931	83.706	75.7351	86.004
	88.8565	211.571	83.8852	298.666	562.094	84.7099	102.039
	96.106	130.232	78.6674	81.4935	202.824	92.6887	72.4844
	84.5969	-496.696	76.366	170.647	357.65	97.6878	91.0133
	81.3815	88.9357	138.488	89.8349	100.363	76.1022	89.3623
	189.71	-56.8344	92.6569	88.3978	303.651	73.5682	77.8117
	97.047	175.308	96.9953	104.448	76.6717	61.9719	67.1459
	104.464	215.733	98.8388	86.3084	69.7009	120.874	51.0083
	-61.7534	470.171	72.3541	275.886	184.764	94.6602	76.831
	146.278	276.801	98.9299	78.7787	201.863	86.7726	87.5112
	163.372	554.731	91.3082	86.0285	99.1383	108.546	71.6192
	99.9911	74.1913	338.059	115.857	71.9485	113.065	79.7085
	145.954	593.517	93.8466	86.7423	253.877	96.5827	-88.2155
	89.4337	188.475	90.534	75.798	197.987	103.547	90.1142
	73.0761	173.651	90.8444	160.19	171.576	83.6965	83.8622
	99.1016	176.66	79.4231	575.681	95.1196	80.974	73.3949
	59.3178	155.5	95.8554	163.007	289.962	76.6888	94.8891
	198.488	155.297	86.1993	102.456	84.2473	81.5706	73.9552
	157.005	418.53	85.626	167.433	97.2725	115.298	77.7945
	181.268	88.0815	-79.5042	73.2789	-84.9693	90.0329	82.7238
	121.58	372.946	92.5047	166.922	248.008	53.9701	99.017
	92.8682	492.806	73.7584	69.5953	970.625	93.8188	92.0497
	82.6876	119.936	83.2586	77.1203	481.181	108.314	-89.9356
	105.34	158.237	77.4399	78.2645	196.902	98.7681	82.3228
	55.8128	345.723	89.7028	84.1284	362.872	94.4126	97.1274
	119.244	123.806	269.204	196.25	186.958	95.6298	82.2244
	97.0276	191.595	85.5063	205.17	763.462	92.9395	99.9631
	-72.5558	88.5676	95.0693	164.935	179.82	95.9188	45.2976
	85.4513	209.022	89.7099	84.9199	1113.83	82.0499	68.3157
	67.4746	-146.706	103.337	86.6908	92.9968	82.8264	45.3422
	135.001	-84.9265	92.6267	79.8699	177.851	122.269	90.6249
	88.9869	555.216	68.6149	152.122	100.1	105.168	73.6987
	117.481	592.792	103.102	183.628	190.318	95.0825	80.1662
	83.2202	193.302	96.3995	96.1456	362.069	99.2113	73.0812
	-91.8748	181.892	80.505	171.679	-106.2	115.456	73.6372
	89.1387	194.272	102.881	79.5489	141.609	106.846	112.162
	104.534	538.644	171.161	155.02	87.9283	75.3705	97.8522
	-118.429	372.722	90.3954	68.2463	185.644	64.0458	89.314
	75.2092	266.314	79.5516	177.229	185.706	97.7453	79.579
	179.075	103.738	97.9107	85.8577	139.835	82.5833	76.8268
	86.8112	125.298	152.44	92.3174	561.321	78.3419	76.5679
	446.047	124.155	105.309	68.4727	176.821	70.1422	84.4302
	-54.389	101.785	94.3118	67.6771	337.175	97.5294	68.5923
	92.6275	301.891	91.2847	220.256	193.208	85.4774	84.0253
	410.313	180.461	90.5769	116.254	101.105	96.614	69.1953
	95.054	88.7414	320.292	246.444	119.184	98.4301	87.8178
	457.49	88.0137	95.083	166.968	198.991	69.8258	135.152
	125.181	1348.72	122.589	87.833	710.237	83.0451	44.8717
	-464.472	183.019	94.2411	82.7662	81.9842	109.267	83.5533
	78.6458	98.9117	77.9749	159.173	165.99	81.0099	66.6303
	93.1063	84.2219	78.3853	195.179	85.0445	78.3198	95.5094
	494.43	105.313	98.4244	177.094	152.525	80.3647	-71.8571
	95.9449	156.628	85.1349	197.262	80.0359	71.4909	65.5483
	83.3073	130.225	77.1838	78.7619	205.836	93.2339	74.5269
	80.8282	190.758	98.7747	177.787	183.053	82.1972	81.2862
	103.301	-379.5	91.7848	245.844	188.384	83.1166	90.5222
	431.68	186.758	100.386	122.298	394.281	79.9868	84.0831
	87.9993	184.493	105.791	95.512	106.016	85.2679	83.808
	132.671	99.433	95.4392	73.8237	186.255	140.524	81.6135
	110.674	175.91	87.6405	168.121	525.756	76.5813	79.3091
	113.639	81.2562	97.7125	73.0307	92.6992	95.3183	79.6367
	64.4147	117.662	158.217	96.794	191.586	90.5792	73.9388
	90.6587	350.219	95.7006	73.8353	95.4306	592.68	75.1111
	86.1066	-148.827	89.1355	145.098	1323.92	103.232	70.6225
	81.0656	97.8275	94.5667	92.021	96.0973	79.6423	97.5118
	-79.9282	89.3163	73.5122	107.748	89.7853	88.6305	96.2398
	78.2707	146.166	95.6726	91.8922	179.238	62.3252	62.9562
	70.6633	253.187	83.3721	566.669	90.0908	153.875	65.2192
	102.717	183.198	80.3627	93.622	548.127	143.435	93.5727
	86.917	103.516	90.6096	83.1399	185.255	68.3382	86.3136
	95.5589	157.989	169.269	72.14	81.6168	90.5704	52.52
	71.7776	189.172	146.27	155.13	-135.507	69.9769	71.8993
	90.3766	366.519	90.6016	170.02	533.895	81.8429	53.537
	100.334	81.721	98.5241	76.0881	117.476	91.4494	82.5175
	80.5338	281.063	102.241	109.728	80.3078	83.3451	85.8756
	98.4199	194.06	79.3165	111.085	211.566	96.7333	87.7182
	73.2577	154.914	94.0617	95.2987	197.365	95.2284	82.599
	80.6604	-83.9622	96.7065	75.8961	78.9924	91.4777	64.1328
	102.078	-115.615	99.0227	136.161	84.7057	91.6801	-63.9927
	87.4416	292.211	176.745	91.9189	155.475	86.411	84.8372
	104.336	68.9971	69.4105	500.142	189.017	98.3009	80.2326
	79.0832	212.734	80.8336	159.111	723.227	82.8316	73.5842
	80.4737	89.3799	-85.6268	89.3072	189.638	99.556	76.1158
	100.366	105.228	84.9882	80.7426	91.2526	107.466	173.259
	105.635	296.296	77.7597	279.637	890.934	94.1219	76.0043
	270.955	307.764	79.8746	82.7815	89.4241	85.5201	94.1478
	-61.7146	202.647	84.759	80.6681	176.459	140.746	85.0005
	202.227	-91.4509	94.5642	79.7368	173.445	110.967	73.856
	92.3194	72.9835	89.0086	64.8397	99.2701	92.1979	96.0254
	81.7838	83.0053	84.285	75.2072	162.823	68.9583	106.395
	189.835	101.68	93.1506	72.7409	159.391	81.2555	106.428
	70.3093	224.188	76.5729	150.028	84.9359	84.8254	78.2782
	89.1492	304.222	101.951	79.076	353.661	84.9538	84.7426
	88.5059	83.1701	85.8111	82.2642	293.494	94.0125	135.906
	96.0049	168.201	189.379	207.305	168.755	115.102	111.964
	-89.0972	184.531	95.5028	558.827	92.209	109.62	68.0403
	722.365	183.84	103.946	343.009	192.829	67.5282	67.4017
	172.752	222.365	94.6307	92.0797	96.4183	86.1739	93.5725
	279.187	207.475	81.6075	91.1366	186.624	78.8894	88.4764
	111.015	207.211	91.5908	94.9979	76.5937	139.49	81.8267
	-94.6242	551.802	453.522	177.994	439.091	106.787	109.505
	103.553	132.291	85.517	88.2443	188.087	83.3604	80.7862
	189.933	117.42	92.8709	267.891	173.118	80.3389	239.032
	-87.2308	710.003	198.735	83.2341	85.2572	107.574	102.296
	57.2019	102.616	97.7165	97.3859	-83.5972	84.2702	93.8202
	-102.773	445.612	141.064	88.5402	196.14	137.48	85.8569
	79.887	634.349	98.2625	174.383	247.083	99.7129	79.4006
	111.494	119.794	83.4504	163.143	206.8	74.9719	76.7151
	273.714	84.8237	83.03	73.0663	189.689	73.6061	68.0617
	428.923	207.013	105.702	252.206	200.609	143.162	113.209
	75.842	222.396	84.7991	88.5592	95.7645	93.3825	79.3163
	107.496	270.139	85.799	167.079	732.015	94.7978	96.5105
	179.987	269.144	196.419	177.444	773.368	133.881	88.5666
	219.647	84.3252	73.7699	374.946	-75.2879	387.902	87.1844
	93.7621	192.583	111.285	81.668	80.6618	115.516	79.4635
	127.54	-64.7666	100.003	239.009	406.231	76.3533	70.8848
	-148.446	216.358	58.0045	331.8	170.629	101.256	76.2967
	93.0051	291.801	93.7031	87.0291	141.399	98.3247	83.1674
	79.9279	77.7629	81.074	256.733	92.3182	76.4609	107.129
	88.1245	186.69	84.9987	502.13	123.024	79.8351	88.9896
	90.3936	178.189	100.656	85.0936	158.329	76.1349	86.8234
	295.596	77.4811	87.1003	170.697	142.678	97.0108	77.6917
	161.648	267.866	81.0963	254.022	-79.2568	200.073	79.7021
	82.0181	103.13	71.1319	81.1445	89.7574	162.203	50.8863
	-251.292	93.5536	99.0815	90.7711	303.618	163.551	143.127
	90.8864	109.638	83.4597	83.2864	271.873	129.415	105.434
	79.0792	73.1048	180.646	172.256	97.3916	95.6449	83.79
	91.5802	69.6635	74.9971	82.78	184.93	104.027	80.3455
	63.0289	283.452	96.7443	242.913	89.669	104.395	76.3147
	261.082	184.845	91.7019	79.1767	180.119	108.152	-103.846
	181.611	84.8558	89.2862	350.494	945.489	115.351	102.98
	113.705	179.064	248.775	168.376	180.989	140.946	72.7867
	370.18	202.447	87.9267	110.321	80.7466	87.8455	72.4928
	123.01	320.399	92.3324	80.0001	-92.3033	65.4613	54.1711
	80.664	178.255	91.4935	86.5577	120.498	105.931	85.9942
	83.0152	131.223	96.0959	90.5441	158.484	115.637	98.7688
	84.3959	74.7726	92.9216	184.543	161.799	145.271	62.7986
	92.0942	90.712	98.0104	150.356	200.29	163.992	80.5016
	147.584	178.352	88.7199	-83.8678	196.025	79.1644	71.4954
	175.726	114.102	86.9541	162.869	97.8305	78.1447	80.5234
	73.3624	110.601	78.7674	101.605	497.602	103.098	74.178
	188.797	737.422	90.7713	167.309	84.3773	92.1877	95.147
	96.2896	377.583	107.938	77.5568	207.895	66.8885	92.7365
	95.4372	100.6	84.3229	428.135	187.896	70.7953	79.0808
	93.2628	-80.5912	86.2934	85.9884	93.5491	66.506	84.743
	81.5958	240.54	81.4578	197.899	-88.2349	109.665	92.3976
	84.162	128.219	98.3292	88.3951	175.76	75.7281	67.7172
	78.8277	260.092	87.8058	81.8842	99.7964	92.493	77.6558
	97.527	342.433	76.3749	164.975	283.187	139.265	78.8226
	72.3362	159.31	83.3637	166.617	96.3157	107.353	81.0392
	135.169	-143.695	77.3911	75.5304	190.446	44.498	60.4521
	87.0123	224.335	82.1884	82.6536	716.12	129.556	79.9316
	68.0006	164.735	88.5454	322.652	181.992	91.6195	84.7209
	329.064	141.655	172.912	85.3234	173.818	85.5794	84.9938
	72.1419	149	85.7298	91.7974	197.866	89.2746	90.641
	73.459	95.8021	80.0005	89.8696	190.818	112.424	83.7738
	88.2684	192.945	86.611	87.2681	375.282	120.426	121.209
	343.887	529.214	93.3879	421.297	173.32	73.516	81.3427
	512.552	285.609	102.848	254.498	173.983	132.339	91.2519
	80.8616	622.126	91.7755	317.902	-161.473	77.4992	102.113
	62.8218	209.061	287.224	159.526	205.711	-90.5966	71.8682
	184.11	1317.8	82.6922	81.6038	104.767	99.8329	104.099
	75.0962	572.897	81.7549	101.418	205.071	168.485	73.1447
	103.154	-149.786	83.5529	174.032	185.973	113.832	82.1234
	-176.857	86.4068	102.938	105.207	311.973	103.828	82.4935
	-126.752	229.931	107.362	81.7558	364.857	76.5127	89.1264
	-128.905	200.48	83.7859	156.174	1150.12	70.4796	70.9178
	114.928	434.069	94.6746	93.6503	183.447	64.4949	73.8489
	111.368	418.247	97.8546	375.944	94.4616	96.9767	86.0193
	98.5445	176.507	182.092	83.9509	90.695	123.236	68.8731
	91.2687	306.708	91.1866	88.2536	187.35	87.2605	75.2031
	86.7291	-91.4103	100.62	77.3347	318.537	91.0165	82.1095
	195.124	105.803	82.7439	100.918	189.558	87.5062	73.1483
	88.8375	503.217	629.543	184.644	189.804	73.6354	84.5546
	73.8013	369.771	144.077	168.128	125.511	95.7712	-93.0611
	77.1698	-79.4082	92.6697	75.6512	96.2101	79.0045	65.3682
	86.0278	261.596	85.404	161.893	371.507	69.0785	84.7935
	328.472	254.925	167.065	85.4496	340.058	91.5874	95.4747
	89.7259	478.008	92.2668	248.392	164.896	67.5617	87.5525
	-109.981	188.69	96.8108	147.083	170.963	92.2825	80.0973
	53.0268	482.246	167.816	75.772	710.982	86.3957	93.3928
	105.876	275.18	272.831	166.996	91.0323	93.0583	79.1453
	79.3165	122.181	110.178	88.5372	186.87	92.1736	75.2876
	-84.8479	534.94	92.3363	72.3133	366.775	74.1046	88.0624
	163.387	106.741	99.3479	110.38	168.971	141.46	68.9626
	106.886	94.2983	82.1182	143.403	185.359	87.305	76.5397
	92.7259	84.1869	195.016	183.467	173.396	76.8214	99.6903
	63.1426	253.575	86.1076	184.65	84.1709	84.8489	75.4054
	90.2524	186.287	85.6526	179.114	185.681	78.4509	95.6802
	188.851	105.381	85.9716	258.819	177.183	73.6598	86.3472
	356.793	97.424	99.7011	98.1672	166.905	64.172	122.381
	79.9817	401.945	76.7107	172.24	179.044	91.2656	67.9587
	534.983	208	150.632	84.8221	88.8232	117.31	94.9413
	93.7541	98.7387	77.0373	255.247	134.415	93.1633	87.835
	165.409	98.3943	104.934	176.926	198.096	104.249	82.5845
	212.894	408.22	93.2239	89.3905	187.174	95.6924	-132.219
	100.978	163.128	874.032	405.141	188.448	53.6853	87.1131
	-94.4959	308.591	92.8538	87.5102	197.649	130.869	86.8964
	-104.985	573.289	-142.162	238.734	189.447	81.4441	90.0203
	93.0325	100.466	109.537	166.194	179.936	101.591	94.6887
	700.649	166.373	89.0453	83.5201	192.927	144.739	74.7855
	91.312	331.045	102.654	270.042	76.1153	82.3236	90.0282
	97.2549	186.066	65.4642	474.266	129.056	84.2556	77.4574
	274.893	252.791	89.7428	76.7169	-94.3187	83.6341	92.2477
	87.514	104.517	74.6074	172.519	165.192	122.124	81.942
	179.079	86.2682	89.7155	252.382	89.3135	91.3733	-57.5165
	86.1176	854.364	180.594	87.4265	134.817	109.511	71.7194
	207.622	192.804	93.8733	169.347	203.798	271.443	71.754
	99.1741	112.949	123.805	166.727	185.752	99.5213	86.0426
	161.954	77.595	80.9849	104.714	163.952	81.5545	91.6545
	108.751	273.928	92.0932	117.424	85.3808	80.7719	56.013
	84.1659	249.212	108.694	94.7328	196.893	92.5651	92.5397
	-153.377	204.483	96.8193	105.665	77.0508	109.144	68.7625
	64.8861	209.256	94.2165	75.1112	206.38	86.9288	69.6725
	173.02	61.3127	170.432	161.409	176.152	109.735	83.2299
	-67.3606	114.083	81.9256	165.555	194.143	90.0219	96.6745
	280.029	85.108	90.755	85.2828	96.385	90.6825	51.0291
	81.4808	91.6959	80.971	69.9398	206.559	73.5063	71.6867
	-55.0714	532.917	616.052	105.236	141.226	92.3314	89.3235
	-144.344	171.413	70.0562	109.805	568.601	69.5615	79.386
	94.5252	363.733	91.9383	96.5817	172.978	108.252	82.1165
	272.14	97.7636	86.519	256.282	198.501	63.7164	68.4049
	-71.1084	-67.445	94.2682	246.967	190.39	77.3917	106.138
	95.4814	406.942	223.002	88.6399	188.703	91.7774	76.5223
	-70.3228	-69.791	94.3923	163.96	88.9139	44.4907	48.3312
	127.041	250.506	110.812	76.0896	88.5932	86.1598	73.4969
	-117.55	95.9727	83.9463	83.325	92.5667	83.3495	63.7411
	94.2211	234.519	103.811	155.791	752.707	71.9232	102.289
	158.694	419.313	68.232	175.311	-76.1278	86.8324	77.9224
	71.4576	181.402	91.2969	83.3217	85.1361	85.5325	99.9326
	106.421	99.9328	73.8172	73.9216	170.95	81.0823	103.009
	234.386	303.609	104.739	86.2531	341.025	88.1798	91.1149
	112.732	84.8341	92.1982	86.1684	83.437	60.5272	96.5217
	100.132	180.592	105.399	591.532	576.238	107.52	70.8738
	71.5193	200.212	82.7779	86.8927	102.835	104.451	84.7625
	93.2078	86.5322	106.521	81.2893	183.81	102.635	74.9667
	185.311	335.099	74.5245	176.069	156.434	89.121	73.0721
	-69.7006	117.175	88.0071	73.3074	157.819	76.4848	66.3532
	148.553	80.048	94.1847	182.677	186.563	102.458	112.943
	100.725	96.3356	62.5826	88.3373	161.381	104.884	70.138
	81.4983	752.976	104.876	218.309	75.3765	76.034	77.4491
	81.0307	192.681	96.0442	101.849	194.51	101.767	67.0576
	102.374	93.1283	92.0933	116.442	102.593	89.5663	72.3881
	85.0587	173.464	83.6416	177.816	75.168	90.77	83.5166
	79.521	75.3744	79.1769	175.173	173.129	91.8063	63.0381
	96.407	95.362	80.4353	83.9995	179.941	102.58	81.1407
	104.695	109.128	101.876	75.0214	180.377	114.828	90.8372
	105.174	76.2829	94.3301	81.9757	345.051	130.801	80.5697
	76.0224	273.123	96.5301	110.598	289.648	118.233	92.6653
	-92.7342	782.975	86.7555	83.7207	82.4492	72.417	82.7413
	279.113	183.358	106.33	170.434	166.762	71.8376	74.9993
	85.3339	101.785	72.0726	80.387	192.6	63.6465	157.866
	113.627	102.169	110.329	172.779	180.993	67.1296	64.2467
	112.085	196.806	107.31	561.036	368.491	83.7611	74.3699
	97.9005	252.72	84.6646	464.888	164.758	73.0227	81.1385
	95.3774	94.1947	78.5001	166.035	170.049	96.8743	79.2381
	74.255	224.089	100.181	77.4185	359.313	90.0968	55.2061
	87.5725	87.5491	93.706	103.158	97.0626	82.7994	82.9326
	137.346	110.676	92.5419	68.3387	186.394	104.713	83.7104
	104.558	299.996	82.1098	67.8432	207.068	88.8807	80.6519
	351.1	341.275	159.613	89.5222	153.066	88.8837	78.9453
	75.314	409.063	94.2667	92.3811	160.576	199.208	68.8488
	143.422	298.954	87.0363	169.311	191.904	77.7444	78.7913
	208.541	163.712	86.3247	422.15	157.569	95.1719	77.356
	-292.403	683.744	175.909	106.104	194.947	92.5387	108.715
	97.9481	199.571	163.11	169.806	138.456	69.2973	77.9114
	108.08	96.8676	83.7291	74.9585	214.317	67.0513	70.2788
	107.705	81.9964	98.8159	85.9063	95.7817	70.8335	91.8676
	326.223	180.354	110.499	131.976	193.007	73.029	79.9946
	123.639	430.669	76.5106	96.2264	877.775	90.6233	66.9492
	104.715	168.193	91.2451	104.475	770.83	80.2574	78.7671
	177.467	108.441	73.2545	181.286	187.093	110.308	110.713
	153.253	94.6866	89.9456	171.92	176.799	115.505	81.8705
	95.4852	-98.2895	102.801	89.5233	418.251	102.524	86.5417
	87.921	90.4853	97.6162	95.5169	194.021	67.7493	85.8771
	47.0534	275.253	85.1016	83.8962	83.8893	66.3672	98.7398
	102.155	89.0293	188.575	81.2046	96.6096	70.0271	91.0253
	112.051	202.529	89.2859	164.389	85.5035	85.6831	70.4857
	103.481	216.549	89.2716	139.369	193.338	98.6277	80.8814
	-162.208	88.9615	70.7762	180.433	933.456	101.646	92.571
	83.8527	-95.2673	85.041	241.708	183.541	98.5499	89.5878
	260.079	75.1601	90.8515	191.579	184.044	108.472	92.7687
	157.757	195.2	208.713	82.2612	143.017	80.9084	129.949
	86.5997	367.249	92.6265	124.912	163.078	45.6045	79.9032
	419.076	110.822	110.803	82.824	186.61	82.4568	96.5513
	85.6797	592.446	107.114	172.397	-100.722	68.8726	54.4248
	70.5098	78.4396	100.142	80.6839	341.542	68.1013	93.4433
	108.373	98.8029	-130.475	94.7202	184.649	100.942	45.5468
	87.6471	-100.268	87.1075	84.2413	76.1987	108.912	82.4169
	357.715	85.1086	83.7176	173.619	85.2405	87.6525	76.3387
	94.1934	158.612	-105.325	76.8602	183.145	77.6164	80.1128
	112.051	147.122	69.2681	80.1188	210.797	103.851	78.9442
	-87.2194	89.0968	67.2209	257.799	174.277	115.607	79.3437
	-63.3776	581.527	97.2369	547.652	186.993	73.1406	-69.9163
	-111.777	97.9335	99.5678	89.9376	98.8499	72.4489	49.6666
	288.792	400.798	85.3135	289.946	181.583	96.3862	95.7677
	93.5954	165.83	94.8876	174.826	166.517	70.5166	103.736
	144.362	-90.1431	96.3891	80.8463	-101.44	76.4864	71.417
	90.7744	107.611	198.325	139.212	184.642	87.4985	68.7614
	271.354	110.496	92.0615	81.8536	175.832	111.545	78.5942
	148.422	146.572	80.001	81.5613	178.912	99.757	84.6154
	100.238	89.5531	97.2052	83.9819	91.6064	80.2237	73.8592
	93.5169	292.429	93.2675	171.551	95.749	102.385	63.5103
	76.9529	110.682	96.881	169.817	1214.11	109.468	76.6015
	60.1252	-76.1635	101.951	172.284	74.0478	77.4037	106.636
	100.95	123.201	111.561	93.5907	855.922	98.0042	79.595
	545.437	80.6657	92.2904	219.368	257.042	96.8169	77.5258
	-73.5167	205.771	90.357	242.822	92.4664	135.383	77.4238
	450.31	162.14	175.425	182.32	170.262	81.561	81.1622
	483.874	106.227	104.643	169.627	135.912	95.9858	94.291
	277.105	77.5102	88.0888	85.2255	171.382	76.2549	86.3731
	292.687	186.225	82.9718	74.9669	189.173	103.828	73.1695
	480.924	119.219	99.3682	157.546	235.114	79.4299	140.783
	111.536	264.576	78.8633	230.081	154.542	130.573	101.712
	79.9455	95.3538	82.3838	424.745	95.2983	122.999	72.8418
	73.4156	104.641	81.8343	82.1267	173.185	126.165	96.1342
	110.826	203.914	96.7756	75.8542	409.766	116.486	68.9576
	68.0438	198.715	96.8128	170.605	80.2505	102.901	73.3826
	79.2862	156.006	78.2359	81.8965	109.874	93.2164	77.1574
	386.301	83.6505	95.6339	69.568	181.074	78.9485	84.0814
	275.204	86.1762	95.7956	164.439	172.853	92.6307	73.9077
	227.684	-89.2567	88.7553	65.0026	168.709	84.6918	73.6195
	261.535	93.8034	89.8504	162.641	182.164	109.379	113.319
	105.802	264.427	92.6358	77.7249	213.433	86.2111	101.348
	-103.379	297.163	452.716	79.7067	97.1143	58.3862	140.702
	77.8358	244.131	179.753	89.4218	89.696	111.993	83.7599
	108.849	209.281	107.269	172.803	180.364	134.41	88.8904
	112.891	104.54	108.259	95.5964	92.2858	95.5812	85.5611
	193.38	192.116	94.6426	170.117	102.597	73.7281	103.157
	273.885	380.654	86.3452	177.991	177.613	85.9427	66.9983
	-65.4278	96.1121	77.7026	131.975	175.594	81.7289	76.2971
	82.5054	70.737	100.541	271.993	86.6527	90.2089	72.891
	173.813	72.3263	87.1802	79.2809	167.006	84.4533	46.3271
	88.9758	83.3118	88.8106	159.98	132.816	97.52	84.2958
	88.526	81.2176	96.438	571.82	176.609	93.3791	85.1615
	90.7488	147.233	87.1537	101.33	90.826	128.459	82.0744
	-95.827	143.145	99.5163	331.195	587.125	79.4214	66.2269
	87.7212	74.5591	87.0821	168.11	93.1929	188.694	102.356
	126.635	84.9431	90.8805	218.662	184.462	90.6967	84.6158
	166.54	296.722	92.7433	83.9707	170.363	84.9982	100.831
	-48	644.52	96.4502	247.479	170.399	77.5024	81.2269
	92.9667	98.7554	73.0256	95.6637	-103.059	86.9511	-77.66
	157.409	191.805	246.347	100.467	96.1682	91.36	90.6549
	110.226	183.584	134.755	143.511	215.447	87.3841	76.4193
	116.223	94.7166	99.7629	475.63	171.257	91.0822	74.7987
	123.656	79.0077	91.1873	82.8741	161.933	85.8176	81.9455
	76.3849	308.17	79.2503	72.2483	195.1	82.114	72.9736
	141.11	182.628	81.0419	88.0498	459.693	83.6308	83.4707
	63.5055	88.157	379.481	85.1788	406.565	73.714	111.095
	67.0827	114.37	97.7829	160.075	175.655	83.5131	-64.9002
	100.258	69.2274	97.969	101.52	179.462	81.2753	69.4948
	82.0167	398.877	90.8662	152.841	167.418	98.8101	81.0684
	118.528	279.198	88.1013	109.986	84.4239	50.8235	79.0475
	81.8266	-80.7329	88.0232	161.191	243.921	88.4099	57.4679
	355.242	133.326	89.5877	196.175	263.652	86.9655	87.7777
	171.541	96.4617	92.1186	77.3963	84.4199	98.7279	95.716
	145.67	78.4416	100.022	91.3379	187.502	80.7932	56.0485
	103.238	86.3213	87.0546	269.75	164.262	90.305	102.242
	258.808	-95.7462	101.8	282.196	86.6086	90.2028	85.1848
	-72.0642	103.238	115.06	73.422	239.562	104.538	82.5334
	76.2308	105.973	104.029	89.8382	193.136	102.795	62.817
	82.2095	223.914	89.2101	168.3	2503	100.162	82.9907
	295.676	83.1544	86.9606	92.1297	382.27	99.478	104.805
	170.244	277.098	316.34	174.755	201.222	84.4177	96.3794
	603.287	178.151	161.139	176.185	73.8491	84.8054	67.1522
	187.537	504.742	93.8523	75.599	184.019	70.8953	66.319
	-52.2124	293.23	107.308	78.2871	163.084	82.9398	85.6662
	169.306	81.8658	80.2109	84.8988	162.793	101.918	71.8927
	71.0747	103.469	97.6254	171.425	178.953	59.8608	90.5566
	183.128	209.409	94.7861	88.9594	192.677	76.4435	62.4156
	72.1808	106.798	73.644	165.048	345.575	69.022	44.5651
	99.1716	92.3468	172.896	93.1843	190.874	66.6724	130.591
	109.701	158.642	98.9133	90.1725	109.561	76.7656	94.0604
	77.5477	290.015	93.3248	408.033	159.446	73.2337	75.1916
	169.193	87.6031	99.8362	180.106	146.354	102.64	80.644
	82.813	525.77	73.3398	102.546	146.229	85.1236	74.3843
	69.815	207.798	84.5663	161.07	386.07	90.9762	87.4362
	88.9555	224.327	95.1255	172.378	184.53	70.1812	61.5847
	82.6621	295.682	89.6893	167.694	89.7434	74.628	68.6924
	101.471	106.66	84.2865	224.806	1128.92	95.0661	79.675
	156.842	372.196	89.3764	93.6023	375.983	93.2982	74.7916
	88.568	62.2689	80.4481	82.1683	166.902	115.303	87.3781
	102.148	173.654	94.3821	81.7437	381.87	85.4364	77.7504
	-126.825	285.166	100.993	592.453	177.207	67.8889	83.0526
	276.003	559.735	170.373	84.4123	90.7367	101.212	-57.9335
	187.565	-608.7	85.7582	81.9642	135.197	79.8602	76.1071
	78.4802	218.605	91.705	164.709	160.414	73.6022	73.9264
	-233.729	88.2036	83.4111	104.284	79.3626	78.7409	-172.016
	134.499	192.832	116.755	245.847	107.521	94.7693	91.851
	68.545	121.725	94.2432	72.9989	461.313	113.829	93.1815
	207.166	70.3052	83.5558	84.9957	-100.609	69.5697	71.5199
	-1633.56	687.698	95.5876	98.0953	94.269	84.5368	102.525
	1608.05	378.649	82.9433	75.0897	559.398	83.6835	80.2985
	333.414	735.593	83.9526	100.208	386.719	83.6098	97.0656
	98.4365	309.686	87.8051	85.729	186.628	138.903	41.3094
	325.438	726.176	72.7589	104.87	502.105	83.5291	51.4797
	-109.815	403.22	86.7391	94.361	90.1256	88.1927	-49.7066
	250.042	83.0906	88.762	364.28	345.717	157.187	79.5723
	157.638	338.586	94.5098	400.565	70.8482	163.253	-107.388
	222.001	293.612	76.6687	658.864	93.0649	98.8022	83.3115
	178.613	95.8563	79.9129	255.289	90.372	94.4559	78.5292
	204.836	198.179	71.5491	78.2434	166.867	79.2147	58.9074
	94.7661	72.5375	102.157	163.125	164.813	94.1031	360.402
	480.009	88.9883	89.7582	86.6979	185.876	89.3896	192.177
	126.275	160.496	109.349	91.5713	323.734	62.0013	82.2738
	862.305	500.457	196.532	114.659	179.754	78.0814	82.7374
	261.092	94.5082	99.6624	141.158	187.93	75.9862	59.6151
	-224.205	281.652	91.1879	209.992	176.656	97.0682	72.43
	395.359	245.919	106.193	-75.2159	480.108	89.6703	48.1305
	556.865	69.0065	77.1892	83.4034	87.1042	103.381	61.6821
	2946.74	323.103	91.39	147.706	88.2411	81.0272	81.9125
	540.974	181.375	75.6131	354.345	196.8	82.7552	600.41
	89.6785	217.93	82.7965	179.092	162.979	70.8255	-340.386
	201.572	182.797	93.5461	93.9946	100.978	78.0927	80.6852
	363.797	268.277	99.894	172.08	362.357	95.6089	79.7325
	126.562	219.878	93.5674	96.08	333.121	102.431	51.1036
	99.297	83.857	104.584	189.61	172.829	110.659	-62.4146
	92.6043	463.716	82.4224	81.8888	1164.21	138.299	82.2897
	284.538	95.3734	86.5938	167.831	202.991	84.0215	67.4843
	80.8247	143.68	80.1326	170.201	1698.79	107.471	85.1039
	105.47	196.493	121.642	169.172	234.071	99.7719	43.0643
	87.851	197.744	-121.539	73.2875	181.893	96.0168	82.9224
	95.5369	-178.435	71.5507	84.6059	302.914	85.1372	77.323
	211.018	168.5	104.121	415.688	87.1775	90.3103	53.6699
	-187.31	90.6725	85.8498	96.6768	152.567	84.5919	93.2794
	83.5864	86.2143	83.0791	80.4852	118.27	83.5824	79.2163
	-62.6999	432.469	-552.596	176.277	348.277	135.103	65.5888
	147.364	188.034	100.193	180.281	176.519	98.1144	97.1207
	73.383	269.585	87.9234	154.302	182.13	94.8194	87.8249
	-134.553	93.872	107.876	148.898	95.7481	92.4891	80.37
	87.8838	93.843	100.984	89.1007	292.572	112.232	85.2204
	288.025	178.312	205.388	287.721	173.066	98.3829	82.0945
	92.4195	83.405	96.3426	69.2129	519.293	70.5246	96.8249
	70.689	203.083	86.1107	85.6284	171.683	93.1935	87.9759
	88.5228	104.658	93.9642	80.2995	-217.121	108.362	71.4217
	55.1903	93.0272	94.704	314.415	211.865	104.331	256.217
	-177.664	92.2665	99.8847	84.77	165.898	120.315	83.7535
	361.71	72.613	183.765	151.964	154.281	91.9004	80.0295
	-113.202	253.605	366.245	159.188	97.7617	107.387	76.773
	154.375	114.7	181.478	157.551	311.328	88.7403	61.1197
	141.957	71.6333	84.749	443.35	80.9351	83.8786	81.848
	371.083	82.3578	100.631	176.059	169.316	85.8737	81.9126
	93.2517	91.0691	88.3144	80.5929	347.126	92.1157	62.2641
	91.3284	-107.094	93.4181	160.654	183.706	123.892	78.3535
	-64.4799	92.8812	96.4372	177.877	178.576	108.124	57.2432
	71.6639	376.588	84.5497	401.488	380.037	67.4852	74.9506
	77.6305	-76.0692	102.736	65.8448	196.742	97.9866	82.2117
	399.709	272.918	112.612	77.5814	365.874	64.4253	75.0403
	692.626	94.5815	104.026	82.8378	281.615	99.4694	85.1046
	61.8867	551.678	92.4069	161.873	214.586	103.999	78.0944
	445.617	-72.4005	91.5546	158.109	176.059	86.1906	47.0071
	-79.8383	83.4865	97.6457	83.1735	269.735	159.908	82.281
	192.788	190.012	80.2199	80.6054	378.836	100.993	74.0768
	348.18	89.2589	109.64	90.3547	371.513	77.9596	72.4779
	104.407	320.852	104.152	79.396	762.652	89.5448	208.629
	164.772	246.402	109.613	160.949	80.7596	89.1861	84.4781
	78.2325	300.696	98.3975	257.283	175.41	88.0721	85.8749
	90.5572	90.1824	93.6741	79.7916	98.7175	91.463	179.566
	91.0825	95.2183	158.79	164.69	261.703	60.4817	89.592
	296.851	91.4583	-111.932	158.255	179.671	85.0564	98.2924
	95.3267	94.7856	90.4186	233.513	348.652	90.3096	86.7318
	105.32	-99.88	78.0365	177.199	190.604	97.04	71.077
	90.7886	372.193	95.0414	251.923	196.651	69.8279	76.6581
	267.708	98.3761	103.053	136.073	200.619	88.4295	69.7276
	191.404	227.393	99.5422	119.899	178.331	102.276	53.863
	251.295	184.709	-84.9381	95.2174	574.206	78.8381	78.6485
	102.348	77.9617	108.386	163.427	175.187	90.6915	59.7387
	86.7724	581.049	98.5402	490.279	167.042	77.6568	80.7692
	99.4248	288.677	90.8871	102.346	177.927	82.7171	79.5235
	88.809	57.0005	116.657	79.4195	181.078	103.541	91.2042
	293.54	688.541	86.1098	173.312	200.177	356.855	73.3789
	160.025	83.9315	85.1412	92.3168	196.433	98.6936	60.0678
	-1686.33	103.259	89.3039	173.617	218.721	84.049	59.658
	169.041	102.836	86.3397	94.984	101.731	59.1956	77.2133
	107.503	80.3765	78.1939	95.854	82.7001	76.524	85.4058
	347.811	-57.1114	84.6014	85.0775	164.845	75.4805	80.1413
	82.7819	281.466	382.817	76.7945	74.5296	116.73	91.1425
	83.2026	96.8609	97.8908	431.785	152.873	95.5928	81.2618
	254.489	260.506	1095.78	68.396	167.215	67.8068	94.0398
	53.9365	333.421	189.786	127.041	175.561	116.887	88.2212
	156.615	172.43	79.744	115.067	738.577	63.5133	81.6501
	-59.481	-108.649	102.311	148.062	93.2369	82.7884	379.388
	105.218	116.281	85.2615	270.518	193.798	74.0511	51.674
	288.133	77.0329	98.6498	119.712	177.513	104.811	72.4918
	276	219.426	78.3683	249.318	189.245	94.6624	64.104
	85.7939	210.411	91.7864	253.361	204.966	85.1652	-221.368
	187.31	79.0511	90.6206	95.7943	205.061	64.9514	86.673
	182.972	199.338	91.2146	528.523	104.368	96.6792	50.2272
	133.223	176.048	96.105	89.6058	96.547	98.0854	76.8137
	120.638	404.68	91.2017	88.609	79.4273	87.3211	83.1016
	213.097	94.9471	104.077	263.831	394.314	85.3648	51.6093
	116.412	91.9531	174.067	170.379	-87.3719	93.3291	129.837
	70.835	102.32	85.0187	169.126	84.5937	147.837	-100.73
	82.7208	113.117	90.8506	83.5799	920.328	92.6927	94.6033
	69.5634	76.4729	82.7137	84.2893	659.539	105.719	82.8059
	447.325	287.697	88.9368	88.3207	177.749	90.4829	77.1985
	83.9393	521.397	87.6465	154.972	116.709	85.5729	-189.089
	176.858	86.878	85.0086	265.173	95.6492	89.4372	82.53
	195.298	126.782	114.34	77.7769	-89.8528	102.324	-78.5131
	82.9484	85.8639	87.3124	401.84	458.736	59.6534	83.9158
	93.2809	320.013	273.118	89.6617	83.7696	95.8524	75.5901
	102.975	209.016	93.1491	131.463	93.7671	87.1059	52.2794
	326.179	266.918	87.3141	169.276	170.208	94.5331	86.2577
	112.919	91.1199	88.6456	191.103	170.333	92.9593	-178.363
	85.4277	150.28	89.048	167.15	296.192	113.622	73.8858
	91.4375	94.0639	94.9351	70.9533	168.522	55.7466	98.5757
	167.143	203.287	107.846	60.8007	107.524	71.7765	56.9302
	95.6132	66.0157	91.4219	251.44	199.918	61.1083	95.3712
	84.841	98.2979	92.8329	95.2077	377.172	79.6102	81.1182
	414.947	84.0176	82.2163	173.533	70.1386	80.4117	62.3035
	120.028	92.1561	99.7323	157.905	190.776	70.7806	89.9324
	-207.45	93.4163	102.122	184.386	179.308	82.9058	67.2025
	87.1466	112.916	95.6325	504.989	85.8478	106.135	72.362
	83.5932	93.8283	84.4618	172.476	188.692	85.5233	81.0106
	95.1709	750.821	191.537	164.193	303.667	96.4872	81.7786
	284.336	-87.6617	92.7773	237.441	351.239	57.6449	83.7522
	279.899	650.715	89.1531	74.2355	359.086	71.3675	74.7914
	157.331	194.455	237.958	100.946	189.557	102.226	79.0247
	110.231	179.241	86.3805	247.091	204.299	100.994	-55.7405
	199.458	82.5536	87.7832	772.675	175.545	123.418	81.103
	279.568	88.2829	99.7969	80.6581	159.697	94.533	99.1218
	177.603	636.858	109.896	184.637	192.411	47.9253	-133.957
	145.895	297.675	98.9083	173.789	210.603	92.5992	73.0375
	245.17	78.3458	92.8064	90.3629	844.764	87.5117	89.4502
	95.5995	490.421	100.125	193.681	345.129	82.3511	73.5375
	203.935	167.996	95.9183	156.039	216.72	88.95	69.8461
	-82.7573	169.498	89.7589	263.361	187.975	83.4466	67.4147
	264.272	114.487	173.608	159.147	443.883	107.111	77.7894
	93.9618	103.532	83.9929	167.698	187.956	99.4087	48.6988
	92.0563	106.201	93.1819	189.139	208.503	91.1644	92.9781
	272.885	181.643	80.2234	83.974	177.14	91.3991	89.2751
	105.794	320.47	80.8908	93.9406	547.215	98.6897	76.677
	97.5457	304.504	81.654	99.3732	140.766	80.4902	80.0771
	90.8444	-125.074	130.775	89.1089	176.791	62.408	53.1927
	91.5655	190.621	71.9832	333.564	87.989	80.1095	91.6131
	91.8658	94.1042	110.402	359.727	90.45	58.7221	81.8504
	1546.11	324.702	86.9631	106.391	175.087	87.2898	91.6517
	105.065	82.7693	106.254	102.956	158.597	89.0298	230.262
	-143.587	175.715	67.9683	179.811	197.188	70.4662	92.5138
	-81.3494	94.4072	107.148	166.804	86.9934	87.0695	72.0295
	173.449	83.9688	80.6736	73.5354	94.4656	85.8149	66.0201
	190.852	107.745	84.4184	84.1526	367.879	82.6314	44.7788
	72.0711	297.539	94.5926	92.0373	506.509	80.6798	86.3247
	94.991	82.2248	111.508	162.167	181.235	82.1074	-225.97
	130.144	130.704	99.5148	79.6849	1168.2	83.9489	71.6496
	103.903	175.563	84.6331	173.619	286.667	98.3	77.3985
	106.815	99.0272	103.038	92.0965	150.322	85.3024	90.0745
	-88.9481	87.5513	115.314	164.022	550.029	77.5178	74.785
	76.1464	334.85	86.4572	187.512	172.931	92.2226	88.3185
	170.886	304.626	72.9712	175.694	545.257	106.742	265.537
	89.3956	83.3748	95.8669	173.28	88.82	80.5475	90.6446
	69.2307	74.4564	78.8722	77.6559	166.462	81.4096	75.9171
	361.166	207.793	-85.9056	82.1615	187.537	98.8781	84.5301
	458.305	88.072	-405.515	89.4723	280.934	63.8474	-311.693
	167.872	208.743	182.851	70.0573	743.423	70.8838	69.5123
	183.559	102.081	100.85	90.7531	109.018	74.5488	73.5157
	105.905	84.9235	88.3067	114.256	191.441	64.3955	78.5493
	79.6273	-406.263	374.241	257.028	187.262	84.4614	83.6072
	81.7082	383.984	80.7397	179.839	362.015	89.4981	-227.247
	94.0549	417.415	171.206	183.987	194.144	89.7814	69.2627
	172.751	90.5172	100.216	85.1559	357.817	95.7216	76.7131
	291.674	-108.561	102.628	151.485	526.086	70.9176	94.2977
	189.078	286.913	281.895	66.9513	-95.7673	81.7346	70.5401
	112.067	612.042	404.525	104.145	177.002	71.3613	81.6143
	88.097	268.439	88.8648	67.3777	81.1256	85.4264	93.357
	64.3962	273.669	97.2553	83.9015	86.5109	86.4882	64.4815
	97.932	221.309	77.8739	170.381	389.137	103.833	101.958
	98.5867	113.237	84.4516	84.0016	108.519	84.4096
	-134.634	84.8229	79.9418	89.2426	180.889	93.865
	525.426	93.675	80.1173	167.251	85.7045	69.245
	76.553	71.9775	174.224	78.2615	194.842	90.9229
	96.9657	92.9047	106.925	82.8121	102.083	78.2128
	91.03	500.45	83.6625	257.017	104.886	64.468
	88.2156	182.933	122.785	163.912	205.673	100.512
	154.851	-65.0404	-74.1802	252.939	185.567	71.4461
	370.697	100.059	74.925	178.894	175.724	73.6461
	79.8708	159.414	84.5932	71.3828	80.8394	118.975
	291.021	65.389	100.674	80.5936	401.075	79.3379
	-53.8612	86.4805	80.2681	259.601	194.243	89.1875
	58.1688	317.081	86.0399	86.7046	70.094	83.3445
	82.086	278.771	171.349	796.043	179.97	47.9538
	73.9096	161.875	88.5485	80.4111	182.3	92.0953
	79.5223	580.642	79.2576	94.0188	165.034	68.7698
	72.1939	88.7615	91.1533	88.4531	306.753	94.677
	77.7653	72.775	91.9465	100.912	192.706	81.6959
	118.402	163.409	82.1421	70.7353	190.449	82.7483
	150.207	290.586	93.2249	80.863	102.462	76.7016
	198.517	293.865	108.12	162.937	452.841	82.409
	201.388	95.0639	93.7067	76.1627	189.743	84.728
	565.071	236.464	78.5908	162.462	337.011	79.311
	202.375	-531.628	-102.31	268.353	377.696	76.9105
	-64.0722	160.573	73.6725	108.567	198.891	79.4974
	99.3081	122.209	99.3072	231.669	178.74	58.448
	106.468	110.04	109.126	98.8616	-117.883	87.0208
	127.715	336.56	369.22	344.521	171.58	73.6819
	88.1634	706.789	81.6613	84.4382	368.154	90.146
	148.187	89.2992	88.3395	92.1209	80.8751	89.9645
	67.4346	289.757	88.3785	77.5383	467.916	87.0361
	447.293	296.398	185.461	78.8519	86.2014	87.6878
	-75.8978	168.521	104.656	167.435	375.293	77.7415
	-89.2061	99.3387	96.5898	155.089	79.8104	118.078
	110.508	369.137	99.8987	79.9026	80.8396	82.0818
	81.09	141.949	79.2497	171.177	212.294	81.8326
	274.736	181.641	89.2098	161.356	192.785	87.557
	469.714	112.363	94.3938	185.641	149.604	87.6108
	94.399	99.9324	95.9683	259.305	175.21	97.5937
	82.1483	457.757	76.7328	159.064	73.9985	82.3982
	87.24	280.216	103.839	184.159	193.088	71.1211
	75.8624	632.876	67.5986	181.278	394.261	88.3772
	87.7257	200.219	93.7852	85.7987	188.952	79.9035
	80.9673	-424.068	74.26	89.1752	80.1837	78.7702
	80.2729	139.604	88.3619	227.727	513.135	-225.598
	79.9925	72.2007	94.1688	147.757	83.9886	252.72
	92.5446	85.7225	96.5486	166.835	99.487	99.6875
	196.774	192.495	-85.8711	79.171	75.4404	78.732
	-86.8361	413.18	89.3987	79.1005	169.124	106.222
	263.915	107.048	91.3872	169.365	110.238	99.8682
	357.387	93.2932	71.4347	85.7339	385.1	82.8328
	191.945	454.359	85.1538	145.659	264.361	115.056
	438.073	126.993	90.4822	170.538	187.305	135.932
	127.406	183.466	103.32	166.646	211.775	79.1027
	463.933	75.1924	84.1554	244.614	751.525	132.179
	95.6564	94.5572	181.052	445.954	196.971	63.809
	84.7602	155.323	111.613	261.774	183.701	-77.4954
	124.121	98.6687	96.6376	181.103	181.268	89.3495
	96.0913	-103.322	85.6394	151.947	182.867	101.355
	190.372	307.787	73.1281	298.337	87.5621	79.8435
	185.171	202.035	91.3835	93.0949	90.8946	94.7866
	76.623	87.9226	91.6155	151.024	200.494	82.5528
	98.0858	103.235	250.572	86.2782	156.421	89.6755
	205.574	310.332	94.8514	331.881	446.506	88.1285
	149.953	109.284	91.9145	79.7164	187.145	120.339
	89.9443	263.091	101.949	73.2493	182.63	90.499
	450.82	105.066	86.0817	161.938	166.356	87.2712
	462.338	250.069	87.0498	82.5708	176.648	81.5147
	-326.988	580.16	86.3838	92.3032	163.645	64.6897
	129.865	254.034	79.1145	87.6557	198.67	71.4851
	-131.612	115.35	84.6231	85.3147	199.035	76.8962
	75.1577	88.6062	94.6124	283.239	96.2913	99.633
	295.728	98.7192	-105.14	86.2329	220.545	81.0681
	90.8526	558.957	84.7553	58.687	194.086	53.4047
	87.7693	174.752	98.6522	87.053	176.467	79.6111
	89.0173	179.87	85.1059	436.173	-106.579	93.1821
	76.7374	67.1216	89.5741	327.597	646.902	84.718
	94.1887	163.364	88.4558	79.388	248.101	100.838
	158.058	94.4156	197.975	514.378	96.1662	83.5636
	186.068	-574.909	90.018	177.245	-169.19	79.0857
	97.9282	188.265	80.2585	69.9993	84.4534	87.4153
	91.4982	89.4649	88.2948	95.9175	147.025	83.2201
	80.9677	-91.6047	81.4239	319.591	192.255	102.691
	-104.853	-124.43	175.74	160.176	151.032	83.7251
	104.201	289.431	86.8335	70.0687	-118.943	93.31
	279.466	184.597	95.982	327.365	266.743	96.6457
	106.511	105.24	94.5337	84.3852	651.556	87.8733
	94.2916	81.2812	174.879	174.641	377.039	96.7299
	59.2994	531.599	-76.3841	159.96	206.523	92.1404
	88.8195	85.7781	83.2787	83.7111	201.573	97.1126
	265.735	106.758	85.1394	160.847	722.774	73.5038
	294.974	74.7981	83.2856	604.86	179.888	87.3818
	88.113	-104.241	83.1432	95.6829	77.6861	65.1804
	519.141	92.661	89.5349	170.22	271.554	52.5072
	98.4096	123.323	101.666	80.106	343.5	80.2621
	165.594	564.245	203.517	89.4023	194.814	101.931
	92.5038	-94.6503	88.3969	168.781	533.228	72.4973
	82.433	178.933	90.4592	93.1898	159.046	104.211
	82.8011	169.764	100.698	90.4102	198.822	77.6634
	66.1611	179.423	89.4738	92.7998	81.866	157.406
	56.0775	182.398	117.527	92.6982	212.143	108.616
	265.851	251.366	107.468	79.8837	95.43	130.323
	708.49	80.1809	89.1493	417.805	163.502	84.7121
	87.5903	92.2594	111.207	248.34	203.455	94.3063
	80.9473	189.919	93.3088	70.5625	373.05	97.9507
	167.588	485.635	96.7777	188.526	247.993	81.8678
	102.361	93.272	115.898	102.757	98.5777	94.1776
	85.8394	178.923	82.9524	247.355	276.709	92.447
	-64.8961	342.35	259.79	161.853	202.713	93.3396
	96.321	-76.0444	84.5345	173.207	166.361	98.0428
	90.0641	107.664	90.7599	167.818	163.739	76.0815
	90.9891	-85.4171	89.1391	72.5649	95.4451	95.8366
	95.3628	169.979	89.0238	89.665	89.4218	62.1469
	86.9442	95.481	74.5109	77.5828	471.978	67.9039
	375.327	211.168	76.415	176.759	418.213	83.7064
	-452.719	215.547	100.276	98.3709	204.02	74.729
	434.514	88.0061	159.983	165.944	188.13	85.8428
	105.677	174.001	100.384	245.266	175.546	48.5517
	439.458	57.107	91.158	87.7845	1291.93	96.9321
	96.9169	179.139	60.2544	170.752	212.063	74.3569
	335.233	196.593	186.692	74.9412	463.887	66.3128
	86.4876	78.0916	71.8317	87.6794	675.813	92.683
	-76.4636	182.593	277.917	94.2569	170.705	72.1091
	74.2232	88.0989	90.7696	88.482	162.718	76.8756
	77.6148	129.04	90.0008	176.595	170.683	69.3117
	95.5278	93.0013	104.372	85.006	158.565	96.0349
	103.47	96.1082	82.6095	67.8473	394.111	110.175
	250.869	841.763	83.3167	111.936	249.892	69.9222
	101.256	180.342	103.098	77.6626	180.051	110.487
	89.2652	171.386	85.5042	260.86	155.091	60.9478
	104.729	131.9	299.415	90.6906	102.698	84.7325
	81.6898	86.0953	167.161	170.888	-112.586	97.0347
	101.076	246.339	83.7387	82.7778	178.463	124.837
	72.0607	80.6214	88.3747	154.521	176.866	100.896
	81.8723	271.662	81.0194	87.7526	177.128	102.138
	86.2476	89.5288	101.472	89.9324	77.1954	81.431
	150.404	90.1537	256.479	259.816	171.262	131.612
	90.1742	207.906	92.1738	83.3109	215.004	103.641
	-478.066	274.267	84.6699	75.8792	172.173	64.8902
	266.956	90.511	84.2581	178.806	325.081	85.509
	178.455	230.062	83.4654	69.6298	176.468	85.6405
	95.2448	145.239	84.0034	75.7064	187.014	58.7428
	245.67	102.912	95.2187	93.0035	97.4003	80.8776
	200.439	103.22	91.8247	81.5643	159.227	74.7233
	89.9736	81.1122	87.6272	1127.67	313.994	88.5583
	97.7823	-63.6421	75.3008	169.736	138.594	76.4929
	69.8006	93.0749	107.507	227.288	313.88	71.9631
	93.2274	383.354	87.0866	271.638	173.332	85.0271
	92.822	302.397	92.9826	93.1523	351.143	76.0286
	91.8864	104.182	83.8751	92.4555	84.7498	86.5619
	114.126	83.1312	99.811	405.158	174.693	84.0628
	354.523	74.1971	-115.659	159.584	98.7697	91.6523
	84.5119	100.393	273.318	163.463	350.985	75.0269
	110.845	269.9	83.4893	182.57	195.976	86.166
	75.8674	608.865	76.7592	87.3117	170.493	91.7421
	93.4572	367.336	446.332	201.33	386.856	76.1089
	95.422	486.037	176.893	170.836	90.8808	86.563
	85.6894	225.643	81.2571	83.8093	334.306	70.9519
	80.9597	260.012	114.017	148.652	1107.28	67.9081
	255.187	90.7516	89.79	76.5233	560.428	76.7593
	84.4635	182.832	97.2026	253.822	95.8728	70.1595
	87.3311	85.613	83.2648	81.0526	101.683	61.7894
	79.3638	100.014	177.577	89.1762	171.156	-78.8432
	245.938	393.964	65.8104	260.461	185.83	97.9926
	78.2362	216.471	216.759	94.46	183.006	86.3392
	81.1603	95.7505	103.646	70.3566	373.615	100.25
	95.8496	232.794	-107.479	194.675	195.457	86.4881
	154.359	199.274	98.8755	346.374	187.707	72.6391
	299.916	528.419	79.6854	82.559	170.052	94.1389
	83.0419	669.453	125.679	85.4485	-81.3116	68.9744
	80.2546	102.219	197.489	80.4779	168.775	89.1983
	95.3511	94.4118	113.151	181.144	91.3349	90.8622
	718.997	128.865	79.2025	77.6196	93.6142	94.4396
	114.109	-110.475	123.86	158.183	90.4196	72.0137
	108.922	129.012	250.249	167.259	165.167	79.3688
	98.2461	303.298	85.6691	72.8625	268.033	122.473
	81.1906	294.595	173.161	190.176	81.4823	87.5813
	131.023	191.195	82.8092	80.2537	109.651	98.4458
	-78.9487	91.5188	99.1963	91.6834	183.472	77.9675
	355.383	99.7283	71.2893	83.1863	-83.8374	74.9854
	174.565	281.075	80.6091	157.99	177.836	65.1788
	-83.6643	730.864	110.787	89.3628	185.562	87.8866
	86.4866	119.977	114.215	384.489	193.368	101.673
	87.2076	82.0565	100.704	151.695	341.949	72.7408
	78.5246	288.497	128.804	110.774	181.533	112.384
	373.259	233.55	95.7804	180.039	82.6392	105.171
	130.036	379.428	77.8774	75.883	130.278	70.2419
	172.845	300.578	105.955	100.885	647.395	109.092
	93.8476	474.503	87.4766	232.164	1197.56	93.8948
	70.4852	483.825	102.555	246.58	183.11	104.941
	-67.3413	75.1945	196.811	154.435	78.4928	87.0377
	89.2146	203.54	96.9338	90.4994	774.663	76.7302
	423.863	392.007	82.5965	162.748	89.8468	68.8382
	105.827	-97.4124	132.429	83.5181	92.5993	64.5378
	-125.981	274.207	99.5404	87.6127	199.696	79.6291
	184.081	-178.305	168.371	143.233	103.856	56.7399
	108.78	215.153	-98.5539	84.6075	85.9364	69.3001
	80.7271	84.4243	81.133	159.307	76.1713	91.369
	-77.3545	71.2389	81.2605	194.354	1229.79	76.4945
	103.872	97.5868	95.0354	211.718	194.478	70.0902
	399.1	349.449	797.279	77.3983	323.189	81.9337
	158.725	101.247	87.8374	256.334	98.3673	102.159
	198.29	84.1825	87.8481	481.046	471.521	118.579
	79.6737	79.7688	97.9036	94.7768	202.271	89.0516
	94.0439	165.086	88.7454	102.74	196.046	82.4344
	-100.82	315.568	105.241	217.951	559.52	79.4639
	126.39	279.127	84.5679	170.272	90.6089	116.265
	-60.5314	-65.8825	83.0101	147.247	81.6757	78.9921
	79.6011	-336.84	87.1703	168.274	356.146	98.7643
	704.012	328.077	89.7671	233.691	323.598	87.4274
	122.376	86.2762	101.193	410.122	374.987	98.092
	86.1417	80.09	102.542	82.4749	172.791	104.962
	-424.339	182.776	95.2882	259.863	504.297	75.0299
	94.2964	523.516	-52.1936	86.9818	191.273	128.194
	68.749	99.973	97.1264	175.639	243.389	69.0805
	148.423	106.627	-92.2288	176.159	399.035	86.6711
	81.4294	96.2324	134.585	187.954	170.769	72.846
	96.0444	207.278	109.851	103.509	202.643	95.1048
	92.8618	92.5147	-113.088	234.62	174.396	112.481
	80.9994	383.82	156.859	271.513	81.0537	84.424
	89.2185	91.1628	-811.609	177.642	179.652	63.3988
	99.1917	181.205	107.595	326.427	85.8772	64.3405
	75.4591	170.454	88.5525	94.8024	190.533	67.2297
	560.61	496.488	94.97	86.6108	197.6	69.1014
	107.314	68.9999	191.476	96.5028	-100.543	83.1748
	-243.419	156.648	77.6032	166.655	188.15	96.029
	249.427	77.5885	124.617	99.4408	94.7046	75.9684
	88.0782	104.914	268.669	226.941	86.1864	114.295
	85.909	203.308	83.3714	251.386	163.748	74.5815
	803.662	272.947	88.0483	81.1659	300.238	109.251
	49.7381	92.1588	-75.3795	84.6638	186.174	100.752
	185.107	179.871	156.902	93.3297	119.067	102.666
	83.8777	203.314	75.8088	274.413	87.0535	103.427
	97.5447	182.371	72.8657	357.192	186.768	96.4136
	103.687	938.898	93.3284	76.962	321.075	79.8714
	88.1358	450.771	89.3894	71.2135	197.817	108.612
	94.0943	169.242	88.9505	84.9413	178.301	115.198
	213.386	85.6478	362.89	420.678	78.288	93.9155
	289.917	182.945	77.5536	184.877	172.712	98.4511
	-111.102	120.182	90.1432	79.4258	96.8637	93.81
	269.869	-333.036	82.3796	76.6153	-94.6155	80.2785
	102.22	-91.2248	98.9893	598.248	519.85	77.9164
	97.501	198.527	175.752	592.193	567.109	89.6862
	94.9514	192.759	104.151	254.361	300.364	108.106
	66.2337	99.0555	98.6746	177.413	196.637	98.9775
	80.579	-95.2491	211.038	80.2613	166.572	90.3722
	74.0891	1117.01	84.8264	88.2205	391.287	124.605
	70.4012	72.5423	80.0304	161.244	-73.2981	69.259
	87.7954	467.677	88.724	85.4366	169.963	96.14
	80.9161	93.0023	103.572	470.527	172.443	88.1996
	186.062	104.86	161.698	228.28	178.702	-81.3089
	88.3612	96.69	86.9749	96.6632	85.8895	87.0151
	-113.42	93.9268	68.2058	76.2749	186.916	86.3294
	94.4581	198.449	98.4218	74.6698	90.03	121.408
	79.5697	115.873	76.037	90.6855	200.066	107.492
	168.572	330.723	91.234	181.909	-69.0718	78.6879
	71.1725	113.527	81.3213	84.4758	112.045	82.6325
	84.7328	99.8037	97.6429	72.7331	172.911	60.7122
	556.333	89.2858	92.762	165.12	88.7674	241.994
	108.476	153.817	190.819	169.853	271.528	72.1678
	79.378	-79.7194	92.0206	91.7791	170.098	92.6532
	-88.6261	1193.78	85.969	80.121	114.06	71.2101
	451.972	188.866	106.556	174.978	152.231	80.8243
	85.2748	282.009	87.6772	68.7967	85.2398	132.018
	91.576	100.67	95.7224	81.8018	130.579	62.8578
	91.5047	114.116	86.2272	86.2544	742.701	86.6899
	213.836	86.2341	74.7151	69.8615	181.913	89.8548
	83.4605	155.871	104.772	267.861	92.3209	96.9878
	150.866	696.699	94.6576	90.2665	67.8998	84.9293
	-53.115	280.176	93.721	70.4683	314.774	84.8936
	105.115	112.604	89.182	171.942	189.724	106.076
	386.376	92.9058	103.234	173.033	87.8037	77.0292
	106.001	750.131	95.9863	166.404	189.174	88.3955
	290.055	79.5772	79.5528	64.7839	171.316	67.9941
	161.313	267.064	90.6352	173.318	88.603	98.6604
	46.96	207.683	162.792	74.8263	189.392	107.174
	89.1853	117.951	132.21	290.682	95.2671	94.1852
	-127.248	-80.8747	97.6808	86.0572	172.808	72.8138
	564.256	-65.0241	-184.426	93.3245	181.8	63.1747
	205.533	281.837	-82.3361	76.1414	356.046	85.2215
	287.17	196.489	93.3426	75.6121	464.462	72.5384
	91.9314	207.165	80.5331	164.767	379.256	98.1602
	77.5086	188.782	100.861	132.122	256.103	169.411
	-76.5687	338.958	76.8594	114.178	457.953	110.827
	128.813	771.468	69.1318	90.3347	104.518	90.5837
	151.577	175.429	93.3752	322.217	-123.579	74.6377
	64.8865	221.549	106.602	517.719	176.527	79.8628
	85.0688	280.865	96.2761	405.895	484.664	97.9579
	72.9975	95.7515	117.85	81.2437	347.521	91.9625
	113.984	126.33	94.239	182.15	187.26	110.075
	238.949	125.582	102.263	95.2968	309.367	83.476
	168.501	287.932	173.915	87.7935	95.059	88.0284
	331.588	110.099	97.8901	89.76	203.229	73.9442
	84.1898	89.633	83.0458	93.2979	96.2178	117.259
	176.949	91.7021	78.9	263.376	210.712	59.9702
	81.5472	97.7459	106.913	159.181	228.829	74.856
	-111.018	238.806	89.9253	331.188	388.261	81.2291
	97.3276	84.8342	89.9217	158.23	80.6343	90.8086
	581.644	90.0545	-173.782	242.582	194.326	70.0018
	-97.2287	456.478	62.0454	89.429	173.878	443.809
	70.5303	294.442	131.167	462.93	174.324	103.65
	92.5577	554.841	98.4779	280.686	174.12	93.2472
	94.794	80.7382	79.5223	158.101	82.4714	75.8633
	98.5662	96.8842	78.5384	101.829	374.483	75.6066
	89.2137	105.867	76.0278	160.403	83.9482	90.0469
	75.2289	109.519	91.8816	71.9543	175.68	76.1522
	71.4865	140.143	53.3249	81.8164	178.147	89.1532
	92.1008	200.618	-65.9485	156.34	180.607	86.9878
	260.691	99.9717	82.5174	172.904	152.692	78.5975
	91.4177	177.03	78.3874	96.6625	84.9154	92.0232
	164.832	531.585	111.441	76.4827	745.505	94.9916
	-154.154	169.966	-93.875	82.0931	318.527	68.6492
	165.494	217.049	87.07	101.854	226.816	80.3813
	200.644	-326.021	102.272	316.762	111.258	110.467
	61.9694	190.54	79.3311	495.298	98.9648	71.5677
	164.263	89.8691	221.208	240.749	289.526	83.7794
	81.2126	87.457	926.067	110.976	85.9331	71.1419
	-105.906	184.25	88.7774	272.082	78.3593	95.5601
	74.9406	504.164	95.614	79.6083	196.927	89.0315
	728.38	-99.9187	86.8487	86.8382	531.919	92.0489
	75.4272	104.136	100.435	80.9188	186.17	78.0164
	103.714	200.858	114.371	92.0022	189.681	84.1912
	118.668	104.973	91.6599	84.7437	104.135	131.263
	92.507	87.6291	90.9742	93.0323	66.1436	79.8109
	83.6085	89.2125	81.8631	164.408	177.016	97.668
	421.721	377.494	90.6126	89.2451	207.551	81.4058
	384.732	81.9171	101.34	71.0249	84.6543	76.4395
	166.13	439.172	103.184	167.585	175.112	80.1249
	195.662	90.5938	82.1161	102.535	182.746	82.884
	-181.218	118.504	109.997	87.4339	85.0281	88.4431
	115.007	111.833	79.0108	290.786	732.004	83.5668
	89.642	97.1306	92.7739	155.394	103.889	123.981
	96.8063	483.046	122.891	75.0913	250.131	70.6283
	-69.7332	98.632	98.2937	544.209	152.784	83.3614
	205.234	305.259	-116.723	86.8038	197.983	86.7524
	90.0302	-381.818	136.869	72.1045	268	71.8903
	94.7373	116.693	96.118	98.7464	249.563	86.0116
	334.607	295.681	68.191	102.503	99.826	74.6072
	106.83	109.523	88.9065	173.729	885.225	81.1762
	94.116	202.771	91.6839	78.3096	198.183	91.3218
	87.0611	85.561	76.3192	160.312	81.0168	53.015
	-55.0699	126.454	108.782	245.526	91.0633	62.0283
	104.159	379.358	86.8028	182.906	173.86	76.6982
	-385.348	194.844	82.2001	76.1976	-72.9225	79.3839
	115.034	99.7535	112.324	239.254	142.278	80.6015
	111.548	203.239	82.8824	164.109	389.871	82.8755
	90.5078	406.856	74.8179	99.7186	173.121	72.0543
	98.2581	163.018	88.129	83.4715	85.4352	81.4739
	311.567	152.467	98.3112	73.0518	203.185	83.2476
	-90.5326	209.134	174.514	162.774	89.289	95.5449
	-78.404	203.465	88.7796	78.6493	175.555	76.6904
	76.1206	83.8116	-71.1731	86.6119	190.209	98.0157
	1159.57	112.454	198.402	90.0323	369.015	96.9966
	81.715	75.2828	-60.2652	92.4824	178.555	90.8554
	-133.258	287.215	-88.8569	91.3559	231.947	194.655
	625.984	95.3584	114.618	357.618	530.019	70.8355
	250.631	115.099	92.6871	146.048	190.292	88.4947
	94.2092	86.8666	60.9067	89.1181	202.783	79.202
	94.9146	120.218	360.59	82.716	82.9545	102.321
	102.752	353.577	90.9597	69.8173	90.4949	60.3625
	83.515	76.5327	88.7945	176.773	193.207	73.223
	83.6224	189.771	71.2959	287.091	165.885	55.6546
	89.8574	76.3863	110.033	96.2519	200.357	72.3262
	198.118	222.684	137.564	84.8024	204.26	98.2912
	-133.82	96.8724	82.2428	176.216	159.02	72.7456
	79.2193	368.302	-107.26	95.3842	179.919	87.9197
	113.09	719.426	134.163	160.843	171.182	80.7418
	94.6863	313.01	94.9792	80.5847	84.9608	71.6619
	85.027	183.526	92.8463	80.9157	176.17	80.6815
	87.5247	-95.8128	100.692	176.774	171.446	77.0379
	92.7881	90.0457	111.257	83.2093	168.824	87.0505
	185.729	118.651	99.8118	80.4224	70.5238	70.498
	397.067	82.5882	76.7936	79.2163	80.6016	72.2551
	76.5057	95.2753	74.4718	92.4865	89.3015	81.9437
	173.351	84.9732	105.73	331.654	191.167	133.484
	919.752	96.4628	168.642	91.2552	176.819	129.665
	-102.699	178.022	101.728	80.8249	554.569	82.106
	184.905	47.5775	72.6566	106.831	206.153	60.6824
	172.19	235.069	81.7373	78.2946	172.5	101.747
	263.712	102.492	80.3464	69.9816	185.541	76.5944
	314.667	78.2406	98.5803	159.907	412.937	76.6026
	180.296	84.8551	84.0196	98.5381	101.791	89.1992
	104.795	92.799	82.2274	75.1883	179.377	96.0651
	90.9459	92.8421	111.812	55.8247	182.069	76.6456
	263.07	214.68	90.3866	77.4965	377.141	-68.6806
	-142.081	93.2931	78.428	572.712	247.208	93.1316
	194.215	92.8182	94.8483	77.7848	366.846	112.439
	100.848	-90.4623	78.992	192.024	175.015	57.9524
	80.7639	229.847	83.3252	83.8569	171.159	105.334
	93.9464	1180.67	161.219	399.674	207.374	-66.8695
	87.5974	287.036	80.9486	79.0183	183.475	61.6538
	88.4844	268.319	74.0885	423.347	106.919	96.8096
	181.606	209.663	78.6458	77.3331	366.536	97.4267
	82.1514	124.023	528.047	177.16	108.551	77.8954
	92.8508	200.605	91.215	351.097	206.476	78.8541
	106.365	197.693	103.848	239.023	158.101	89.2779
	117.163	258.452	379.948	100.479	189.938	93.7908
	56.5728	81.3029	88.9972	90.9078	175.369	63.9566
	-114.86	303.968	89.7374	164.194	203.659	106.46
	119.264	668.232	100.314	199.561	531.144	90.3013
	283.141	130.298	78.3456	181.165	782.87	89.69
	79.0757	387.498	79.9819	89.2556	169.053	81.7646
	75.7303	109.685	107.743	79.8452	175.725	101.204
	192.911	100.073	101.971	90.5474	156.812	96.5753
	100.893	196.663	76.3553	331.296	181.381	113.007
	81.6221	192.386	349.101	80.2283	86.2295	102.301
	266.4	80.2315	836.405	79.9148	175.338	81.5581
	87.6136	173.501	82.9772	145.905	213.883	74.2392
	254.288	389.816	-101.315	79.4987	166.433	85.0268
	83.4235	285.916	88.6908	317.101	481.793	88.2827
	83.9206	92.9576	290.582	82.0825	155.262	81.7228
	94.3673	203.369	86.4117	463.285	174.092	55.9757
	176.542	371.139	76.4675	170.124	168.475	67.1528
	184.306	472.381	90.3285	70.2236	89.8697	87.3116
	98.228	84.4507	74.1785	199.583	251.778	92.8527
	-92.5502	100.436	89.4291	242.958	106.641	103.449
	80.9068	111.686	88.38	291.15	71.0436	83.5388
	81.7937	-69.7351	182.2	172.524	156.045	83.4524
	99.2747	83.954	85.5303	289.559	99.2488	81.5593
	108.186	473.098	183.16	65.7927	111.928	53.936
	104.352	76.8956	75.8165	94.6326	199.793	83.2284
	118.936	438.178	78.7966	79.346	559.209	97.0726
	86.7155	261.77	90.7442	80.5311	370.496	92.3393
	71.2063	610.765	86.0879	79.7155	194.976	67.8209
	71.9616	159.162	73.9426	112.553	379.958	71.5674
	100.342	288.731	86.1547	170.11	531.393	91.977
	471.244	109.526	105.17	80.3431	185.117	74.881
	268.637	58.6937	97.0764	89.9911	67.183	67.3943
	276.592	359.854	94.3371	170.019	119.836	87.883
	261.409	-69.846	101.587	73.8633	207.338	96.4564
	75.2163	287.093	90.7145	95.0023	120.62	64.7929
	81.8578	291.946	-623.187	421.081	159.818	86.5279
	80.5571	300.438	184.284	235.408	71.4547	82.9196
	-119.061	127.661	96.0641	82.8691	207.273	72.6886
	89.3616	130.438	102.672	79.5675	394.466	89.8761
	85.3274	562.086	80.4504	109.202	89.6194	92.2253
	83.599	83.3579	103.639	96.428	114.821	146.505
	92.4901	86.6017	96.3418	173.751	167.293	119.596
	75.207	98.7647	101.079	429.374	95.7355	63.3961
	94.8775	274.263	93.6142	164.549	171.86	117.143
	79.4873	92.3543	89.7723	173.486	172.056	90.9784
	-1163.65	178.938	109.466	92.6542	95.4653	86.9227
	108.947	96.4536	88.0925	232.253	188.657	76.4858
	-92.4051	188.487	100.335	102.407	179.4	50.0027
	178.766	328.141	86.8537	158.233	279.161	164.529
	82.4789	179.087	93.9947	75.4915	282.318	122.774
	64.3292	183.642	243.664	96.3604	178.152	95.249
	96.7403	321.617	87.6689	172.121	464.23	81.2612
	139.831	77.9561	96.6762	81.6488	163.496	78.8743
	252.64	103.573	166.343	166.653	143.859	109.589
	113.334	135.1	90.127	185.687	164.21	82.4136
	85.7817	98.2505	93.0278	82.1879	92.0443	106.007
	75.0105	212.485	82.4685	254.488	192.217	68.0627
	90.9834	422.188	95.4071	83.1635	79.8507	58.9234
	-78.4324	209.647	91.0217	181.707	365.869	82.9444
	195.046	269.746	96.8056	163.542	92.955	63.8471
	141.878	-191.836	106.674	51.4511	200.961	82.0031
	107.931	96.1101	75.834	172.005	172.374	68.0883
	85.694	112.233	86.9578	105.569	217.404	85.5918
	123.118	188.404	74.2479	180.337	193.903	74.4241
	93.8022	204.023	68.711	71.1573	159.91	84.4997
	263.24	340.315	141.63	83.9035	191.967	166.864
	138.731	498.019	76.9019	351.092	195.188	108.287
	103.07	98.5853	78.3771	105.377	192.404	82.1209
	82.2746	117.483	96.1251	96.2237	85.9297	86.1559
	252.567	-73.1653	93.923	163.363	71.7487	83.9958
	287.218	-489.571	192.377	464.2	86.911	90.3736
	95.8311	84.3728	68.8953	84.5011	78.0928	101.035
	274.815	66.5438	259.371	333.458	293.324	70.2577
	107.543	-97.6648	296.372	71.1972	183.372	81.6389
	95.5157	307.569	76.1341	85.4661	161.394	142.054
	1067.92	267.403	98.5958	93.7299	189.141	71.1487
	102.951	84.1013	196.879	81.7941	193.768	145.448
	83.4552	293.833	111.638	165.773	172.368	81.7999
	-113.048	359.327	-74.3293	147.448	158.674	81.1435
	279.921	190.05	95.8279	164.857	181.559	79.9978
	91.3203	164.74	81.6484	87.3081	268.276	69.1141
	79.2491	69.7194	93.9118	70.4963	188.145	76.2733
	182.32	179.474	80.4729	160.994	97.5836	58.9843
	70.7386	1992.75	88.6937	81.6226	-86.4561	80.7042
	84.6628	637.757	100.96	67.6484	2996.64	91.2685
	148.843	380.96	98.9418	250.889	109.468	72.809
	281.194	100.997	85.5436	86.558	103.443	93.8992
	102.382	410.029	91.3499	89.7329	176.931	94.4519
	86.5562	206.544	110.992	82.4239	193.68	91.7692
	97.1876	294.032	96.8561	79.9858	188.646	99.5917
	226.739	75.4171	88.6695	71.9023	181.947	82.9818
	88.5842	103.799	90.1661	65.8198	181.603	66.5289
	326.473	84.7749	79.9271	84.2729	164.061	159.336
	100.063	205.127	78.7463	190.761	99.3738	80.5483
	82.768	-79.8587	85.843	634.094	161.894	82.7575
	100.038	-94.6681	896.374	161.346	352.006	77.9442
	175.221	161.243	78.4149	145.814	196.569	77.6504
	169.546	106.5	85.3059	87.56	168.632	81.4447
	161.049	219.518	99.7944	84.0224	88.5784	105.112
	64.7794	80.2798	97.3942	241.689	183.562	92.1876
	107.217	87.6168	95.0805	156.254	580.717	81.1796
	118.534	87.0474	109.004	222.96	530.792	147.179
	174.246	197.191	103.39	198.519	239.352	82.4798
	80.8817	391.897	96.5016	82.8809	473.608	107.995
	75.1375	193.551	91.1878	171.142	526.863	86.6554
	290.141	105.176	87.9655	73.458	204.619	70.9901
	86.4269	730.102	75.7292	163.749	185.569	84.9637
	168.775	-58.6523	95.8554	108.705	82.1867	94.4534
	86.4173	-351.562	356.284	90.3412	186.152	105.887
	1077.32	156.774	163.664	297.735	89.0584	148.203
	79.6955	207.299	89.4866	72.6996	163.707	70.6185
	465.809	97.6362	84.9272	249.405	111.408	109.498
	-72.4521	102.063	88.7857	316.894	197.556	117.193
	78.4966	1053.41	66.4834	77.5627	1476.77	90.5428
	174.002	182.3	71.8593	154.276	178.671	80.0244
	59.616	121.403	81.4268	69.399	204.626	103.562
	108.825	95.0995	92.076	180.806	151.813	65.6755
	107.384	87.3253	91.6345	82.9	185.432	94.3328
	80.1303	214.438	108.191	87.1086	187.466	85.2121
	188.423	280.524	96.0275	196.492	283.445	77.0706
	166.273	269	125.71	168.176	488.026	172.873
	181.663	185.587	123.819	166.085	209.608	135.552
	106.324	93.2026	157.561	181.192	233.368	84.8458
	98.6744	87.2012	94.9111	180.581	175.307	82.5083
	87.1142	70.9516	86.8071	77.2862	194.059	86.9027
	210.322	314.969	95.0514	154.934	2090.89	80.4697
	105.521	108.569	122.199	81.8341	195.118	77.8694
	189.884	202.227	127.445	83.5722	189.059	85.6756
	98.5588	121.951	86.3462	318.826	71.105	83.1278
	101.206	-53.7914	66.7868	107.005	102.318	98.2642
	90.6802	306.845	155.567	168.529	171.075	94.0718
	78.1247	193.626	100.733	171.018	88.0144	71.5251
	87.5846	252.232	105.054	239.384	91.3321	86.2311
	75.6353	614.606	141.584	173.749	110.056	87.6629
	74.9196	204.545	273.334	84.1198	98.36	83.2627
	82.6604	468.155	104.122	167.979	184.222	153.239
	353.314	170.526	93.1041	99.9614	532.702	111.126
	92.9975	-157.85	89.2751	201.598	185.687	100.034
	371.544	188.443	85.6916	85.4507	208.808	107.237
	271.704	101.03	102.434	90.9889	207.173	101.853
	87.7092	99.09	75.8947	84.9975	217.106	67.7276
	96.4063	194.63	100.501	87.3332	195.385	106.096
	149.859	94.0067	112.719	91.928	581.17	49.3302
	171.753	90.4469	91.4206	85.0958	202.733	99.3761
	124.855	445.411	119.877	92.9071	110.643	115.067
	106.055	-1062.08	173.318	73.128	115.042	96.0404
	91.7461	87.177	171.932	85.4866	182.519	85.2587
	84.5392	259.595	109.419	169.51	1030.99	89.322
	358.259	417.695	89.4335	225.453	187.888	105.027
	79.4572	126.851	127.531	173.694	1542.55	97.0162
	96.4266	99.5747	87.3994	90.276	375.283	81.8515
	95.445	88.4311	100.316	94.1522	145.671	108.447
	152.269	288.908	95.8147	86.7281	440.255	104.419
	70.7291	171.471	84.3058	171.093	160.704	91.2112
	-56.8371	83.9612	84.7659	366.013	101.161	74.2487
	103.633	212.47	98.927	601.388	177.259	90.202
	115.375	188.667	-80.3252	184.32	634.513	75.7319
	-68.2172	68.9728	81.1804	162.21	159.08	80.795
	98.4222	264.263	165.879	161.762	206.463	87.8252
	-90.3978	192.418	87.8233	101.712	344.725	446.293
	164.745	188.183	90.9364	327.199	363.771	77.3254
	68.9778	214.789	92.6512	165.935	94.2997	97.4658
	99.8011	212.962	105.629	169.737	186.355	65.1046
	80.1383	119.332	101.713	96.1652	101.467	97.5218
	94.8687	184.705	94.2621	436.164	643.849	97.089
	263.091	796.421	83.4349	280.138	662.736	72.228
	-190.568	182.856	90.486	84.0546	121.021	75.9626
	185.402	-579.749	101.678	102.117	117.455	114.409
	85.2788	196.245	179.982	149.412	160.362	75.2932
	84.5872	84.3899	106.009	93.3549	1296.06	75.4043
	194.672	987.649	77.735	103.528	191.846	96.3929
	177.388	170.144	91.5227	589.31	74.5364	130.168
	96.4803	79.033	119.816	515.033	156.319	86.1407
	131.725	268.299	98.0334	95.9791	78.4053	81.6952
	101.023	83.7009	74.655	77.2105	-115.176	79.0054
	82.2521	83.5034	79.8884	77.961	99.0627	87.5562
	111.653	90.5629	167.404	71.3535	191.353	104.148
	71.7944	105.373	99.5799	164.665	992.103	68.0894
	95.1889	125.419	96.2232	161.372	469.655	143.585
	105.048	302.426	611.411	66.8125	189.161	158.274
	103.903	162.959	943.789	308.058	228.619	66.5438
	87.4445	79.4203	86.4313	91.434	144.787	89.5396
	-82.6471	247.708	76.4307	704.549	195.95	70.197
	78.8148	88.2512	81.3069	160.455	-107.652	102.006
	-109.064	311.914	180.948	158.141	367.982	65.664
	135.119	465.28	164.733	61.5414	2423.14	89.2469
	97.0741	501.635	77.3586	173.724	173.302	78.1035
	101.996	323.149	675.127	84.4257	132.67	79.4132
	164.45	72.2507	81.4866	85.3037	92.3827	80.1081
	326.3	80.6494	82.2638	259.741	169.188	73.7301
	338.893	335.689	170.633	81.553	182.034	77.0181
	84.0288	-279.329	97.8421	235.658	748.255	98.1045
	362.228	209.739	95.465	178.486	176.592	88.2817
	110.621	412.344	119.697	65.1391	188.768	69.25
	386.613	170.842	95.8441	101.169	198.683	64.34
	88.2182	274.791	66.4757	105.37	160.735	118.807
	579.973	-68.6166	81.7096	149.121	106.766	57.6823
	64.271	-106.262	89.1114	167.122	169.872	69.9608
	375.735	180.716	-70.4737	90.2748	496.389	100.056
	87.0742	95.8739	86.141	79.8301	178.093	81.4992
	342.912	187.709	85.4206	86.1576	97.8909	57.6823
	-60.2747	107.135	91.84	118.192	404.785	89.7956
	97.4147	369.179	95.4428	69.9538	101.807	-82.4176
	-102.05	107.54	115.211	77.5254	147.876	87.7027
	99.7109	409.891	84.6911	96.1682	71.1419	91.7523
	109.19	193.325	77.3499	651.466	189.782	73.8573
	77.7049	86.5438	78.7478	416.122	934.543	90.1305
	56.853	97.1274	65.0461	166.834	578.216	88.6673
	-86.7817	92.1161	82.5281	191.387	193.974	49.5171
	71.6928	88.3073	98.8648	351.262	186.606	116.253
	129.2	103.104	166.33	83.3226	88.2466	80.2305
	117.686	482.551	94.2796	327.601	100.959	64.1814
	119.515	298.091	85.7391	102.715	78.9	67.8106
	96.1096	217.244	71.2262	73.22	178.094	107.577
	360.021	82.6327	99.0549	102.037	82.741	69.9023
	95.7374	106.732	68.2844	91.0338	151.013	79.8819
	71.2316	92.6832	70.6007	85.6324	449.966	87.4781
	77.6008	167.423	-65.0878	72.4517	98.7262	82.9459
	100.574	112.351	86.0699	164.04	165.683	87.6611
	88.4182	294.165	169.347	181.553	82.6507	116.786
	135.051	93.0849	103.018	82.241	70.88	100.103
	93.0713	293.265	83.0187	159.325	104.707	103.64
	96.0207	351.367	96.4496	654.676	-55.6365	113.503
	109.019	87.8466	94.6815	69.6233	443.452	91.1669
	348.566	256.666	94.0966	88.0871	180.298	71.6224
	112.179	98.6879	75.165	89.3848	3190.24	106.36
	133.612	235.935	89.376	110.518	208.416	84.2957
	101.06	302.998	78.8178	143.405	394.681	66.0561
	105.4	84.4804	89.148	85.4606	119.752	146.859
	262.783	109.91	-134.481	160.192	565.326	52.0503
	618.559	104.329	89.8879	161.235	197.62	112.545
	107.947	95.9986	1209.92	158.142	172.431	69.9912
	101.828	98.2365	73.1469	229.164	105.878	93.8778
	92.5108	203.485	77.644	159.034	198.26	71.3768
	92.3831	-211.998	85.1279	163.41	166.236	74.9977
	87.9005	199.361	81.865	99.3307	556.408	100.016
	181.92	170.57	-73.9644	99.7963	94.9304	116.309
	96.3445	92.0997	86.1895	180.069	618.102	71.1961
	63.4757	111.242	86.6526	82.8418	109.01	76.455
	75.1883	93.4112	91.6924	84.4903	196.883	62.0567
	243.289	224.896	93.1621	100.302	196.791	83.5656
	90.029	601.585	79.4308	77.081	91.5718	93.0662
	110.792	385.311	77.9206	235.636	179.423	86.1343
	100.013	131.58	87.9942	166.966	357.306	82.5582
	99.6797	222.317	80.5885	140.361	178.703	92.4097
	94.3879	174.933	171.846	171.169	464.956	85.5097
	96.7663	101.948	66.9024	261.62	109.352	81.8865
	85.0676	84.1403	94.832	100.52	80.5256	91.081
	62.897	82.9128	84.4982	90.1628	482.128	81.5097
	-52.482	272.292	87.9752	91.4293	186.235	76.3926
	84.3205	-80.4012	93.8233	79.7257	152.76	64.5879
	81.5175	317.385	291.353	84.7951	95.1691	69.2588
	83.0163	233.878	89.7112	272.156	91.3685	104.298
	83.1101	81.8824	102.163	186.752	265.757	81.9465
	101.821	195.569	575.979	251.292	135.666	88.9433
	66.1306	199.232	97.3832	151.625	1713.91	92.3474
	86.0968	90.5122	84.2502	73.2241	127.947	75.9099
	119.26	261.007	84.4615	75.7777	79.1217	83.1105
	110.282	75.3231	92.6036	156.374	79.0653	85.4213
	62.135	221.199	80.6559	97.2165	191.761	89.9805
	137.304	299.727	91.4378	169.599	189.746	92.5055
	91.3446	318.743	102.156	101.895	97.4641	73.4406
	-99.0518	69.5698	159.049	88.5714	180.09	65.2817
	94.5558	316.657	94.172	79.9765	175.634	84.7029
	77.5483	201.857	92.0062	169.609	168.666	100.247
	96.8774	207.062	86.5729	76.1975	91.8757	82.601
	217.167	99.8514	91.7309	91.5384	-93.1505	125.28
	152.918	127.792	97.9721	106.027	92.9479	82.35
	93.2088	74.1777	83.1598	331.96	202.591	106.057
	70.457	102.408	97.5394	146.333	179.821	95.3171
	99.8887	-378.535	89.6419	709.685	174.894	88.8826
	99.182	70.1822	-90.1095	100.28	91.4346	98.8695
	78.6792	154.557	112.311	354.271	84.614	72.3351
	91.5138	250.327	89.4691	167.266	190.612	91.2344
	437.685	312.158	88.3534	183.474	268.234	73.8951
	197.445	112.608	171.64	84.2263	94.0502	86.9918
	81.1542	-64.0811	-100.872	101.839	84.848	78.1642
	98.8808	290.252	78.0026	93.1181	174.319	97.9771
	110.59	398.905	96.2194	160.618	368.893	100.298
	113.157	111.955	83.6377	166.087	527.422	90.2989
	87.8735	80.3146	95.8826	99.0686	534.701	87.0353
	164.3	422.491	-99.591	189.134	82.1092	95.9592
	93.4064	85.9584	107.465	93.2792	423.998	102.281
	372.854	689.72	80.3898	87.3819	105.228	94.5768
	-58.5617	177.073	90.3615	85.2417	430.415	61.2858
	84.937	183.143	197.063	172.261	155.705	69.8437
	76.6232	-104.164	93.3529	92.605	854.947	51.7991
	86.2817	344.579	89.4162	68.1418	90.9076	70.3817
	178.944	397.349	189.49	82.959	196.709	89.2053
	-125.48	-64.1126	63.7602	77.7371	547.366	98.5902
	86.1624	236.051	100.755	82.6997	99.6076	84.0586
	94.1485	105.519	176.062	89.4899	89.0985	105.058
	94.4285	111.707	81.235	112.325	82.0854	34.2896
	92.8129	193.086	98.8495	73.9089	-105.632	72.0669
	86.9887	106.631	108.292	172.073	230.975	78.4358
	90.2738	158.162	153.434	92.6532	101.672	104.349
	608.231	86.8623	106.197	257.66	184.104	93.6657
	96.1249	111.835	73.3682	256.205	87.7435	162.829
	83.2217	390.457	99.3266	81.8384	164.361	78.5642
	89.0942	72.0233	87.3239	276.2	158.928	71.3468
	92.8292	-80.2004	95.3329	78.7701	148.746	70.1213
	91.8314	87.0554	93.8854	239.054	158.119	80.8024
	-96.3616	54.8923	95.1115	250.575	90.1139	59.7121
	91.0727	102.918	109.368	79.1182	86.3032	-96.9688
	112.214	218.925	88.9886	754.304	97.9813	80.9397
	89.6865	169.722	80.5433	269.45	183.753	83.8794
	173.529	103.815	97.6203	95.0922	201.537	101.305
	87.9516	153.106	92.7806	164.827	91.6701	75.5449
	224.779	253.956	86.6569	191.279	88.6753	66.3452
	116.609	82.9491	80.045	187.326	173.958	81.6412
	84.2184	222.82	-143.17	72.0648	114.298	80.8938
	293.064	354.18	145.882	157.324	220.474	75.2972
	85.8789	86.2549	65.0339	171.079	145.674	79.6264
	82.4285	159.577	339.088	166.863	157.644	150.104
	95.9133	98.8006	92.3787	87.5067	128.135	69.602
	464.146	125.662	80.0211	99.7297	105.367	69.9007
	84.5397	88.749	94.4142	81.3092	183.966	100.248
	-108.029	317.123	169.992	97.5209	133.132	77.255
	88.5377	95.1898	94.4296	70.07	211.326	85.616
	136.877	107.341	188.819	181.121	-95.7287	62.5519
	98.5794	86.3318	-126.872	204.643	165.598	97.7713
	-59.8769	436.361	605.015	190.915	215.371	76.2402
	94.1681	306.937	70.0172	157.931	-126.763	65.1201
	226.278	102.49	80.0213	-149.013	94.8796	69.9787
	70.6931	-109.284	86.6386	167.932	252.606	89.1214
	257.943	303.971	80.992	180.004	111.375	152.651
	298.419	179.291	102.916	72.7577	182.186	74.2243
	-222.242	-290.533	99.3413	226.513	91.3402	94.34
	87.1365	93.7898	73.2343	75.314	483.936	110.08
	98.6779	292.744	244.855	90.1441	573.348	102.207
	80.3566	117.42	80.0035	159.658	93.3572	81.2598
	90.1019	93.7597	81.9788	80.1575	180.157	96.2961
	493.292	73.5673	75.6032	255.623	109.943	69.9912
	190.368	93.8695	78.5067	70.0228	177.567	82.9068
	640.081	182.39	81.8579	171.378	158.576	90.0749
	64.7596	98.5074	180.889	204.405	98.8892	112.245
	105.952	126.615	98.9545	165.172	79.5089	97.8642
	104.059	199.24	88.0371	162.652	180.274	97.6442
	99.5861	294.665	90.5472	72.9825	177.699	84.3261
	82.2873	161.461	90.6059	191.305	114.916	89.8941
	-155.329	93.5399	111.478	77.074	171.111	109.088
	82.2449	171.702	66.0365	86.6798	222.864	59.7321
	277.273	176.609	78.8826	86.4217	182.491	60.5758
	99.2892	277.058	93.8707	96.2506	567.516	84.9167
	90.1003	51.7493	88.5064	162.242	102.359	97.5481
	91.4139	-158.309	97.0219	80.0563	189.789	63.8601
	62.3067	109.903	82.9931	84.6388	159.529	90.548
	92.7351	199.316	188.609	91.4376	184.183	121.483
	64.1896	162.218	92.0844	87.2367	175.896	88.1259
	124.75	218.732	-73.0083	167.753	166.186	88.803
	335.474	107.217	78.7067	128.61	139.632	81.4371
	615.056	82.5687	86.2606	173.925	188.034	108.898
	108.747	87.6401	85.1234	173.857	-87.5856	60.7457
	81.5294	191.839	99.5715	151.487	204.996	107.965
	75.3549	386.45	97.7172	90.9376	163.302	76.0726
	88.7667	78.9707	82.6398	88.2143	189.489	81.7701
	82.9621	356.941	85.8857	617.209	98.9959	69.2935
	63.7136	302.928	99.1606	177.695	210.438	75.9698
	76.7296	81.6957	93.3555	75.9992	79.899	122.449
	83.8526	159.526	112.052	154.778	98.0836	80.3946
	81.8914	119.651	93.4903	157.619	306.691	98.4525
	86.4192	174.297	118.377	92.4009	88.6673	107.691
	-178.469	-63.7993	81.742	139.627	96.9722	90.9938
	94.8994	96.9765	95.9743	173.443	106.298	78.9992
	145.503	-85.0098	79.6094	155.706	-72.6736	85.8205
	101.343	-52.5969	174.537	95.5218	178.9	77.2793
	110.778	-237.212	94.6915	170.138	61.5457	84.762
	93.8143	298.935	84.8316	85.5197	75.4198	102.279
	531.513	92.0613	98.7917	91.616	192.03	74.5103
	109.066	178.893	87.6956	167.615	79.7508	82.2043
	174.599	752.957	368.525	226.631	189.062	101.053
	179.749	292.622	82.9636	88.2724	185.181	121.928
	549.612	186.001	102.813	79.7179	-105.911	76.8934
	175.626	214.445	89.4274	169.356	185.562	90.0463
	96.0663	101.17	74.0725	76.3759	366.457	112.181
	277.078	142.829	91.3875	90.4348	491.94	80.5405
	-107.181	399.917	91.6026	82.4582	1081.63	108.027
	106.547	-92.2841	80.9169	242.487	584.064	91.4225
	91.9649	303.191	92.3698	93.7323	176.029	75.08
	342.327	262.399	85.6151	98.3942	211.4	78.495
	95.5732	200.176	88.2972	156.051	89.9207	99.8625
	83.0122	55.0825	87.9793	91.1083	176.142	77.2366
	-94.3051	105.851	82.1518	88.5986	81.7512	67.7788
	80.5545	94.1603	-81.1611	77.9284	179.381	102.329
	97.2987	208.786	208.679	242.224	329.411	72.1708
	140.034	90.9683	88.4278	150.299	378.713	70.6293
	93.4145	121.06	432.723	93.7677	109.235	130.114
	103.338	356.395	92.3882	189.485	1127.23	69.8907
	256.155	106.352	86.0982	192.706	213.069	94.4066
	79.2235	83.8339	96.8974	312.875	143.637	102.418
	86.3761	102.459	194.253	252.999	109.64	152.879
	83.7977	91.1913	178.521	93.6995	224.125	88.9429
	-82.3038	59.5716	85.5236	69.994	192.142	120.629
	-89.5584	192.123	90.8673	176.711	189.026	145.249
	328.888	78.2995	204.997	209.941	80.4264	80.9111
	101.417	554.503	190.419	80.2885	176.808	110.611
	385.537	512.89	91.1742	93.2129	167.714	85.8733
	108.554	206.587	386.283	85.3409	107.293	131.22
	83.7225	315.027	76.3803	185.635	170.687	90.3684
	93.8979	198.915	163.296	74.6425	80.4267	93.9775
	91.6102	394.448	121.132	172.784	88.5873	81.7572
	77.6225	171.152	95.8702	85.5112	97.8757	106.176
	-109.014	256.444	93.1074	181.867	172.432	104.703
	89.096	106.171	84.7286	159.847	180.061	107.195
	404.713	171.174	97.0477	168.397	194.076	78.7745
	104.681	293.414	93.702	341.614	168.124	92.4887
	-63.9363	97.3487	99.253	80.7888	155.853	87.555
	92.6722	184.646	94.7613	73.2007	-171.458	83.3747
	90.3451	282.194	87.5503	73.4683	179.055	87.1409
	171.454	63.4676	94.4978	176.828	184.725	95.148
	-124.595	193.548	74.8172	194.839	167.932	113.971
	287.314	365.818	87.8889	81.2727	153.376	86.0653
	-71.2424	1427.74	171.876	170.757	162.327	145.813
	154.626	178.324	101.506	464.817	524.571	99.2652
	-91.4428	203.398	88.4742	82.7309	98.9051	93.5674
	147.059	215.805	94.8526	624.175	96.2374	96.1459
	95.6267	125.438	76.8973	193.077	442.731	92.6561
	-57.3026	245.253	86.2731	302.725	99.3178	93.8103
	110.036	89.7724	93.4532	172.325	82.9189	85.0624
	495.935	470.401	86.0665	82.5216	496.601	103.71
	81.3687	391.471	91.8802	167.133	91.079	81.4338
	-57.9506	112.096	108.726	89.1791	165.903	78.3393
	191.453	85.5023	83.5154	245.142	85.3529	91.2488
	124.831	108.373	73.0219	90.1296	1072.5	94.9605
	97.1909	-190.488	85.1093	337.761	86.3463	75.0882
	97.7586	85.0805	81.8775	87.7853	169.102	91.1677
	72.402	349.877	96.4251	91.8426	182.745	87.5876
	101.042	284.223	962.8	83.3751	-81.7118	130.596
	92.5526	84.9942	284.618	253.02	-108.903	108.927
	-74.7624	-242.702	160.947	90.1685	106.392	105.976
	87.8379	97.3952	79.1445	84.9373	176.654	98.659
	67.2671	95.127	89.5682	141.146	176.991	64.4332
	-94.423	636.342	84.3493	86.369	147.22	125.65
	73.358	286.512	333.021	86.7662	181.553	92.4824
	-84.5916	135.33	98.621	80.0184	129.842	98.4273
	-156.474	170.653	87.9155	181.849	-86.3861	96.6065
	-127.521	150.164	90.9773	443.173	198.721	87.5752
	87.647	152.189	105.704	182.713	1026.42	79.6956
	172.931	231.232	81.6788	87.0417	89.9603	79.9147
	93.2196	109.648	93.0485	64.3417	355.63	67.7691
	80.2506	309.229	89.6662	67.9846	260.582	137.284
	96.4841	482.345	85.9475	101.28	707.989	78.14
	69.3712	-53.7518	77.591	136.922	-95.3546	86.2943
	256.177	106.901	90.4509	84.2077	-102.17	66.5509
	96.8205	-439.194	82.6488	175.066	111.128	85.5441
	96.1515	-236.525	84.5633	248.441	88.8126	86.5272
	106.544	204.562	79.128	232.786	87.5951	111.51
	176.438	-119.747	93.7946	180.236	507.926	86.4295
	104.85	212.548	257.481	93.178	97.0537	77.7505
	176.91	-87.5216	432.93	89.6602	90.9654	143.298
	-94.3398	405.511	84.2368	189.731	315.729	67.161
	341.181	304.404	113.843	103.358	193.493	63.8592
	72.7656	309.792	73.7224	161.005	246.768	95.7272
	94.881	-83.9492	89.434	79.4811	182.489	64.7843
	91.0701	-51.0982	78.659	176.842	351.519	85.9442
	87.3794	193.406	76.5555	181.93	154.955	101.477
	186.282	357.704	90.319	73.6527	182.053	95.4906
	88.8126	639.355	109.067	167.4	88.91	76.4962
	98.737	423.096	83.6302	85.0716	186.193	96.5183
	-124.76	80.2485	113.213	98.5369	83.054	88.6745
	70.6453	312.909	71.402	157.808	178.531	71.8972
	76.3606	102.594	-100.574	177.487	187.47	85.1097
	175.916	89.7456	110.867	186.521	176.973	129.061
	115.163	343.625	99.1656	161.686	1339.78	123.482
	111.431	190.433	-97.2122	179.632	355.094	95.8181
	369.668	653.052	88.6539	247.572	184.549	87.0946
	89.9208	-57.9453	103.467	88.8484	170.763	74.185
	89.0817	220.279	180.964	151.542	196.331	101.826
	84.3918	197.41	100.453	123.818	157.847	119.545
	160.46	225.439	91.1601	91.3515	78.8974	64.2032
	81.5793	69.0604	88.4961	90.8005	119.389	86.2717
	78.3188	82.165	79.7586	91.7896	1817.57	91.6547
	-103.873	180.971	74.4331	258.102	97.1961	94.1299
	88.8333	90.4341	117.306	95.1435	188.589	86.3912
	97.0692	193.014	82.6292	382.667	185.634	71.9467
	175.678	242.916	262.594	180.813	185.272	98.4855
	89.3325	68.9656	176.92	99.0913	92.9257	67.7007
	87.8331	102.794	80.923	170.486	249.769	97.7727
	174.213	-64.7967	291.953	192.989	84.3353	58.2158
	100.178	166.347	89.8798	188.021	89.2963	73.2221
	85.1441	70.85	91.5806	179.559	178.842	85.2484
	213.379	265.199	91.7062	767.483	171.775	74.0898
	186.895	282.075	94.2088	270.641	165.305	104.019
	510.494	381.23	85.185	163.399	184.858	101.488
	93.2467	-1304.59	105.101	80.6604	175.993	85.0845
	-216.047	104.208	90.3781	95.8036	718.615	75.8542
	87.8247	265.82	88.8899	172.887	86.5246	106.394
	92.6113	75.2845	90.5576	73.3222	149.888	84.5001
	85.0029	237.706	75.8022	194.257	183.752	87.965
	363.761	224.153	81.7661	617.085	183.702	78.3475
	83.3126	1263.59	102.266	95.6764	88.9519	108.493
	79.8831	193.193	99.618	191.588	355.906	65.7956
	279.312	183.676	85.9206	167.664	164.34	76.0698
	106.476	164.554	98.1877	98.2617	151.464	69.2461
	121.183	116.763	86.4968	92.1923	163.521	86.0383
	59.6797	-788.01	79.4704	85.2391	98.7361	92.7868
	200.633	-351.605	94.7207	96.5439	171.978	79.0209
	73.4263	83.0259	88.3811	87.4528	100.008	74.2364
	161.95	72.6298	100.737	82.2401	90.8707	91.3797
	92.9438	229.079	176.719	317.552	185.17	106.636
	143.547	1174.62	89.4403	95.2843	263.531	99.2382
	283.237	89.4886	97.3256	161.938	95.7901	36.7351
	104.437	232.112	79.5105	73.3144	94.4945	74.3853
	81.7586	415.738	84.2575	64.7975	165.346	71.3358
	79.3853	-79.1155	167.22	170.922	357.279	79.7127
	93.8202	540.384	205.174	229.71	152.318	78.9881
	65.9174	89.3811	84.991	93.6581	168.422	76.597
	86.3675	221.879	382.584	158.385	134.51	80.7467
	-249.716	73.0086	-93.8602	81.5748	141.562	82.4684
	106.654	-64.0385	89.8588	87.4097	368.476	115.591
	65.7136	101.158	81.616	242.682	264.892	79.3995
	178.242	398.404	185.452	85.6663	568.955	96.8824
	-149.125	58.256	490.623	83.7286	185.358	147.592
	79.1618	519.82	-65.6375	174.137	319.476	90.7546
	-66.9141	181.012	107.106	86.8351	229.804	73.8615
	715.455	814.439	74.4762	63.8846	355.475	103.358
	90.7789	174.95	171.245	266.139	113.286	95.2902
	417.141	637.267	94.4163	82.3847	247.581	71.8324
	90.1773	106.361	88.126	236.391	162.052	83.631
	165.484	181.372	87.362	82.6417	142.498	102.805
	180.111	1309.38	80.7315	88.3423	556.467	90.8031
	258.718	357.586	102.215	144.829	200.428	75.5766
	74.7246	91.6756	104.299	168.954	190.265	84.1588
	85.3616	293.882	89.6054	79.011	98.7598	90.8579
	129.106	-184.137	91.4574	89.3276	189.9	79.1126
	87.6476	339.559	85.3362	75.1719	193.799	73.4484
	-153.493	211.79	86.6304	158.082	363.968	77.7993
	86.7395	-72.7627	103.339	169.57	411.89	85.1054
	85.7276	-1364.6	-75.7124	157.52	131.207	86.8443
	100.066	-143.026	91.0201	73.3389	359.713	107.907
	121.493	172.785	77.1418	178.433	165.186	81.1379
	96.7204	710.995	85.9816	111.309	117.642	70.9856
	79.9772	90.9043	82.7739	82.4238	156.518	102.443
	92.6869	67.0079	73.0368	397.911	333.033	84.0941
	100.707	176.113	98.3052	88.175	904.551	100.056
	76.0354	88.4749	94.6038	139.073	178.705	92.5594
	71.2792	96.4494	230.536	93.4903	101.884	76.8017
	148.444	184.194	87.3109	173.593	192.894	79.9773
	259.825	57.3464	80.8352	246.634	241.747	101.246
	179.2	395.445	212.249	93.5247	137.099	83.7713
	100.862	104.272	100.745	327.837	192.983	123.333
	69.6458	205.757	92.2009	96.8524	97.0722	69.9377
	76.5059	88.9467	96.4875	288.799	82.5773	94.8688
	93.3012	262.347	105.951	83.5692	151.994	69.7661
	84.0393	482.94	86.905	68.2846	170.751	110.126
	81.4791	123.028	97.7744	110.155	113.317	100.73
	104.645	398.369	107.837	170.714	787.988	99.0279
	166.533	56.4318	156.22	176.554	169.492	63.643
	103.932	109.768	88.9103	99.3621	359.119	374.65
	-112.52	108.375	97.5348	261.082	101.144	83.3476
	786.347	88.4349	88.6702	176.569	85.8893	98.5846
	-103.576	97.2417	210.292	81.6488	84.4938	130.547
	190.581	194.831	73.0143	78.3712	204.457	86.1452
	85.0511	274.203	-203.157	97.5287	183.654	104.4
	261.684	296.031	83.7064	69.4994	95.6242	77.5311
	106.592	182.729	91.596	98.5268	125.895	63.6651
	88.2695	142.951	157.852	83.4218	168.23	63.0718
	103.093	446.146	85.7691	73.8975	378.977	68.8383
	-88.4042	81.2089	394.92	81.5353	91.2545	88.2508
	71.9026	-83.8712	214.239	142.019	167.954	108.434
	110.056	560.461	90.4687	250.104	81.1768	70.8401
	72.9946	211.79	93.061	431.688	376.056	90.6633
	72.2832	85.8979	120.837	127.043	159.666	110.446
	101.342	110.291	180.829	89.3603	-141.963	86.0725
	1084.76	181.11	96.5558	175.232	218.263	78.0445
	80.4167	62.3187	59.4277	76.903	134.073	106.191
	-84.8598	97.0684	86.3067	76.1432	135.207	85.3422
	163.323	95.8515	102.001	146.259	398.443	59.6
	253.654	263.562	85.4087	233.445	1031.43	88.8568
	80.1321	279.475	93.2633	465.051	193.544	116.366
	94.668	194.062	87.6545	83.9306	162.56	67.3592
	-85.4339	-165.702	111.123	85.6006	179.542	72.9752
	65.5557	307.808	112.09	69.0023	183.178	109.426
	61.8754	267.458	-196.076	88.1674	390.588	85.891
	-53.2185	130.28	87.3591	78.2834	249.107	88.6315
	96.691	93.3821	379.009	271.791	182.702	90.3697
	347.831	195.858	169.217	235.311	381.397	65.6197
	151.141	218.654	68.2958	300.739	243.812	78.2934
	71.4947	224.544	92.2183	172.29	551.005	77.7939
	264.032	259.673	162.89	106.062	216.22	73.8565
	82.3393	390.128	80.8997	170.074	202.222	93.9869
	354.792	92.8785	91.6018	84.6798	169.497	73.9063
	177.1	287.072	101.65	88.6018	503.675	115.349
	78.9929	385.329	169.555	157.909	173.807	124.519
	94.6046	-157.425	72.4291	175.6	-76.6489	72.6866
	449.883	340.332	125.558	89.2503	175.282	76.4835
[truncated: 4,517 more rows]
