# Supplementary material for: Frequent transitions in self-assembly across the evolution of a central metabolic enzyme
Source: Nat Commun. 2024 Dec 3;15:10515. doi: 10.1038/s41467-024-54408-6 (PMC11615384; doi:10.1038/s41467-024-54408-6)
Supplement: Supplementary file 6 — Source Data [file 41467_2024_54408_MOESM6_ESM.zip › Source Data/SourceData_Fig5.xlsx]

## Sheet: Fig 5a
SEC seperated D.pimensis measured via MP
			MP measured complexes								subunits in each complex form								total subunits			Fraction of subunits in each complex
	Dpimensis Fractions		14n	4n	6n	8n	10n	12n	14n		2n	4n	6n	8n	10n	12n	14n					2n	4n	6n	8n	10	12	14
		F1	4347	138	0	0	0	0	0		8694	552	0	0	0	0	0		9246		F1	0.940299	0.0597015	0	0	0	0	0
		F2	3021	2934	561	134	0	0	0		6042	11736	3366	1072	0	0	0		22216		F2	0.271966	0.528268	0.151512	0.0482535	0	0	0
		F3	0	631	549	281	98	87	0		0	2524	3294	2248	980	1044	0		10090		F3	0	0.250149	0.326462	0.222795	0.0971259	0.103469	0
		F4	0	128	373	360	253	106	0		0	512	2238	2880	2530	1272	0		9432		F4	0	0.0542833	0.237277	0.305344	0.268236	0.13486	0
		F5	333	61	391	758	710	468	524		666	244	2346	6064	7100	5616	7336		29372		F5	0.0226747	0.00830723	0.079872	0.206455	0.241727	0.191203	0.249762
		Dp	2446	222	63	0	0	0	0		4892	888	378	0	0	0	0		6158		Dp	0.794414	0.144203	0.0613836	0	0	0	0

## Sheet: Fig 5b
Turnover numbers for different SEC fractions for D.pimensis
oxaloacetate (uM)	F1			F2			F3			F4			F5			Dp
5	2.66784	2.49117	3.19226	7.58834	6.00305	6.31545	4.65467	4.31738	4.70687	4.98313	5.00964	5.26984	3.66126	3.54642	3.73273	4.24831	4.62416	5.00643
15	11.2191	10.6971	10.7613	13.1385	12.0944	12.1587	8.11115	8.09508	8.33601	8.54481	9.2194	9.09894	6.37167	5.85769	6.10745	11.3636	11.3476	12.1667
25	17.2663	17.0174	19.539	14.1021	14.4796	14.1664	9.57276	9.66913	9.7655	10.2955	10.7372	10.6328	7.00851	6.87199	7.03662	20.8159	20.832	21.1291
50	29.4009		31.3684	16.0135	16.9852	16.8005	11.3636	11.4038	11.2994	11.6447	12.1667	12.2791	8.06296	8.4886	6.87199	27.1764	21.3379	27.2245
150	34.8699	35.938	36.717	18.7841	19.7398	20.5027	13.0019	13.4356	13.8933	14.4876	15.1944	15.9814	10.0546	10.5927	14.0058	29.6017	28.8307	30.6858
250	34.5406	35.7372	36.2673	19.7719	21.3058	22.4542	13.8211	14.9213	15.3469	15.6039	16.5596	17.5072	10.8015	11.0504	14.4475	30.5493	30.3084	30.9669
500	34.364	35.6569	34.1471	23.2091	25.6023	26.5259	16.8648	18.7681	19.4587	17.8847	20.045	21.7636	13.8933	15.2666	16.2946	36.1227	37.2952	38.9014
0	-0.01361	0.034027	-0.01361	-0.04084	0.068061	-0.25859	0.012962	0.427803	0.038942	-0.01961	0.175394	-0.0195	0.185753	0.08585	-0.02885		1.28252	0.284934

## Sheet: Fig 5c
Mass photometry	A.comosus	A.comosus +500uM Acetyl-CoA	A.comosus Delta 487-513	A.comosus Delta 487-513 + 500uM Acetyl-CoA
	masses_kDa	masses_kDa	masses_kDa	masses_kDa
	470.514	121.602	163.398	96.7365
	119.845	434.167	89.8722	159.187
	118.927	356.269	115.846	120.867
	116.74	58.1051	109.891	135.993
	485.794	467.727	100.621	98.9473
	407.402	352.477	100.174	100.657
	459.787	480.651	149.919	106.589
	417.378	477.117	92.4258	93.086
	136.372	468.832	113.252	80.2707
	479.041	364.059	117.555	98.8884
	487.947	477.028	119.924	93.9699
	106.929	365.952	104.433	102.634
	97.3755	342.07	195.773	105.36
	105.776	471.073	109.751	105.676
	472.754	177.871	122.976	112.101
	2889.94	130.359	115.772	127.51
	450.227	351.709	117.397	116.65
	503.61	364.03	117.987	60.5425
	471.255	119.974	110.516	96.2897
	493.941	116.642	120.251	121.45
	466.515	131.07	125.778	105.221
	478.171	92.7745	111.863	123.203
	526.386	499.183	124.681	90.2944
	459.878	465.043	-33.7235	117.281
	104.606	695.901	121.869	51.6218
	418.564	113.03	118.232	130.161
	481.869	441.463	121.975	107.054
	129.28	382.482	111.051	126.39
	113.298	117.105	128.866	111.672
	462.502	-22.7014	170.333	139.459
	448.232	352.887	121.576	119.544
	559.071	113.569	84.8656	218.323
	440.954	497.229	94.5237	120.39
	68.343	111.015	109.914	117.909
	132.452	334.679	112.035	102.738
	442.52	501.29	105.738	118.34
	462.87	119.164	118.037	104.445
	464.724	111.113	116.447	102.889
	113.901	484.168	117.729	101.097
	456.389	116.572	107.578	106.065
	108.299	355.274	112.71	109.158
	120.11	500.638	110.13	125.482
	451.487	479.62	101.495	119.952
	121.754	58.241	113.685	117.957
	103.215	353.621	124.882	102.709
	476.66	91.8019	121.027	109.369
	479.632	364.543	115.586	91.5446
	494.832	457.415	118.295	115.895
	463.285	345.443	110.929	125.972
	490.839	364.81	108.554	220.211
	117.049	374.154	116.581	108.625
	481.965	375.436	116.106	118.071
	141.527	479.61	116.687	108.244
	497.205	111.336	122.472	125.638
	461.923	480.272	105.641	115.381
	109.913	456.115	111.173	92.6854
	478.29	115.503	111.428	138.161
	501.705	116.507	111.024	113.653
	616.467	483.136	127.352	85.6502
	562.706	125.569	119.879	124.188
	445.22	472.387	120.83	116.028
	466.734	127.688	107.915	117.06
	109.142	376.977	125.492	116.454
	108.955	372.456	111.393	106.09
	468.702	101.507	133.712	149.141
	438.228	114.762	120.007	112.884
	434.867	476.833	113.155	101.306
	184.252	363.05	102.093	110.167
	70.3308	477.147	108.672	102.399
	542.68	345.131	112.286	109.289
	475.748	368.286	103.532	108.886
	465.004	73.8771	109.481	95.5738
	475.779	125.26	102.83	108.318
	485.175	363.77	225.71	125.413
	484.443	188.999	119.792	106.486
	535.185	115.145	117.939	99.212
	487.755	86.1727	115.693	112.486
	204.194	111.385	120.069	116.171
	471.303	358.969	121.761	120.243
	466.552	386.494	109.134	115.247
	455.169	362.803	103.407	117.202
	115.018	353.057	110.262	171.406
	500.944	355.958	107.592	125.041
	455.221	471.637	104.782	118.309
	375.142	364.388	122.271	107.314
	472.099	474.716	133.2	111.22
	103.758	475.748	109.662	93.2721
	464.47	116.641	112.262	103.249
	111.861	347.483	116.692	102.974
	777.314	471.385	102.96	120.953
	462.789	469.597	103.969	105.097
	367.125	486.154	99.7952	111.666
	114.847	376.641	119.512	124.599
	455.919	449.006	110.836	121.224
	454.984	97.9659	109.962	87.5868
	475.253	-40.2632	115.81	94.6378
	119.199	480.987	113.929	116.472
	461.125	346.669	116.546	121.283
	456.526	355.495	110.569	105.545
	474.831	351.412	118.567	112.67
	99.707	472.912	110.917	135.424
	388.459	326.917	110.971	112.405
	110.896	361.615	114.781	116.606
	442.512	481.498	116.281	115.141
	473.525	467.276	111.408	113.418
	478.073	350.863	109.832	109.844
	466.271	482.593	109.465	109.276
	448.208	485.907	117.746	115.091
	1513.53	122.56	122.135	104.872
	462.911	469.751	33.5116	95.0394
	968.572	478.072	108.939	106.829
	883.473	477.238	93.1519	120.811
	500.119	343.847	111.751	119.965
	461.727	535.296	116.287	109.779
	477.283	472.948	131.543	118.791
	428.918	371.396	112.46	219.704
	141.111	125.706	123.268	97.3568
	471.953	357.57	121.646	106.672
	450.928	365.362	115.161	117.187
	114.863	350.092	122.244	103.918
	468.492	119.06	104.767	105.638
	542.443	352.465	114.166	119.935
	118.687	465.688	115.922	92.3722
	463.029	354.39	111.326	112.432
	459.039	488.21	123.765	110.731
	440.491	115.413	108.758	132.023
	445.621	137.771	109.178	125.273
	147.177	130.081	111.442	48.1115
	110.576	482.708	112.95	109.525
	469.562	100.333	105.741	114.278
	464.744	118.652	121.609	113.19
	475.595	497.414	107.812	112.258
	416.624	501.284	122.72	108.875
	464.627	113.518	119.248	127.137
	66.8221	355.745	108.767	107.801
	480.268	355.452	112.361	117.958
	114.206	366.21	110.411	108.24
	960.032	444.524	106.354	121.69
	476.26	482.704	107.006	108.441
	458.259	697.696	122.587	112.542
	480.95	111.316	111.622	112.071
	501.01	387.495	117.969	124.269
	446.211	366.834	117.253	100.857
	474.853	33.6691	124.077	116.148
	426.319	366.665	115.767	115.906
	-116.189	488.281	111.313	49.6787
	466.103	104.978	111.826	195.746
	457.135	56.3965	182.449	52.742
	438.911	475.61	106.836	119.73
	144.971	375.977	109.586	118.34
	524.193	1938.1	121.335	128.584
	112.5	492.66	126.046	109.394
	460.759	360.031	102.271	89.7005
	440.191	496.602	108.781	134.338
	548.844	366.992	122.694	84.7514
	396.784	116.206	108.159	114.175
	120.91	377.958	152.107	116.323
	111.574	111.411	113.878	124.083
	449.173	117.403	93.6997	105.326
	487.124	114.336	109.641	111.689
	468.788	343.666	107.248	85.4249
	458.054	115.681	107.737	112.976
	465.613	478.795	121.702	107.05
	456.879	498.076	117.908	112.908
	452.155	110.839	109.056	108.949
	455.422	67.7174	112.827	121.501
	474.411	324.485	121.276	115.084
	464.62	330.203	191.593	104.329
	411.577	366.838	118.019	120.189
	470.453	56.1017	116.417	103.614
	430.65	374.039	113.55	112.72
	435.769	365.42	124.241	112.376
	404.379	356.836	124.237	117.295
	463.161	358.501	120.349	108.306
	453.033	482.695	114.511	114.869
	493.461	368.776	104.173	129.387
	474.72	349.627	105.394	122.635
	136.992	110.577	115.243	82.6212
	473.718	428.808	112.307	103.851
	455.774	441.329	128.618	114.898
	439.418	340.655	117.502	113.704
	551.557	102.506	53.1121	125.224
	131.702	359.705	112.989	110.979
	431.734	338.279	121.399	111.564
	471.154	539.501	108.747	119.725
	460.895	356.975	103.567	115.917
	544.13	126.422	109.147	124.766
	404.819	368.432	101.011	112.341
	405.489	120.74	123.347	113.429
	450.275	352.445	108.141	110.502
	1400.54	438.656	104.404	123.5
	429.469	372.723	106.92	115.502
	448.684	359.294	109.582	108.814
	488	380.957	110.418	104.722
	441.682	125.944	113.932	102.592
	417.053	353.735	102.288	106.82
	534.334	119.724	131.673	88.2498
	482.197	-74.1	113.514	106.339
	467.009	466.695	100.103	110.955
	477.892	354.409	124.25	113.869
	497.492	112.435	115.405	131.115
	479.455	479.124	108.325	127.836
	446.06	117.894	117.01	84.8186
	446.311	364.712	98.8693	98.5478
	535.932	465.818	123.035	110.657
	108.501	398.091	109.119	113.445
	117.465	507.328	114.091	127.189
	114.508	350.509	116.364	82.4629
	500.171	117.974	111.61	106.016
	461.857	111.304	110.548	103.411
	809.567	64.2149	113.446	119.941
	118.572	98.2512	110.382	128.473
	137.266	366.959	109.28	114.087
	451.26	355.116	113.63	110.152
	478.331	365.886	113.231	229.888
	463.827	356.357	126.575	54.5426
	450.38	347.219	113.872	112.317
	462.821	488.853	110.589	104.914
	88.0758	368.946	117.801	106.944
	452.511	356.378	119.208	108.779
	474.679	362.268	126.289	113.873
	455.069	485.374	109.967	114.269
	463.372	117.892	124.167	97.6487
	471.487	70.7851	102.506	112.248
	460.735	470.568	120.91	105.448
	498.289	294.761	120.387	106.953
	85.24	403.044	101.786	108.87
	416.836	482.864	120.931	111.646
	108.332	512.58	118.936	119.664
	-114.363	757.663	117.972	119.847
	443.798	479.948	123.952	101.072
	2151.34	177.842	115.745	111.143
	446.16	123.781	121.807	103.352
	451.707	488.298	104.072	104.25
	477.03	496.802	120.135	126.279
	432.94	964.427	121.746	49.979
	475.618	45.0751	108.621	44.4191
	483.351	476.419	112.967	96.1877
	476.104	495.024	113.834	112.727
	352.735	127.204	127.068	127.663
	452.725	52.442	117.087	119.394
	442.92	469.965	112.972	116.907
	446.001	467.363	110.786	100.155
	102.559	362.293	109.904	112.835
	457.115	103.566	75.6102	118.945
	465.077	78.0664	114.212	115.217
	115.123	430.876	126.494	100.076
	349.69	357.134	103.137	97.6766
	447.266	60.2325	116.152	105.747
	404.099	354.232	123.941	104.429
	493.255	555.26	129.195	113.019
	483.048	348.994	35.6013	122.319
	469.439	341.276	103.81	140.157
	480.013	123.357	121.642	127.961
	480.437	48.3682	115.167	112.481
	451.892	350.454	111.887	121.25
	472.485	523.84	109.604	115.909
	127.668	445.141	45.5454	105.771
	100.479	383.408	126.315	230.242
	549.513	323.982	102.89	115.802
	467.055	475.011	109.704	116.955
	459.76	598.02	109.944	103.515
	448.672	111.887	145.665	117.824
	110.889	487.019	91.1666	96.8021
	417.921	346.845	122.86	112.392
	461.607	349.094	118.661	117.985
	659.409	119.412	158.593	97.8067
	115.285	22.3906	124.315	91.8808
	411.013	494.379	56.8727	89.7425
	472.624	109.695	111.363	126.155
	904.453	114.458	102.66	117.114
	420.864	498.742	127.83	118.955
	455.243	361.223	119.619	126.807
	478.146	356.198	115.953	100.715
	468.971	465.702	118.25	117.381
	543.403	129.209	121.447	116.637
	481.147	369.36	123.117	117.399
	483.196	361.797	116.051	108.931
	120.228	975.475	102.841	113.371
	545.102	113.86	124.277	123.125
	452.221	358.64	114.473	80.1942
	464.778	366.303	124.349	112.186
	447.526	64.4375	115.444	106.327
	343.86	277.854	108.86	107.504
	38.0442	381.171	107.397	117.136
	439.877	48.0315	109.052	110.34
	453.891	88.4055	107.048	98.722
	453.282	95.4238	100.592	113.323
	556.53	354.428	114.887	102.674
	457.067	357.074	123.848	115.25
	113.419	593.953	117.758	124.885
	108.281	343.717	112.779	114.441
	113.162	110.594	113.46	113.183
	453.278	413.916	121.173	102.269
	120.027	359.31	115.481	111.27
	106.074	352.902	102.149	118.149
	467.766	120.146	123.777	115.672
	480.312	111.848	101.737	104.184
	451.846	554.123	112.899	139.519
	105.739	110.785	118.976	121.123
	463.49	364.732	114.052	110.428
	122.201	354.974	117.951	115.401
	462.784	473.448	165.379	194.507
	481.704	124.265	110.967	100.466
	595.006	111.945	118.906	166.051
	119.631	368.161	71.0528	133.945
	134.755	361.842	110.021	124.045
	467.293	53.4351	112.273	105.687
	450.362	374.276	102.093	103.577
	466.297	118.115	166.817	112.705
	139.977	360.083	104.46	102.217
	108.275	353.223	112.953	125.237
	464.421	446.13	126.124	118.887
	107.109	465.88	130.767	106.685
	480.618	1861.4	108.622	111.824
	456.771	476.807	123.129	105.325
	474.181	479.052	123.346	102.329
	84.9522	482.513	104.446	112.403
	840.663	475.411	118.937	114.111
	464.415	561.57	112.451	122.191
	104.594	470.243	117.125	234.323
	950.21	475.285	107.444	105.908
	468.15	120.636	130.84	114.665
	40.2078	480.647	98.4838	155.215
	386.546	485.958	108.493	172.434
	513.139	351.294	119.363	94.488
	458.755	370.472	145.14	111.533
	384.167	499.07	93.0153	104.908
	124.721	857.743	111.413	122.095
	111.302	242.177	116.284	114.857
	450.325	226.615	116.063	102.145
	460.908	350.157	130.33	113.548
	469.394	46.1402	113.61	134.277
	114.801	95.1417	112.366	116.22
	476.683	450.76	115.119	170.215
	459.662	80.9334	125.531	111.065
	451.261	459.143	107.794	102.716
	422.664	370.96	123.704	101.502
	479.348	126.007	118.877	111.8
	365.029	114.654	83.9852	108.132
	109.215	100.767	118.185	82.3626
	122.962	600.8	120.194	128.25
	109.107	365.885	104.628	126.136
	448.87	85.1011	108.415	118.769
	470.897	-34.0019	122.084	116.061
	-95.0914	551.764	116.26	120.052
	119.8	364.804	120.435	95.2028
	461.581	101.504	104.422	125.663
	566.058	343.928	99.8248	132.933
	474.88	483.337	118.29	119.078
	375.66	343.6	116.202	228.601
	452.307	29.6875	109.206	120.085
	108.469	21.1442	105.285	100.859
	449.932	361.239	118.77	107.898
	462.951	388.505	114.154	105.005
	578.148	488.305	104.98	112.863
	461.884	370.464	120.924	110.633
	470.218	121.941	110.253	109.296
	453.353	492.8	112.439	111.193
	118.155	458.429	123.926	143.331
	445.102	119.917	114.56	108.093
	383.935	495.908	101.499	116.169
	384.829	361.628	125.539	103.413
	-55.4992	479.142	133.828	125.399
	406.342	117.149	109.703	120.491
	823.929	215.728	116.88	46.2129
	181.513	371.125	112.668	104.681
	495.514	386.801	111.449	116.506
	460.174	486.339	106.512	118.109
	455.608	486.484	125.615	118.585
	451.884	113.087	113.312	107.55
	446.655	489.34	117.945	123.101
	449.553	356.342	116.111	113.234
	112.521	113.039	111.757	119.442
	464.423	362.782	124.972	104.467
	417.562	122.707	87.0632	176.446
	112.251	49.4655	95.3466	221.709
	460.669	353.67	105.369	113.172
	445.185	366.911	121.008	88.5144
	109.639	56.4172	101.739	99.4538
	414.773	104.379	115.834	117.908
	447.77	547.861	119.194	104.191
	487.53	368.911	121.736	115.075
	119.952	362.852	121.417	117.902
	119.019	347.968	129.306	105.453
	461.099	518.751	111.469	109.064
	130.874	369.674	110.569	118.392
	452.432	361.693	105.539	100.682
	487.39	112.632	119.633	100.346
	435.216	111.922	115.389	88.4789
	447.412	368.506	104.104	123.293
	472.765	478.404	108.995	115.96
	538.378	40.6607	106.623	101.661
	122.933	366.796	88.5941	103.977
	484.848	465.56	101.812	118.853
	342.416	385.354	108.718	138.758
	967.224	368.707	112.143	118.914
	475.891	106.131	113.23	130.285
	444.158	355.358	110.316	122.187
	128.458	373.695	115.514	151.031
	472.967	356.906	126.853	106.788
	472.671	362.114	114.616	115.783
	816.275	461.986	88.4206	104.515
	461.687	368.444	113.052	125.554
	456.338	472.229	105.095	99.2534
	451.636	481.835	108.716	110.016
	470.694	474.936	115.316	99.2562
	360.235	57.5936	117.93	108.577
	473.661	135.517	113.254	115.952
	915.122	367.469	106.753	112.443
	125.322	362.183	124.133	116.561
	125.433	472.426	111.238	111.459
	436.531	466.503	108.73	105.503
	492.548	490.002	114.23	96.3518
	110.252	508.504	98.2216	97.4634
	373.901	497.842	97.8818	220.376
	452.549	355.695	105.601	118.709
	535.376	352.546	154.085	119.226
	112.593	351.199	125.481	126.894
	455.412	363.512	100.685	112.921
	135.736	367.104	104.465	56.4629
	458.245	360.113	61.9267	120.656
	448.147	486.694	109.811	111.282
	111.44	69.0666	121.497	118.753
	127.122	361.056	91.5187	117.306
	460.193	354.443	108.302	62.3108
	445.627	488.28	106.712	110.089
	423.131	457.676	107.352	126.626
	448.072	477.723	111.412	106.815
	564.218	358.005	112.224	113.497
	377.971	473.655	112.764	105.202
	112.831	356.669	118.228	110.769
	124.678	129.154	107.679	92.49
	113.26	357.074	116.597	109.001
	442.792	362.742	124.05	118.088
	126.901	367.022	113.669	230.567
	113.42	44.7435	-59.5028	117.599
	376.103	34.2466	101.98	111.312
	127.4	108.771	117.718	115.82
	455.258	118.069	117.06	-74.4448
	112.703	353.396	108.317	128.285
	99.9632	352.069	132.36	113.31
	468.366	362.749	119.483	101.284
	116.165	356.293	119.94	102.509
	37.8438	524.923	105.081	103.406
	119.379	-24.7931	128.077	106.154
	446.974	366.743	117.046	126.852
	469.527	342.477	100.233	105.706
	101.496	111.973	111.71	102.551
	454.299	370.805	122.883	117.692
	448.948	352.073	108.961	124.251
	107.899	371.527	115.056	108.685
	117.735	108.129	114.507	96.2022
	444.489	455.814	110.314	128.794
	460.089	353.372	121.038	112.394
	477.464	489.266	120.678	101.692
	416.616	367.957	105.164	121.912
	115.261	362.31	121.687	89.3651
	482.551	79.6834	108.132	98.3326
	463.961	357.236	121.291	65.7879
	462.391	378.049	121.12	117.609
	478.435	494.748	114.366	116.597
	485.347	250.186	106.014	110.301
	465.307	362.277	105.469	114.823
	460.432	332.027	104.92	108.459
	471.674	70.2354	115.701	130.207
	111.706	482.845	111.37	114.506
	488.46	3055.71	106.608	110.843
	468.114	353.447	59.9594	114.193
	460.827	476.045	108.415	114.949
	529.587	59.2509	115.36	117.34
	493.162	344.087	69.2596	116.94
	465.146	353.629	112.993	116.034
	119.42	365.811	121.263	149.918
	445.014	488.611	99.7402	108.043
	450.338	-123.929	121.277	120.567
	582.334	591.4	117.66	124.401
	461.998	370.949	98.7415	103.418
	115.495	366.344	115.293	110.265
	537.522	119.496	116.505	101.811
	460.94	346.903	118.986	121.151
	369.158	365.434	112.524	114.013
	524.833	353.101	114.766	109.985
	545.802	490.96	118.003	109.787
	513.737	361.042	117.789	111.185
	491.023	123.509	117.132	110.89
	472.458	96.3952	129.297	114.383
	451.398	349.212	111.574	109.242
	464.57	113.074	121.003	101.762
	445.421	358.99	119.173	109.773
	464.871	-55.1503	91.8457	126.73
	447.468	480.934	116.633	114.6
	271.4	364.85	126.125	113.312
	470.469	481.756	112.062	91.4299
	113.049	363.011	119.14	118.065
	114.108	606.659	113.947	118.917
	450.315	483.601	68.5751	185.823
	101.188	55.7196	106.042	128.158
	444.74	440.84	119.875	111.942
	474.794	365.789	118.918	219.459
	126.234	338.723	100.625	117.122
	454.069	112.634	103.427	115.79
	54.8723	457.02	98.7174	79.2687
	117.487	123.716	131.061	57.6088
	466.115	353.789	109.946	102.753
	472.438	486.577	96.2352	109.17
	110.319	476.989	118.366	121.506
	433.678	340.239	117.11	123.312
	106.253	92.1576	102.918	123.414
	452.34	115.567	122.019	118.025
	441.97	122.638	99.5338	107.711
	443.176	56.688	114.533	108.39
	454.492	74.6809	111.91	122.468
	472.337	105.168	111.702	109.742
	117.747	111.311	118.211	-46.8015
	863.548	365.004	55.3265	117.339
	511.626	349.876	113.175	111.797
	371.816	486.855	115.562	102.005
	881.613	543.397	106.323	202.415
	487.46	495.707	107.749	121.143
	458.66	457.584	110.501	91.94
	442.729	506.04	103.442	102.818
	476.409	459.552	102.379	103.166
	493.136	504.444	149.022	114.014
	476.145	120.515	110.705	112.583
	463.349	488.635	119.155	124.092
	119.49	124.957	121.903	115.614
	461.205	136.58	109.573	104.892
	548.315	105.367	111.984	110.858
	117.22	376.334	123.486	115.441
	471.71	355.05	101.431	166.132
	109.385	350.598	122.354	89.9971
	467.158	348.867	95.9471	114.046
	466.123	349.999	115.854	123.625
	-213.48	452.411	129.684	109.631
	131.611	356.548	116.222	103.543
	121.492	344.949	105.873	125.203
	599.46	470.055	106.86	95.2403
	112.038	121.997	97.4138	150.934
	78.6476	342.868	120.605	116.333
	650.522	106.851	121.739	106.336
	456.079	105.733	116.822	199.632
	105.289	122.733	122.452	120.313
	467.322	26.8235	119.264	116.916
	459.455	113.245	200.113	103.781
	340.066	360.842	123.515	111.058
	442.581	352.227	105.562	103.388
	529.303	358.37	124.797	112.691
	451.928	363.729	107.67	121.702
	112.29	65.034	110.959	115.902
	537.535	107.608	116.923	127.286
	461.078	355.826	112.228	106.133
	968.722	361.324	112.191	96.3651
	454.993	350.128	114.314	118.966
	446.724	63.4199	106.362	172.723
	465.837	110.359	114.146	234.829
	126.559	345.57	106.12	93.1874
	453.808	371.813	124.125	94.6056
	125.301	362.021	89.6231	116.379
	474.122	468.377	197.245	119.093
	106.223	348.593	102.275	116.715
	120.847	471.635	100.658	84.0985
	418.063	381.685	105.942	128.7
	469.958	354.583	107.317	112.025
	460.721	369.057	101.041	131.53
	491.251	42.9422	112.839	108.6
	111.061	348.886	114.928	122.892
	136.031	357.682	100.714	93.8287
	457.386	459.166	101.971	109.768
	490.201	453.036	110.305	115.65
	358.804	932.023	111.231	72.4135
	478.07	367.309	116.223	41.9953
	470.209	349.093	104.751	114.579
	476.389	-47.0318	118.607	105.647
	135.222	134.056	110.366	90.9923
	419.789	117.425	118.695	93.5377
	449.767	352.743	114.902	109.155
	2479.03	-19.5419	34.6785	110.556
	469.267	486.968	149.696	108.28
	463.001	35.4887	117.964	113.273
	105.31	485.774	108.38	95.6402
	483.087	115.958	106.6	135.603
	437.576	549.676	120.911	101.705
	455.154	40.4172	108.204	113.526
	434.119	359.901	108.686	129.387
	1037.28	373.828	269.779	109.517
	429.481	469.903	101.908	109.204
	470.122	140.188	318.919	122.704
	458.16	460.947	95.693	167.626
	487.771	377.694	126.219	106.954
	481.816	100.655	116.025	112.898
	464.538	81.2248	126.869	95.5296
	342.909	34.5985	114.613	113.119
	448.326	461.895	104.747	86.0939
	463.99	387.793	112.863	232.997
	119.111	124.956	125.07	88.2439
	476.505	477.115	111.464	106.926
	478.244	113.666	118.341	105.724
	376.096	492.388	125.414	111.636
	492.733	424.983	110.811	113.307
	432.645	-43.9209	124.467	116.218
	477.847	345.959	115.787	114.269
	473.441	362.122	170.359	104.932
	465.355	482.514	103.67	111.808
	91.5637	453.088	115.309	93.1358
	161.148	356.367	118.624	123.234
	116.714	474.001	112.81	114.48
	463.292	345.129	117.321	122.524
	475.1	359.678	98.1674	105.546
	956.586	124.43	100.099	126.218
	457.929	353.769	108.049	111.109
	466.508	101.782	165.157	105.108
	458.665	495.475	118.583	112.09
	463.343	118.576	102.956	117.598
	437.115	345.172	-31.5862	112.728
	460.601	353.574	124.321	118.091
	465.432	112.278	113.203	119.638
	127.509	491.414	227.865	106.728
	109.56	66.8883	111.797	224.792
	550.557	-22.7641	89.3183	102.633
	457.271	-23.8743	185.537	103.679
	451.667	372.276	124.47	93.8837
	121.961	121.817	112.119	113.333
	131.206	476.369	102.219	109.912
	446.108	459.998	114.681	101.36
	810.146	370.135	202.07	96.1957
	106.244	117.456	112.319	123.739
	526.8	487.386	106.734	72.4635
	464.397	348.907	127.456	105.165
	478.264	121.529	106.812	111.934
	-93.5701	140.671	116.112	111.504
	478.151	346.497	124.56	123.94
	479.338	117.265	100.756	91.8666
	127.968	58.8029	124.499	128.359
	98.6314	490.361	129.573	91.6972
	482.983	480.689	120.384	107.289
	424.105	356.573	116.045	111.485
	117.038	368.461	112.299	112.948
	486.583	483.849	80.933	118.019
	468.539	490.489	93.2379	102.226
	105.089	365.174	105.092	109.579
	442.085	488.239	107.406	118.033
	472.262	422.411	121.788	112.276
	123.816	435.59	103.948	91.535
	478.823	118.88	114.516	113.484
	463.221	-20.4607	93.0249	111.052
	389.906	134.023	117.656	112.415
	406.092	65.6361	53.5399	109.392
	921.905	348.683	107.618	107.462
	447.791	111.372	98.7643	120.695
	442.559	-28.6565	103.195	127.684
	488.892	97.6204	116.58	124.476
	111.943	61.4698	104.513	118.834
	59.1919	360.29	110.86	120.13
	477.944	70.4404	114.587	-37.1996
	453.711	351.594	129.739	208.134
	494.57	458.782	96.6272	123.686
	547.665	498.41	111.703	103.589
	144.961	126.055	105.642	93.4898
	118.633	348.952	107.224	113.935
	450.632	423.55	117.118	138.191
	536.722	468.023	95.0737	90.1851
	469.166	117.598	119.419	105.155
	577.591	360.786	104.008	91.0631
	35.2406	342.324	117.638	97.4899
	110.442	-37.9109	100.485	109.968
	501.728	-25.6977	108.632	127.271
	465.528	476.644	114.311	120.399
	457.12	368.367	109.299	95.9323
	453.444	355.393	97.6622	114.411
	348.776	348.504	126.681	111.827
	453.342	352.124	108.955	109.13
	459.094	358.603	114.227	119.587
	405.982	350.574	120.058	117.075
	467.554	131.729	99.2862	106.32
	191.695	357.038	97.351	111.005
	515.229	500.206	120.147	136.601
	467.677	358.675	112.356	116.599
	548.955	-35.7203	110.786	106.985
	431.33	351.456	114.873	96.2944
	466.884	49.9323	114.749	129.082
	411.264	462.198	110.985	120.358
	119.241	60.8656	116.2	119.384
	941.721	-51.7458	107.76	98.283
	-209.337	346.484	127.082	98.9971
	470.101	27.2233	117.464	118.01
	472.603	3632.75	109.28	131.211
	480.941	106.299	107.673	81.3174
	465.273	371.975	103.577	119.918
	464.152	366.248	116.933	118.479
	113.106	374.62	116.575	102.769
	79.2663	360.142	113.471	114.527
	90.8649	457.038	124.558	124.173
	114.035	481.105	118.38	101.606
	618.578	396.22	95.4184	48.146
	473.604	462.674	121.238	127.44
	98.4621	461.816	67.2769	105.584
	423.631	364.353	129.42	120.802
	439.037	-26.3278	99.0676	117.305
	446.205	330.129	101.732	106.722
	457.505	348.507	108.439	101.182
	165.641	478.677	146.813	79.7917
	109.433	122.032	115.622	116.111
	358.645	494.703	134.722	111.849
	107.199	343.049	122.28	116.446
	440.217	357.557	158.276	122.456
	329.428	377.179	106.077	122.701
	472.595	127.757	111.201	115.6
	442.162	96.1662	115.355	185.427
	50.3314	121.618	107.049	121.834
	120.797	380.65	101.468	143.623
	531.184	-43.0043	113.057	105.373
	593.236	345.827	144.48	117.57
	459.603	65.6977	114.62	116.004
	558.311	374.323	116.436	112.873
	126.07	477.793	120.754	113.414
	135.461	97.0868	117.491	109.25
	451.719	369.625	130.103	95.652
	473.359	108.072	121.425	122.03
	431.956	102.675	116.26	119.296
	496.164	364.058	102.262	112.753
	436.919	465.148	120.745	112.809
	116.763	361.644	116.997	109.746
	450.496	119.09	97.5448	198.678
	500.53	346.391	98.3377	113.101
	493.113	350.312	99.4481	113.211
	525.053	74.6207	117.501	103.802
	458.568	77.0725	116.734	117.269
	422.187	360.882	110.137	109.938
	472.203	60.609	-33.9374	117.761
	470.216	357.661	100.944	113.275
	450.34	483.084	113.438	96.98
	75.1763	116.724	104.367	113.653
	465.807	1507.12	114.807	120.213
	487.645	517.263	102.953	114.213
	477.082	365.794	75.9172	119.255
	550.178	486.767	113.062	115.308
	461.511	113.074	116.625	122.544
	113.321	371.335	110.373	117.205
	455.396	475.492	120.877	107.968
	464.12	96.4431	117.241	116.435
	108.057	536.217	149.452	120.711
	459.767	45.2456	119.613	109.172
	483.697	482.175	108.396	106.04
	111.768	467.976	116.791	106.402
	446.872	356.998	130.016	100.677
	459.952	485.43	117.973	87.4326
	110.499	372.448	112.432	116.198
	451.384	93.9914	132.963	122.223
	456.702	488.334	29.3729	111.522
	451.294	357.014	114.739	107.788
	477.47	468.963	101.55	124.475
	120.888	356.763	124.739	52.1954
	559.163	366.013	124.168	195.837
	466.064	332.045	120.763	114.847
	457.122	466.433	128.447	103.481
	576.126	361.007	108.406	106.778
	460.218	466.588	194.311	81.6185
	550.921	929.193	107.569	110.637
	540.53	173.603	123.691	-34.4159
	-34.6466	366.755	112.123	105.192
	118.116	350.762	106.434	93.5049
	445.1	417.377	114.371	100.266
	463.58	354.31	116.504	-23.8866
	135.451	110.46	118.871	120.592
	406.381	358.166	103.873	94.8342
	162.245	351.339	107.539	124.645
	502.709	355.939	120.493	113.719
	327.262	124.2	102.702	110.992
	407.613	104.783	116.743	105.29
	59.9393	376.385	106.15	122.475
	457.666	132.287	106.859	105.212
	628.116	481.395	115.873	107.776
	481.821	515.754	119.265	120.573
	115.462	479.996	94.2055	98.6052
	397.029	73.2744	115.604	109.12
	451.014	377.639	107.522	103.8
	-117.464	362.728	105.507	113.877
	530.653	24.5743	135.453	121.788
	454.257	477.682	116.852	115.575
	467.588	124.686	99.7687	82.6631
	110.48	372.112	120.15	111.643
	133.104	414.698	115.053	126.812
	417.066	355.726	133.043	98.376
	123.71	363.088	108.302	224.069
	461.367	103.999	106.667	125.826
	529.017	53.9882	115.457	107.871
	982.892	466.909	112.374	90.0885
	89.5829	468.084	122.135	103.953
	460.446	356.131	109.452	125.477
	129.606	363.185	107.513	113.707
	486.158	136.78	123.312	100.058
	441.454	133.533	116.723	102.869
	121.625	145.64	111.492	87.7291
	588.696	76.1232	112.538	128.786
	469.923	53.7497	118.868	119.768
	469.677	111.385	114.648	109.15
	489.874	358.205	117.471	118.223
	449.761	109.256	121.424	118.58
	392.019	121.627	97.7242	164.254
	447.18	490.812	77.4217	110.276
	459.269	466.045	114.191	106.136
	474.521	113.431	74.3663	107.274
	127.772	500.79	116.111	108.937
	365.413	106.779	118.588	100.853
	108.145	368.942	103.137	121.103
	476.67	353.503	101.767	112.339
	540.425	373.399	101.234	114.248
	106.71	356.429	113.61	113.874
	452.135	175.05	121.782	117.026
	-65.2627	113.244	107.005	108.935
	119.069	354.762	119.454	111.592
	463.435	466.989	112.733	116.903
	124.82	107.035	111.879	128.275
	115.139	350.172	97.7301	109.356
	442.504	45.0494	102.011	97.5091
	443.665	366.894	115.113	105.086
	138.485	120.413	132.387	107.987
	111.012	363.425	100.424	98.2674
	105.975	489.662	86.5677	111.306
	468.735	468.72	101.22	100.254
	465.539	488.261	121.2	123.715
	462.705	413.9	118.779	112.917
	377.758	462.235	91.8761	127.658
	444.942	347.117	120.778	103.365
	-132.019	365.142	101.868	110.872
	100.201	358.116	101.49	103.672
	121.915	345.969	114.003	113.482
	479.971	111.305	127.826	90.98
	362.674	132.724	111.912	89.6975
	144.452	362.946	113.999	114.716
	114.364	104.968	103.823	122.285
	427.035	128.15	118.691	121.156
	459.225	344.107	116.851	121.748
	467.739	417.428	109.46	108.25
	373.853	353.161	111.252	109.406
	468.209	480.47	122.054	109.487
	457.897	486.326	117.623	108.049
	461.953	374.323	109.325	117.281
	817.556	111.599	124.663	94.5589
	468.802	131.201	116.154	111.429
	464.469	37.918	111.371	98.798
	102.164	115.737	123.809	102.212
	474.524	368.562	120.54	107.719
	468.65	109.463	116.472	106.341
	559.81	361.936	122.096	129.276
	469.957	-39.711	99.4511	116.429
	452.863	61.9678	105.076	116.989
	463.895	65.768	115.412	116.401
	343.68	60.2153	121.651	108.343
	941.777	120.087	114.658	116.03
	470.293	355.873	77.3702	104.1
	116.859	119.772	90.1017	112.797
	105.687	602.138	116.981	93.3834
	478.624	363.429	107.778	117.64
	942.764	117.704	111.439	120.465
	473.188	66.2322	119.347	106.788
	448.676	466.213	98.7329	126.156
	441.618	471.629	119.393	115.624
	111.24	474.945	95.1237	-24.579
	110.061	110.793	115.596	109.86
	463.984	845.812	113.829	92.0732
	95.6957	341.237	119.018	95.8442
	949.229	490.535	129.796	118.535
	469.637	362.514	98.2214	115.938
	466.515	358.217	105.657	108.373
	461.062	366.47	129.706	120.699
	445.523	494.162	111.216	106.471
	130.873	492.382	111.103	118.957
	459.151	466.533	118.911	107.81
	467.604	476.657	103.402	102.937
	466.05	351.491	122.709	101.436
	470.553	344.513	105.859	114.678
	464.516	371.718	102.399	45.3481
	176.574	64.5027	123.019	114.881
	456.597	358.859	143.069	117.664
	453.18	130.409	108.981	100.059
	349.503	347.085	110.534	103.481
	449.904	114.247	105.016	103.994
	111.565	57.3801	112.74	92.2623
	124.716	333.247	104.641	103.673
	467.416	111.996	122.698	125.281
	456.725	359.575	112.557	217.448
	108.695	107.534	116.918	115.305
	469.787	471.806	113.697	99.2649
	444.645	120.926	128.864	107.699
	117.218	460.942	114.738	106.43
	106.097	453.011	101.593	47.5557
	115.584	481.355	115.597	120.337
	465.456	365.411	97.22	111.211
	462.908	356.694	115.048	112.167
	449.516	422.901	121.469	103.168
	114.654	116.225	126.862	105.224
	404.987	466.854	125.862	109.577
	460.347	134.707	101.966	109.616
	455.204	-64.5453	122.218	100.676
	466.345	502.332	126.577	126.873
	426.346	350.957	118.749	140.365
	123.931	114.939	115.745	119.94
	452.155	382.823	93.0489	106.734
	446.201	457.192	105.649	108.004
	458.892	-35.6788	107.374	97.7854
	123.169	356.113	123.055	103.199
	267.858	97.2857	111.543	117.564
	468.39	238.441	152.338	119.339
	118.188	600.1	122.995	114.035
	469.496	478.278	115.841	109.125
	326.844	114.382	88.5939	110.692
	472.924	468.354	114.135	99.8766
	461.201	119.489	111.724	95.4759
	454.932	462.822	95.0318	115.984
	479.627	128.027	122.622	121.423
	456.542	346.92	108.807	127.734
	123.548	-30.4793	111.895	118.439
	126.447	480.519	123.022	131.807
	77.6236	74.2811	120.299	104.539
	457.538	362.849	107.443	109.072
	87.0355	1441.62	101.669	107.282
	469.344	85.9851	101.829	121.56
	457.312	362.414	118.838	119.553
	461.881	1444.23	91.9561	103.16
	483.332	66.8943	111.9	120.462
	470.496	424.446	108.822	118.221
	452.453	479.606	96.7649	113.319
	475.543	495.87	105.202	125.814
	465.918	109.811	103.165	88.3615
	465.803	355.916	97.3537	111.455
	442.915	349.186	110.617	108.45
	115.649	108.401	116.717	117.746
	440.417	59.9949	108.576	87.7141
	481.227	361.705	119.163	114.238
	444.101	383.314	112.933	103.731
	466.03	148.155	116.285	110.331
	457.085	317.259	108.589	92.4403
	468.611	121.304	103.778	113.239
	-164.858	465.263	108.699	107.069
	470.069	576.17	99.1748	94.0782
	473.562	-91.2831	114.174	118.08
	522.481	355.244	111.031	118.834
	506.59	462.194	112.826	165.248
	538.605	117.705	122.186	56.871
	447.67	344.815	116.28	115.583
	456.177	109.504	115.732	103.571
	121.506	344.135	115.616	130.842
	457.518	109.802	119.533	123.345
	506.004	109.799	104.19	103.468
	458.894	495.34	111.024	103.017
	125.902	315.489	109.663	120.18
	443.596	449.079	111.382	122.162
	349.279	361.159	121.217	127.859
	71.4234	464.403	110.39	214.912
	72.6974	489.784	102.943	115.669
	119.694	481.287	101.07	118.519
	113.045	334.277	121.456	49.6813
	448.344	55.5661	126.548	105.466
	751.787	369.808	107.203	128.989
	107.501	104.324	129.25	108.425
	97.5384	536.054	112.211	113.641
	107.94	362.322	126.01	114.748
	451.105	117.746	101.513	113.869
	493.936	363.006	118.434	114.973
	60.8317	116.102	105.63	116.818
	479.43	357.516	107.755	113.115
	446.349	100.789	110.393	99.0354
	120.528	360.625	92.1844	128.17
	473.377	468.255	111.289	120.669
	106.872	473.798	285.078	111.912
	476.755	116.395	118.391	127.853
	466.377	346.895	98.3437	107.148
	449.014	119.786	107.686	119.725
	106.077	344.446	116.291	109.899
	114.22	356.808	120.222	104.899
	455.266	105.094	190.147	124.474
	396.472	336.178	115.381	105.211
	452.543	355.91	129.663	110.154
	436.614	69.0188	76.4349	110.315
	449.377	72.6492	118.912	115.117
	467.554	355.262	114.683	118.194
	469.628	121.928	123.939	-24.8533
	503.473	348.51	120.679	111.284
	114.312	113.15	112.917	115.329
	450.12	111.025	110.805	119.742
	127.239	538.811	117.451	117.257
	716.851	364.214	110.929	116.722
	499.157	481.983	104.824	112.672
	474.949	343.883	113.251	114.48
	158.524	483.956	107.945	93.5347
	450.954	481.788	115.278	124.424
	455.285	367.13	106.874	102.752
	146.362	481.451	117.406	124.08
	421.091	345.422	125.485	107.559
	462.382	366.415	111.874	115.403
	474.324	366.131	123.224	118.147
	111.26	480.727	121.372	143.348
	482.036	118.007	99.3934	127.873
	490.081	74.2162	113.004	101.957
	210.551	111.709	111.421	114.388
	463.037	463.698	125.193	109.354
	463.236	61.6908	109.515	111.164
	483.72	116.653	98.3128	104.137
	115.923	371.306	111.537	102.628
	450.602	352.433	117.55	131.106
	942.891	375.428	105.578	158.327
	455.34	91.3964	109.095	102.471
	537.199	71.9557	113.028	120.182
	517.341	128.622	102.082	108.305
	115.197	356.972	117.659	122.032
	470.895	349.456	145.838	116.24
	519.327	480.557	107.903	118.281
	533.74	401.472	99.8288	98.6954
	105.16	318.568	116.516	120.481
	353.485	483.52	108.29	119.991
	125.089	471.107	104.184	113.741
	467.514	489.772	116.767	119.442
	436.152	349.396	107.041	130.472
	325.829	61.6287	-29.863	120.242
	486.642	343.705	120.96	96.04
	548.76	121.398	115.227	109.981
	109.848	130.274	113.144	105.425
	462.197	455.71	91.3229	117.141
	440.918	375.292	112.957	112.297
	110.142	114.593	113.228	102.487
	140.094	454.736	116.675	118.053
	2863.89	356.035	127.331	102.473
	454.374	126.365	102.316	119.338
	467.864	368.948	96.671	170.869
	223.387	-31.149	115.975	110.869
	456.592	-21.4901	124.991	155.226
	1510	-20.918	121.13	124.92
	111.667	470.322	109.115	75.2371
	472.461	108.085	119.672	115.835
	100.313	735.006	111.181	105.423
	503.673	355.028	116.34	83.4682
	456.114	730.087	115.348	120.506
	154.923	356.204	113.521	121.118
	438.112	469.417	110.84	112.331
	729.371	464.978	112.598	107.931
	458.872	371.782	121.68	104.093
	43.5567	116.835	117.607	136.856
	456.96	85.9321	115.486	122.328
	460.987	354.524	99.4795	120.165
	55.9341	481.805	90.8971	87.1524
	466.381	342.92	107.621	107.151
	104.767	379.201	115.232	109.121
	458.127	445.283	114.656	95.8139
	462.474	390.108	127.291	117.711
	454.596	500.972	113.061	112.681
	379.087	364.824	109.607	122.864
	104.206	335.61	112.94	122.808
	468.474	496.876	115.289	126.985
	470.063	480.698	112.285	195.406
	445.638	112.866	114.026	98.8641
	444.267	-50.1909	101.823	110.081
	438.146	62.28	108.711	113.248
	390.025	422.147	103.002	108.728
	-54.3403	430.339	-42.4121	113.954
	438.644	348.648	211.753	115.712
	80.1144	346.063	-26.0067	103.902
	526.061	534.455	263.59	112.869
	455.631	107.341	85.0245	108.476
	476.835	475.149	94.8594	101.939
	466.927	117.537	127.712	104.423
	459.519	346.468	108.227	95.9882
	453.141	478.439	109.57	117.224
	446.329	473.383	183.254	107.069
	471.158	102.326	97.0254	116.984
	465.924	380.793	107.652	110.057
	121.823	357.636	109.123	128.281
	461.451	372.619	111.488	99.0663
	105.009	115.611	117.761	115.052
	56.3686	471.952	106.444	107.465
	452.231	364.662	149.296	91.459
	451.683	477.893	98.5639	115.167
	105.462	130.466	122.886	103.901
	470.221	24.1437	120.161	106.967
	460.5	123.169	112.214	117.914
	121.946	823.587	116.602	106.893
	478.332	474.287	106.176	108.377
	458.576	358.771	108.659	120.852
	484.209	466.874	129.318	125.318
	464.854	121.49	101.067	111.519
	115.063	79.5067	126.453	119.831
	458.337	373.073	123.648	118.126
	356.977	116.339	114.631	112.129
	515.374	403.003	70.2476	117.162
	491.726	371.068	125.581	116.924
	474.276	375.301	119.501	114.262
	115.321	112.284	118.144	115.497
	-116.819	369.755	115.989	106.99
	471.948	537.354	-43.6907	108.89
	479.814	370.316	114.98	107.165
	110.031	482.047	100.307	118.538
	156.204	361.961	116.403	103.689
	114.609	377.431	107.583	106.933
	85.8494	472.602	115.591	115.857
	459.237	533.619	109.47	115.67
	429.027	479.658	97.794	116.993
	81.0327	461.961	79.7868	104.077
	422.985	358.564	110.17	106.208
	98.4934	107.764	99.8418	113.168
	470.714	374.059	112.672	116.422
	476.994	363.632	106.657	118.011
	346.489	344.754	89.1751	108.275
	471.795	361.631	122.2	117.082
	456.312	79.9039	130.35	125.158
	66.534	1975.85	116.11	117.688
	461.881	362.313	118.297	106.931
	475.443	473.305	111.34	115.696
	524.214	472.835	108.699	105.036
	415.056	353.189	113.26	126.205
	473.949	114.268	122.355	114.851
	479.397	1090.19	109.162	110.379
	475.613	358.72	107.944	113.208
	112.583	361.609	102.838	114.934
	417.038	357.379	116.152	116.272
	437.743	448.942	120.79	110.921
	101.564	121.359	88.4515	103.871
	463.425	714.911	112.532	115.624
	491.83	3830.51	104.007	106.229
	455.058	481.774	108.794	124.157
	504.533	358.392	108.004	117.299
	464.906	110.786	115.6	120.971
	493.637	468.509	97.9003	136.18
	529.286	120.692	143.097	128.679
	443.009	114.498	118.69	77.986
	445.563	143.959	167.701	95.9214
	125.626	568.402	96.699	115.76
	110.256	348.931	129.712	119.843
	469.072	484.134	117.606	114.643
	117.737	397.195	115.154	120.588
	127.173	127.799	90.6013	111.341
	465.126	350.106	111.644	91.0504
	119.157	118.286	105.982	104.289
	474.009	480.265	183.039	113.103
	332.282	366.816	114.166	119.272
	462.217	566.34	102.986	115.78
	465.938	362.907	114.422	110.628
	470.469	374.114	127.194	119.795
	547.406	363.224	102.479	116.88
	459.59	104.296	114.376	119.808
	470.072	360.113	113.117	115.031
	483.953	314.526	124.405	106.356
	946.857	119.068	112.4	121.511
	363.782	474.823	104.59	129.738
	113.717	-22.1115	121.682	31.1162
	85.7841	368.805	116.429	118.417
	452.57	476.995	114.677	116.761
	526.335	443.577	106.695	97.993
	464.041	468.765	117.697	107.389
	471.401	114.247	128.966	107.836
	547.32	161.542	100.793	125.667
	625.185	352.286	120.377	96.0133
	475.985	38.6218	96.3612	78.8193
	458.01	123.351	114.706	113.801
	200.137	363.091	112.765	99.7734
	450.399	482.809	122.158	107.675
	456.363	362.897	109.381	112.73
	450.992	-95.1965	117.018	108.567
	474.153	112.702	103.969	103.405
	462.776	480.375	102.889	120.451
	458.406	449.972	116.291	119.271
	687.357	492.305	50.9529	103.751
	130.418	349.193	111.452	82.8154
	457.543	374.925	125.658	104.006
	546.27	87.3864	123.983	95.0432
	465.99	67.5321	114.649	121.236
	485.667	494.597	94.5775	114.108
	464.079	368.402	106.347	102.92
	109.044	345.433	108.042	113.924
	474.106	367.722	109.574	112.079
	109.533	359.008	110.597	98.6886
	111.472	119.354	111.156	113.156
	127.823	103.325	107.576	110.582
	369.132	452.511	97.5577	222.653
	114.283	125.124	106.756	102.982
	957.297	368.458	113.396	107.466
	105.669	700.461	107.827	118.681
	102.574	106.145	83.8326	114.956
	465.893	538.745	103.149	108.747
	112.692	477.601	122.685	104.517
	460.265	109.985	116.267	122.536
	208.629	-164.384	120.458	107.426
	467.491	114.272	105.118	133.626
	462.11	471.445	114.81	113.907
	119.898	462.472	114.785	225.907
	454.977	336.195	129.072	104.698
	104.37	468.761	122.589	-41.2732
	456.89	52.495	106.637	111.633
	121.625	480.674	28.7155	107.566
	454.207	471.407	110.995	102.477
	57.5623	463.697	119.024	105.444
	462.288	113.008	123.397	126.229
	486.081	473.335	69.4783	119.835
	121.221	96.9129	103.737	196.158
	460.831	351.574	106.502	130.481
	466.149	739.251	112.589	109.339
	122.569	108.558	105.392	50.8402
	112.843	364.823	114.684	96.1112
	470.969	348.918	113.755	110.161
	451.371	466.25	108.214	115.413
	432.708	338.575	118.991	119.262
	107.196	385.297	103.381	117.124
	598.936	109.944	104.875	122.843
	101.303	480.049	111.632	128.483
	478.334	104.146	115.584	114.274
	36.0326	443.832	115.285	116.251
	439.55	-53.2466	116.222	106.764
	440.765	117.267	99.1185	121.154
	463.579	368.205	108.765	98.9078
	57.7963	463.687	124.097	104.729
	110.56	351.382	106.223	121.711
	119.695	564.96	115.854	115.41
	378.679	121.25	88.7515	114.327
	468.186	477.95	26.3102	127.394
	218.04	490.29	105.676	128.328
	443.569	461.503	115.045	139.955
	475.285	32.5785	119.248	120.332
	533.493	470.551	122.643	96.4609
	478.215	120.73	122.465	115.854
	466.977	385.868	64.6136	97.1515
	111.369	79.5545	91.0479	111.171
	470.648	453.809	113.235	117.991
	535.349	117.51	97.9786	106.118
	461.611	498.299	115.964	103.114
	477.468	368.6	110.55	118.349
	437.372	448.921	95.409	110.501
	117.682	353.563	119.334	116.22
	441.153	356.572	134.782	115.185
	464.687	452.323	113.543	97.656
	459.366	48.7264	121.063	119.455
	468.458	406.178	117.625	98.3998
	394.349	470.359	121.08	119.2
	451.804	343.773	119.917	106.979
	118.01	114.675	119.238	109.379
	474.689	90.6634	112.327	113.497
	140.042	473.012	58.5888	93.2058
	459.586	364.091	118.729	119.846
	465.361	352.059	101.364	115.101
	452.803	126.055	108.088	116.232
	451.571	374.953	100.166	112.762
	480.297	60.5707	109.812	105.422
	455.536	719.886	101.791	112.189
	456.112	352.474	114.499	113.221
	117.183	466.602	127.336	105.869
	118.414	373.038	117.534	109.551
	446.298	470.454	110.166	113.078
	445.163	57.1002	114.806	111.586
	550.649	352.424	116.465	-71.3896
	481.616	65.0319	128.923	175.275
	463.121	150.161	111.962	108.728
	485.49	453.117	126.407	114.283
	469.698	369.943	116.884	101.776
	125.799	480.414	115.971	118.583
	537.446	343.229	119.134	111.655
	131.149	116.924	106.371	85.7417
	460.869	478.652	113.676	114.658
	434.621	59.8672	113.459	131.035
	448.505	336.289	97.3917	112.535
	115.123	357.314	128.117	116.876
	456.907	473.448	113.963	85.5728
	492.742	378.162	215.651	111.197
	133.733	365.172	316.101	113.21
	465.717	357.657	110.106	100.748
	209.484	377.736	173.888	98.5639
	455.917	347.882	122.851	107.299
	54.9128	484.298	116.755	104.621
	472.143	-24.9603	113.039	93.5134
	471.55	498.46	120.074	106.924
	123.822	459.749	115.244	144.393
	441.256	-33.4062	110.018	120.409
	402.202	351.311	119.495	115.501
	108.886	357.812	110.866	119.041
	464.475	351.434	117.577	98.4283
	473	347.225	112.577	105.969
	469.44	355.19	94.3226	117.624
	455.418	202.261	105.527	116.862
	469.821	37.71	120.751	117.356
	442.674	27.1407	117.691	117.558
	471.897	123.705	97.6588	109.725
	487.53	783.68	111.373	114.364
	488.009	125.524	110.359	117.276
	477.809	352.514	101.612	117.304
	552.569	109.07	105.77	95.507
	533.682	25.3415	124.01	180.449
	110.727	110.149	118.75	128.048
	471.262	361.889	110.472	104.096
	474.502	486.228	103.528	106.989
	476.353	115.34	118.878	102.587
	436.519	344.276	124.794	112.858
	100.533	379.226	114.771	116.424
	114.71	475.675	118.835	188.424
	104.723	476.342	112.352	151.124
	468.271	464.676	111.038	128.424
	456.634	477.454	103.941	121.551
	470.411	355.358	115.176	110.423
	115.567	119.083	114.692	127.996
	543.885	105.357	114.295	112.185
	463.176	496.472	110.297	120.69
	447.838	372.014	114.545	96.6884
	445.006	360.609	113.257	125.303
	123.277	356.084	109.807	115.407
	451.701	365.475	108.763	112.971
	133.592	483.333	120.113	108.461
	472.229	98.2705	106.953	118.236
	467.28	113.539	103.03	130.683
	101.869	368.415	107.715	116.605
	46.0396	352.633	77.0308	107.315
	475.442	130.312	115.259	107.677
	470.45	355.567	199.873	116.678
	738.581	55.4491	102.77	96.5332
	127.278	362.931	102.782	94.1383
	463.012	103.652	106.928	112.031
	123.672	117.158	114.226	99.0356
	454.782	355.437	105.913	118.866
	40.121	-109.546	139.769	111.399
	111.739	115.537	115.231	125.898
	465.831	110.982	113.778	108.799
	474.661	365.09	101.616	120.063
	466.869	356.157	115.111	89.0475
	472.158	123.559	115.683	119.342
	-91.9808	493.452	121.144	151.276
	425.707	462.767	114.347	125.295
	466.905	49.1435	114.336	119.752
	520.009	32.9081	124.341	110.52
	446.172	346.388	118.307	114.517
	461.367	349.716	113.637	123.981
	449.761	469.451	115.783	97.6719
	469.75	340.14	108.595	104.292
	469.109	343.604	118.569	105.15
	37.3246	342.462	114.021	125.496
	451.286	360.063	119.829	101.587
	449.805	361.812	108.279	95.8652
	445.358	490.716	125.375	101.867
	99.0238	-21.8661	118.992	111.634
	451.886	126.383	117.418	119.229
	121.965	350.419	32.1447	103.269
	-67.1777	106.029	109.724	106.438
	114.938	544.861	128.234	91.1618
	472.562	466.982	115.782	111.215
	475.609	473.545	122.902	105.649
	424.019	39.2422	113.662	112.607
	463.28	88.4884	112.787	125.373
	458.578	346.742	103.557	115.877
	524.227	120.418	132.06	118.395
	119.258	357.306	115.965	129.059
	122.348	361.142	106.406	121.496
	438.941	385.167	112.454	107.595
	111.11	118.68	107.011	95.2728
	448.906	349.445	109.298	110.464
	541.253	401.494	111.172	108.289
	454.995	362.969	116.202	55.1469
	983.818	117.622	118.188	99.6922
	513.017	357.105	114.434	105.505
	348.408	367.655	109.621	104.639
	482.804	1036.06	107.309	119.789
	439.203	69.987	106.753	89.8837
	491.882	370.979	119.967	104.742
	491.066	363.058	114.537	117.634
	464.299	355.751	-56.4611	110.58
	749.421	482.698	135.321	113.119
	459.758	367.464	126.559	95.7634
	363.679	472.383	120.508	116.465
	382.504	364.194	112.661	108.464
	131.658	28.6293	118.427	120.851
	445.176	384.628	107.502	165.074
	447.297	463.502	107.548	108.519
	424.908	124.436	127.574	100.612
	1050.48	470.357	105.525	86.0956
	93.8156	437.026	117.925	118.76
	104.221	478.687	117.812	142.001
	467.504	470.243	105.729	127.746
	444.728	119.703	111.98	124.446
	469.089	356.749	116.921	115.187
	444.35	377.356	119.401	124.002
	431.876	309.421	111.003	109.633
	462.756	356.666	85.634	117.426
	98.5977	355.438	105.806	114.068
	448.835	116.865	165.777	106.553
	479.12	360.936	112.303	197.495
	390.712	479.979	117.244	192.5
	487.874	351.882	99.7964	108.221
	494.14	346.331	121.835	116.367
	468.466	97.3045	115.751	41.2595
	436.145	484.454	109.493	108.38
	447.363	112.172	118.992	117.603
	434.673	334.443	117.423	115.795
	461.22	103.669	108.219	104.667
	417.98	363.06	107.367	126.359
	464.594	381.984	117.713	101.444
	471.615	364.466	135.088	108.919
	482.236	358.971	101.555	113.452
	454.585	372.157	113.971	115.999
	430.547	107.581	124.672	103.806
	454.305	493.625	123.621	134.279
	453.595	480.148	112.289	114.386
	467.772	357.576	130.104	-41.0553
	365.648	368.705	114.882	224.042
	112.537	475.97	116.575	46.575
	479.656	364.779	125.925	88.354
	474.307	381.354	118.314	125.38
	466.59	354.159	-27.939	119.815
	468.121	-27.3885	112.736	104.771
	423.407	61.7381	120.584	107.718
	116.357	125.641	107.072	121.216
	467.451	-36.3285	95.6644	121.347
	549.62	113.658	93.3454	121.429
	463.013	113.388	106.36	95.5733
	126.894	339.191	107.159	204.637
	126.232	118.482	114.409	112.439
	626.709	365.553	107.667	97.1555
	125.338	-29.9619	109.158	108.304
	468.791	109.56	107.908	112.208
	122.636	352.453	112.065	100.143
	117.291	73.7836	104.318	108.076
	474.883	373.757	99.7617	130.843
	481.013	363.991	103.942	104.707
	478.599	453.138	100.428	123.421
	151.631	141.921	113.815	114.879
	128.674	480.993	118.527	125.21
	110.103	425.425	113.003	108.561
	98.6576	56.2883	124.117	115.215
	458.555	117.341	124.396	120.053
	462.965	96.7477	123.422	117.24
	447.3	39.5333	105.877	114.125
	479.655	122.193	217.421	115.853
	66.5508	117.066	110.74	119.222
	121.532	109.129	94.9829	111.53
	119.253	116.996	114.771	103.529
	445.47	450.781	125.976	104.1
	456.056	115.942	112.354	100.279
	109.233	353.998	106.832	126.72
	525.438	347.287	113.535	102.608
	469.668	360.884	51.4675	118.18
	472.734	117.677	130.334	111.561
	125.085	378.28	126.028	112.805
	460.418	125.985	117.678	109.4
	665.143	-56.0477	108.571	120.026
	117.957	804.438	117.153	-70.0219
	470.607	428.28	109.923	109.907
	106.772	489.942	52.1325	113.205
	455.56	359.666	105.347	115.551
	120.308	357.35	115.077	21.4454
	126.401	473.03	120.93	111.015
	481.674	360.445	111.657	113.981
	454.266	354.348	110.676	122.731
	43.1565	118.885	157.787	119.089
	458.772	459.222	167.498	106.604
	116.765	500.17	110.104	112.494
	458.174	368.436	107.725	105.785
	118.162	850.455	133.544	101.619
	455.522	456.064	100.245	123.297
	955.713	32.675	116.626	130.331
	117.948	344.16	113.579	189.95
	539.042	56.8092	105.955	115.92
	108.902	471.107	107.136	109.14
	174.429	105.521	121.778	119.829
	441.209	462.72	126.832	50.0309
	453.291	106.538	117.274	110.969
	120.352	346.919	119.969	110.296
	495.973	360.368	115.828	116.981
	464.664	489.406	113.581	108.907
	444.237	364.051	111.267	125.68
	475.674	469.374	114.007	116.791
	-130.227	260.469	109.947	112.968
	535.845	495.565	108.718	103.58
	470.962	358.799	114.655	101.302
	488.639	357.274	102.47	110.243
	486.083	-23.0251	107.181	107.863
	478.695	119.21	119.013	113.295
	477.747	456.158	109.035	122.518
	529.185	48.7465	111.02	110.528
	480.289	-29.6025	97.1442	128.365
	474.802	355.823	136.936	112.885
	469.805	107.176	231.072	112.718
	457.018	341.171	116.661	154.036
	453.66	361.493	232.076	118.431
	321.159	484.2	107.403	118.69
	454	360.984	120.261	103.42
	109.26	467.975	119.029	108.684
	457.045	120.135	121.215	104.879
	449.569	471.018	104.013	95.477
	126.312	456.233	124.27	118.751
	450.604	461.83	108.792	116.321
	408.237	48.6616	105.318	108.342
	464.099	474.806	119.389	108.636
	465.065	337.571	116.779	101.068
	511.897	378.754	110.645	109.383
	353.264	476.581	100.039	114.87
	38.6442	351.243	105.381	118.83
	120.621	367.933	113.273	117.398
	433.145	457.571	119.691	103.301
	527.879	346.719	124.637	105.239
	458.087	113.773	111.045	84.0468
	126.094	121.597	109.771	109.515
	498.99	347.192	155.264	128.802
	352.613	457.206	114.171	111.228
	485.666	132.673	122.094	107.349
	112.603	26.1134	116.913	114.722
	468.038	112.402	108.994	174.714
	435.503	112.99	124.404	123.243
	457.654	105.582	122.32	119.574
	466.696	120.346	109.36	110.61
	490.335	-89.1202	117.009	124.846
	453.748	-35.4403	112.904	121.993
	451.661	345.802	114.594	104.224
	467.909	340.795	107.376	118.224
	466.134	64.843	104.477	116.236
	474.482	354.32	113.874	114.727
	484.088	-32.4123	113.054	127.182
	491.933	127.028	111.314	103.329
	453.715	464.05	130.019	117.424
	454.732	343.317	131.714	117.862
	435.105	90.9087	114.056	96.2155
	450.172	61.9061	125.913	121.449
	115.326	472.494	116.984	155.55
	114.895	1455.29	107.87	104.297
	465.422	105.879	107.052	112.629
	443.607	480.848	116.53	118.214
	107.186	346.336	103.724	121.402
	115.547	347.454	108.142	118.233
	469.708	493.128	111.409	114.709
	466.568	-93.6938	114.601	104.239
	448.981	366.299	104.083	115.847
	769.911	105.069	192.829	131.501
	413.681	76.8757	127.392	113.96
	1394.47	124.183	118.216	108.739
	108.093	-48.7176	109.116	97.9737
	119.668	120.349	118.388	108.643
	470.118	128.287	113.337	108.923
	453.003	476.133	95.6689	116.834
	474.895	465.79	103.782	106.28
	126.417	358.806	115.036	112.168
	538.685	466.97	98.727	103.425
	446.763	436.489	120.789	200.013
	-37.6855	23.4103	24.5191	94.0645
	437.912	534.449	107.822	116.315
	114.485	483.656	107.041	116.559
	652.582	390.081	110.115	114.553
	463.001	943.237	101.696	118.025
	97.7537	361.073	115.752	102.927
	465.095	367.187	115.179	126.912
	544.831	506.134	107.853	106.745
	131.971	488.968	115.728	116
	119.466	365.746	91.4238	129.679
	464.423	122.112	98.6017	108.382
	448.149	120.136	126.115	119.561
	446.462	373.968	113.189	115.438
	453.698	121.65	116.204	117.124
	439.762	121.24	112.472	103.442
	446.596	480.366	165.975	109.707
	107.768	369.414	118.238	107.101
	459.657	417.416	112.041	87.0102
	471.522	359.118	105.857	101.726
	142.792	267.723	113.984	112.589
	116.785	353.945	115.186	112.058
	123.263	111.232	106.242	119.144
	96.7865	359.866	137.956	98.6031
	441.214	120.686	112.499	112.333
	440.598	364.932	113.217	114.225
	482.478	129.176	113.288	116.161
	461.069	-21.4762	115.157	93.0809
	107.222	441.994	123.066	111.128
	457.337	123.973	106.626	114.636
	474.587	49.3339	104.918	116.918
	478.045	356.434	115.993	122.863
	463.804	370.814	112.607	123.251
	453.336	117.202	104.015	114.963
	136.797	69.7886	111.711	115.025
	121.994	360.2	111.921	111.684
	111.64	113.613	115.2	106.811
	134.394	65.509	118.846	70.0538
	115.982	447.744	106.857	116.233
	469.488	463.137	123.309	114.488
	420.421	360.842	103.478	104.591
	475.221	97.7514	120.667	94.5516
	469.675	84.6596	105.141	106.805
	-77.5926	371.476	119.997	110.41
	450.539	368.729	113.358	107.476
	443.431	44.452	105.383	98.2815
	480.161	359.377	123.18	125.555
	587.446	507.431	114.632	116.251
	503.72	114.166	113.421	115.773
	476.787	432.067	114.073	124.12
	-78.5984	367.422	122.62	99.2846
	126.37	-50.1962	109.102	108.232
	462.972	367.25	122.917	127.344
	155.677	134.373	105.39	126.582
	459.681	360.419	169.328	114.366
	436.025	465.092	110.552	109.798
	-235.416	484.848	133.972	124.509
	82.9494	455.851	121.811	122.11
	472.796	478.002	114.394	115.348
	50.7284	120.74	113.38	122.978
	515.252	64.7272	126.746	101.293
	674.158	378.311	106.533	92.8422
	473.485	479.036	147.643	111.04
	533.784	372.167	116.663	112.569
	468.549	345.368	117.488	112.426
	465.218	731.026	86.605	114.008
	471.215	326.041	111.419	109.714
	472.947	351.193	118.222	122.915
	450.153	481.77	115.381	95.0256
	478.435	325.237	117.645	98.2655
	87.8687	477.047	120.727	78.9773
	466.614	371.141	109.914	-21.9279
	125.197	481.001	98.0479	120.354
	455.726	115.897	106.143	115.117
	541.374	119.35	115.705	122.018
	472.873	114.286	119.789	123.886
	484.859	354.164	108.453	128.77
	96.9086	468.639	107.246	114.21
	50.9067	368.045	117.979	116.868
	461.778	460.253	115.891	108.369
	122.92	432.927	110.408	105.362
	471.977	348.887	116.747	122.337
	454.726	535.24	109.959	113.699
	126	198.329	94.1312	98.1203
	123.879	119.672	121.438	87.0966
	128.712	31.4195	181.692	127.174
	458.37	357.679	114.813	108.878
	464.054	474.386	121.454	82.0934
	477.811	120.604	115.037	108.09
	469.691	122.837	131.282	116.936
	467.918	115.618	105.527	90.587
	119.899	344.58	116.491	95.5122
	129.813	68.4362	100.868	110.476
	474.794	357.826	80.7885	105.343
	460.529	170.326	105.528	118.82
	471.331	465.619	115.545	118.98
	505.857	106.372	114.7	109.935
	430.417	64.4075	-28.9476	119.08
	473.129	108.205	174.265	121.144
	132.602	475.3	119.319	115.414
	462.732	353.011	118.531	107.416
	441.752	361.697	105.834	99.3472
	467.06	41.3008	123.339	113.932
	127.574	341.346	102.78	96.5566
	453.946	476.855	91.6008	119.668
	461.695	124.025	104.259	105.243
	485.313	472.669	107.914	102.407
	359.797	474.307	117.169	90.7388
	448.022	113.88	117.787	136.793
	437.063	114.767	119.57	118.25
	484.104	125.891	108.699	125.878
	480.326	482.845	112.797	113.158
	576.072	124.579	119.387	171.533
	460.296	352.834	124.668	120.462
	463.6	484.532	110.215	97.5951
	339.654	123.609	114.12	109.01
	449.987	503.193	123.714	102.838
	492.214	468.577	118.514	122.575
	836.195	366.918	124.677	124.62
	125.198	364.347	121.686	115.666
	145.632	363.089	112.939	109.713
	98.7533	362.581	103.773	102.597
	100.153	487.598	121.39	117.232
	441.391	351.295	108.491	121.663
	544.733	472.387	122.151	118.326
	469.106	360.961	127.859	118.357
	446.077	114.754	109.974	122.287
	458.394	-25.3226	110.333	98.46
	124.581	47.8524	104.663	96.5659
	139.029	353.72	127.361	84.6353
	467.877	482.23	114.768	98.1514
	444.051	355.438	113.897	119.875
	477.229	464.504	120.961	82.069
	114.963	124.9	122.224	206.508
	440.767	112.008	127.645	52.2396
	100.108	54.714	121.187	108.105
	-119.615	452.973	572.592	127.334
	473.124	110.409	105.383	118.047
	476.153	363.873	111.091	123.256
	456.721	107.315	115.06	117.696
	545.339	475.198	107.529	122.575
	452.545	53.004	120.834	120.804
	485.084	111.946	108.595	118.01
	115.413	115.633	118.665	119.136
	495.161	116.902	114.523	145.535
	420.021	208.009	101.253	114.212
	466.823	359.989	114.67	102.38
	453.579	335.618	106.407	203.272
	481.615	495.538	116.192	123.734
	496.207	468.786	114.673	121.053
	466.381	477.959	116.78	103.907
	339.876	361.907	101.34	116.464
	317.78	359.373	111.467	116.746
	123.42	460.79	122.378	114.726
	466.654	473.119	103.515	100.486
	490.739	372.52	113.475	107.054
	465.687	350.976	99.1172	119.552
	447.784	117.977	113.705	94.7324
	509.107	130.243	97.898	110.707
	68.8634	43.7872	104.375	108.807
	453.048	358.339	109.128	125.253
	66.9156	472.552	120.436	101.437
	125.509	69.4381	102.487	118.595
	430.252	355.553	108.179	99.5753
	477.531	486.54	214.521	109.697
	443.992	337.979	103.708	116.4
	455.102	-25.3726	41.4843	123.464
	937.355	374.443	157.567	108.202
	109.49	124.634	118.75	124.591
	463.581	362.868	114.139	108.8
	462.965	380.894	-94.155	118.333
	473.947	481.015	113.509	117.795
	400.308	120.251	100.834	115.203
	430.084	118.455	105.225	230.4
	485.208	1826.82	108.751	113.581
	462.358	124.609	112.257	100.663
	472.116	-23.0996	121.923	101.027
	122.987	371.014	-27.2306	117.167
	538.159	354.445	109.194	105.006
	489.5	52.5221	110.53	227.667
	86.1507	439.178	121.601	105.1
	475.543	521.22	94.0633	106.42
	476.513	559.414	108.431	109.325
	538.824	484.168	110.937	123.06
	459.167	464.995	105.395	106.636
	1154.74	725.555	104.833	111.508
	89.8995	118.143	111.756	106.181
	466.521	952.254	113.973	109.927
	67.4599	463.31	123.363	103.124
	110.141	849.548	112.351	111.82
	463.619	359.67	105.967	54.6213
	245.685	387.75	240.679	108.433
	459.703	540.282	115.601	104.845
	508.892	497.576	121.998	112.712
	433.767	451.948	67.7461	108.913
	341.509	461.817	84.5497	121.619
	458.864	80.43	125.628	112.201
	117.913	358.784	122.422	100.883
	475.007	448.618	116.51	116.544
	430.192	-29.7155	97.969	114.687
	464.154	358.004	112.603	125.66
	451.82	102.253	97.0458	106.737
	122.514	464.176	102.431	120.348
	69.4887	458.695	122.876	105.607
	442.756	351.474	110.129	101.607
	454.619	341.903	100.842	104.161
	470.082	114.222	111.592	120.815
	345.083	362.401	119.027	114.816
	114.052	123.346	108.225	93.9348
	424.319	366.72	122.479	122.578
	455.417	502.204	107.48	90.0703
	457.704	362.707	184.013	108.28
	472.913	89.8087	120.762	94.5799
	474.007	114.022	124.015	129.394
	482.207	123.624	129.602	124.8
	99.2402	361.837	219.938	122.921
	401.717	357.244	111.628	112.618
	466.802	471.717	106.723	103.375
	572.271	469.097	109.094	122.707
	459.52	362.223	118.303	111.77
	114.007	489.17	110.866	93.3012
	231.252	368.302	98.9117	107.052
	-75.4677	359.561	111.767	109.942
	455.987	362.824	119.279	114.904
	571.298	124.211	99.8857	126.181
	452.855	359.002	125.65	157.604
	479.424	484	116.824	96.5629
	469.113	711.158	123.217	109.366
	458.83	111.926	125.652	112.1
	544.4	364.629	129.336	117.932
	484.044	473.274	113.239	121.871
	192.928	461.706	97.1305	102.981
	113.489	472.97	49.5933	113.715
	459.459	354.564	118.516	106.911
	476.662	107.846	110.35	111.847
	483.74	48.4082	106.455	126.995
	529.309	353.698	118.872	114.099
	110.678	355.315	106.905	99.2445
	470.298	339.448	125.156	106.511
	-121.83	478.416	116.159	109.034
	457.739	354.96	115.791	111.371
	475.348	68.0169	25.1815	114.985
	469.906	121.826	84.4381	114.387
	485.36	104.809	112.283	57.1794
	3316.98	415.637	105.758	105.857
	102.33	390.568	112.228	115.329
	143.739	376.692	117.141	101.399
	112.845	-85.1223	103.348	122.854
	468.404	463.241	122.539	113.492
	470.34	351.148	114.029	131.487
	461.43	474.871	122.384	113.018
	135.147	65.458	115.1	101.747
	388.367	-21.1894	121.634	109.058
	451.588	352.578	106.813	110.86
	129.923	108.348	112.79	114.967
	452.542	489.376	119.626	122.354
	464.466	536.082	49.3637	105.341
	360.916	343.453	105.52	112.337
	462.511	373.274	117.554	182.717
	440.262	429.311	118.637	112.106
	124.598	359.228	104.207	107.819
	455.978	347.802	117.654	110.688
	474.975	112.398	-58.7028	103.916
	464.914	111.106	114.723	119.453
	467.07	472.392	132.842	112.418
	482.76	28.1467	99.113	118.691
	102.575	353.021	118.387	99.8867
	616.365	362.126	99.3098	110.014
	477.413	33.5371	111.731	108.152
	128.283	536.327	112.22	109.086
	115.238	120.528	110.216	104.871
	125.248	354.514	124.864	117.374
	519.215	113.167	57.6795	48.0062
	347.233	471.851	113.088	117.327
	126.196	500.173	115.396	113.269
	463.779	489.292	113.582	93.6025
	336.659	61.842	122.139	100.784
	530.609	343.319	109.198	99.0796
	115.792	113.465	109.297	103.27
	111.173	475.95	111.92	121.014
	74.6259	-22.2857	114.254	103.539
	120.152	-32.1661	101.25	55.7694
	123.42	482.692	97.2492	118.136
	466.523	388.11	103.06	108.061
	486.641	344.701	119.92	109.844
	460.794	356.15	112.474	112.839
	476.537	116.315	115.613	87.8858
	476.28	351.728	111.031	110.41
	774.196	476.477	111.731	117.346
	541.983	338.702	100.742	108.381
	440.465	486.817	105.473	114.721
	436.596	2416.66	112.129	114.31
	478.66	114.774	111.852	104.185
	476.669	359.117	223.568	150.477
	468.272	116.318	100.416	111.785
	1040.82	110.289	62.4651	144.067
	456.859	424.063	108.401	113.961
	466.796	381.263	118.183	123.106
	534.874	341.553	115.413	120.737
	116.552	-35.2655	107.319	122.669
	109.037	470.753	108.113	109.085
	122.69	364.613	117.783	91.5147
	480.783	359.491	123.536	121.311
	439.773	376.482	120.055	111.782
	455.964	472.01	106.238	107.054
	122.854	360.148	107.707	102.129
	117.967	55.2769	89.5679	110.866
	133.296	62.2678	105.476	112.423
	480.486	464.087	96.6895	125.402
	139.803	2754.77	101.913	121.934
	106.877	138.271	109.1	111.851
	101.054	59.1758	125.588	122.698
	72.6039	363.949	99.0062	102.544
	391.986	112.063	104.902	164.29
	466.444	63.3792	117.477	92.3405
	459.85	350.174	113.778	112.588
	125.863	484.26	104.292	117.102
	414.128	115.682	116.159	111.738
	435.85	359.86	104.411	100.201
	457.466	507.555	100.378	114.417
	190.067	479.099	103.15	107.986
	460.916	22.0102	106.743	117.23
	407.377	440.018	113.647	124.535
	552.186	115.922	114.45	84.0539
	69.4214	450.38	117.232	119.646
	464.622	498.038	113.145	115.662
	470.876	104.838	112.548	115.041
	436.401	478.445	113.787	116.915
	431.718	9562.73	112.536	127.735
	450.79	348.268	102.672	95.8241
	504.033	441.185	111.648	112.296
	944.675	357.06	106.575	200.148
	436.302	128.911	118.064	111.106
	471.311	564.655	117.304	105.326
	119.743	120.131	111.535	88.8399
	126.222	486.708	120.266	150.471
	467.409	479.836	113.166	107.722
	481.044	464.733	112.092	114.029
	463.736	370.477	121.275	105.124
	408.703	2051.62	122.82	105.123
	111.945	483.271	115.282	126.312
	464.597	776.13	113.931	125.255
	488.325	270.357	103.598	121.782
	119.356	471.638	130.168	120.679
	463.44	479.148	107.942	78.788
	-127.151	108.199	114.058	110.339
	534.919	369.988	76.6937	111.695
	427.996	418.174	115.223	53.1605
	129.31	-24.9032	105.795	246.201
	464.685	468.045	112.808	119.64
	441.501	124.669	112.265	114.1
	452.774	125.854	109.422	106.773
	482.041	467.08	102.884	117.162
	127.974	358.113	97.7806	113.345
	30.331	120.576	120.211	111.375
	520.221	358.7	132.051	101.266
	458.176	370.961	129.172	121.406
	120.768	363.581	119.92	117.797
	118.117	374.08	105.952	106.241
	466.331	361.842	110.507	123.417
	486.559	112.452	110.302	107.945
	459.332	111.478	117.053	115.768
	477.652	474.407	114.027	101.92
	112.531	560.793	104.992	97.9774
	538.495	119.512	108.741	118.685
	931.77	471.817	119.623	113.884
	140.435	350.923	131.482	106.819
	457.014	119.212	105.429	120.558
	459.981	354.035	119.466	99.6622
	471.468	475.684	112.461	106.216
	462.625	65.963	-25.4472	113.758
	118.36	22.9468	100.935	100.78
	321.926	469.997	120.869	124.031
	476.966	32.6001	119.281	106.357
	383.153	112.021	110.7	116.748
	454.177	360.252	114.49	118.287
	175.402	959.366	90.0026	96.6927
	386.998	121.947	97.0211	101.921
	446.733	-22.5432	116.16	102.916
	556.062	1269.49	112.482	106.178
	458.416	119.082	116.862	167.455
	475.751	-127.252	118.732	113.623
	452.735	64.0485	105.2	118.736
	460.469	122.445	114.871	111.749
	461.553	369.223	116.736	104.736
	114.79	111.172	89.9031	116.38
	413.487	466.298	123.718	106.309
	386.319	366.579	108.195	121.483
	442.308	344.155	111.072	117.433
	161.494	125.554	108.282	113.761
	437.825	364.206	118.794	110.396
	467.254	647.21	93.8748	93.8887
	457.986	451.833	112.104	110.275
	475.514	361.615	111.126	111.742
	465.395	474.23	101.027	148.681
	600.858	375.478	119.618	108.14
	462.865	959.325	122.053	111.362
	445.628	24.8324	118.496	116.195
	460.088	59.8058	126.097	113.147
	444.775	43.794	106.863	124.149
	139.622	118.963	124.533	99.6158
	463.983	61.9934	170.984	117.038
	484.517	123.195	106.627	114.072
	620.891	470.029	114.322	110.454
	484.38	351.36	112.171	106.727
	464.94	348.156	114.491	92.0891
	476.033	54.51	107.485	105.608
	108.832	-22.6676	117.916	112.134
	458.775	343.712	65.8446	93.6489
	487.994	486.253	81.277	106.83
	359.429	31.7577	104.144	82.2839
	453.43	342.379	112.384	103.695
	360.243	342.744	117.643	101.257
	461.349	469.937	120.235	105.087
	461.825	344.001	101.992	-64.1721
	127.998	488.831	120.939	118.771
	481.01	457.748	118.124	103.399
	81.5436	376.266	104.448	119.509
	353.269	484.568	227.856	104.72
	474.086	362.951	110.453	117.263
	133.1	113.275	124.318	115.015
	452.311	139.022	110.904	109.077
	486.189	-35.5219	114.981	112.695
	449.943	474.211	104.864	111.236
	442.466	465.537	113.575	108.158
	449.377	469.343	120.297	121.42
	462.057	415.727	144.741	106.963
	436.154	557.596	202.249	109.538
	581.299	-23.9933	113.793	122.171
	425.682	470.806	114.209	107.992
	459.285	454.813	117.286	108.628
	210.052	85.6542	104.935	116.444
	450.43	486.915	115.235	107.035
	340.377	54.6692	120.449	102.78
	525.832	365.821	107.401	112.633
	372.14	365.82	121.329	109.339
	411.736	69.2625	111.522	111.452
	119.748	-28.4659	104.77	112.957
	471.367	113.382	120.079	109.969
	95.4624	120.315	110.892	113.231
	449.813	444.694	113.697	-27.4439
	450.308	338.499	113.045	114.798
	68.9316	341.264	100.165	118.892
	374.698	489.105	42.5727	114.64
	485.691	701.706	101.662	123.58
	455.884	51.5785	124.336	86.2725
	473.865	111.282	120.489	108.785
	120.853	347.183	106.536	85.4492
	485.8	355.01	106.545	102.483
	442.37	358.479	104.771	124.528
	424.673	360.115	123.703	114.754
	486.431	114.08	117.089	111.339
	450.584	115.253	114.6	104.929
	48.8637	339.965	116.986	96.1039
	456.227	351.647	134.523	126.548
	448.018	378.392	117.184	108.69
	452.158	-49.4722	104.379	104.724
	477.154	56.5262	114.75	95.083
	460.014	359.677	120.503	108.731
	471.398	-25.8876	101.514	109.476
	460.278	369.037	114.747	108.513
	134.869	65.365	120.961	111.837
	543.279	113.782	108.857	116.514
	110.326	274.815	108.274	66.244
	477.132	30.0961	116.703	114.34
[truncated: 4,419 more rows]

## Sheet: Fig 5d
Kinetic measurements A. comosus
	concentration oxaloacetate (uM)	A. comosus		A. comosus Δ487-513
	5	12.4221	14.8314	11.5644	17.5393
	15	20.1413	23.9319	19.0427	22.088
	25	29.1038	29.335	24.2274	28.2943
	75	38.7729	36.2351	30.8577	33.4404
	150	33.7938	33.5368	35.6569	36.9419
	250	38.5802	41.2143	38.5159	34.5969
	500	46.2897	41.5676	45.0369	43.8805

## Sheet: Fig 5e
Kinetic measurements Anc3a, Anc3b, Anc3a_plus5
	concentration oxaloacetate (uM)	Anc3a			Anc3b			Anc3a_plus5
	5	0.573723	0.659492	1.05718	1.11083	1.07533	1.3034	0.561516	0.641182	0.865564
	15	2.68391	3.18021	3.71185	3.98169	3.67652	3.74237	2.49599	2.83649	3.58657
	25	4.66431	5.31963	5.46097	4.1664	4.83938	6.15805	5.12689	5.68744	6.68648
	50	6.94346	7.19081	7.34019	4.71731	4.69322	5.10119	11.2255	11.831	12.2342
	150	7.80919	7.81561	7.20206	4.91969	5.03052	4.85705	16.7363	17.3466	17.6036
	250	8.38259	8.37295	8.06296	5.46579	5.4176	5.99582	17.5875	18.1176	18.4067
	500	8.54802	8.46611	8.48699	5.07388	5.15098		17.9891	18.5352	19.0652
	0	-0.02862	-0.03434	-0.05435	0.100546	0.061307	-0.00613	-0.0282	-0.08705	-0.03065

## Sheet: Fig 5f
Kinetic measurements M.sulfidovorans
	concentration oxaloacetate (uM)	M. sulfidovorans			M. sulfidovorans W150A
	5	0.615162	0.855445	1.48185	0.858336	1.04722	1.65082
	15	3.47254	4.59685	6.45037	4.12143	4.98554	6.84549
	25	6.46322	9.11018	9.67877	9.05236	10.4529	12.3964
	75	24.69	24.9566	22.6341	21.1757	21.5869	21.4231
	150	26.7041	28.7825	27.8767	22.2519	22.5891	22.602
	250	28.4292	28.8725	24.1664	22.9553	23.2926	22.5795
	500	25.4192	28.2975	28.9881	23.0132	23.2188	22.6759
	0	-0.04581	-0.03155	-0.06296	-0.04282	-0.06881	-0.00283

## Sheet: Fig 5g
Maximum Growth Rates from complementation assays in M9 minimal media
	Max. growth rate
CS from species	Type I CS			Type III CS			Type II CS			nm CS			ancestral CS			native E.coli control
D. pimensis		1.00385	0.873356
N maritimus	0.932554	0.9298	0.949361
T. marianensis	0.615596	0.928763	1.01472
T. thermophilus	0.842991	0.895469	0.698138
B subtilis	0.522104	0.789132	0.915407
O. profundus	0.818337	0.779482	0.614146
A. veneficus	0.322873	0.404075
D. radiodurans	0.387373	0.164308	0.322508
T. chitonophagus	0	0	0
Sandaracinus				0.668839	0.901745	0.989365
G. obscuriglobus				0.865745	0.858869	0.477922
N. inopinata				0.827267	0.752696	0.560964
M. aestuarium				0.518313	0.720393	0.736734
P. biceps				0.319912	0.625464	0.542262
Synechocystis				0.510707	0.420938	0.470839
Myxo 2				0.281113	0.325767	0.381803
M. sulfidovorans				0.29003	0.317523	0.340136
Cyanobium				0.113378	0.119883	0.126683
G. violaceus				0.0835632	0.138389	0.127365
Cyanothece				0.0826445	0.0732836	0.100545
S. elongatus				0	0	0
M. flagellatus							0.889799	0.869712	0.705019
R.rosea							0.954884	0.851958	0.53394
N. arcitca							0.775631	0.677077	0.657122
F.taffensis							0.487732	0.775139	0.8121
T. pacifica							0.724234	0.658148	0.578768
P. aquatica							0.682885	0.555855	0.53352
S. cellulosum							0.541646	0.583248
M. xanthus							0.653864	0.555254	0.284771
P. americanus							0.21593	0.179956	0.165783
C. pollutisoli							0	0	0
C. limicola							0	0	0
C. woesi							0	0	0
D. spongiiphila							0	0	0
P. olseni										0.446738	0.404502
C. reinhardtii										0.14468	0.150518	0.175628
C. fasciculata										0.0467737	0.0525319	0.044234
A. comosus										0	0	0
Anc 2b 672													0.883841	0.922248	0.878784
Anc1b 429													0.980912	0.847843	0.816023
Anc 2a 596													0.712655	0.436722	0.729431
Anc3a 487													0.4841	0.471517	0.732668
Anc 2 595													0.333231	0.606756	0.604758
Anc3b 490													0.405167	0.366823	0.424981
Anc1a 428													0	0	0
Anc1c 451													0	0	0
E.coli																0.977321	0.945283	0.704753
