# Supplementary material for: Frequent transitions in self-assembly across the evolution of a central metabolic enzyme
Source: Nat Commun. 2024 Dec 3;15:10515. doi: 10.1038/s41467-024-54408-6 (PMC11615384; doi:10.1038/s41467-024-54408-6)
Supplement: Supplementary file 6 — Source Data [file 41467_2024_54408_MOESM6_ESM.zip › Source Data/SourceData_S11.xlsx]

## Sheet: Fig S11
Size exclusion run for D.pimensis			Mass photometry	F1	F2	F3	F4	F5		Maa photometry	anc1b SEC fraction (cryo)
			D.pimensis SEC fractions	masses_kDa	masses_kDa	masses_kDa	masses_kDa	masses_kDa			masses_kDa
volume/mL	A280 D. pimensis			155.656	71.5649	158.528	67.1573	237.801			299.025
-2.97001	-0.0146176			99.6602	138.177	209.191	410.314	327.489			259.086
-2.96669	-0.0146176			88.9948	178.965	342.528	332.191	74.1087			260.394
-2.9633	-0.0148784			91.2044	93.5366	386.332	378.699	382.126			257.357
-2.95998	-0.0148784			76.878	75.4926	179.589	440.839	359.711			265.176
-2.95666	-0.0148784			77.1073	141.299	184.849	262.91	170.206			84.8902
-2.95334	-0.0148784			93.26	38.3381	270.884	288.746	341.704			344.292
-2.95002	-0.0148353			35.1576	86.9046	247.943	364.946	344.899			412.819
-2.94664	-0.0148353			92.1608	98.1987	53.0118	62.6528	688.851			285.319
-2.94332	-0.0148353			103.766	66.7454	85.6471	43.5157	598.871			461.287
-2.94001	-0.0148078			92.1551	82.2118	160.962	367.197	542.701			33.2346
-2.93669	-0.0148078			44.7166	78.3957	248.033	262.27	-85.9404			277.841
-2.93336	-0.0148078			61.5373	71.0668	254.441	477.978	846.785			384.355
-2.93002	-0.0154628			100.988	92.4203	257.901	-36.0839	741.693			-34.5633
-2.92668	-0.0154628			82.6686	228.993	447.511	44.6782	87.5427			103.714
-2.92335	-0.0154628			95.2846	87.389	423.496	543.423	65.0003			310.332
-2.92003	-0.0154628			97.9628	86.3664	340.703	74.0557	524.193			-30.2166
-2.91669	-0.0187392			76.9968	68.9558	172.968	50.3502	507.285			110.861
-2.91335	-0.0187392			86.4427	268.384	251.361	68.3776	480.832			167.764
-2.90998	-0.0187392			91.4586	77.4407	71.1646	261.891	480.956			174.939
-2.90666	-0.0227431			95.6491	334.536	242.944	395.268	164.916			286.983
-2.90334	-0.0227431			91.2583	300.157	262.814	423.555	660.067			-47.777
-2.90002	-0.0227431			143.407	100.199	166.499	86.41	457.354			258.719
-2.89664	-0.0258922			68.3229	252.151	203.555	45.9011	292.005			297.873
-2.89332	-0.0258922			85.6059	178.108	259.523	231.368	737.473			-95.1426
-2.89	-0.0258922			60.7268	181.379	176.661	344.649	372.858			287.499
-2.88668	-0.0258922			33.4578	123.865	166.848	255.921	477.421			172.802
-2.88336	-0.0279274			151.782	164.424	183.876	65.3788	411.945			276.566
-2.87997	-0.0279274			92.8711	194.481	259.641	706.63	746.313			245.203
-2.87665	-0.0279274			88.9349	182.013	280.625	293.362	340.085			84.5035
-2.87333	-0.0279274			86.3869	80.1387	171.07	352.482	669.3			185.084
-2.87001	-0.0289745			-26.9779	172.75	168.2	515.237	426.479			262.141
-2.86669	-0.0289745			99.0741	166.546	200.172	330.983	733.536			264.039
-2.8633	-0.0289745			94.9697	92.1565	177.782	-35.6052	564.168			77.5921
-2.85998	-0.0294118			-34.6215	184.277	259.069	-41.6536	506.505			271.039
-2.85666	-0.0294118			125.642	181.236	174.393	278.848	255.115			265.887
-2.85334	-0.0294118			98.2455	175.437	347.5	69.3492	80.3356			293.397
-2.85002	-0.0292177			86.5897	255.738	386.574	-58.37	499.613			275.116
-2.84664	-0.0292177			-33.3806	107.217	180.293	62.7126	452.504			240.05
-2.84332	-0.0292177			103.916	425.139	175.604	302.211	383.319			264.317
-2.84	-0.0292177			104.533	171.331	187.14	86.559	341.13			430.249
-2.83668	-0.0285333			-34.9638	89.1802	267.562	68.3357	1006.56			292.004
-2.83336	-0.0285333			85.1554	231.598	299.94	-45.5187	932.338			263.02
-2.82997	-0.0285333			84.0347	175.563	538.949	69.8853	451.082			170.733
-2.82665	-0.0276451			84.7513	92.3573	265.348	-43.3884	308.156			183.168
-2.82333	-0.0276451			66.1038	90.8216	258.131	264.861	628.567			223.558
-2.82001	-0.0276451			81.1284	177.116	177.319	-60.3083	305.57			464.68
-2.81669	-0.0276451			93.4455	83.7259	193.047	253.851	431.352			442.431
-2.8133	-0.0265157			167.61	172.618	209.119	412.413	267.875			257.165
-2.80998	-0.0265157			-36.7487	82.8271	244.491	44.2033	599.374			344.073
-2.80666	-0.0265157			93.2506	240.937	76.1422	-42.03	440.731			438.243
-2.80334	-0.0249451			-60.6032	336.67	174.867	-40.2257	559.378			574.314
-2.80002	-0.0249451			88.2349	104.211	563.058	267.775	510.535			234.388
-2.79664	-0.0249451			102.061	179.049	159.607	100.555	855.205			269.125
-2.79332	-0.023451			93.7848	166.927	342.269	83.4667	56.9481			454.444
-2.79	-0.023451			73.1623	182.743	431.18	75.256	-60.9262			97.3722
-2.78668	-0.023451			92.2284	186.328	104.854	810.429	379.319			347.531
-2.78336	-0.023451			95.3669	90.2535	254.075	447.555	665.472			502.238
-2.77997	-0.0219726			70.1977	177.719	252.139	159.29	571.926			338.282
-2.77665	-0.0219726			89.6876	97.6583	247.246	343.59	561.135			273.585
-2.77335	-0.0219726			79.1111	161.49	177.953	453.186	249.392			448.659
-2.77003	-0.0199			87.4944	161.675	423.447	85.0689	346.768			338.125
-2.76669	-0.0199			93.3167	182.74	236.903	222.624	171.014			265.205
-2.76335	-0.0199			85.6563	163.862	760.046	71.2783	364.404			352.115
-2.76002	-0.0199			90.0445	89.9369	364.296	63.0792	476.533			167.99
-2.75668	-0.0185353			104.145	169.792	43.544	59.4976	1276.34			520.312
-2.75336	-0.0185353			98.5028	75.4798	-105.164	154.486	427.578			251.318
-2.75002	-0.0185353			93.5276	189.761	97.5209	32.0129	330.178			263.912
-2.74669	-0.0159333			102.188	181.845	62.6529	103.117	-119.606			346.854
-2.74333	-0.0159333			73.6692	193.26	259.534	64.8559	440.961			199.422
-2.74001	-0.0159333			69.7377	80.819	274.918	253.574	329.211			-28.5739
-2.73669	-0.0159333			77.8678	78.1127	477.716	371.548	455.873			261.408
-2.73331	-0.00359608			81.4038	88.5999	381.465	594.001	691.432			427.886
-2.72999	-0.00359608			85.0269	181.728	166.063	251.234	524.683			343.206
-2.72667	-0.00359608			87.8094	159.302	171.043	378.963	227.159			278.277
-2.72335	0.00581765			31.1113	166.745	377.226	260.91	88.4797			355.333
-2.72003	0.00581765			35.7361	44.4163	264.337	347.36	320.393			162.625
-2.71664	0.00581765			88.3693	176.16	136.438	263.237	894.514			331.05
-2.71332	0.0135647			54.3985	240.422	183.347	117.943	413.59			247.735
-2.71	0.0135647			68.5396	75.2776	529.704	-70.1541	360.704			60.6103
-2.70668	0.0135647			42.7245	187.046	175.009	67.6861	346.135			247.578
-2.70336	0.0135647			75.6989	364.114	34.808	135.177	468.471			258.956
-2.69997	0.0183922			85.0748	148.452	226.162	362.267	679.694			421.597
-2.69665	0.0183922			63.9671	191.193	171.692	254.601	490.98			269.364
-2.69333	0.0183922			92.5974	97.2632	243.912	-91.049	68.7738			435.752
-2.69001	0.0196667			100.637	254.842	250.881	46.5085	291.876			250.611
-2.68669	0.0196667			86.6462	166.292	131.547	36.2903	458.032			352.404
-2.68331	0.0196667			85.8705	201.666	125.189	-63.019	592.107			260.989
-2.67999	0.0196667			53.1682	162.43	269.207	601.281	30.7322			373.127
-2.67667	0.0181216			123.87	253.185	-27.3168	57.2474	350.239			168.766
-2.67335	0.0181216			99.5936	240.155	350.351	48.7998	278.687			177.641
-2.67003	0.0181216			76.3163	72.1598	64.4888	545.451	287.957			348.274
-2.66664	0.0160804			80.9415	84.1135	172.495	370.046	449.533			268.227
-2.66332	0.0160804			-32.6109	172.977	167.852	53.9732	475.971			277.09
-2.66	0.0160804			76.5441	-42.7996	123.953	324.667	293.054			263.756
-2.65668	0.0160804			92.3848	165.172	167.315	74.0088	417.249			98.3969
-2.65336	0.0147784			98.7742	196.877	262.614	301.551	599.985			196.12
-2.64997	0.0147784			100.215	175.629	166.813	-38.8878	505.351			-53.6737
-2.64665	0.0147784			82.7519	161.724	274.833	53.8684	839.895			263.871
-2.64333	0.0135137			85.5375	96.9552	241.277	441.34	991.693			615.657
-2.64001	0.0135137			289.046	168.652	172.468	74.4079	-134.235			259.696
-2.63669	0.0135137			88.2705	181.65	270.907	79.7289	351.293			346.672
-2.63331	0.0135137			86.2708	146.766	364.811	495.497	102.687			26.0327
-2.62999	0.0122451			83.4612	77.7983	-22.4089	37.7612	331.33			268.411
-2.62667	0.0122451			88.7967	86.7578	260.762	73.8795	518.277			97.2062
-2.62335	0.0122451			163.522	88.6874	335.601	294.179	3347.11			52.5243
-2.62003	0.0105059			83.1317	91.0342	344.576	62.1425	324.283			349.76
-2.61664	0.0105059			95.5396	186.125	261.609	104.597	392.437			340.646
-2.61332	0.0105059			91.547	331.497	156.191	411.68	485.211			174.768
-2.61	0.0105059			86.398	265.099	362.849	417.564	607.839			-29.9505
-2.60668	0.0104353			76.8694	165.402	167.288	339.392	435.975			325.635
-2.60336	0.0104353			91.436	170.03	427.474	439.917	154.936			96.2607
-2.59997	0.0104353			-39.0799	96.9268	620.298	522.805	78.5989			257.74
-2.59665	0.00892745			65.4378	167.829	598.905	410.251	372.49			247.729
-2.59333	0.00892745			101.294	167.239	74.3982	53.0663	295.99			241.491
-2.59001	0.00892745			62.0632	190.844	549.531	251.528	537.336			193.262
-2.58669	0.00664706			97.9927	82.7467	173.805	355.636	560.108			329.899
-2.58331	0.00664706			106.07	207.846	458.899	68.2542	519.102			500.932
-2.57999	0.00664706			55.6315	168.316	149.604	58.3405	456.095			262.899
-2.57667	0.00664706			80.2078	207.976	343.842	60.2904	543.108			259.363
-2.57335	0.00610196			86.6897	92.3387	162.121	260.165	635.883			268.891
-2.57003	0.00610196			170.863	176.378	338.713	424.668	370.362			355.568
-2.56664	0.00610196			87.1007	169.272	263.061	64.5264	330.584			267.408
-2.56332	0.00762941			79.8161	84.3169	341.618	-40.6557	429.106			255.21
-2.56	0.00762941			-29.3683	168.057	338.79	566.704	446.425			259.577
-2.55668	0.00762941			92.7987	92.4472	477.036	-56.5208	368.932			316.452
-2.55336	0.00762941			77.2462	175.27	141.842	-33.3606	990.178			172.722
-2.54997	0.00673529			46.4462	195.121	185.139	43.6698	55.9074			412.572
-2.54665	0.00673529			54.1014	70.9579	162.158	-45.7869	-37.8809			430.204
-2.54333	0.00673529			83.1067	80.1855	261.779	91.9084	347.085			360.018
-2.54001	0.00569216			56.3899	165.389	-71.274	-33.8774	422.788			362.034
-2.53669	0.00569216			93.3962	94.3614	553.093	65.4056	279.961			163.507
-2.53331	0.00569216			92.4052	142.481	162.343	244.541	704.729			259.158
-2.52999	0.00462549			82.0234	371.161	335.757	448.252	837.854			156.386
-2.52667	0.00462549			86.2321	85.7087	285.3	122.031	50.7253			94.3049
-2.52335	0.00462549			91.0982	194.346	168.407	53.3495	-124.972			30.6434
-2.52003	0.00462549			99.4485	79.2372	65.0574	57.9664	424.247			355.909
-2.51664	0.00324314			83.0922	187.607	244.424	254.058	1067.51			462.081
-2.51332	0.00324314			73.3716	76.3016	290.354	61.6974	433.469			320.888
-2.51	0.00324314			90.1775	93.9957	320.111	353.836	471.943			112.177
-2.50668	0.00201373			82.0203	179.228	421.805	-39.2571	48.211			79.1126
-2.50336	0.00201373			82.9231	84.8816	170.634	329.526	333.871			60.2503
-2.49998	0.00201373			76.733	151.532	373.986	64.7936	362.017			-27.2953
-2.49665	0.00201373			83.7704	177.569	272.84	274.712	422.684			182.685
-2.49333	0.00062353			83.0222	182.296	240.738	365.626	392.309			351.434
-2.49001	0.00062353			86.856	147.432	169.913	83.9955	443.851			333.836
-2.48669	0.00062353			94.7753	251.857	170.06	470.47	74.0235			70.7026
-2.48331	-0.00098824			92.7136	174.033	52.8444	-41.6603	240.136			77.8039
-2.47999	-0.00098824			84.1055	229.15	288.077	738.287	566.204			61.831
-2.47667	-0.00098824			80.1038	175.012	165.12	278.867	273.765			468.404
-2.47335	-0.00098824			91.3513	330.644	160.174	-41.6061	693.962			253.814
-2.47003	-0.00265686			75.3828	214.349	72.8907	60.0922	374.615			85.4772
-2.46664	-0.00265686			94.0877	90.0521	30.5117	-46.1573	713.947			351.596
-2.46332	-0.00265686			183.589	186.936	58.9995	-45.1681	262.369			27.4126
-2.46	-0.00414314			89.3386	172.548	273.563	266.922	468.348			341.869
-2.45668	-0.00414314			90.7051	92.3736	178.888	57.5918	337.86			262.095
-2.45336	-0.00414314			90.3485	126.279	212.521	429.998	88.9531			79.844
-2.44997	-0.00414314			93.5048	68.4767	168.714	97.2039	-28.0775			426.557
-2.44665	-0.00547843			108.202	90.0979	162.747	-44.4518	76.8931			264.913
-2.44333	-0.00547843			83.2875	165.548	173.731	-39.7948	-30.246			258.102
-2.44001	-0.00547843			89.2588	186.113	179.601	39.4832	108.953			258.211
-2.43669	-0.00661765			85.4215	77.9251	343.435	-106.023	102.127			175.796
-2.43336	-0.00661765			118.008	360.418	-24.295	32.4606	344.729			77.2248
-2.43002	-0.00661765			99.8181	180.803	175.879	286.373	281.56			176.387
-2.42668	-0.00754118			40.9205	184.672	-47.5689	268.03	385.149			279.879
-2.42335	-0.00754118			-29.6728	161.369	167.387	36.2213	477.401			24.9154
-2.42003	-0.00754118			88.9351	83.7633	436.955	-41.4612	612.823			350.651
-2.41669	-0.00754118			83.7621	166.539	165.676	282.632	37.4775			436.779
-2.41335	-0.00840196			79.0315	99.7438	261.991	90.2625	325.889			355.652
-2.41002	-0.00840196			119.562	169.751	190.482	-32.5272	163.878			46.8816
-2.40668	-0.00840196			95.7753	283.84	155.854	266.676	252.879			355.534
-2.40336	-0.00907647			85.8073	86.8662	267.998	462.732	273.436			273.445
-2.40002	-0.00907647			48.6185	166.443	1313.21	193.297	289.741			253.108
-2.39664	-0.00907647			98.4345	152.49	179.922	49.1104	393.016			-29.23
-2.39332	-0.00907647			91.5532	168.572	285.018	77.3959	413.364			375.983
-2.39	-0.0097549			83.7101	177.169	170.978	62.7011	531.253			422.771
-2.38668	-0.0097549			39.3438	248.184	207.613	360.611	382.001			260.608
-2.38336	-0.0097549			42.9156	147.149	146.561	95.9921	864.526			260.275
-2.37997	-0.0103059			85.3748	172.658	346.876	487.32	354.984			264.993
-2.37665	-0.0103059			94.5285	171.952	169.017	862.391	435.4			269.06
-2.37333	-0.0103059			78.5284	105.568	347.007	326.465	545.113			177.244
-2.37001	-0.0103059			76.221	95.913	173.886	61.9045	453.214			85.6584
-2.36669	-0.0107745			84.2	250.583	532.608	425.036	541.517			250.816
-2.3633	-0.0107745			69.8305	79.0758	337.047	422.383	350.774			313.751
-2.35998	-0.0107745			58.9171	82.2414	157.917	448.027	510.529			194.415
-2.35666	-0.0111627			72.505	108.641	262.994	61.0483	83.1275			250.91
-2.35334	-0.0111627			32.3728	169.171	269.149	283.294	841.978			42.8659
-2.35002	-0.0111627			92.2123	84.8212	289.077	113.845	443.615			442.156
-2.34664	-0.0114745			76.6233	86.8609	444.803	77.1002	283.141			351.185
-2.34332	-0.0114745			89.7246	87.4809	424.69	61.5287	523.232			346.007
-2.34	-0.0114745			72.8014	250.394	251.474	44.5008	610.126			28.1427
-2.33668	-0.0114745			89.4499	88.2377	436.302	86.6731	431.55			48.6796
-2.33336	-0.0117392			76.3075	80.628	28.5545	348.985	551.841			256.417
-2.32997	-0.0117392			90.088	83.6739	176.497	45.2775	122.448			254.046
-2.32665	-0.0117392			35.508	234.238	406.343	56.5379	-104.634			179.287
-2.32333	-0.0119137			78.2552	93.4411	280.277	188.333	102.962			225.601
-2.32001	-0.0119137			37.4701	82.0651	355.262	58.4881	90.6697			53.9338
-2.31669	-0.0119137			84.5736	88.6681	254.836	-83.5103	369.933			356.786
-2.3133	-0.0119137			839.199	179.613	180.899	-52.9123	358.718			573.676
-2.30998	-0.0120725			110.793	177.062	344.094	570.628	366.524			517.729
-2.30666	-0.0120725			48.4878	94.1832	293.166	-58.3959	407.505			274.91
-2.30334	-0.0120725			128.984	195.142	439.76	-46.2694	468.855			350.432
-2.30002	-0.0121784			26.8463	173.294	207.627	265.61	454.566			244.053
-2.29664	-0.0121784			61.0939	97.359	166.085	-39.0758	601.268			-45.9475
-2.29332	-0.0121784			78.2309	350.347	96.1461	-31.4006	1806.54			340.186
-2.29	-0.0121784			86.0516	99.8316	71.7388	44.8566	503.951			268.533
-2.28668	-0.0122451			85.2759	89.1997	169.775	445.77	432.223			158.051
-2.28336	-0.0122451			76.14	80.4685	406.604	44.0252	98.9275			94.1013
-2.27997	-0.0122451			90.6035	109.682	335.066	35.4095	255.873			176.772
-2.27665	-0.0122412			95.2146	104.986	61.5162	327.728	429.202			506.744
-2.27335	-0.0122412			84.9473	99.9478	184.107	424.709	418.455			327.181
-2.27003	-0.0122412			90.978	241.687	176.227	89.9808	534.083			95.104
-2.26669	-0.0122412			87.7293	79.4043	173.103	203.598	-66.654			223.77
-2.26335	-0.0122863			-68.6004	169.321	173.77	32.731	180.545			259.478
-2.26002	-0.0122863			89.3727	194.231	185.736	280.928	292.544			360.657
-2.25668	-0.0122863			89.0071	65.9822	170.356	47.1909	450.246			203.882
-2.25336	-0.0123059			186.828	171.37	70.154	51.8757	843.527			250.293
-2.25002	-0.0123059			84.1752	139.789	49.7959	70.0267	630.352			95.9161
-2.24669	-0.0123059			99.3066	162.053	142.758	280.122	517.045			260.026
-2.2433	-0.0122784			101.344	159.001	196.004	137.756	45.1136			368.002
-2.23998	-0.0122784			68.6765	90.9329	170.928	1113.26	351.552			354.37
-2.23666	-0.0122784			97.88	133.558	344.458	606.924	64.7236			175.415
-2.23334	-0.0122784			91.8095	92.9098	274.56	364.864	331.468			259.328
-2.23002	-0.012251			82.5774	478.478	174.563	260.4	1668.99			451.131
-2.22663	-0.012251			84.2654	184.002	172.064	237.984	503.889			87.6661
-2.22331	-0.012251			88.8906	166.857	170.656	172.116	433.072			739.429
-2.21999	-0.0121235			84.1508	323.647	246.34	57.6313	1303.55			189.76
-2.21667	-0.0121235			102.085	181.3	158.616	70.7544	117.009			377.299
-2.21335	-0.0121235			99.6463	165.641	375.703	-47.9818	-87.2079			327.869
-2.20997	-0.0121235			93.7632	183.333	172.849	77.0525	466.255			284.121
-2.20665	-0.0120549			86.7142	76.1911	260.286	92.4538	550.234			268.021
-2.20333	-0.0120549			104.19	73.6506	30.0939	281.727	723.009			438.843
-2.20001	-0.0120549			102.153	155.121	256.993	78.0117	252.994			-31.7819
-2.19669	-0.0120118			94.5001	243.588	174.91	53.4955	279.256			277.672
-2.1933	-0.0120118			104.277	169.272	35.6558	359.331	533.135			22.9948
-2.18998	-0.0120118			-77.1809	174.394	419.868	-54.3469	767.909			275.373
-2.18666	-0.0120118			106.074	168.728	163.792	64.8322	354.565			730.091
-2.18334	-0.0118118			105.826	88.7395	335.854	125.801	771.363			336.585
-2.18002	-0.0118118			99.4172	182.356	-30.037	273.745	325.591			442.974
-2.17663	-0.0118118			79.0294	177.272	1153.57	272.543	85.4643			259.018
-2.17331	-0.011698			94.9356	85.7682	536.073	-55.6489	504.93			373.46
-2.16999	-0.011698			74.6275	87.5371	219.234	263.1	294.305			360.472
-2.16667	-0.011698			97.7644	93.9755	437.731	350.177	-67.6593			269.936
-2.16335	-0.0115588			98.7004	337.195	236.264	46.6608	-128.187			274.618
-2.15997	-0.0115588			86.0871	100.447	171.8	56.0964	267.038			441.489
-2.15665	-0.0115588			72.1012	187.03	503.233	-39.6378	1165.27			87.9849
-2.15333	-0.0115588			94.486	225.109	300.169	277.314	534.768			375.112
-2.15001	-0.0113941			98.3213	307.619	269.656	66.347	794.855			249.899
-2.14669	-0.0113941			87.8408	182.738	342.653	248.337	291.707			84.1832
-2.1433	-0.0113941			86.41	265.743	260.402	36.1381	266.719			274.302
-2.13998	-0.0111529			81.8841	78.6102	259.628	34.6224	371.28			268.018
-2.13666	-0.0111529			83.5847	166.995	463.406	-71.5485	345.791			27.4844
-2.13334	-0.0111529			85.9723	179.919	307.136	68.835	283.797			436.619
-2.13002	-0.0111529			-49.9357	200.817	267.667	448.618	368.293			199.53
-2.12663	-0.0109471			85.6422	157.025	249.364	280.656	-141.993			614.981
-2.12331	-0.0109471			93.1218	77.7237	340.035	42.2064	1196.84			353.859
-2.11999	-0.0109471			102.754	351.323	414.657	261.458	541.536			336.358
-2.11667	-0.010702			87.6443	89.3785	180.003	418.635	526.723			88.3458
-2.11335	-0.010702			100.22	88.1364	207.296	370.32	330.806			360.725
-2.11001	-0.010702			86.3284	184.371	244.611	352.349	446.147			-43.43
-2.10668	-0.010702			97.0529	170.64	162.782	530.418	437.043			84.1721
-2.10336	-0.0104412			85.4622	164.279	160.013	336.096	687.296			280.452
-2.10002	-0.0104412			31.0653	115.014	257.684	261.694	424.945			255.612
-2.09668	-0.0104412			71.0653	177.675	175.306	276.861	396.201			160.424
-2.09335	-0.0101784			80.7744	166.43	176.053	66.2772	551.661			28.5545
-2.09001	-0.0101784			105.455	173.541	314.506	510.527	510.436			248.196
-2.08669	-0.0101784			84.0486	165.041	264.655	254.664	354.789			92.4551
-2.08335	-0.00991176			185.416	180.349	-38.5016	279.573	372.403			249.323
-2.07999	-0.00991176			100.547	205.796	253.739	54.8735	454.585			294.517
-2.07667	-0.00991176			169.042	197.141	363.97	-59.9359	690.049			352.485
-2.07334	-0.00991176			93.4531	153.11	255.463	362.975	468.252			368.562
-2.07002	-0.00966667			90.0319	184.017	357.807	372.235	493.546			93.165
-2.06664	-0.00966667			89.0814	191.588	173.279	272.634	-114.603			349.369
-2.06332	-0.00966667			87.3225	183.418	170.526	105.141	284.846			361.51
-2.06	-0.00939412			83.9157	86.993	183.627	263.502	294.639			276.354
-2.05668	-0.00939412			93.4515	81.1125	343.718	141.352	457.806			278.905
-2.05336	-0.00939412			89.7556	277.265	168.196	47.1663	463.429			82.567
-2.04997	-0.00939412			79.9985	154.644	255.941	643.412	545.371			251.525
-2.04665	-0.00911765			76.9589	355.89	-56.7998	199.715	959.267			425.934
-2.04333	-0.00911765			120.656	88.1808	133.148	351.886	369.204			256.405
-2.04001	-0.00911765			121.09	92.0342	349.894	35.5778	1433.06			89.9928
-2.03669	-0.00888823			132.966	184.161	43.0618	-41.965	469.914			32.1544
-2.03331	-0.00888823			66.6892	177.275	179.788	308.788	337.706			341.113
-2.02999	-0.00888823			89.9136	177.642	453.086	57.3865	528.127			247.452
-2.02666	-0.00888823			92.3492	87.709	25.4504	234.634	34.7629			262.981
-2.02334	-0.00870392			78.646	95.9911	163.739	73.6314	429.037			412.302
-2.02002	-0.00870392			99.2462	159.649	282.292	46.172	-89.8032			347.917
-2.01664	-0.00870392			92.8233	343.402	182.139	261.013	735.454			363.417
-2.01332	-0.00859412			95.5798	148.442	167.095	432.685	546.232			353.329
-2.01	-0.00859412			86.7335	241.953	-41.4614	441.491	352.393			269.523
-2.00668	-0.00859412			89.8377	177.513	-54.5315	-58.7518	484.073			278.325
-2.00336	-0.00849412			-29.0743	91.3843	310.642	122.486	423.5			341.505
-1.99997	-0.00849412			84.6647	164.193	208.609	353.138	416.87			372.928
-1.99665	-0.00849412			71.3455	174.08	363.697	58.6415	127.108			241.421
-1.99333	-0.00849412			59.5041	82.9633	250.179	597.941	417.993			88.4592
-1.99001	-0.00841569			80.9902	102.072	166.209	45.3213	351.958			255.25
-1.98669	-0.00841569			101.473	80.8067	286.893	106.586	475.578			422.435
-1.98331	-0.00841569			90.538	101.72	160.258	57.765	504.613			259.43
-1.97998	-0.00839216			91.5953	93.1183	132.25	447.982	632.824			344.158
-1.97666	-0.00839216			72.1691	76.3687	152.232	432.527	436.373			253.732
-1.97334	-0.00839216			351.759	168.345	260.767	492.263	384.474			259.439
-1.97002	-0.00839216			96.4368	94.2645	76.8079	341.314	426.264			33.2224
-1.96664	-0.00844902			49.2357	83.506	453.194	-44.7288	700.977			-29.2859
-1.96332	-0.00844902			99.9384	97.9601	515.183	327.488	2133.3			259.995
-1.96	-0.00844902			89.1091	173.051	381.874	51.0208	387.888			362.229
-1.95668	-0.00859412			79.5638	163.613	427.352	392.287	263.842			425.089
-1.95336	-0.00859412			73.1235	191.614	524.436	59.1289	396.139			266.87
-1.94997	-0.00859412			78.2077	190.657	353.49	439.326	1798.18			135.829
-1.94668	-0.00859412			142.227	84.0646	461.68	-62.0599	121.784			251.098
-1.94335	-0.00876078			-47.1026	183.002	354.927	343.977	829.435			259.134
-1.94001	-0.00876078			91.8212	519.146	340.503	500.87	179.237			276.634
-1.93669	-0.00876078			91.8613	413.768	159.639	-47.3259	511.23			351.43
-1.93335	-0.00887647			79.2344	164.445	185.406	377.077	408.831			207.481
-1.93002	-0.00887647			96.5709	89.5579	504.533	85.7111	284.308			-25.792
-1.92668	-0.00887647			207.443	161.584	333.671	421.084	-174.794			84.5726
-1.92334	-0.00887647			66.7359	170.598	435.842	76.3112	393.942			250.09
-1.92002	-0.00902941			71.4606	191.19	290.692	42.2011	-58.5302			348.733
-1.91669	-0.00902941			85.1786	261.535	155.365	37.3142	-152.725			248.958
-1.91335	-0.00902941			84.8257	175.049	170.683	434.483	789.137			336.366
-1.91001	-0.00917451			32.6095	84.4542	167.42	141.416	364.667			175.939
-1.90668	-0.00917451			79.3856	86.4183	343.257	297.771	452.798			288.071
-1.90336	-0.00917451			82.8784	155.228	158.419	172.325	302.22			346.976
-1.90002	-0.00928039			86.5241	224.512	282.142	415.488	529.231			334.56
-1.89668	-0.00928039			103.482	89.6459	357.553	-56.1278	812.301			249.894
-1.89335	-0.00928039			99.3858	142.508	264.833	-35.9277	735.679			258.212
-1.89001	-0.00928039			116.804	148.43	363.294	360.471	345.737			290.15
-1.88669	-0.00940784			75.9336	75.2739	553.198	106.716	350.07			299.736
-1.88334	-0.00940784			111.278	205.536	182.066	-34.1183	476.604			1043.36
-1.88002	-0.00940784			91.7956	216.488	-46.8041	261.509	841.8			342.906
-1.87663	-0.00942745			93.6523	173.317	243.891	85.705	183.418			337.066
-1.87331	-0.00942745			79.8936	167.338	164.898	352.117	74.8425			-20.6039
-1.86999	-0.00942745			85.4421	167.776	323.399	545.032	379.279			252.215
-1.86667	-0.00942745			83.272	178.636	203.958	57.7739	367.272			344.939
-1.86335	-0.00941373			-217.479	269.769	261.209	-37.7111	534.554			591.785
-1.85997	-0.00941373			110.855	148.427	189.529	71.9959	-29.6917			342.137
-1.85665	-0.00941373			80.6754	251.705	173.744	36.2741	734.629			279.786
-1.85333	-0.00943529			76.1937	85.4594	249.592	-48.5992	465.037			261.304
-1.85001	-0.00943529			106.788	88.7934	158.266	79.4648	428.602			277.516
-1.84669	-0.00943529			177.174	84.8462	174.703	89.5289	345.053			28.603
-1.8433	-0.00943529			63.4734	168.838	264.528	87.1582	351.918			263.608
-1.83998	-0.00943922			86.524	183.7	171.341	309.561	706.392			298.212
-1.83666	-0.00943922			92.4048	98.9516	172.249	279.934	1155.4			351.183
-1.83334	-0.00943922			86.6994	93.7573	181.203	198.925	462.125			274.362
-1.83002	-0.00935882			52.6735	172.879	167.069	608.62	340.776			350.257
-1.82663	-0.00935882			101.222	448.287	428.305	143.964	677.65			260.247
-1.82331	-0.00935882			86.36	253.699	254.127	87.8457	342.474			429.211
-1.81999	-0.00929804			79.1702	92.0025	346.939	-41.8684	484.453			313.838
-1.81667	-0.00929804			85.3335	88.0436	165.526	-58.2066	597.457			423.788
-1.81335	-0.00929804			75.9344	151.4	343.981	-54.0987	930.024			282.315
-1.80997	-0.00929804			95.0974	168.678	-25.9658	34.782	474.724			518.553
-1.80665	-0.00924118			78.4745	91.1728	61.3943	-51.4414	208.243			66.4273
-1.80333	-0.00924118			147.34	148.51	261.066	458.155	356.217			245.339
-1.80001	-0.00924118			90.288	95.8446	247.5	267.496	523.154			270.722
-1.79669	-0.00918235			85.1169	174.175	348.457	-31.6018	714.953			168.727
-1.7933	-0.00918235			84.887	177.779	346.703	237.867	-126.71			267.547
-1.78998	-0.00918235			84.3184	170.365	354.535	-82.5601	-127.09			263.525
-1.78666	-0.00918235			93.6996	190.689	468.194	84.6142	528.155			263.922
-1.78334	-0.00913137			104.253	89.0062	237.594	58.5107	395.94			295.16
-1.78002	-0.00913137			92.8976	233.04	236.057	-39.4364	433.986			516.855
-1.77668	-0.00913137			104.668	181.368	333.454	72.5361	500.604			92.2739
-1.77335	-0.00900196			72.8523	177.538	422.447	-36.9911	109.75			593.903
-1.77003	-0.00900196			108.42	165.885	265.506	432.487	458.363			276.109
-1.76669	-0.00900196			90.7881	88.5634	255.474	160.161	355.14			97.6159
-1.76335	-0.00900196			-31.6006	100.733	112.897	33.7177	-43.2836			-32.6722
-1.76002	-0.00886471			-40.4938	159.291	182.184	466.937	54.7931			246.526
-1.75668	-0.00886471			55.3092	149.549	242.737	37.6165	955.105			-157.688
-1.75336	-0.00886471			82.1698	81.6789	-21.7834	445.372	465.639			248.445
-1.75002	-0.00871176			104.225	109.581	102.019	360.068	444.865			261.019
-1.74669	-0.00871176			87.9954	161.474	361.51	252.81	350.628			-51.6445
-1.7433	-0.00871176			92.8265	182.771	482.25	788.32	-37.5865			434.357
-1.73998	-0.00858039			97.4566	85.0058	182.144	418.238	497.674			163.623
-1.73666	-0.00858039			78.3228	165.872	166.815	322.167	599.81			383.019
-1.73334	-0.00858039			97.8125	176.379	286.925	258.889	359.852			125.233
-1.73002	-0.00858039			79.4631	167.412	172.24	455.07	100.696			252.726
-1.72663	-0.00850196			103.927	177.852	171.61	608.043	-173.473			357.548
-1.72331	-0.00850196			90.9626	107.464	252.2	51.049	360.232			85.7086
-1.71999	-0.00850196			73.5126	169.865	249.536	49.5007	501.657			286.943
-1.71667	-0.00846471			88.8117	166.605	191.095	31.2945	353.183			26.6733
-1.71335	-0.00846471			-34.8006	155.595	176.2	507.985	-104.688			68.5142
-1.70997	-0.00846471			91.1486	179.995	92.7248	47.1969	348.843			240.178
-1.70665	-0.00846471			88.3786	166.292	71.2619	58.3315	412.932			258.51
-1.70333	-0.0083549			92.6724	305.244	39.8942	37.4996	372.891			84.7008
-1.70001	-0.0083549			80.6514	174.064	167.101	39.3017	507.905			250.927
-1.69669	-0.0083549			-32.4601	94.496	168.864	-44.6018	376.816			79.0223
-1.6933	-0.00824118			91.1745	177.388	-28.3274	626.999	-46.6293			361.718
-1.68998	-0.00824118			83.0858	82.8843	176.85	-39.3337	432.569			265.344
-1.68666	-0.00824118			61.5858	162.475	203.651	-45.1082	121.093			277.694
-1.68334	-0.00824118			70.8733	171.737	166.992	-40.7086	344.96			254.531
-1.68002	-0.00811961			67.8695	99.3852	264.893	79.6879	517.06			347.378
-1.67663	-0.00811961			77.6693	179.954	338.6	-30.6897	78.7561			238.825
-1.67331	-0.00811961			99.5297	170.036	256.98	-44.7517	543.167			257.021
-1.66999	-0.00799608			88.8247	181.865	263.791	-68.4987	518.146			668.824
-1.66667	-0.00799608			100.063	172.389	79.255	47.2278	720.064			252.256
-1.66335	-0.00799608			85.7132	170.996	171.819	532.905	661.394			409.374
-1.65997	-0.00785294			90.6871	170.861	281.182	33.3445	334.889			48.3591
-1.65665	-0.00785294			79.3745	83.9699	284.928	355.325	1826.47			288.001
-1.65333	-0.00785294			92.8845	90.7176	257.81	286.822	32.4601			-29.7781
-1.65001	-0.00785294			100.461	177.474	174.169	630.71	464.493			90.1162
-1.64669	-0.00767647			86.1343	83.8348	173.73	-43.5217	265.778			86.2645
-1.6433	-0.00767647			71.8467	127.899	173.052	55.8103	446.589			317.205
-1.63998	-0.00767647			77.001	269.274	599.693	42.9279	360.421			264.94
-1.63666	-0.00754902			75.2669	95.1259	438.765	294.29	-162.914			263.094
-1.63334	-0.00754902			84.6837	170.015	343.69	203.97	497.715			271.219
-1.63002	-0.00754902			70.6484	183.344	260.571	-34.887	424.016			551.532
-1.62664	-0.00754902			-35.5789	163.819	262.725	53.4227	328.726			-33.7277
-1.62331	-0.00748235			84.1328	101.722	175.449	-29.6068	435.257			320.753
-1.61999	-0.00748235			81.4429	181.72	165.368	437.819	70.1326			275.782
-1.61667	-0.00748235			82.4253	101.74	299.188	206.715	456.469			-50.9716
-1.61335	-0.00736667			79.6619	91.1864	463.799	347.553	256.425			505.879
-1.61002	-0.00736667			70.4396	187.132	239.49	444.313	539.675			369.582
-1.60668	-0.00736667			90.5152	89.821	415.64	47.8427	549.855			256.864
-1.60336	-0.00736667			82.5048	207.475	170.483	61.4066	239.777			265.798
-1.60002	-0.00725686			89.0068	174.318	342.348	645.091	662.748			25.2414
-1.59669	-0.00725686			85.7819	81.7051	425.209	-50.7825	86.3977			210.086
-1.59335	-0.00725686			92.3536	347.902	168.044	214.739	427.599			189.98
-1.59001	-0.00711373			98.3094	35.449	266.611	44.6513	449.934			263.329
-1.58669	-0.00711373			76.2932	155.354	344.628	335.261	265.151			237.877
-1.58336	-0.00711373			73.1486	172.229	248.671	339.444	431.383			188.167
-1.58002	-0.00698627			82.6153	65.6618	183.406	360.551	541.481			198.535
-1.57668	-0.00698627			98.4317	90.3066	312.12	329.496	417.456			265.297
-1.57335	-0.00698627			93.5831	91.793	281.868	274.086	-33.7772			371.414
-1.57003	-0.00698627			78.9069	400.582	251.77	618.455	438.325			-60.0903
-1.56669	-0.00691176			73.65	214.969	180.922	-53.9638	391.234			182.367
-1.56335	-0.00691176			88.3435	85.8642	266.657	243.023	456.15			259.489
-1.56002	-0.00691176			41.7217	101.135	340.271	346.907	-120.271			344.774
-1.55668	-0.00684314			103.862	171.222	156.762	47.8832	336.255			266.35
-1.55336	-0.00684314			91.7055	90.1762	369.11	412.036	188.457			361.598
-1.55002	-0.00684314			96.5017	89.8626	269.929	46.3609	377.68			273.802
-1.54664	-0.00684314			90.3307	32.0485	419.657	-92.9032	363.77			271.927
-1.54332	-0.00667843			79.7347	83.4788	274.981	258.858	305.002			283.43
-1.54	-0.00667843			80.5918	94.378	476.818	570.506	409.382			36.0477
-1.53668	-0.00667843			-31.9213	298.71	232.809	331.908	86.0436			91.7438
-1.53336	-0.00654706			104.868	77.1074	183.272	81.7778	612.931			597.61
-1.52997	-0.00654706			83.3256	84.7633	168.382	283.753	380.759			171.389
-1.52665	-0.00654706			91.4966	175.906	340.248	34.486	592.987			348.724
-1.52333	-0.00654706			89.7411	173.352	168.654	57.1228	819.946			514.23
-1.52001	-0.0064			88.1085	75.4968	450.983	262.962	436.189			360.868
-1.51669	-0.0064			82.8833	90.8619	339.943	262.264	615.726			253.777
-1.51331	-0.0064			92.5421	167.847	172.207	181.331	444.952			258.956
-1.50999	-0.00628431			94.4797	82.5583	544.493	62.0662	422.54			337.482
-1.50667	-0.00628431			84.4441	91.7358	176.528	-36.394	123.399			257.714
-1.50335	-0.00628431			94.8184	200.349	254.751	35.1581	523.528			262.59
-1.50002	-0.00628431			97.4206	244.402	161.584	-161.637	255.188			283.855
-1.49664	-0.00619216			80.0925	92.5155	256.699	62.6752	70.3997			256.923
-1.49332	-0.00619216			57.0949	108.119	237.453	64.8376	287.583			249.55
-1.49	-0.00619216			79.2259	266.403	346.408	68.2306	239.522			255.019
-1.48668	-0.00605882			101.128	196.237	333.16	37.7736	340.197			273.205
-1.48336	-0.00605882			94.3963	94.0088	158.409	198.419	87.7487			89.0823
-1.47997	-0.00605882			73.8184	351.978	250.996	-41.5667	680.082			262.597
-1.47665	-0.00598235			91.6512	207.84	175.181	-51.1092	395.257			329.831
-1.47333	-0.00598235			40.3364	78.9898	405.108	85.3611	557.13			103.641
-1.47001	-0.00598235			38.1847	166.759	118.07	50.683	531.193			277.501
-1.46669	-0.00598235			89.0281	173.979	-63.9698	674.277	-71.6403			526.964
-1.46331	-0.00585686			109.061	82.9566	317.012	525.595	476.723			308.225
-1.45999	-0.00585686			93.5325	114.103	160.25	433.328	491.316			322.129
-1.45667	-0.00585686			70.0678	202.914	334.232	-56.2132	326.124			86.0287
-1.45335	-0.00572157			91.5101	92.3284	168.669	3255.83	356.758			222.205
-1.45003	-0.00572157			-30.1573	115.234	359.309	-32.2121	346.666			230.91
-1.44664	-0.00572157			93.3818	172.129	190.256	463.519	319.869			261.627
-1.44332	-0.00572157			84.5898	93.5035	265.228	49.0279	432.656			325.698
-1.44	-0.00558235			36.1102	76.8325	323.055	-46.8566	373.383			178.086
-1.43668	-0.00558235			67.9858	173.838	256.362	332.318	-63.1312			402.412
-1.43336	-0.00558235			-38.1197	88.3992	523.164	44.5257	1410.91			263.811
-1.43002	-0.00543725			70.9683	148.944	594.29	-48.498	390.536			260.441
-1.42669	-0.00543725			104.744	171.797	163.256	355.288	280.457			291.462
-1.42335	-0.00543725			92.5504	93.5749	363.896	65.4642	745.292			333.728
-1.42003	-0.00543725			83.5788	87.4185	386.244	416.232	150.565			208.119
-1.41669	-0.0053098			108.109	150.086	257.963	249.825	167.527			350.084
-1.41336	-0.0053098			90.8223	76.9078	26.9769	37.2607	355.795			250.733
-1.41002	-0.0053098			96.4608	166.856	362.089	449.559	464.611			234.292
-1.40668	-0.00520196			85.644	180.445	260.429	-41.8591	59.675			690.411
-1.40336	-0.00520196			77.013	157.662	335.466	-43.7431	347.93			345.629
-1.40003	-0.00520196			-37.4927	168.17	290.23	2739.38	467.411			249.743
-1.39669	-0.00502353			73.4703	89.633	162.96	467.614	535.31			-32.1022
-1.39335	-0.00502353			37.2718	93.4875	166.102	46.786	1269.28			336.409
-1.39002	-0.00502353			91.8358	91.1834	245.09	93.9832	265.138			42.17
-1.38666	-0.00502353			87.7938	90.3047	269.022	608.416	55.0178			267.241
-1.38334	-0.00493137			162.134	183.503	254.947	-32.2802	853.675			255.843
-1.38002	-0.00493137			64.1483	92.6554	266.304	128.858	355.132			175.264
-1.37664	-0.00493137			83.1374	259.423	160.675	438.916	360.784			217.233
-1.37332	-0.00476078			78.893	86.1074	185.617	47.6116	134.717			263.252
-1.37	-0.00476078			97.8332	180.222	-28.0232	51.5592	502.83			251.093
-1.36668	-0.00476078			48.2746	110.862	249.098	-34.6787	968.731			289.794
-1.36336	-0.00476078			166.883	93.1231	203.049	51.807	474.607			245.89
-1.35997	-0.00464118			70.5569	67.4022	244.532	139.319	265.26			331.531
-1.35665	-0.00464118			88.7786	183.223	160.596	386.554	522.334			90.0551
-1.35333	-0.00464118			96.6545	183.39	155.529	941.36	439.35			263.407
-1.35001	-0.00448627			99.7644	168.238	333.077	339.397	350.902			-37.0743
-1.34669	-0.00448627			92.6709	85.5593	510.971	245.538	261.772			261
-1.3433	-0.00448627			79.3539	172.738	35.904	529.825	42.8898			93.366
-1.33998	-0.00448627			81.0717	95.1356	364.535	-43.3024	336.282			346.481
-1.33666	-0.00438627			89.0402	72.6222	275.498	-39.7645	768.904			-53.3572
-1.33334	-0.00438627			83.8593	173.647	294.063	126.06	316.902			275.249
-1.33002	-0.00438627			78.1058	97.0396	264.492	41.7369	617.849			272.188
-1.32664	-0.00429412			99.0551	166.811	248.846	-40.1517	317.705			167.314
-1.32332	-0.00429412			106.004	96.2432	275.995	-42.6553	89.2218			247.222
-1.32	-0.00429412			90.2463	86.7282	175.214	353.24	107.817			244.61
-1.31668	-0.00416275			93.7799	74.855	288.829	39.939	479.651			339.722
-1.31336	-0.00416275			72.4382	246.582	171.574	449.332	362.222			403.024
-1.30997	-0.00416275			79.1602	261.487	165.908	525.394	32.8182			241.893
-1.30665	-0.00416275			115.184	256.97	150.075	55.861	414.941			390.544
-1.30333	-0.00409804			161.293	81.8374	262.02	452.875	284.417			28.6494
-1.30001	-0.00409804			85.6752	84.1655	174.146	-41.0072	422.709			273.638
-1.29669	-0.00409804			68.36	195.994	251.681	-54.8027	530.001			258.118
-1.2933	-0.00399608			-29.929	200.782	246.776	334.905	830.54			144.199
-1.28998	-0.00399608			82.9839	170.425	167.3	32.6371	713.984			350.008
-1.28666	-0.00399608			85.7127	90.0758	179.915	490.035	496.775			138.273
-1.28334	-0.00399608			73.0569	97.7857	147.534	50.4087	434.666			242.548
-1.28002	-0.00393922			86.4253	89.2923	255.453	331.202	467.131			86.3242
-1.27669	-0.00393922			81.5576	105.262	305.297	50.8775	463.841			278.521
-1.27335	-0.00393922			102.923	945.765	430.238	373.771	777.875			175.383
-1.27003	-0.0038549			83.0476	156.644	169.456	59.8325	892.509			87.6985
-1.26669	-0.0038549			96.569	91.6047	195.42	41.175	259.538			460.92
-1.26336	-0.0038549			94.8401	175.867	254.473	380.87	200.616			246.002
-1.26002	-0.0038549			61.2518	81.879	167.21	41.2602	348.747			354.861
-1.25668	-0.00375098			138.791	91.1815	191.115	433.15	71.624			268.529
-1.25336	-0.00375098			87.7871	89.0364	293.86	266.043	-121.643			305.729
-1.25003	-0.00375098			95.6117	170.531	177.829	55.3893	414.353			252.121
-1.24667	-0.00360392			83.8045	256.476	-27.7996	168.876	281.216			377.755
-1.24335	-0.00360392			86.1075	79.9395	858.579	260.768	253.694			371.024
-1.23997	-0.00360392			49.7017	110.705	50.4932	32.4785	335.672			353.098
-1.23665	-0.00360392			93.9831	-37.6446	329.298	64.8104	293.871			501.07
-1.23333	-0.00351176			92.0417	90.4401	101.725	266.4	347.89			535.223
-1.23001	-0.00351176			87.673	180.811	341.61	102.489	645.606			32.0744
-1.22669	-0.00351176			97.5368	80.073	175.963	-45.8438	496.145			409.008
-1.2233	-0.00340392			104.688	149.925	279.916	-44.9666	332.971			507.431
-1.21998	-0.00340392			92.4992	174.532	280.909	340	520.319			254.392
-1.21666	-0.00340392			-43.8601	91.0339	246.55	79.981	346.19			135.954
-1.21334	-0.00328039			86.2916	90.2563	169.806	253.065	1097.43			272.767
-1.21002	-0.00328039			95.3838	95.9278	206.63	33.3983	413.487			178.86
-1.20664	-0.00328039			40.5932	98.2969	506.916	27.0186	611.491			73.6334
-1.20331	-0.00328039			160.613	96.1212	42.1128	48.0584	92.9274			-33.3131
-1.19999	-0.00317059			90.8023	237.712	383.214	364.588	83.3876			217.459
-1.19667	-0.00317059			102.578	188.924	378.074	43.4706	402.992			-99.1268
-1.19335	-0.00317059			179.574	260.74	215.38	79.1848	399.733			335.178
-1.18997	-0.00308431			94.1621	29.0731	275.343	96.1937	336.513			43.7347
-1.18665	-0.00308431			165.145	184.974	362.726	50.3434	367.916			426.76
-1.18333	-0.00308431			94.2532	85.3185	156.728	-34.8763	351.291			336.893
-1.18001	-0.00308431			102.724	101.764	123.007	264.022	359.422			326.84
-1.17669	-0.00300784			100.109	181.493	171.41	321.233	252.775			326.969
-1.1733	-0.00300784			93.9582	184.08	178.524	248.772	594.379			255.217
-1.16998	-0.00300784			-30.6972	167.291	172.91	-30.9707	779.085			181.977
-1.16666	-0.00296863			84.6643	172.179	128.646	37.4458	314.724			345.665
-1.16334	-0.00296863			90.8585	171.109	175.56	29.0864	511.131			344.343
-1.16002	-0.00296863			99.2572	162.703	271.257	-34.9897	414.979			254.632
-1.15664	-0.00296863			85.782	258.908	239.148	114.463	385.108			157.993
-1.15332	-0.00288235			91.8888	167.473	457.964	-38.8059	423.514			338.375
-1.14999	-0.00288235			92.3415	269.147	249.658	72.5624	355.698			252.784
-1.14667	-0.00288235			90.8527	92.6234	420.662	-42.9155	268.042			352.962
-1.14335	-0.00283529			110.348	94.478	256.828	60.4436	412.409			107.393
-1.13997	-0.00283529			56.2615	277.968	167.963	72.3838	527.478			171.861
-1.13665	-0.00283529			-38.9528	76.6067	180.659	430.891	-97.322			128.1
-1.13333	-0.00277647			95.3391	172.745	167.66	256.614	339.547			342.099
-1.13001	-0.00277647			-32.9788	72.913	176.529	1004.74	330.162			255.587
-1.12669	-0.00277647			33.3136	83.6843	343.181	327.441	210.688			165.186
-1.1233	-0.00277647			86.5621	164.897	165.639	266.885	427.36			247.267
-1.11998	-0.00268039			193.047	168.392	741.095	-31.3959	378.257			-134.659
-1.11666	-0.00268039			88.208	88.1403	325.89	47.3424	364.084			253.855
-1.11334	-0.00268039			106.428	166.91	246.497	49.2643	418.865			-29.2667
-1.11002	-0.00259216			91.4602	1667.78	169.334	73.5443	512.494			328.463
-1.10664	-0.00259216			335.035	79.902	255.879	78.6912	312.436			275.655
-1.10336	-0.00259216			98.0025	91.388	365.697	39.6235	400.047			354.169
-1.10003	-0.00259216			104.477	90.882	173.735	52.3654	436.995			596.502
-1.09669	-0.00247255			99.2758	70.4548	244.105	277.275	248.278			252.287
-1.09335	-0.00247255			86.937	90.3803	174.216	302.426	93.2863			270.132
-1.09002	-0.00247255			-89.3203	84.0421	328.018	394.312	113.267			321.229
-1.0867	-0.00237843			102.422	175.157	257.789	40.341	374.746			216.695
-1.08336	-0.00237843			82.6801	97.7443	498.572	112.451	646.63			488.933
-1.08002	-0.00237843			71.9818	168.878	190.199	273.439	325.952			251.626
-1.07669	-0.00237843			69.9758	193.875	-22.6497	458.061	352.184			174.87
-1.0733	-0.00230392			97.8551	297.116	257.89	-46.9826	27.5362			259.39
-1.06998	-0.00230392			96.7199	175.189	252.363	36.8225	691.588			340.414
-1.06666	-0.00230392			81.9185	86.7758	66.7876	755.196	509.34			261.992
-1.06334	-0.00220784			100.594	86.9079	292.913	406.252	374.136			507.415
-1.06002	-0.00220784			147.912	172.005	424.628	36.5456	394.847			263.146
-1.05664	-0.00220784			80.0006	177.405	260.474	-39.057	506.811			37.1575
-1.05332	-0.00216078			88.3096	88.9365	263.159	164.384	422.128			-28.2917
-1.05	-0.00216078			96.8317	158.682	199.151	270.57	350.178			330.694
-1.04668	-0.00216078			84.1942	76.8899	164.291	652.854	698.788			95.0002
-1.04336	-0.00216078			87.3654	83.8927	284.173	445.774	476.76			195.208
-1.03997	-0.0021			80.8834	85.5731	351.926	333.804	554.787			352.587
-1.03665	-0.0021			29.4806	85.4309	202.553	366.599	41.1444			255.028
-1.03333	-0.0021			84.5709	265.525	-25.3691	369.908	387.86			235.099
-1.03001	-0.00207059			93.0586	154.839	85.1542	609.756	352.991			263.737
-1.02669	-0.00207059			103.602	295.721	262.698	35.1933	365.381			391.63
-1.0233	-0.00207059			71.4112	81.9026	162.572	44.9851	187.466			310.647
-1.01998	-0.00207059			35.4119	81.9189	371.882	-37.7297	70.5354			264.208
-1.01666	-0.00194902			99.9954	92.2288	191.353	255.169	923.006			339.509
-1.01334	-0.00194902			96.1227	75.8403	320.269	384.942	354.221			164.843
-1.01002	-0.00194902			90.5826	153.605	253.336	78.5499	516.383			270.962
-1.00664	-0.00185686			-39.7197	174.747	303.548	50.6923	480.169			511.325
-1.00332	-0.00185686			80.8482	364.523	396.169	255.503	409.362			266.277
-0.999996	-0.00185686			64.8075	93.0252	255.835	40.6585	347.991			269.471
-0.996676	-0.00185686			88.8698	169.157	402.856	227.459	2319.03			439.618
-0.993356	-0.00182157			83.4475	160.807	201.889	30.8384	496.232			262.394
-0.98997	-0.00182157			84.4429	175.984	30.4703	379.702	453.74			82.0984
-0.98665	-0.00182157			92.071	82.0823	171.063	380.818	356.957			81.8257
-0.98333	-0.00181961			72.9722	172.628	367.883	29.8795	1409.87			266.968
-0.98001	-0.00181961			89.1139	228.479	356.459	-34.4903	274.583			-38.4019
-0.976689	-0.00181961			97.4252	89.9362	256.126	264.94	-81.251			204.719
-0.973304	-0.00171373			76.9473	64.6496	29.3761	334.034	390.067			81.8863
-0.969983	-0.00171373			86.931	87.5925	164.196	265.657	266.665			331.695
-0.966663	-0.00171373			170.974	92.3294	301.292	297.536	363.077			260.277
-0.963343	-0.00171373			65.8618	241.553	122.889	48.4611	257.327			255.429
-0.960022	-0.00169412			92.0353	295.936	-24.2785	276.518	264.813			98.8582
-0.956637	-0.00169412			63.7614	168.755	283.089	100.209	440.4			258.617
-0.953317	-0.00169412			60.0642	161.944	175.419	28.2984	2190.55			246.118
-0.949996	-0.0016549			97.2872	162.779	143.695	28.951	1455.9			355.519
-0.946676	-0.0016549			66.9873	83.2801	29.582	57.0017	422.781			258.591
-0.943356	-0.0016549			100.276	90.5272	162.738	53.921	613.762			-37.6917
-0.940019	-0.0016549			78.6111	175.266	-39.8583	340.942	360.943			278.673
-0.936699	-0.00156078			99.8395	88.4855	346.041	38.5986	360.259			257.138
-0.933362	-0.00156078			87.5106	329.775	181.912	-46.2597	342.189			269.522
-0.930026	-0.00156078			78.2634	184.815	261.427	340.086	423.764			-25.902
-0.926689	-0.0015549			74.2622	103.762	180.597	421.613	510.416			178.569
-0.923353	-0.0015549			48.5385	184.117	-26.1562	-36.7296	32.6485			71.4086
-0.920033	-0.0015549			92.0971	194.79	586.461	-33.4394	66.5264			355.781
-0.916696	-0.0015549			98.4982	170.033	164.55	157.21	398.27			186.56
-0.913359	-0.00152157			78.49	84.2116	655.727	-66.7359	153.893			92.5362
-0.90999	-0.00152157			72.3319	77.5727	260.28	338.41	467.374			475.117
-0.90667	-0.00152157			84.8667	162.306	530.146	78.1223	564.524			453.697
-0.90335	-0.00146275			81.5231	118.204	164.716	78.2456	446.486			275.727
-0.900029	-0.00146275			90.1355	94.4828	333.87	259.882	31.7922			258.016
-0.896644	-0.00146275			-36.9614	76.0192	291.729	122.75	45.4067			218.789
-0.893324	-0.00146275			54.2014	98.6222	211.098	191.508	361.837			420.564
-0.890003	-0.00143333			-31.6312	358.817	341.323	245.388	447.193			411.033
-0.886683	-0.00143333			90.5404	91.6517	616.638	2023.41	82.7442			250.6
-0.883363	-0.00143333			100.758	429.534	170.857	211.2	57.4236			-108.883
-0.879977	-0.00139608			96.0054	168.414	253.453	61.4735	631.224			273.889
-0.876657	-0.00139608			-81.9837	84.1491	501.801	50.9989	1093.81			250.21
-0.873337	-0.00139608			77.5728	178.563	285.779	338.888	-88.0387			-26.7026
-0.870016	-0.00137451			86.2855	180.482	242.655	49.0726	357.671			180.858
-0.866696	-0.00137451			78.1873	77.9745	332.431	253.281	514.84			217.767
-0.863311	-0.00137451			94.5604	84.2484	331.625	41.197	490.443			89.5171
-0.85999	-0.00137451			79.9216	169.39	159.717	44.8532	63.5271			369.617
-0.85667	-0.00135294			75.128	148.992	168.578	-35.6557	582.715			261.754
-0.85335	-0.00135294			97.2687	95.5992	426.113	478.738	67.6775			171.966
-0.850029	-0.00135294			88.7251	102.096	176.217	60.1514	97.8253			341.648
-0.846644	-0.00131373			88.5483	171.858	367.975	427.316	37.5786			278.264
-0.843324	-0.00131373			97.4172	163.908	163.415	253.979	-30.8299			353.491
-0.840003	-0.00131373			104.566	174.227	304.738	65.535	272.678			297.136
-0.836683	-0.00131373			88.8952	107.737	163.397	167.427	436.022			22.6349
-0.833363	-0.00131569			91.2756	149.249	177.679	254.897	653.527			277.845
-0.829978	-0.00131569			100.518	172.772	92.8316	42.6325	685.537			667.116
-0.826657	-0.00131569			85.5201	150.274	172.114	158.508	344.005			170.923
-0.823337	-0.00126667			79.7394	170.136	251.038	250.577	451.044			81.3341
-0.820016	-0.00126667			79.5071	185.658	170.047	-37.7829	356.213			-32.2248
-0.816696	-0.00126667			60.0532	439.027	179.22	37.3429	419.691			104.229
-0.813311	-0.00126667			86.7405	205.361	261.669	256.777	426.996			162.376
-0.80999	-0.00123137			75.0302	165.107	162.752	445.264	901.681			241.614
-0.80667	-0.00123137			70.8117	175.748	173.278	44.1347	428.516			22.9488
-0.803349	-0.00123137			90.3261	176.62	339.229	356.095	136.507			3443.65
-0.800029	-0.00117843			79.4516	81.547	334.615	35.0674	358.065			249.641
-0.796644	-0.00117843			103.627	87.2388	204.25	42.5204	28.6832			-40.3822
-0.793324	-0.00117843			83.0149	96.0798	482.916	-38.1663	579.147			99.7662
-0.790003	-0.0011451			104.211	267.074	263.385	32.9582	345.48			427.688
-0.786683	-0.0011451			86.7395	223.011	256.842	273.454	185.886			257.148
-0.783363	-0.0011451			89.3127	282.205	172.729	114.629	68.9605			195.828
-0.779977	-0.0011451			92.0146	184.95	249.877	37.486	275.891			186.93
-0.776657	-0.00113137			80.754	122.553	348.463	35.7726	154.398			250.293
-0.773353	-0.00113137			86.2592	-24.1624	161.231	339.259	719.973			249.529
-0.770033	-0.00113137			85.912	175.011	414.399	555.403	177.038			516.558
-0.766696	-0.00110588			83.9984	167.757	181.551	-54.3931	660.305			350.213
-0.763359	-0.00110588			94.3673	179.609	343.754	42.1422	34.0086			233.328
-0.760023	-0.00110588			89.7643	182.369	183.988	39.3471	547.538			330.929
-0.756686	-0.00110588			105.81	95.9618	161.667	212.811	349.385			50.6603
-0.753366	-0.00105294			86.2926	-27.5115	252.233	110.678	339.78			258.459
-0.75003	-0.00105294			100.065	93.3457	422.839	73.8179	-74.6156			254.744
-0.746693	-0.00105294			87.7358	82.3591	197.998	422.882	279.988			261.677
-0.743356	-0.00102157			28.0372	162.974	216.742	-39.0301	600.551			256.888
-0.74002	-0.00102157			70.9837	98.508	251.627	349.254	519.04			251.59
-0.7367	-0.00102157			80.7345	94.2401	262.975	-29.518	150.376			331.097
-0.733363	-0.00102157			103.594	185.346	412.905	421.547	-151.256			235.272
-0.730026	-0.00099804			87.9869	156.047	171.84	331.04	73.5132			276.651
-0.72669	-0.00099804			87.1377	97.7087	167.353	-38.7616	514.463			255.866
-0.723354	-0.00099804			99.6189	90.0911	275.638	453.477	521.021			426.495
-0.720033	-0.00097451			112.298	187.447	461.97	82.9172	529.405			26.562
-0.716664	-0.00097451			82.63	68.31	329.192	528.371	630.776			184.56
-0.713344	-0.00097451			93.3837	154.866	176.654	552.964	977.947			144.732
-0.710024	-0.00103725			94.0055	94.1435	165.686	383.203	530.883			92.3814
-0.706638	-0.00103725			74.2736	165.168	333.377	37.5642	732.92			255.427
-0.703318	-0.00103725			77.9634	160.385	175.403	-38.5337	561.045			54.5155
-0.699998	-0.00103725			102.873	93.8219	186.937	500.334	338.006			86.373
-0.696677	-0.00099804			109.007	90.6834	147.802	83.0554	530.451			-43.0533
-0.693357	-0.00099804			69.8596	199.26	240.468	-33.1146	459.749			32.2618
-0.689971	-0.00099804			70.6398	160.226	163.536	-35.3905	411.319			347.765
-0.686651	-0.0010098			140.398	77.0237	31.7394	-49.0548	97.3005			297.686
-0.683331	-0.0010098			49.0437	159.504	96.1861	47.2778	390.828			344.85
-0.680011	-0.0010098			-35.896	175.679	274.749	-48.7899	68.988			264.178
-0.67669	-0.0010098			104.545	185.089	254.656	-34.4963	64.8848			84.8803
-0.673305	-0.00103137			86.5387	157.248	339.064	-138.022	369.989			135.668
-0.669985	-0.00103137			79.4151	174.654	23.9462	340.726	364.597			25.6313
-0.666664	-0.00103137			96.9042	121.78	183.888	456.484	98.8441			216.016
-0.663344	-0.00108824			103.539	66.5968	482.073	-45.672	566.255			623.93
-0.660024	-0.00108824			92.2821	254.527	413.492	-43.4547	337.21			285.95
-0.656638	-0.00108824			-30.6712	255.22	184.704	-29.8159	389.996			281.36
-0.653318	-0.00108824			52.8748	91.6845	172.213	-46.4681	629.132			517.921
-0.649998	-0.00113922			90.8235	173.676	176.841	31.864	369.47			249.282
-0.646677	-0.00113922			75.5891	172.29	552.718	37.3485	554.19			-33.2277
-0.643357	-0.00113922			91.6904	83.8698	179.996	60.7411	304.896			290.421
-0.639971	-0.00113922			51.7269	183.56	341.526	186.239	742.126			174.638
-0.636651	-0.00113922			86.3178	90.5998	-25.4948	55.4957	433.809			241.343
-0.633331	-0.00113922			77.8603	88.2027	416.295	260.09	420.525			578.174
-0.630011	-0.0011			98.3946	182.329	28.6803	266.831	444.787			251.581
-0.62669	-0.0011			82.9334	86.2028	273.595	393.403	89.6111			30.095
-0.623305	-0.0011			71.6463	45.4483	162.945	-52.6079	409.499			335.669
-0.619985	-0.0011			83.5793	94.771	245.855	43.9167	630.705			345.554
-0.616664	-0.00111176			96.3494	176.823	38.7468	45.5959	462.229			440.01
-0.613344	-0.00111176			-74.5215	189.438	179.961	262.307	41.5529			272.812
-0.610024	-0.00111176			90.1775	82.1312	171.415	413.545	798.607			180.069
-0.606687	-0.00109412			147.177	183.658	167.827	61.9293	537.261			-127.323
-0.603367	-0.00109412			62.2372	73.9876	272.578	250.755	264.852			243.358
-0.60003	-0.00109412			96.5606	170.237	163.493	33.7409	378.912			336.25
-0.596694	-0.00109412			99.5065	82.9559	181.995	202.986	646.197			257.579
-0.593357	-0.00112353			97.199	110.235	442.933	356.943	-26.8165			352.889
-0.590021	-0.00112353			101.096	85.935	174.962	-33.7479	444.111			332.503
-0.586701	-0.00112353			100.501	88.1744	259.094	268.975	489.829			379.453
-0.583364	-0.00113922			75.6748	142.118	164.037	-40.3875	-85.1755			448.306
-0.580027	-0.00113922			98.3352	178.203	-44.2995	-54.9592	477.534			336.179
-0.576691	-0.00113922			-39.1002	71.3732	180.641	105.926	348.228			244.908
-0.573354	-0.00113922			-31.0844	254.492	243.851	-29.998	38.1205			85.8155
-0.569985	-0.00117451			81.266	168.179	176.791	552.367	-28.9955			340.789
-0.566665	-0.00117451			85.8083	95.9378	-28.1485	669.262	449.466			267.259
-0.563345	-0.00117451			61.2045	84.2345	158.357	542.073	168.33			-46.0066
-0.560025	-0.00116275			77.229	170.048	458.725	366.267	57.7845			436.568
-0.556639	-0.00116275			103.073	87.5598	170.908	47.9668	338.461			54.4873
-0.553319	-0.00116275			88.291	136.085	211.662	59.6835	673.918			-28.6383
-0.549998	-0.00116275			88.2445	174.257	415.459	-29.6092	353.894			257.106
-0.546678	-0.00119412			70.5307	157.004	429.698	-33.6016	416.618			254.315
-0.543358	-0.00119412			77.8155	91.4328	339.937	374.68	352.256			248.375
-0.539972	-0.00119412			127.573	161.322	238.299	69.1135	406.248			269.746
-0.536652	-0.00117843			74.6685	189.709	156.812	40.5605	542.615			261.83
-0.533332	-0.00117843			106.032	88.2184	266.278	459.291	396.663			86.5833
-0.530011	-0.00117843			-67.486	172.574	179.899	322.676	503.919			248.803
-0.526691	-0.00120784			82.435	103.691	92.2563	52.1789	383.705			246.802
-0.523305	-0.00120784			99.5597	166.632	250.967	258.068	355.242			339.315
-0.519985	-0.00120784			85.0096	247.829	280.009	282.267	433.16			273.463
-0.516665	-0.00120784			97.6927	102.195	349.397	-55.5499	287.529			270.605
-0.513345	-0.00118431			36.3631	155.706	261.115	37.5327	324.869			244.852
-0.510024	-0.00118431			36.2693	150.118	343.125	428.426	221.216			333.072
-0.506639	-0.00118431			110.912	282.562	173.401	133.38	826.578			-38.0543
-0.503319	-0.00119608			84.9098	386.625	334.146	76.0246	512.321			251.77
-0.499998	-0.00119608			80.2789	77.6168	164.194	89.2512	366.639			85.9849
-0.496678	-0.00119608			87.2669	96.8937	168.388	177.214	710.033			337.067
-0.493358	-0.00119608			72.6062	86.2948	258.978	36.5754	633.331			257.092
-0.489972	-0.00121569			95.2994	91.5835	174.241	534.187	427.429			246.712
-0.486652	-0.00121569			110.903	87.3766	178.593	40.4605	341.331			255.743
-0.483332	-0.00121569			104.3	184.062	291.89	-32.0561	408.03			-70.0971
-0.480011	-0.00123333			67.2978	261.302	162.093	373.091	427.732			360.257
-0.476691	-0.00123333			-49.4195	159.183	335.963	244.79	428.878			146.525
-0.473305	-0.00123333			95.631	157.611	-27.8305	63.5209	511.662			345.078
-0.469985	-0.00123333			93.1881	81.8683	185.579	234.97	437.056			358.417
-0.466665	-0.00128039			73.5755	182.879	183.275	338.338	361.426			266.793
-0.463345	-0.00128039			74.1976	169.076	-29.678	36.1631	424.552			350.743
-0.460024	-0.00128039			95.1532	103.345	254.515	44.7283	334.919			425.047
-0.456639	-0.00133137			103.594	89.1973	357.744	161.01	271.637			264.368
-0.453319	-0.00133137			69.0191	178.867	344.556	62.2816	623.991			294.206
-0.449998	-0.00133137			84.9979	131.371	230.757	-40.2363	777.064			242.747
-0.446678	-0.00132157			-32.2196	154.337	164.23	41.8262	418.002			-235.334
-0.443358	-0.00132157			97.5151	163.541	337.707	-41.5166	429.837			250.94
-0.439972	-0.00132157			28.478	170.574	340.827	-28.8283	117.196			109.932
-0.436652	-0.00132157			86.1201	81.8982	170.498	-39.5945	544.736			249.548
-0.433332	-0.00138039			-39.0256	167.694	336.543	-45.2264	526.636			421.069
-0.430012	-0.00138039			80.0017	203.713	246.966	248.051	381.885			332.971
-0.426691	-0.00138039			79.5734	162.612	426.945	85.8598	514.093			343.261
-0.423354	-0.00143529			87.1272	168.49	166.908	52.2197	365.347			256.787
-0.420034	-0.00143529			82.9036	82.3341	245.612	-34.4527	189.425			257.814
-0.416697	-0.00143529			91.6378	297.855	258.352	-40.3105	-191.387			366.081
-0.413361	-0.00143529			93.1439	78.1452	172.079	61.8817	426.869			247.43
-0.410024	-0.00151765			81.2974	94.5163	332.175	-56.34	720.388			272.041
-0.406688	-0.00151765			150.52	30.4463	178.516	42.7176	397.195			74.9392
-0.403368	-0.00151765			104.847	75.5206	380.722	-44.1393	471.423			175.521
-0.400031	-0.00161176			84.231	163.462	563.21	-30.6068	349.569			269.863
-0.396694	-0.00161176			75.0809	319.797	-37.9242	-40.5384	436.78			-26.9825
-0.393342	-0.00161176			76.5185	445.25	258.779	294.654	1023.5			287.128
-0.390021	-0.00161176			146.256	96.2541	247.067	47.3582	385.131			258.647
-0.386701	-0.00165882			-58.2004	176.075	257.164	343.353	428.637			38.095
-0.383316	-0.00165882			94.3303	520.633	200.275	236.483	29.5549			88.596
-0.379995	-0.00165882			104.95	310.169	339.529	347.953	2792.67			277.705
-0.376675	-0.00170392			105.343	76.9267	268.144	46.3874	279.844			450.506
-0.373354	-0.00170392			88.3629	264.239	226.344	45.7625	438.249			349.272
-0.370034	-0.00170392			90.1681	156.683	162.34	-42.8716	280.647			340.268
-0.366649	-0.00171176			89.4069	177.247	89.4621	59.1655	102.245			858.086
-0.363329	-0.00171176			81.7471	174.476	202.154	51.113	67.1793			304.65
-0.360008	-0.00171176			77.7052	206.787	179.301	-39.5037	367.229			266.614
-0.356688	-0.00171176			90.0564	167.323	248.779	434.119	483.153			326.601
-0.353368	-0.00173922			87.3393	165.997	173.977	35.9146	694.708			-188.496
-0.349982	-0.00173922			93.7214	89.2944	26.5007	-41.9075	415.468			197.437
-0.346662	-0.00173922			112.941	82.9363	25.7288	429.828	693.483			252.765
-0.343342	-0.00179608			89.0874	173.174	164.743	58.1118	626.446			433.798
-0.340021	-0.00179608			102.188	277.855	-33.1566	681.849	439.507			236.606
-0.336701	-0.00179608			83.4876	158.666	456.233	450.654	651.728			261.023
-0.333316	-0.00179608			87.0029	376.022	182.8	40.7309	-204.147			256.098
-0.329995	-0.00190196			91.5336	65.7268	385.134	46.9544	919.03			89.0002
-0.326675	-0.00190196			101.586	-24.6424	165.395	144.395	333.595			432.856
-0.323354	-0.00190196			92.4442	90.5603	366.49	115.998	207.898			96.3217
-0.320034	-0.00193333			88.9019	92.7671	171.287	-50.5612	45.939			268.217
-0.316649	-0.00193333			178.257	144.486	162.689	65.4663	-44.9288			253.317
-0.313329	-0.00193333			-34.2755	241.008	122.41	-29.3211	535.816			85.7307
-0.310008	-0.00193333			191.024	180.29	259.675	122.223	459.981			167.68
-0.306688	-0.00192941			97.958	-29.1825	429.348	72.8476	292.908			339.976
-0.303368	-0.00192941			92.0371	428.585	262.715	239.679	268.699			409.84
-0.299982	-0.00192941			94.686	94.9911	205.974	54.6623	266.375			238.601
-0.296662	-0.00197647			95.0045	81.3196	170.095	-49.0574	720.883			94.4516
-0.293342	-0.00197647			76.3226	83.0707	302.301	-59.8635	441.752			266.038
-0.290021	-0.00197647			84.4345	89.3832	263.362	38.6181	397.488			71.758
-0.286701	-0.00197647			96.5211	98.1205	327.932	-65.0357	62.7866			71.7008
-0.283316	-0.00200392			80.2933	174.927	268.861	45.4138	213.245			232.288
-0.280028	-0.00200392			87.4047	89.0863	338.21	52.4135	302.837			28.1859
-0.276691	-0.00200392			93.8982	93.3795	153.788	335.691	992.951			75.6591
-0.273355	-0.00204902			70.1874	91.6226	247.382	348.203	510.799			257.159
-0.270035	-0.00204902			100.614	96.3521	337.761	88.6126	368.102			343.794
-0.266698	-0.00204902			89.3865	160.129	358.534	-44.8952	630.503			179.756
-0.263361	-0.00208235			88.5894	203.266	286.725	76.08	362.938			333.372
-0.260025	-0.00208235			-45.8676	180.497	451.241	460.57	502.851			289.491
-0.256689	-0.00208235			85.8958	216.864	167.092	293.556	347.607			272.999
-0.253368	-0.00208235			-67.1974	191.717	185.608	1660.11	507.57			133.753
-0.250032	-0.00212941			82.1813	261.575	156.636	348.62	364.149			521.776
-0.246695	-0.00212941			72.934	179.115	338.104	427.632	250.388			102.814
-0.243359	-0.00212941			66.2182	94.6645	272.345	425.789	431.911			415.964
-0.240022	-0.00224902			94.8774	85.1353	245.873	557.85	525.733			261.398
-0.236702	-0.00224902			100.103	79.3834	253.839	342.041	717.1			90.2441
-0.233365	-0.00224902			70.8345	191.288	269.242	-64.5111	294.366			326.045
-0.230029	-0.00224902			74.5848	160.271	272.654	257.807	446.406			258.766
-0.226692	-0.00231569			67.4945	153.067	258.049	353.608	322.398			176.409
-0.223339	-0.00231569			80.5196	73.1632	164.663	295.5	223.479			612.097
-0.220019	-0.00231569			73.6953	309.92	281.616	-35.0373	357.478			-175.77
-0.216699	-0.00239804			56.3278	-51.2525	256.636	50.3745	72.8513			-30.2777
-0.213314	-0.00239804			86.5377	85.03	-26.6009	217.647	475.243			272.406
-0.209993	-0.00239804			72.022	168.49	248.203	32.9399	588.124			93.1109
-0.206673	-0.00239804			104.287	156.945	151.089	-31.7346	662.288			337.302
-0.203352	-0.0025098			85.2869	89.4848	81.8928	55.6713	578.781			286.969
-0.200032	-0.0025098			65.9058	46.6155	176.883	287.988	371.601			361.793
-0.196647	-0.0025098			90.0512	92.1342	251.429	-44.6516	1034.87			477.02
-0.193326	-0.0025549			85.2998	91.8122	170.208	-37.676	275.713			-28.4803
-0.190006	-0.0025549			-85.1179	94.8022	253.671	-43.7504	457.166			290.039
-0.186686	-0.0025549			32.5921	182.455	548.094	59.5411	-68.2226			263.225
-0.183366	-0.00263137			95.784	160.694	179.099	67.226	39.5208			182.349
-0.17998	-0.00263137			91.932	89.8967	251.785	34.4401	33.7129			247.218
-0.17666	-0.00263137			128.741	170.643	241.772	-49.1464	131.57			262.038
-0.173339	-0.00263137			92.9202	188.413	240.078	297.662	-58.939			335.7
-0.170019	-0.00267255			-37.0317	214.927	362.464	-52.8333	521.975			178.608
-0.166699	-0.00267255			83.9668	89.1939	251.881	249.802	305.458			373.439
-0.163314	-0.00267255			112.24	84.1202	246.47	355.085	443.412			370.965
-0.159993	-0.00270196			117.496	187.244	330.386	91.8571	262.647			81.5268
-0.156673	-0.00270196			80.6908	83.0641	180.942	422.385	62.9743			637.944
-0.153353	-0.00270196			87.6338	83.3202	432.27	468.374	-37.482			463.819
-0.150032	-0.00270196			99.3089	179.106	169.648	264.755	1214.88			70.7629
-0.146647	-0.00277843			91.8364	93.9209	167.459	334.445	540.301			230.823
-0.143327	-0.00277843			97.353	88.7348	150.528	439.305	391.093			341.574
-0.140006	-0.00277843			101.564	265.088	259.708	276.767	403.704			569.074
-0.136686	-0.00283137			89.4321	277.322	61.3658	312.92	69.2366			241.534
-0.133366	-0.00283137			87.1586	77.9037	176.24	266.925	442.106			169.017
-0.12998	-0.00283137			-35.5859	85.5713	177.757	425.974	416.604			251.523
-0.12666	-0.00283137			89.9638	261.637	266.764	57.0784	471.914			74.9053
-0.123339	-0.00293725			81.4937	176.373	283.663	379.882	486.635			262.757
-0.120019	-0.00293725			-37.0647	84.0717	288.765	210.694	377.434			214.802
-0.116699	-0.00293725			95.7213	255.215	256.091	30.5817	341.055			265.655
-0.113314	-0.00300392			92.5079	82.8645	241.354	40.322	502.904			431.715
-0.109993	-0.00300392			-39.1292	100.665	204.219	261.201	783.596			260.879
-0.106689	-0.00300392			46.1577	84.4017	166.779	473.23	256.966			276.395
-0.103369	-0.00302549			77.5337	86.1188	345.316	-46.7415	534.881			89.0681
-0.100032	-0.00302549			118.119	174.97	261.654	413.74	356.916			268.831
-0.0966957	-0.00302549			80.5443	84.4327	163.686	257.518	481.765			115.417
-0.0933592	-0.00302549			72.4625	79.8656	353.31	42.8617	411.093			351.173
-0.0900228	-0.00313529			80.4162	344.328	256.494	265.687	551.131			258.211
-0.0867026	-0.00313529			96.1806	190.502	256.239	259.122	520.244			327.455
-0.0833659	-0.00313529			86.2034	160.54	258.518	51.5906	440.868			267.368
-0.0800292	-0.00319412			105.461	167.743	256.819	-57.3229	33.2152			260.089
-0.0766928	-0.00319412			88.2202	99.8195	163.476	28.6916	417.985			243.139
-0.0733073	-0.00319412			-66.2891	282.557	176.27	477	469.233			258.889
-0.0699871	-0.00319412			94.4274	174.619	176.778	50.2497	512.027			-28.5425
-0.0666668	-0.00325294			94.8384	461.142	-27.1036	254.114	329.548			339.339
-0.0633466	-0.00325294			86.6422	81.257	266.487	61.7101	397.439			260.342
-0.0600262	-0.00325294			39.332	172.965	252.762	39.5514	411.446			266.112
-0.0566406	-0.00332941			172.091	197.167	178.773	521.167	92.046			93.5678
-0.0533204	-0.00332941			75.8648	264.273	177.235	85.9708	-29.7479			129.054
-0.0500002	-0.00332941			-40.3468	275.224	343.23	627.873	269.008			273.165
-0.04668	-0.00332941			96.412	188.178	178.854	47.3173	430.094			274.051
-0.0433595	-0.0034			106.248	83.3701	212.191	361.024	288.468			236.115
-0.039974	-0.0034			81.5164	271.944	293.587	155.016	745.308			250.77
-0.0366538	-0.0034			60.4604	179.824	259.669	297.219	538.804			222.729
-0.0333335	-0.00348824			-30.1051	242.485	338.93	74.7188	466.377			537.669
-0.0300133	-0.00348824			209.447	163.608	229.154	255.396	474.129			181.845
-0.0266929	-0.00348824			87.0552	89.2477	264.51	31.3948	-109.535			-26.3696
-0.0233073	-0.00353922			88.8735	82.5806	241.68	48.1334	101.961			236.88
-0.0199869	-0.00353922			106.278	191.23	252.634	258.121	348.367			83.1823
-0.0166667	-0.00353922			78.6285	257.1	296.872	248.833	-47.0116			22.5054
-0.0133464	-0.00353922			82.8263	175.344	255.907	351.848	368.452			344.873
-0.010026	-0.00358627			51.7523	200.827	254.418	68.3144	89.6542			382.036
-0.00664043	-0.00358627			105.807	174.299	170.325	-36.8441	548.576			220.051
-0.00332022	-0.00358627			70.6838	94.833	161.38	269.061	114.202			231.067
0	-0.0036451			98.4109	182.351	265.831	423.796	-103.13			275.694
0.00332022	-0.0036451			101.373	93.4277	173.653	36.1678	413.512			328.629
0.0103517	-0.0036451			73.5574	167.888	250.14	480.416	395.945			243.787
0.0103517	-0.0036451			78.4886	96.5027	74.4815	37.2	253.965			334.718
0.0103517	-0.0036451			46.7627	189.512	173.462	-59.4561	448.274			245.226
0.0103517	-0.0036451			178.068	355.861	269.457	68.5621	346.485			54.6163
0.0103517	-0.0036451			85.4682	174.695	23.1994	-67.9572	388.06			255.15
0.0103517	-0.0036451			84.2534	101.202	172.161	352.895	226.112			92.3129
0.0103517	0			76.6381	174.641	261.82	185.744	471.761			257.657
0.0125001	0.00117843			85.4681	215.345	192.5	413.603	337.972			327.62
0.014323	0.00117843			99.1987	88.1708	300.437	-49.5111	598.15			79.4528
0.0158205	0.00117843			72.4329	85.9909	-35.0568	438.457	601.618			261.694
0.0182292	0.00117843			69.6214	186.561	-27.4551	566.393	1063.96			257.667
0.0200522	0.00210588			173.379	86.9315	174.498	-45.1948	341.716			331.519
0.0220053	0.00210588			-58.8526	185.603	26.7915	179.706	437.766			273.417
0.0253255	0.00210588			63.0134	174.658	33.8651	88.3802	853.52			84.8797
0.0286458	0.00210588			114.078	178.249	247.539	-47.1159	465.528			343.872
0.0319662	0.00210588			-62.5223	103.926	257.458	270.43	364.508			433.551
0.0353026	0.00267255			42.7886	117.848	171.607	352.467	391.158			267.03
0.0386229	0.00267255			71.845	74.6027	355.471	-29.8731	333.116			81.7189
0.0419595	0.00267255			96.9111	77.5801	431.793	253.14	-44.8467			70.2395
0.0452962	0.0029451			74.5418	94.034	171.214	261.468	433.086			-25.0432
0.0486326	0.0029451			68.5229	186.256	354.238	41.0861	438.979			254.127
0.0519691	0.0029451			-34.1393	28.7959	26.6272	33.4179	479.596			314.893
0.0552893	0.00309412			-41.6982	181.67	167.045	-27.62	350.26			243.16
0.0586259	0.00309412			67.2387	178.388	172.492	-107.899	497.449			348.794
0.0619626	0.00309412			95.6626	108.216	361.615	506.591	566.294			519.341
0.065299	0.00309412			79.6251	180.252	43.1127	330.379	687.802			-83.0098
0.0686355	0.00316471			106.02	164.063	168.175	264.423	48.3853			74.8028
0.0719557	0.00316471			76.3489	90.3031	-31.9449	472.498	421.279			82.6269
0.0752923	0.00316471			94.758	150.113	344.459	238.95	525.737			282.262
0.078629	0.00317843			99.3037	184.545	-36.8897	-48.0797	398.14			242.992
0.0820143	0.00317843			169.526	95.0122	263.93	-58.7369	283.956			494.093
0.0853348	0.00317843			91.4354	92.0085	331.371	267.4	511.401			346.856
0.0886552	0.00317843			84.4668	103.065	288.313	-37.3342	278.647			257.447
0.0919755	0.00320784			41.3134	152.445	276.231	35.3586	377.589			273.31
0.0952957	0.00320784			158.278	95.516	259.447	263.259	371.672			257.729
0.0986812	0.00320784			77.7856	170.932	169.437	262.607	-34.9569			271.558
0.102002	0.00318039			88.6847	175.036	239.57	352.371	-71.8341			81.7487
0.105322	0.00318039			82.2425	158.728	284.374	45.0284	95.5743			46.8453
0.108642	0.00318039			95.479	103.182	168.878	-38.507	619.368			405.289
0.111962	0.00318039			86.3256	95.4118	158.661	467.736	456.344			169.262
0.115348	0.00318824			86.5277	260.306	171.539	46.1155	595.168			264.837
0.118668	0.00318824			75.2279	79.0868	163.508	-37.5799	838.224			82.4041
0.121989	0.00318824			85.6167	190.709	247.028	269.532	337.471			86.6192
0.125309	0.00312157			77.6211	90.7545	194.728	79.7593	494.072			318.401
0.128629	0.00312157			98.8911	178.108	181.974	-69.8661	73.475			85.6375
0.132015	0.00312157			73.5878	187.701	119.74	34.3431	393.222			248.405
0.135335	0.00312157			101.464	204.945	217.599	-36.7291	689.927			286.452
0.138655	0.00312157			82.2415	108.257	268.119	85.415	580.544			344.848
0.141976	0.00312157			45.6093	173.411	256.485	-37.2434	513.572			261.747
0.145296	0.00312157			48.7712	91.3964	254.542	52.9032	808.062			259.113
0.148681	0.00311569			86.9739	180.176	110.439	431.003	483.963			327.711
0.152002	0.00311569			89.8475	286.151	-32.6586	250.094	434.734			286.976
0.155322	0.00311569			66.1071	98.9655	-29.8938	52.7129	661.47			179.076
0.158642	0.00313529			90.613	148.709	157.307	245.085	512.119			306.639
0.161963	0.00313529			95.6449	186.222	52.5649	56.3902	463.417			263.921
0.165348	0.00313529			91.7198	167.143	256.716	-27.9687	769.617			341.626
0.168669	0.00313529			64.2376	104.272	266.478	-67.7077	194.247			274.49
0.171989	0.0031549			130.284	168.688	254.699	52.5579	383.466			341.846
0.175309	0.0031549			82.5605	161.382	183.157	-43.3569	465.546			267.126
0.178629	0.0031549			39.5724	116.383	-31.2153	42.5716	450.803			-22.4388
0.182015	0.00318431			83.9505	170.871	253.969	-59.0976	573.043			263.911
0.185335	0.00318431			83.429	167.634	255.061	31.2638	607.165			253.33
0.188656	0.00318431			69.9865	167.929	167.044	57.2314	271.987			429.063
0.191976	0.00318431			118.567	79.9737	181.822	49.7584	696.369			89.2895
0.195296	0.00319608			90.2645	79.3947	458.624	101.135	608.701			254.693
0.198682	0.00319608			85.2419	137.237	164.473	348.655	588.401			171.033
0.202002	0.00319608			41.3082	192.251	379.151	350.808	630.719			277.624
0.205322	0.00325294			80.0894	171.504	567.005	76.6395	425.151			333.985
0.208642	0.00325294			80.8996	174.107	411.312	31.7135	582.214			50.9755
0.211963	0.00325294			88.2644	106.513	175.468	161.797	529.869			250.015
0.215348	0.0032902			94.1004	91.9311	285.957	164.262	76.385			79.1883
0.218669	0.0032902			99.7912	93.1722	174.666	179.624	440.336			183.934
0.221989	0.0032902			96.8603	83.4131	346.476	83.9786	532.721			230.71
0.225309	0.0032902			84.9134	142.737	171.086	-51.0455	400.855			177.783
0.228629	0.00332157			93.8563	181.225	271.845	-31.8483	429.984			241.021
0.232015	0.00332157			36.924	255.741	257.987	313.926	616.827			349.723
0.235335	0.00332157			89.2612	364.576	162.137	541.89	253.423			269.704
0.238656	0.00337843			93.6066	100.151	176.699	249.529	495.257			343.07
0.241976	0.00337843			93.5126	94.8451	248.123	366.772	533.839			342.865
0.245296	0.00337843			58.005	78.0769	271.258	491.789	426.819			333.142
0.248682	0.00337843			241.652	94.141	-28.9714	267.98	430.929			174.951
0.252002	0.00345294			80.3588	178.887	254.823	-147.831	404.376			54.3334
0.255322	0.00345294			128.824	184.112	325.483	252.945	620.958			265.714
0.258642	0.00345294			92.3152	169.766	198.363	-41.7783	-60.5764			60.114
0.261963	0.00353529			-41.0758	95.8108	27.981	434.642	518.911			355.277
0.265348	0.00353529			80.3221	172.175	245.52	438.932	68.9445			288.127
0.268669	0.00353529			92.678	170.998	335.868	-31.274	217.08			165.109
0.271989	0.00353529			95.5612	176.192	185.447	351.84	274.11			360.812
0.275309	0.00361961			88.8477	73.4624	176.704	195.557	356.63			160.161
0.278629	0.00361961			108.637	90.3465	167.97	631.374	340.266			179.683
0.282015	0.00361961			27.4611	167.25	178.264	56.2775	705.105			252.718
0.285335	0.00374706			30.1731	251.647	254.733	376.313	1108.33			420.012
0.288656	0.00374706			85.3296	266.67	22.5519	152.044	477.17			419.318
0.291976	0.00374706			73.7542	147.276	265.909	1178.18	358.779			-34.7515
0.295296	0.00384706			73.7048	197.918	173.388	263.22	326.852			813.246
0.298681	0.00384706			82.2618	87.1082	171.457	40.3617	561.826			362.436
0.302002	0.00384706			94.2225	96.1857	516.989	373.901	389.101			350.403
0.305322	0.00384706			35.0275	173.951	35.0437	552.473	521.624			246.48
0.308642	0.00400196			80.6633	87.0222	350.758	-53.826	160.028			597.291
0.311963	0.00400196			88.9188	162.87	172.869	279.313	436.212			249.312
0.315348	0.00400196			76.6734	89.1576	349.647	257.643	561.541			282.654
0.318669	0.00421373			36.5072	275.687	243.596	405.375	436.114			251.649
0.321989	0.00421373			-45.4428	82.4219	181.52	344.035	688.37			241.287
0.325309	0.00421373			99.6258	218.658	162.206	125.36	219.449			271.561
0.328629	0.00421373			64.9415	166.625	-26.3945	43.0758	181.641			341.538
0.332015	0.00441373			95.6169	85.307	-26.2788	344.775	550.601			254.926
0.335335	0.00441373			81.8671	85.2523	164.171	-48.2031	345.304			250.369
0.338656	0.00441373			84.8407	261.026	441.686	-39.9851	665.4			29.776
0.341976	0.00462157			90.4165	268.347	197.988	-45.1854	36.1968			-28.5867
0.345296	0.00462157			86.0065	178.786	22.8984	40.1698	-126.419			257.635
0.348682	0.00462157			71.3065	89.1325	174.038	243.764	436.217			408.578
0.352002	0.00484902			79.4094	87.2588	274.251	506.505	-120.489			250.913
0.355322	0.00484902			-34.7398	182.758	198.554	34.6056	673.058			907.489
0.358643	0.00484902			93.996	159.481	547.255	55.1457	701.917			254.041
0.361963	0.00484902			83.0253	164.358	181.638	31.5371	466.027			264.139
0.365348	0.00501569			85.6255	178.141	238.858	-30.9448	261.055			252.154
0.368669	0.00501569			77.538	97.9931	255.425	355.367	443.867			361.301
0.371989	0.00501569			99.2857	157.77	257.474	37.3085	85.5348			320.142
0.375293	0.00501569			101.156	94.8925	368.151	381.63	701.227			262.514
0.37863	0.00515686			83.3236	91.4347	172.061	638.749	508.959			27.9153
0.381966	0.00515686			87.8815	164.151	120.364	-39.8588	533.876			34.5646
0.385303	0.00515686			105.307	267.079	199.976	517.349	-48.2023			245.978
0.388623	0.00519608			91.131	357.565	325.746	76.4074	527.809			256.868
0.391959	0.00519608			90.5833	172.166	253.992	-52.2265	448.804			78.4056
0.395296	0.00519608			80.6215	239.583	260.908	264.628	514.621			44.2668
0.398633	0.00519608			-35.5719	85.552	47.8526	438.7	1625.41			248.667
0.401969	0.00522353			94.6623	86.635	173.01	280.944	48.5533			414.987
0.405289	0.00522353			87.273	68.345	-29.5534	87.9332	460.065			343.953
0.408658	0.00522353			91.1094	146.423	24.2823	-32.3805	426.491			84.7349
0.411978	0.00523922			-70.6435	85.3854	26.9089	371.055	357.054			265.137
0.415299	0.00523922			92.5148	78.2041	261.004	-39.4215	463.975			257.397
0.418684	0.00523922			87.109	166.164	169.009	415.701	344.988			318.376
0.422005	0.00522941			89.0916	171.164	171.253	498.094	817.409			91.6853
0.425325	0.00522941			78.7526	176.697	117.419	274.693	482.869			252.412
0.428645	0.00522941			98.7964	79.2136	249.098	40.3296	402.451			414.857
0.431966	0.00522941			85.1203	270.63	177.351	47.5503	31.8324			685.155
0.435351	0.0051902			91.2393	99.2237	230.529	-45.7123	378.286			496.061
0.438671	0.0051902			79.5718	90.6502	256.71	29.5212	412.997			418.667
0.441992	0.0051902			74.7239	83.2425	264.094	33.5738	446.31			346.585
0.445312	0.00507647			72.9375	217.5	342.481	117.191	343.485			256.614
0.448632	0.00507647			85.0595	177.553	263.096	-50.0492	130.185			264.788
0.452018	0.00507647			79.6573	161.975	167.913	40.0935	500.496			341.879
0.455338	0.00507647			103.773	80.515	164.95	38.1707	355.409			88.2086
0.458658	0.00487451			-32.7933	174.123	269.052	250.728	1420.22			265.645
0.461978	0.00487451			87.0435	160.341	167.911	364.972	481.133			282.633
0.465299	0.00487451			96.8996	173.242	-33.3476	-52.1236	522.328			-24.2598
0.468684	0.00450784			94.0956	262.136	254.276	243.328	247.007			336.298
0.472005	0.00450784			64.1439	88.0314	519.609	447.806	346.272			348.109
0.475325	0.00450784			100.236	193.206	168.268	295.923	506.737			672.499
0.478645	0.00396471			80.7816	78.6253	166.286	35.7629	117.95			85.3155
0.481966	0.00396471			99.5664	83.8489	243.33	207.346	262.432			28.8842
0.485351	0.00396471			125.46	73.5627	154.45	361.783	603.068			330.784
0.488672	0.00396471			98.807	94.0112	246.124	375.768	346.682			133.027
0.491992	0.0031902			102.535	89.961	178.01	339.201	-63.3402			88.6593
0.495312	0.0031902			81.5497	78.5776	184.125	78.581	93.0489			86.8585
0.498632	0.0031902			98.2451	181.181	264.371	-41.8811	382.774			185.01
0.502018	0.0031902			99.4828	186.354	260.842	259.319	-38.6033			258.283
0.505338	0.00229804			85.9781	85.1126	539.722	276.248	-25.8131			288.119
0.508658	0.00229804			53.008	170.619	228.09	-33.5039	29.122			96.3822
0.511979	0.00229804			79.3902	285.597	166.436	31.3438	336.687			83.1068
0.515299	0.00128039			177.899	173.085	248.114	341.71	37.1944			103.091
0.518685	0.00128039			151.607	74.2769	272.418	474.604	457.964			337.518
0.522005	0.00128039			97.3113	342.577	136.667	394.649	301.785			256.075
0.525325	0.00023922			88.8716	79.0107	420.29	300.396	470.464			185.903
0.528645	0.00023922			146.303	258.147	321.407	633.856	435.077			324.352
0.531966	0.00023922			69.2309	88.1452	-106.593	259.204	85.0636			349.422
0.535302	0.00023922			262.985	164.895	273.053	246.116	377.333			258.354
0.538623	-0.00080588			76.7515	102.474	184.564	355.323	350.115			254.222
0.541959	-0.00080588			85.7082	257.837	166.846	256.634	448.654			326.992
0.545296	-0.00080588			93.0211	170.211	173.826	47.1738	292.694			274.594
0.548632	-0.00183137			77.1388	174.476	572.304	395.337	458.91			80.6761
0.551969	-0.00183137			-25.5489	83.1159	-33.113	422.04	430.72			-36.0632
0.555289	-0.00183137			78.7548	94.8509	175.057	349.823	296.49			33.3903
0.558626	-0.00183137			88.5585	179.602	357.177	515.275	353.546			310.109
0.561962	-0.00278431			78.6361	75.5219	253.807	443.832	27.5949			369.635
0.565299	-0.00278431			93.8084	83.5858	251.454	-36.3954	455.404			288.091
0.568668	-0.00278431			72.8059	92.4505	171.759	371.788	424.539			29.6658
0.571988	-0.00362941			65.1085	185.994	255.214	280.683	447.269			84.6348
0.575308	-0.00362941			-45.7515	185.219	165.652	69.6845	256.318			229.61
0.578629	-0.00362941			98.8755	186.29	259.74	246.599	480.847			256.487
0.582014	-0.00439804			80.9684	134.989	255.917	260.002	522.172			245.195
0.585335	-0.00439804			81.9978	93.5594	147.355	-48.8492	608.853			87.4435
0.588655	-0.00439804			84.2126	102.567	245.4	457.034	68.4101			425.617
0.591975	-0.00439804			87.9482	162.244	160.348	412.784	305.625			-47.1669
0.595295	-0.00511569			87.34	173.739	-48.4304	547.774	82.0465			-23.4393
0.598681	-0.00511569			72.6618	192.749	254.094	372.777	251.099			44.8901
0.602001	-0.00511569			69.6879	99.9014	264.907	423.694	95.6364			259.506
0.605321	-0.00567647			-33.6332	190.77	330.391	101.468	1148.64			364.593
0.608642	-0.00567647			84.6318	186.928	169.446	345.229	386.394			81.4042
0.611962	-0.00567647			101.913	91.4967	179.658	-41.58	473.909			273.235
0.615347	-0.00567647			91.9236	96.9229	347.401	-30.7361	134.149			273.519
0.618668	-0.00611765			86.4015	84.7883	251.251	242.695	-88.5612			72.5761
0.621988	-0.00611765			102.097	172.523	247.993	974.672	447.318			263.032
0.625308	-0.00611765			92.8131	268.543	142.453	359.032	555.741			34.8737
0.628628	-0.00645686			77.2917	167.21	519.695	439.758	510.981			434.947
0.632014	-0.00645686			80.4928	101.588	169.741	492.354	-31.7227			85.861
0.635334	-0.00645686			90.0378	184.389	-71.9076	-42.2913	353.837			348.688
0.638655	-0.00667451			82.256	258.152	162.774	-30.2538	522.426			332.8
0.641975	-0.00667451			84.0343	158.098	-26.5933	264.131	367.612			405.308
0.645295	-0.00667451			89.2842	162.314	174.285	-31.8831	534.289			247.892
0.648681	-0.00667451			-29.5499	97.5362	362.919	415.093	357.471			250.173
0.652001	-0.00675294			-38.3921	101.876	51.1392	-37.9809	184.95			232.605
0.655321	-0.00675294			105.577	74.7263	25.2957	61.7785	694.918			250.306
0.658642	-0.00675294			51.4552	89.4296	349.122	362.319	82.6648			180.914
0.661962	-0.00668235			110.384	177.008	21.3268	441.03	567.66			81.1096
0.665347	-0.00668235			93.2176	76.056	23.8369	30.4572	366.637			334.952
0.668668	-0.00668235			84.5821	188.031	179.029	-32.3755	460.441			408.402
0.671988	-0.00668235			91.1223	352.919	241.034	38.4583	165.775			87.0629
0.675308	-0.00661176			87.4354	302.076	246.386	218.924	707.499			353.378
0.678629	-0.00661176			89.6795	175.667	325.022	368.698	310.098			125.38
0.682014	-0.00661176			36.9354	90.1805	260.839	432.006	409.097			44.3612
0.685335	-0.00650784			82.7171	84.9754	348.683	523.855	418.034			110.97
0.688655	-0.00650784			93.4217	93.0916	370.853	215.954	391.907			92.5223
0.691975	-0.00650784			71.0672	269.54	259.917	252.053	264.792			-26.1496
0.695295	-0.00650784			100.103	174.611	342.523	46.4172	307.554			416.788
0.698632	-0.00631569			67.3457	183.872	-28.8991	-34.595	-90.3248			-129.229
0.701968	-0.00631569			91.4182	248.893	150.24	71.327	433.732			245.921
0.705288	-0.00631569			49.4322	79.3117	172.861	433.564	729.611			263.542
0.708625	-0.00558039			67.0258	246.578	205	-43.0503	752.083			261.784
0.711962	-0.00558039			157.19	167.839	379.597	260.14	738.176			310.331
0.715298	-0.00558039			51.206	64.4389	260.145	256.026	360.755			302.711
0.718635	-0.00558039			94.9263	107.499	-53.0093	274.788	276.336			50.3343
0.721955	0.00041176			72.1544	273.732	220.942	333.125	579.302			-26.6511
0.72534	0.00041176			48.8546	163.624	171.308	287.676	258.947			84.8036
0.72866	0.00041176			86.8396	68.5834	250.097	342.904	360.999			370.654
0.731981	0.00519804			92.8411	92.3	265.78	334.189	234.118			98.3135
0.735301	0.00519804			92.5449	83.1881	328.497	848.119	398.673			255.459
0.738621	0.00519804			80.4293	260.095	401.639	268.326	581.175			62.6906
0.742007	0.00781765			66.5366	82.9179	-24.3936	406.865	338.884			250.488
0.745327	0.00781765			94.6713	179.79	259.324	-42.4313	76.9894			351.851
0.748647	0.00781765			88.9761	81.0356	270.214	30.8264	683.337			159.717
0.751968	0.00781765			81.6022	168.035	98.5133	255.866	491.025			497.435
0.755288	0.00930196			99.3897	93.5816	551.044	-44.0265	272.78			263.683
0.758673	0.00930196			93.76	89.7086	294.872	254.771	536.259			238.708
0.761994	0.00930196			80.9424	172.748	334.137	-35.9911	532.35			262.529
0.765314	0.00958824			86.7525	172.829	328.947	-35.7078	337.372			92.8643
0.768635	0.00958824			99.6531	177.236	253.833	36.6109	346.823			246.012
0.771955	0.00958824			100.553	99.1269	169.874	31.0418	360.715			-25.5386
0.77534	0.00958824			104.33	81.4849	252.571	475.751	517.576			266.226
0.77866	0.0101078			78.2877	98.1468	176.295	368.099	342.149			481.019
0.781981	0.0101078			87.5273	181.615	185.089	52.6997	555.016			317.969
0.785301	0.0101078			81.1264	98.1023	165.956	353.676	-69.5042			-38.4595
0.788621	0.010751			-39.4238	272.639	280.531	494.943	624.563			269.19
0.792007	0.010751			-57.2259	196.439	266.178	432.26	-199.63			415.073
0.795327	0.010751			88.7118	250.052	277.783	29.2637	458.675			75.4617
0.798647	0.010751			95.0203	99.5321	270.517	333.572	447.713			323.544
0.801968	0.0115706			99.9769	127.569	275.789	32.772	-84.8426			277.366
0.805288	0.0115706			184.27	152.966	253.451	290.912	388.447			267.387
0.808674	0.0115706			84.8518	181.087	381.958	448.177	442.348			244.208
0.811994	0.0115843			99.8883	97.7393	170.649	514.039	382.738			259.171
0.815314	0.0115843			89.1821	170.395	172.678	-30.6615	920.542			252.78
0.818635	0.0115843			-39.4062	166.83	170.365	272.88	49.5041			20.7029
0.821955	0.0115843			83.6556	363.224	174.7	336.062	-55.3041			75.7808
0.82534	0.0113902			88.0616	212.286	256.378	431.546	842.336			338.854
0.82866	0.0113902			63.1373	97.6503	269.679	576.542	268.981			35.5708
0.831981	0.0113902			31.7617	175.945	156.937	166.953	471.901			265.8
0.835301	0.010651			93.5795	90.7264	253.64	424.242	583.906			314.755
0.838622	0.010651			71.1301	78.0683	258.031	516.329	71.4956			241.875
0.842007	0.010651			98.0462	178.33	458.16	34.5168	524.249			27.6567
0.845327	0.00978431			93.4906	84.3754	170.049	-39.7537	620.427			356.69
0.848648	0.00978431			43.1851	252.667	224.741	271.237	342.052			88.2119
0.851968	0.00978431			-34.0964	181.657	217.681	361.357	425.147			260.022
0.855288	0.00978431			57.5106	233.737	338.128	425.921	432.77			278.658
0.858674	0.00866275			73.095	172.679	275.785	272.003	421.178			342.791
0.861994	0.00866275			81.4963	175.577	252.944	370.356	-58.7784			86.4677
0.865314	0.00866275			95.5298	73.5984	168.997	518.805	375.892			263.452
0.868635	0.00748824			104.365	168.118	375.657	-41.4952	346.825			254.576
0.871955	0.00748824			70.7627	181.808	253.286	450.069	589.873			-37.3411
0.87534	0.00748824			83.6659	185.11	174.032	421.29	87.8701			247.793
0.87866	0.00748824			85.025	94.7846	342.539	30.5028	1567.18			337.457
0.881981	0.00644706			84.8737	117.58	321.349	346.056	36.139			446.283
0.885301	0.00644706			96.319	90.2862	290.612	-37.6873	384.367			329.259
0.888621	0.00644706			-40.7448	183.02	168.297	240.933	522.214			243.358
0.891958	0.00546863			86.7423	183.832	180.382	331.97	673.04			259.49
0.895295	0.00546863			77.2589	80.7692	145.161	34.7679	2517.16			288.712
0.898631	0.00546863			80.2233	266.061	173.103	776.116	367.925			306.364
0.901968	0.00546863			81.2796	186.523	255.68	399.957	861.419			243.206
0.905288	0.00467451			85.083	77.8693	-27.4183	280.752	560.465			273.564
0.908624	0.00467451			81.2496	86.256	253.221	70.8369	598.03			183.242
0.911961	0.00467451			88.9714	130.514	181.054	38.1059	358.562			261.862
0.915314	0.00392745			96.2508	152.347	324.007	331.737	406.226			-42.2925
0.918634	0.00392745			84.9213	93.5429	299.781	274.06	541.445			666.764
0.921955	0.00392745			101.647	179.908	205.405	305.829	177.137			338.603
0.92534	0.00392745			85.4198	185.28	518.175	77.2439	493.564			266.394
0.92866	0.00320392			68.808	145.467	350.2	240.766	776.4			-31.3495
0.931981	0.00320392			84.9168	274.367	250.816	273.585	296.925			251.727
0.935301	0.00320392			79.4526	100.439	323.21	347.491	536.747			85.204
0.938621	0.00253137			63.2166	87.4555	354.462	358.152	252.916			343.826
0.942007	0.00253137			103.712	83.4389	266.329	-38.9007	330.149			327.583
0.945327	0.00253137			88.2822	245.063	371.674	378.347	284.324			348.313
0.948647	0.00196471			105.37	178.479	158.75	-40.0258	454.508			282.655
0.951968	0.00196471			55.4439	164.632	431.657	-39.633	419.333			31.0105
0.955288	0.00196471			82.2663	245.615	457.132	289.945	457.804			359.459
0.958673	0.00196471			87.5007	180.693	-31.1074	-39.2664	362.693			260.347
0.961993	0.00136078			92.6549	86.9176	281.234	280.733	629.172			336.152
0.965314	0.00136078			87.6036	-123.449	172.7	-41.8565	447.861			-31.8913
0.968634	0.00136078			75.2666	163.888	244.416	829.026	492.46			96.3508
0.971955	0.00078824			87.7937	271.509	187.637	557.202	343.04			42.5881
0.97534	0.00078824			84.3499	347.477	268.656	256.001	38.6464			327.149
0.97866	0.00078824			88.1499	180.438	168.763	283.853	613.629			88.0312
0.981981	0.00078824			99.16	181.635	253.737	-28.5662	469.541			334.99
0.985301	0.00027843			78.1037	87.7638	324.816	229.686	438.375			345.13
0.988621	0.00027843			88.789	159.895	316.176	679.879	501.975			238.385
0.992007	0.00027843			91.5488	182.569	353.802	30.799	351.994			-37.1883
0.995327	-0.00017059			84.096	87.8148	167.912	-111.222	385.246			277.379
0.998647	-0.00017059			85.1561	145.46	270.408	76.8239	334.784			163.129
1.00197	-0.00017059			78.9126	178.268	167.91	134.86	355.832			-130.705
1.00529	-0.00017059			74.7425	87.4528	256.434	63.4197	435.262			90.1049
1.00867	-0.00063333			89.7144	96.1012	284.64	37.2648	350.711			255.774
1.01199	-0.00063333			81.585	101.229	48.0763	437.491	589.383			349.245
1.01531	-0.00063333			81.0908	52.1815	190.649	354.666	345.563			345.797
1.01863	-0.00109216			85.7177	99.046	262.767	-144.66	58.4219			165.551
1.02195	-0.00109216			82.563	127.468	257.472	257.784	840.338			66.3553
1.02534	-0.00109216			83.7351	92.8981	44.4829	486.594	1128.85			88.7972
1.02866	-0.00151176			40.3103	94.2184	244.375	184.8	479.975			183.878
1.03198	-0.00151176			101.972	174.47	453.455	181.312	345.933			228.382
1.0353	-0.00151176			-42.6342	287.193	421.253	324.785	483.793			87.1062
1.03862	-0.00151176			90.6511	179.346	32.4367	504.653	520.132			47.8877
1.04196	-0.00184118			93.659	274.69	170.376	320.236	35.1208			434.815
1.04529	-0.00184118			89.9016	94.7879	257.16	357.022	470.039			360.543
1.04863	-0.00184118			76.7208	148.998	431.251	340.203	1078.16			189.721
1.05197	-0.00225294			80.9723	177.917	244.352	43.6846	187.391			251.538
1.05529	-0.00225294			84.0274	158.268	23.8659	378.978	445.509			266.849
1.05862	-0.00225294			88.37	102.888	139.862	36.9049	412.964			263.653
1.06196	-0.00225294			86.8867	201.991	355.015	258.675	-61.3764			243.816
1.0653	-0.0025902			83.9049	545.1	161.46	589.414	151.278			421.798
1.06863	-0.0025902			98.0047	141.326	170.886	-41.1371	74.1222			74.8485
1.07195	-0.0025902			104.058	92.2726	249.046	60.7851	354.675			157.707
1.07531	-0.00290784			85.2702	178.412	269.11	583.361	381.423			345.694
1.07863	-0.00290784			58.772	80.887	166.462	429.26	423.699			63.3042
1.08201	-0.00290784			92.0549	82.3371	328.688	544.42	624.002			-26.7673
1.08533	-0.00290784			99.7177	106.008	495.625	185.348	389.192			99.6303
1.08865	-0.00323333			94.1725	348.442	277.065	356.269	100.328			64.1079
1.09197	-0.00323333			95.5296	86.3059	191.771	47.8242	848.721			347.887
1.09529	-0.00323333			94.5906	83.3728	120.362	285.817	116.606			248.903
1.09868	-0.00343529			84.2751	84.2716	168.226	262.164	88.1269			422.173
1.102	-0.00343529			94.0236	79.1355	101.22	275.701	346.193			-40.9331
1.10532	-0.00343529			98.7801	177.84	428.128	61.7618	441.018			44.5074
1.10864	-0.00343529			57.2998	173.549	423.612	350.718	71.618			161.694
1.11196	-0.00365686			76.2152	84.4772	51.2821	570.846	407.478			-28.3157
1.11535	-0.00365686			91.0456	177.206	336.879	173.785	677.196			335.961
1.11867	-0.00365686			64.5776	169.187	164.469	180.339	367.225			259.137
1.12199	-0.0038451			76.7813	88.2517	261.085	115.746	496.184			253.323
1.12531	-0.0038451			68.1312	90.4559	-97.7061	262.996	325.304			344.023
1.12863	-0.0038451			98.1559	166.65	513.44	420.132	689.604			252.972
1.13201	-0.00403726			97.1638	98.845	95.7225	276.002	451.98			446.694
1.13533	-0.00403726			65.9628	157.432	254.46	249.376	376.716			358.219
1.13865	-0.00403726			73.7824	83.6347	256.62	43.1023	342.2			87.8633
1.14197	-0.00403726			69.6866	100.729	252.469	-142.584	332.098			348.009
1.14529	-0.00421765			91.002	322.306	250.021	403.787	330.369			260.122
1.14868	-0.00421765			86.8602	163.411	166.788	524.102	554.692			275.619
1.152	-0.00421765			88.1242	77.2145	295.722	500.785	424.339			189.307
1.15532	-0.00443922			84.1838	82.933	525.798	139.302	36.3505			-34.3699
1.15864	-0.00443922			102.153	177.964	175.627	-39.8922	423.67			496.806
1.16196	-0.00443922			95.5658	101.228	339.894	347.603	425.686			178.373
1.16534	-0.00443922			92.1691	88.3595	243.687	491.355	693.686			259.535
1.16866	-0.00460784			108.02	139.355	175.758	275.935	514.299			275.69
1.17199	-0.00460784			96.9118	181.146	166.672	259.812	460.359			258.397
1.17531	-0.00460784			75.5044	293.256	181.475	323.559	-135.322			244.163
1.17863	-0.00479608			79.713	93.4624	266.223	301.948	375.064			103.453
1.18201	-0.00479608			84.5645	180.376	183.019	270.072	235.88			244.151
1.18533	-0.00479608			95.4939	100.651	259.589	382.23	349.233			262.793
1.18865	-0.00479608			77.1075	163.694	252.45	-45.9792	676.922			343.932
1.19197	-0.00500588			100.62	174.421	25.5514	529.945	693.574			265.166
1.19529	-0.00500588			-41.1969	90.267	-52.0881	243.542	383.263			273.766
1.19863	-0.00500588			93.1719	218.461	269.378	458.127	336.515			80.2978
1.20197	-0.00518235			90.4466	180.016	176.196	427.289	427.294			327.977
1.20529	-0.00518235			105.096	89.4116	247.446	273.532	543.612			356.246
1.20862	-0.00518235			74.5199	148.343	292.374	355.648	520.233			241.518
1.21196	-0.00537451			90.4192	195.543	420.452	467.575	383.237			249.816
1.2153	-0.00537451			68.8078	191.054	261.055	683.455	354.351			93.4942
1.21863	-0.00537451			101.489	162.471	334.073	373.257	553.655			89.8229
1.22195	-0.00537451			109.601	172.824	167.695	330.995	377.697			328.624
1.22529	-0.00550784			92.5083	177.279	253.299	48.9398	390.305			275.814
1.22867	-0.00550784			84.91	35.1586	169.313	289.777	354.417			280.707
1.232	-0.00550784			103.294	182.528	290.631	31.8796	289.24			255.909
1.23532	-0.00567059			148.618	166.917	332.64	350.574	116.335			337.193
1.23864	-0.00567059			88.9238	67.7411	192.318	43.7027	646.224			341.88
1.24196	-0.00567059			104.908	84.3884	498.004	467.781	102.622			252.657
1.24534	-0.00587059			94.2309	71.4042	295.722	352.156	424.583			594.803
1.24866	-0.00587059			119.583	157.599	491.356	30.9427	620.409			34.0383
1.25198	-0.00587059			86.1187	176.95	251.408	521.722	451.65			250.793
1.2553	-0.00587059			89.0011	91.1527	261.607	36.6159	357.126			44.8127
1.25862	-0.00602353			84.9126	176.777	254.301	36.9864	480.438			261.276
1.26201	-0.00602353			66.4948	85.1334	178.946	-35.705	474.289			399.647
1.26533	-0.00602353			86.2328	83.8522	339.473	40.6157	449.126			351.528
1.26865	-0.00602353			-27.1163	176.445	420.223	-42.1105	104.455			-118.909
1.27197	-0.00619412			72.1939	94.0857	342.116	502.245	542.583			226.808
1.27529	-0.00619412			81.5365	177.653	238.271	-50.2746	328.709			252.571
1.27867	-0.00619412			91.6861	81.1126	269.785	39.4139	349.374			284.837
1.28199	-0.00634706			86.9871	191.085	-23.4892	41.5944	351.275			281.892
1.28531	-0.00634706			104.113	261.137	162.467	38.0674	363.911			400.617
1.28863	-0.00634706			87.9613	84.7204	465.106	295.322	1063.83			258.619
1.29195	-0.00648235			85.1811	90.7305	38.2771	-65.8283	-38.606			394.275
1.29534	-0.00648235			86.2354	27.8551	188.46	345.089	601.002			244.867
1.29866	-0.00648235			52.9822	93.436	177.134	262.795	595.338			335.035
1.30198	-0.00648235			48.2719	151.341	170.561	-79.8895	271.139			26.9433
1.3053	-0.00661373			87.1959	167.767	30.7053	258.374	520.564			448.217
1.30862	-0.00661373			58.8452	256.182	183.953	337.223	102.173			269.767
1.31201	-0.00661373			50.0758	180.461	403.587	426.99	1038.55			231.932
1.31533	-0.00675686			90.0308	184.818	50.4924	289.146	411.955			87.8916
1.31865	-0.00675686			100.737	73.8896	166.278	-77.91	457.339			320.786
1.32197	-0.00675686			86.4565	168.72	177.021	85.342	229.083			432.819
1.32529	-0.00675686			83.3219	81.4845	266.433	341.997	515.553			351.237
1.32867	-0.00692353			77.3717	181.48	-48.5645	255.243	359.089			327.167
1.33199	-0.00692353			78.6371	251.534	254.483	85.104	295.417			76.2635
1.33531	-0.00692353			-57.3535	89.1191	265.271	551.529	248.952			242.664
1.33863	-0.00704706			88.4126	188.858	264.071	-33.0919	420.225			82.294
1.34195	-0.00704706			78.0172	177.221	258.531	50.0368	522.679			166.472
1.34534	-0.00704706			90.5221	160.883	428.535	272.51	416.127			261.576
1.34866	-0.00704706			80.3866	86.7217	286.61	182.507	362.117			278.583
1.35198	-0.00718235			93.1657	182.038	36.5925	-39.7401	651.641			262.242
1.3553	-0.00718235			42.8562	164.202	-24.828	407.104	357.561			334.744
1.35862	-0.00718235			90.0523	142.056	242.074	155.338	342.93			80.5688
1.36201	-0.00735882			89.6543	89.3811	156.836	84.8603	362.879			85.5106
1.36533	-0.00735882			87.3606	190.42	343.03	32.7827	35.8425			256.071
1.36865	-0.00735882			95.394	95.8065	379.628	362.401	634.331			77.3204
1.37197	-0.00750392			87.9792	354.393	293.17	-40.6521	849.395			27.3915
1.37529	-0.00750392			100.142	167.196	249.697	443.46	318.849			182.327
1.37862	-0.00750392			88.2077	104.156	340.255	108.114	49.5191			-56.3882
1.38196	-0.00750392			82.8074	260.38	343.392	497.539	-35.2399			259.486
1.3853	-0.00761765			88.8779	87.1066	24.2043	37.2816	502.634			83.9644
1.38862	-0.00761765			55.0499	96.6808	205.976	-67.6332	425.721			459.738
1.39195	-0.00761765			86.7698	90.0315	364.49	52.5818	638.1			339.241
1.39529	-0.00771765			36.5154	94.1523	260.511	676.254	417.849			263.408
1.39863	-0.00771765			94.3738	166.514	170.412	34.0924	548.835			100.639
1.40196	-0.00771765			80.8358	78.6621	247.393	70.5516	214.73			84.6545
1.40528	-0.00771765			87.3732	91.7262	73.4519	-37.0684	364.257			-25.6545
1.40867	-0.00787647			91.2768	262.32	250.668	276.464	421.547			275.13
1.41199	-0.00787647			105.3	159.669	121.964	176.675	293.75			113.932
1.41531	-0.00787647			73.9671	90.0811	181.095	438.815	410.557			174.036
1.41863	-0.00801961			94.7066	87.0341	169.887	350.574	525.973			-34.2087
1.42195	-0.00801961			91.7037	288.777	180.917	-44.3991	36.9854			-58.2415
1.42534	-0.00801961			80.8257	191.341	56.5478	257.225	394.735			272.056
1.42866	-0.00812941			93.7881	178.675	-22.8131	47.1604	-162.696			25.1421
1.43198	-0.00812941			91.8948	174.928	259.458	294.942	637.4			436.504
1.4353	-0.00812941			78.9319	210.618	33.5826	342.928	336.293			-76.7755
1.43862	-0.00812941			90.4881	177.564	173.274	95.4191	1887			259.566
1.442	-0.00825882			71.0036	25.9651	241.599	294.351	592.418			418.339
1.44532	-0.00825882			87.323	171.482	171.597	610.31	930.886			72.342
1.44864	-0.00825882			73.479	101.795	266.838	431.986	345.701			267.958
1.45196	-0.00825882			102.275	87.3186	434.595	462.127	632.523			350.566
1.45528	-0.00837843			95.5646	82.1309	-25.7074	278.709	131.661			554.32
1.45867	-0.00837843			49.6945	91.3903	292.512	-45.9873	1075.51			319.83
1.46199	-0.00837843			-56.2051	87.7585	153.359	737.963	746.914			251.639
1.46531	-0.00847451			83.8429	85.2838	162.735	45.55	-170.664			580.76
1.46863	-0.00847451			85.4812	174.986	294.41	-52.9347	338.408			237.551
1.47195	-0.00847451			94.6031	78.7719	70.4186	430.646	882.612			327.538
1.47534	-0.00860588			93.2516	85.1784	-56.2564	46.3815	416.07			257.288
1.47866	-0.00860588			86.8643	165.886	181.16	262.305	368.308			-30.1026
1.48198	-0.00860588			140.888	265.455	150.338	365.995	60.87			313.464
1.4853	-0.00860588			88.3961	248.938	428.15	71.8759	452.391			86.2855
1.48862	-0.00868627			93.864	182.328	279.008	354.092	868.727			256.888
1.492	-0.00868627			89.8912	173.711	432.01	281.822	62.5596			78.223
1.49532	-0.00868627			78.9833	84.8272	240.612	-36.4595	-108.103			80.9986
1.49864	-0.00880392			100.552	154.285	193.713	-36.338	654.51			394.276
1.50196	-0.00880392			103.515	175.356	233.897	40.3297	452.448			343.741
1.50528	-0.00880392			92.0688	147.059	270.14	318.472	66.0204			182.42
1.50867	-0.00880392			61.9716	104.862	256.497	38.7628	510.17			161.323
1.51199	-0.0089451			91.4785	86.3024	338.987	369.67	468.691			309.099
1.51531	-0.0089451			90.221	170.999	263.513	-48.0937	286.401			399.699
1.51863	-0.0089451			84.6973	147.518	169.771	33.7503	506.958			32.8319
1.52195	-0.00900784			82.9889	87.4385	252.581	340.156	281.436			31.3076
1.52533	-0.00900784			105.389	163.137	24.7671	238.561	361.769			264.341
1.52866	-0.00900784			113.577	268.95	255.334	212.061	343.042			436.743
1.53198	-0.00900784			27.2223	404.047	335.876	256.246	441.688			258.911
1.5353	-0.00914118			182.194	166.511	246.484	432.72	426.334			347.421
1.53862	-0.00914118			94.8383	164.502	257.201	363.082	327.062			303.977
1.54195	-0.00914118			-41.446	152.495	156.595	38.2047	377.585			336.127
1.54529	-0.0092451			93.5646	177.367	178.707	275.36	466.487			262.337
1.54863	-0.0092451			88.3115	187.042	242.579	34.818	-48.2662			256.17
1.55196	-0.0092451			67.2957	171.514	261.713	266.335	301.542			166.069
1.55528	-0.0093549			73.9114	192.007	256.135	-42.3432	536.83			492.648
1.55862	-0.0093549			105.765	92.0733	-35.6161	347.788	447.313			352.728
1.56196	-0.0093549			87.7483	73.5122	169.459	357.608	41.6769			254.518
1.56529	-0.0093549			232.525	70.3724	68.5417	653.648	450.388			257.097
1.56863	-0.00944118			86.291	153.881	461.532	-27.5326	28.7134			252.031
1.57195	-0.00944118			81.837	184.181	-76.0484	132.445	381.875			340.127
1.57529	-0.00944118			84.8342	79.9011	262.915	254.044	369.885			342.97
1.57862	-0.00953725			65.9184	69.0295	255.519	344.315	-67.1426			660.322
1.58196	-0.00953725			85.2552	175.513	45.4999	170.127	571.541			-148.006
1.58531	-0.00953725			87.6203	82.7794	616.787	-32.6065	592.244			387.604
1.58863	-0.00953725			87.2263	62.7517	436.623	-34.789	238.432			424.774
1.59195	-0.00965294			94.7108	84.15	192.98	-34.0458	555.402			332.134
1.59534	-0.00965294			102.28	70.3798	181.57	349.041	692.037			-44.5145
1.59866	-0.00965294			90.6916	425.16	172.318	319.792	589.119			474.135
1.60198	-0.00973333			26.2229	146.228	241.161	335.243	-33.7918			439.205
1.6053	-0.00973333			161.224	93.9687	171.947	520.833	2012.24			418.2
1.60862	-0.00973333			62.5104	95.171	284.118	243.611	600.734			180.091
1.612	-0.00973333			86.1346	86.6419	182.193	34.978	55.1722			454.543
1.61532	-0.0098098			78.7251	89.5933	263.181	259.505	438.445			39.8087
1.61865	-0.0098098			97.1797	78.8683	299.791	368.02	365.764			29.5805
1.62197	-0.0098098			84.4084	179.721	40.64	182.375	484.621			260.689
1.62529	-0.00987843			85.804	87.3431	170.515	366.276	976.848			739.48
1.62867	-0.00987843			76.017	351.477	165.062	69.3096	500.915			-32.2763
1.63199	-0.00987843			91.2644	168.895	251.728	35.9324	81.6109			247.136
1.63531	-0.00997647			47.9323	169.412	260.66	384.412	308.308			321.632
1.63863	-0.00997647			80.773	264.466	54.3063	278.64	596.406			274.925
1.64195	-0.00997647			81.4712	177.221	-35.5599	365.008	595.905			252.44
1.64534	-0.00997647			89.4875	184.497	167.273	258.718	1010.27			337.549
1.64866	-0.0100118			43.7073	85.5412	268.868	57.5761	65.5775			283.559
1.65198	-0.0100118			72.26	85.6929	174.397	251.915	516.333			235.785
1.6553	-0.0100118			-27.9071	77.6699	264.747	51.4342	972.799			329.064
1.65862	-0.0100784			101.883	158.42	263.52	35.2763	1211.07			115.147
1.662	-0.0100784			93.2246	88.6849	250.339	-38.7257	597.332			431.896
1.66532	-0.0100784			92.7073	87.3569	-31.2252	36.0777	719.97			241.027
1.66864	-0.0100784			-38.6723	87.8155	170.497	28.9333	348.638			358.919
1.67196	-0.0101667			117.521	144.89	676.56	-39.3171	1315.67			258.737
1.67528	-0.0101667			93.544	84.7444	165.165	34.1002	345.849			446.256
1.67867	-0.0101667			96.1479	180.015	142.854	34.1212	374.041			395.533
1.68199	-0.0102471			100.035	222.106	196.172	360.729	470.394			278.065
1.68531	-0.0102471			120.816	84.5363	168.343	-50.7616	-75.1026			239.489
1.68863	-0.0102471			79.0823	75.9171	25.7305	-47.5129	527.688			233.259
1.69195	-0.0102471			101.105	155.928	246.451	35.3188	548.836			-107.73
1.69534	-0.0103647			86.369	170.886	171.362	490.461	358.657			88.5099
1.69862	-0.0103647			107.14	267.962	26.9508	-36.4035	307.793			324.548
1.70196	-0.0103647			-92.7736	189.932	262.282	68.1303	646.923			176.105
1.70528	-0.0104863			76.9004	169.689	247.145	389.536	420.287			259.053
1.70862	-0.0104863			90.205	170.509	300.869	256.415	-174.125			247.007
1.71195	-0.0104863			101.618	64.4664	253.212	333.886	720.017			264.494
1.71529	-0.010551			82.2242	139.473	425.219	350.808	-121.611			266.397
1.71863	-0.010551			88.5914	174.519	165.245	438.441	397.509			88.7995
1.72195	-0.010551			81.3518	219.367	248.318	112.165	118.442			265.65
1.72529	-0.010551			107.336	164.69	34.2983	-29.9171	406.31			262.021
1.72862	-0.0106137			116.661	174.444	141.238	28.6953	463.149			80.5464
1.73196	-0.0106137			103.158	163.607	154.272	31.6538	620.492			147.776
1.7353	-0.0106137			67.0477	175.179	162.382	42.0994	522.443			-56.04
1.73862	-0.0106784			91.3819	174.441	173.159	31.7396	346.494			249.018
1.74195	-0.0106784			90.2004	104.988	31.6957	31.0634	266.4			258.404
1.74529	-0.0106784			52.449	132.075	150.205	93.7906	-60.9079			-27.5422
1.74863	-0.0106784			70.9769	87.4906	347.519	823.751	353.791			472.076
1.75196	-0.0107588			83.623	87.3295	409.622	-35.7317	456.185			274.861
1.75528	-0.0107588			100.431	354.448	178.301	438.659	362.247			-33.3831
1.75862	-0.0107588			81.5465	252.948	249.361	246.145	605.34			-41.764
1.76197	-0.0108314			91.3389	269.636	165.476	-52.5862	489.345			83.5047
1.76529	-0.0108314			91.8082	255.307	263.612	349.627	425.851			347.399
1.76868	-0.0108314			77.4767	52.068	289.112	70.0807	207.257			65.1164
1.772	-0.0108314			85.2971	72.3128	157.825	347.43	-210.497			235.488
1.77532	-0.0108765			71.9291	77.6307	244.198	-38.3373	1249.01			-26.4939
1.77864	-0.0108765			87.8751	147.671	450.617	353.077	464.827			329.466
1.78196	-0.0108765			88.1231	173.552	281.444	420.078	353.453			275.072
1.78534	-0.0109549			125.524	83.1384	320.716	30.6735	52.8481			335.358
1.78866	-0.0109549			-34.7703	87.6576	181.268	421.391	66.558			50.9782
1.79198	-0.0109549			90.6749	97.8539	25.5767	370.949	48.6305			262.813
1.7953	-0.0109549			101.775	99.5804	32.3575	417.698	522.781			59.7153
1.79862	-0.010998			107.259	89.8241	455.975	363.93	1213.87			-28.9777
1.80201	-0.010998			33.4367	80.2349	254.854	33.6971	-36.478			255.729
1.80533	-0.010998			73.5999	590.269	357.178	-40.6357	34.1152			270.624
1.80865	-0.0110392			-33.7029	88.4708	258.702	198.257	653.229			80.1464
1.81197	-0.0110392			33.1242	188.176	273.882	33.3072	472.211			344.92
1.81529	-0.0110392			91.5676	170.915	308.471	110.212	595.827			249.439
1.81868	-0.0111392			80.2378	178.856	208.107	-31.3741	498.451			264.687
1.822	-0.0111392			87.6614	175.27	266.257	-39.0462	479.677			171.316
1.82532	-0.0111392			77.9236	174.047	162.156	590.266	348.951			382.665
1.82864	-0.0111392			90.7654	77.0672	304.754	196.376	447.116			83.2688
1.83196	-0.0111745			68.4816	143.234	563.148	58.8695	385.029			328.045
1.83534	-0.0111745			81.1766	95.9115	275.811	-53.5971	56.0315			233.064
1.83866	-0.0111745			92.285	160.382	262.531	-32.6346	451.323			256.713
1.84198	-0.0112451			85.786	178.917	149.082	-36.2658	621.093			262.674
1.8453	-0.0112451			70.7096	94.3024	-26.3287	320.979	505.107			-73.9015
1.84862	-0.0112451			101.065	281.004	199.856	283.41	354.79			35.1474
1.85201	-0.0112451			39.8145	140.092	77.4393	-40.2964	299.119			-23.5037
1.85533	-0.0113059			58.8693	197.949	341.168	334.231	604.205			31.2157
1.85865	-0.0113059			84.9431	79.3925	506.434	31.1638	390.707			178.415
1.86197	-0.0113059			89.7621	424.791	335.954	32.611	-69.4452			85.1721
1.86529	-0.0113863			-37.5703	182.03	256.485	782.838	442.403			344.707
1.86863	-0.0113863			82.2898	75.8861	44.9438	356.178	169.056			357.842
1.87195	-0.0113863			107.74	81.3096	203.064	283.037	357.363			269.266
1.87528	-0.0113863			116.513	88.7577	49.0064	395.73	418.135			336.614
1.87862	-0.0114667			106.271	299.081	167.227	447.2	554.377			209.825
1.88196	-0.0114667			46.6746	175.815	29.3749	352.358	389.624			161.716
1.88529	-0.0114667			78.9531	165.85	41.6213	368.754	499.104			337.73
1.88861	-0.0115353			99.3546	168.813	248.346	434.159	558.527			184.823
1.89195	-0.0115353			93.5167	260.781	-24.8655	439.689	495.706			31.1358
1.89529	-0.0115353			81.6928	178.216	269.413	405.859	438.486			-38.2885
1.89862	-0.0116118			99.7052	178.802	157.795	259.771	-39.377			-40.6781
1.90196	-0.0116118			100.203	85.6007	164.857	333.551	390.946			33.9788
1.90528	-0.0116118			96.6149	163.261	-36.181	253.126	-53.8252			354.663
1.90862	-0.0116118			70.2934	215.304	40.806	515.654	341.594			251.272
1.91195	-0.0116922			104.897	189.686	357.411	349.578	516.307			322.984
1.91529	-0.0116922			72.2914	198.173	184.938	-38.4482	-50.6168			391.26
1.91863	-0.0116922			88.0976	93.3188	248.575	178.438	-41.0965			31.3846
1.92196	-0.0117314			81.082	201.072	374.864	512.399	764.537			-30.3205
1.92528	-0.0117314			118.605	92.981	53.4721	-35.6987	542.492			30.2257
1.92867	-0.0117314			79.3569	172.677	-31.5804	-29.8131	65.0145			81.333
1.93199	-0.0117314			102.25	79.0828	245.004	280.332	548.457			245.258
1.93531	-0.0118255			80.608	174.908	336.405	258.215	370.122			374.12
1.93863	-0.0118255			100.531	91.3902	188.665	423.317	323.803			44.1568
1.94195	-0.0118255			89.4756	143.753	415.684	44.728	829.388			347.433
1.94534	-0.0119314			95.5368	85.6897	249.329	87.5057	491.831			263.892
1.94866	-0.0119314			88.1973	168.944	246.631	28.9745	435.289			252.815
1.95198	-0.0119314			136.188	167.28	255.256	267.492	364.164			246.418
1.9553	-0.0119314			95.2826	174.075	332.216	-29.1718	686.391			348.825
1.95862	-0.0119882			98.5247	189.99	165.954	413.39	531.389			283.401
1.962	-0.0119882			-50.4674	181.25	251.363	517.359	125.941			415.298
1.96532	-0.0119882			77.9763	174.667	337.486	501.889	543.457			92.9229
1.96864	-0.0120471			96.1727	191.951	345.667	366.536	437.173			32.2339
1.97196	-0.0120471			-33.2575	74.4727	354.715	-31.7388	289.019			323.855
1.97528	-0.0120471			91.598	185.433	268.676	-96.7126	499.466			253.664
1.97867	-0.0121078			87.4581	378.023	255.441	250.763	1002.52			355.75
1.98199	-0.0121078			82.5955	69.0116	365.2	173.801	471.505			412.673
1.98531	-0.0121078			99.1004	-72.4366	169.546	531.998	582.958			79.7198
1.98863	-0.0121078			83.2904	194.983	166.475	-38.6319	343.908			266.686
1.99195	-0.0122177			102.157	86.7307	664.924	605.71	350.909			352.752
1.99534	-0.0122177			97.5442	80.6928	371.163	1017.68	610.35			-63.4867
1.99866	-0.0122177			83.4503	80.1293	162.918	815.867	87.0284			-27.9669
2.00198	-0.0122451			80.5978	238.864	289.525	261.572	570.127			257.423
2.0053	-0.0122451			80.6126	96.0575	252.437	47.2846	347.942			246.629
2.00862	-0.0122451			93.1893	173.497	164.557	437.359	353.418			165.77
2.012	-0.0122451			43.8115	188.027	242.658	159.943	542.128			68.9566
2.01532	-0.0122941			31.6692	286.444	288.474	285.745	570.833			346.775
2.01864	-0.0122941			94.3167	154.047	232.28	419.207	353.345			79.9543
2.02196	-0.0122941			79.8527	95.3711	173.999	-29.023	296.316			-37.4533
2.02528	-0.0123529			84.1267	168.186	177.995	360.008	363.156			479.533
2.02867	-0.0123529			98.2367	180.507	167.428	256.469	473.911			255.078
2.03199	-0.0123529			85.8273	82.9933	172.021	41.2825	321.593			424.506
2.03529	-0.0123529			93.388	199.258	288.817	533.782	343.712			350.479
2.03861	-0.0124353			31.7964	69.3512	256.442	157.146	828.24			-138.958
2.04195	-0.0124353			-37.5273	147.746	329.457	31.6089	1070.66			-35.2033
2.04529	-0.0124353			74.9678	173.222	246.774	430.521	538.722			136.807
2.04862	-0.0124843			76.5789	170.674	242.151	-37.1088	326.986			230.939
2.05196	-0.0124843			102.121	159.663	279.046	-33.9618	346.139			332.796
2.05528	-0.0124843			91.5826	82.8123	325.693	347.186	349.957			274.804
2.05862	-0.012549			81.9405	293.353	244.583	-34.0452	465.424			448.919
2.06195	-0.012549			85.179	179.799	162.626	258.132	600.33			85.166
2.06529	-0.012549			94.2036	187.034	537.713	-148.556	433.838			189.515
2.06868	-0.012549			100.772	245.054	359.891	143.385	493.37			257.979
2.072	-0.0126118			87.3488	93.7124	437.206	354.277	636.812			77.4806
2.07532	-0.0126118			78.8313	157.51	169.982	-148.497	370.201			358.296
2.07864	-0.0126118			99.1956	428.321	258.041	64.3868	530.192			171.421
2.08196	-0.0126275			63.4174	182.459	255.636	351.27	91.3424			74.7094
2.08534	-0.0126275			-34.1023	80.5438	169.678	352.248	377.323			327.355
2.08866	-0.0126275			84.6953	173.871	83.0229	-34.8932	473.156			266.471
2.09198	-0.0126275			99.0379	154.354	90.784	157.043	-105.202			248.577
2.0953	-0.0126471			90.0842	166.456	165.535	-35.6877	534.073			245.088
2.09862	-0.0126471			88.1465	73.7015	330.251	428.942	415.114			871.461
2.10201	-0.0126471			-33.1143	242.863	196.611	267.032	489.897			-80.9928
2.10533	-0.0127059			236.788	95.8292	159.234	356.977	532.996			-251.06
2.10865	-0.0127059			87.6602	87.7481	177.253	-138.143	451.401			257.42
2.11197	-0.0127059			82.6211	190.591	284.682	136.631	521.596			85.6398
2.11529	-0.0127059			71.1274	127.842	342.327	157.937	567.036			262.664
2.11868	-0.012749			88.6161	84.5092	-30.5944	329.979	495.859			256.894
2.122	-0.012749			100.608	161.896	419.61	35.4025	639.729			-31.2948
2.12532	-0.012749			90.8799	175.08	180.112	267.201	472.757			95.1895
2.12864	-0.0127627			-68.4811	79.8352	57.4637	-41.8779	387.173			411.508
2.13196	-0.0127627			69.8198	153.57	44.8092	231.4	527.753			-37.0607
2.13534	-0.0127627			92.0909	81.1119	177.118	368.509	-74.9326			389.975
2.13866	-0.0127627			96.8001	80.0133	339.707	420.913	357.286			257.666
2.14198	-0.0127726			78.7953	82.9441	334.613	255.559	866.297			170.902
2.1453	-0.0127726			89.2002	82.1644	203.126	563.914	359.105			424.446
2.14862	-0.0127726			92.8534	157.604	192.658	-101.317	74.3442			263.656
2.15201	-0.0128118			83.1738	210.259	417.945	-57.5264	324.809			-40.4231
2.15533	-0.0128118			48.9765	337.551	514.299	-39.14	290.533			343.662
2.15865	-0.0128118			82.6261	359.547	171.541	252.251	452.807			274.373
2.16197	-0.0128745			78.4938	-30.2414	257.514	972.471	213.315			254.15
2.16529	-0.0128745			101.153	236.125	150.327	363.422	250.874			-28.3029
2.16867	-0.0128745			81.1214	163.908	29.7867	270.646	87.9676			298.074
2.17199	-0.0128745			39.0318	272.269	170.473	-38.183	108.536			-28.1445
2.17531	-0.0129314			84.4486	264.172	185.991	263.414	437.078			248.227
2.17864	-0.0129314			37.7378	87.5828	353.37	-28.5132	551.506			418.838
2.18196	-0.0129314			82.429	85.4613	285.751	322.966	467.737			71.7527
2.18534	-0.0129922			29.7025	49.2698	166.613	324.264	561.057			22.5829
2.18866	-0.0129922			89.8657	88.3804	252.666	52.1497	317.043			229.878
2.19198	-0.0129922			81.8845	155.933	503.578	401.645	671.928			340.477
2.1953	-0.0129922			93.14	207.956	176.496	-27.7411	430.611			258.748
2.19862	-0.0130647			83.7422	102.001	352.925	453.731	407.476			331.421
2.20196	-0.0130647			29.8679	90.7995	181.248	331.03	409.473			281.747
2.20528	-0.0130647			82.6102	173.318	175.984	54.5411	585.237			74.3434
2.20862	-0.0131353			96.3752	79.3639	168.329	-41.3142	506.899			270.31
2.21195	-0.0131353			86.9367	100.54	249.919	422.561	577.407			427.557
2.21529	-0.0131353			78.973	84.2874	349.555	430.387	-57.5908			299.438
2.21863	-0.0131353			90.918	251.118	193.229	61.2944	353.561			257.763
2.22195	-0.0132549			66.5024	145.915	169.658	349.248	940.036			241.601
2.22528	-0.0132549			49.237	76.5014	334	37.3574	410.954			296.868
2.22862	-0.0132549			88.2521	89.4708	329.326	455.547	90.4046			40.7416
2.23196	-0.0133			92.3016	99.4375	370.453	504.516	-24.0036			55.461
2.23534	-0.0133			88.4418	93.7062	248.87	1342.54	372.773			77.3099
2.23866	-0.0133			88.8811	171.723	253.251	415.397	438.379			354.614
2.24198	-0.0133941			34.6847	188.762	323.595	37.2805	-168.173			255.099
2.2453	-0.0133941			90.282	95.4686	349.344	337.217	530.137			247.524
2.24862	-0.0133941			62.2818	169.315	169.654	369.92	364.332			255.741
2.25201	-0.0133941			-34.283	94.0603	346.331	484.176	-28.0061			114.56
2.25533	-0.013398			110.388	174.306	257.808	670.181	539.827			257.139
2.25865	-0.013398			88.8161	212.062	159.459	465.953	700.846			-20.0348
2.26197	-0.013398			89.4951	33.9285	180.541	404.373	-32.859			244.822
2.26529	-0.0134176			88.8048	77.2734	-24.3187	-31.2501	79.3782			250.427
2.26867	-0.0134176			172.839	82.2795	224.809	449.002	547.578			346.356
2.272	-0.0134176			-29.1711	336.499	159.121	47.3376	-28.8416			282.884
2.27532	-0.0134176			107.201	175.26	253.121	358.495	372.12			165.99
2.27864	-0.0134372			89.2803	86.3273	166.34	64.6772	115.374			211.756
2.28196	-0.0134372			88.1728	179.014	259.041	319.88	-30.9288			90.6076
2.28534	-0.0134372			87.6051	182.036	172.314	303.389	461.947			359.11
2.28866	-0.0134372			74.8552	168.469	-31.2559	130.852	557.17			28.4343
2.29198	-0.0134372			49.6504	352.267	511.808	-39.2293	421.883			181.103
2.2953	-0.0134372			92.2288	161.866	183.772	372.774	500.866			248.31
2.29862	-0.0134372			109.104	100.279	186.279	-47.6459	426.225			296.378
2.30201	-0.0135549			89.5206	167.133	166.268	446.301	503.989			265.842
2.30533	-0.0135549			83.9155	218.298	167.078	60.1448	512.505			253.71
2.30865	-0.0135549			94.7266	251.77	289.691	450.177	533.171			283.604
2.31197	-0.0136			90.1595	166.234	342.786	427.178	253.559			266.62
2.31529	-0.0136			105.844	114.912	170.7	331.822	519.229			188.362
2.31867	-0.0136			88.7375	75.5586	172.171	602.831	254.458			322.339
2.32199	-0.0136294			69.9515	79.2588	171.98	-35.8558	424.834			423.354
2.32531	-0.0136294			96.496	92.0471	163	342.51	345.357			-60.7357
2.32863	-0.0136294			81.3019	162.531	166.963	357.304	349.463			304.873
2.33195	-0.0136294			102.111	85.882	-175.705	32.9777	460.625			28.1091
2.33534	-0.0136804			77.8521	82.1197	293.678	270.7	502.831			79.0009
2.33866	-0.0136804			71.9647	169.313	184.1	-41.6231	414.407			24.231
2.34198	-0.0136804			36.4703	342.203	321.583	-59.7507	1739.26			338.636
2.3453	-0.0137137			57.3582	94.2187	468.002	334.884	357.75			169.762
2.34862	-0.0137137			93.2398	233.224	168.226	261.35	425.409			33.8972
2.35201	-0.0137137			102.279	104.237	573.608	413.823	350.722			252.34
2.35533	-0.0137137			74.7761	90.1857	173.964	1621.86	474.492			-27.7635
2.35865	-0.0137882			90.8424	258.476	81.4756	30.1419	432.878			97.1667
2.36197	-0.0137882			71.6089	316.588	-70.7109	60.4408	582.529			62.9201
2.36529	-0.0137882			85.7941	158.911	50.4083	343.347	286.073			-48.7327
2.36867	-0.013849			71.9502	246.981	359.922	-36.7091	659.546			333.997
2.37199	-0.013849			80.5096	168.735	177.982	-29.24	904.815			-23.6663
2.37531	-0.013849			183.142	96.1307	356.385	262.183	496.196			263.079
2.37863	-0.013849			62.4667	99.4399	441.965	243.082	-115.291			254.491
2.38195	-0.0138353			72.2328	390.262	178.242	-30.9669	614.214			354.224
2.38534	-0.0138353			70.6408	84.3761	180.321	200.927	435.143			271.288
2.38866	-0.0138353			102.974	88.8904	184.563	633.983	-34.9611			172.756
2.39198	-0.0138549			79.9485	87.9105	170.318	30.2211	-84.7647			345.367
2.3953	-0.0138549			-36.4464	87.2195	347.157	57.6738	425.676			254.412
2.39862	-0.0138549			83.2385	91.4815	404.498	371.445	399.337			322.896
2.40201	-0.0139			88.7221	85.1015	359.18	24.9725	437.89			327.392
2.40533	-0.0139			84.5074	96.0094	250.252	-41.2959	564.199			436.254
2.40865	-0.0139			55.807	178.403	252.165	478.535	459.739			349.201
2.41197	-0.0139			99.7972	149.313	166.429	68.9032	480.931			348.139
2.41529	-0.0139078			94.3893	94.2497	255.714	259.471	493.257			247.702
2.41867	-0.0139078			84.4572	247.575	169.324	33.474	334.36			-46.6012
2.42199	-0.0139078			93.5642	164.946	82.5844	619.736	-40.9468			-27.4569
2.42531	-0.0139177			84.1067	178.411	24.4986	204.927	-38.576			-37.431
2.42863	-0.0139177			84.5242	102.894	170.307	337.67	802.226			74.2772
2.43195	-0.0139177			91.9085	179.073	285.877	240.178	392.436			39.252
2.43534	-0.0139177			-40.2552	164.158	172.301	439.371	501.069			240.519
2.43866	-0.0139549			77.1168	83.628	204.253	288.067	245.696			79.4707
2.44198	-0.0139549			-29.5595	189.597	160.329	40.1191	486.518			253.848
2.4453	-0.0139549			79.8753	137.109	29.7925	246.615	828.282			502.177
2.44862	-0.014002			88.4185	254.38	-26.4602	332.826	284.107			241.252
2.45201	-0.014002			81.6059	89.0648	353.918	188.916	-37.9931			376.672
2.45533	-0.014002			90.8835	185.429	508.707	32.5597	100.157			86.9205
2.45865	-0.014002			48.2304	210.415	410.722	372.178	824.272			-80.4527
2.46197	-0.014051			84.1866	172.841	280.548	386.219	313.501			45.2103
2.46529	-0.014051			83.3611	83.8992	-81.5445	334.779	411.477			91.1055
2.46867	-0.014051			51.4204	154.881	198.868	-28.0628	-67.7273			163.612
2.47199	-0.0140628			-29.6732	139.083	239.728	39.1322	339.59			423.904
2.47531	-0.0140628			97.579	103.017	343.356	-55.6189	57.1258			452.165
2.47863	-0.0140628			52.1643	97.8255	283.123	74.4183	427.262			273.695
2.48195	-0.0140628			-49.5296	77.8718	330.495	52.9425	512.784			247.911
2.48534	-0.0140706			82.2818	176.386	174.775	-36.9332	281.284			157.926
2.48866	-0.0140706			84.998	175.442	259.453	445.033	799.488			326.148
2.49198	-0.0140706			75.6258	179.575	150.048	333.08	424.777			347.93
2.4953	-0.0140863			69.3827	75.7453	284.631	-33.3996	265.814			335.254
2.49862	-0.0140863			95.9114	322.343	156.744	339.58	614.262			264.726
2.502	-0.0140863			82.1813	181.544	261.951	439.81	480.012			427.199
2.50532	-0.0141078			84.705	93.8913	320.443	-75.6191	505.354			411.99
2.50865	-0.0141078			79.6431	163.336	349.006	404.616	75.2484			254.345
2.51197	-0.0141078			76.6666	175.548	245.349	62.211	518.71			320.602
2.51529	-0.0141078			80.2002	179.503	169.635	-32.7476	1213.5			325.303
2.51867	-0.0141333			99.766	88.0417	149.76	327.225	347.506			346.958
2.52199	-0.0141333			73.5613	87.1147	167.603	430.336	515.908			-41.6896
2.52531	-0.0141333			82.7712	180.076	528.084	324.369	538.012			197.774
2.52863	-0.0141196			83.3199	270.216	54.2175	264.629	33.5018			242.98
2.53195	-0.0141196			66.6925	90.1281	159.806	231.553	454.282			284.025
2.53529	-0.0141196			95.0105	184.626	315.736	183.991	351.217			308.325
2.53861	-0.0141196			172.857	77.5026	321.79	-46.6583	389.885			265.8
2.54195	-0.0141412			88.0757	76.7487	167.005	-36.7582	346.896			-59.6523
2.54528	-0.0141412			115.114	88.3174	166.047	276.379	359.31			174.045
2.54862	-0.0141412			51.6684	90.1798	54.7361	340.117	35.2028			79.9382
2.55196	-0.0142216			106.324	78.0766	489.126	535.851	84.7867			512.074
2.55528	-0.0142216			94.6876	256.667	254.749	47.4806	360.033			347.45
2.55861	-0.0142216			80.7588	92.0471	239.618	260.037	69.2409			328.734
2.56195	-0.0142216			79.7809	82.6977	164.851	-41.5305	297.181			28.7851
2.56529	-0.0142647			70.7205	158.584	246.215	26.6218	423.129			337.139
2.56862	-0.0142647			29.6185	81.8133	176.896	237.658	388.103			189.262
2.57194	-0.0142647			121.763	178.146	176.098	33.8045	-88.4141			528.762
2.57528	-0.0143235			100.556	76.3787	-31.2694	504.875	80.3223			191.195
2.57862	-0.0143235			82.6414	86.4055	176.189	612.172	40.4324			243.712
2.582	-0.0143235			186.245	104.982	328.886	252.585	333.098			408.544
2.58532	-0.0143843			69.1451	165.918	70.8089	515.464	386.939			119.573
2.58864	-0.0143843			83.6186	180.562	328.132	494.436	49.168			436.363
2.59196	-0.0143843			83.2365	94.383	173.768	428.614	-60.4618			676.355
2.59528	-0.0143843			95.1464	190.084	30.6777	75.8446	295.551			404.846
2.59867	-0.0143706			104.503	319.662	284.756	-30.8734	-32.3599			461.87
2.60199	-0.0143706			90.6911	174.1	273.885	-41.4948	228.134			164.732
2.60531	-0.0143706			103.555	103.955	166.18	506.729	572.549			256.828
2.60863	-0.0144373			83.8796	185.703	334.654	383.596	338.897			335.075
2.61195	-0.0144373			73.3936	180.174	170.281	348.819	-57.7205			252.435
2.61533	-0.0144373			83.6312	354.242	250.826	334.721	348.584			247.272
2.61865	-0.0144373			80.9114	85.4884	168.409	400.243	54.1438			238.308
2.62197	-0.0145078			82.1784	176.683	31.3232	226.658	-74.7532			221.512
2.6253	-0.0145078			91.3063	95.0378	368.566	28.3245	344.34			181.084
2.62862	-0.0145078			64.1279	165.056	166.966	262.489	409.289			350.166
2.632	-0.0145412			97.8899	191.097	348.613	-30.2056	76.4486			220.555
2.63532	-0.0145412			88.1358	87.9566	39.1495	707.992	-29.3357			69.6815
2.63864	-0.0145412			100.142	179.942	189.734	498.585	364.909			22.7982
2.64196	-0.0145412			78.3201	158.881	-39.1724	253.319	369.393			25.6532
2.64528	-0.0146275			99.5418	80.8033	255.722	84.5673	321.019			670.864
2.64867	-0.0146275			178.65	76.803	245.938	520.185	-31.9712			166.351
2.65199	-0.0146275			79.0384	168.938	266.427	76.0218	460.25			27.124
2.65531	-0.0146725			91.1166	166.184	177.763	346.915	1995.95			249.127
2.65863	-0.0146725			86.6704	163.999	249.212	191.134	-44.961			89.4352
2.66195	-0.0146725			75.3302	175.898	343.985	31.2634	-26.4856			256.911
2.66533	-0.0146824			89.1288	84.9471	344.832	34.4955	411.104			45.5238
2.66865	-0.0146824			137.459	174.332	177.877	27.1689	86.0655			347.532
2.67197	-0.0146824			85.8575	73.8238	261.858	246.924	339.508			85.5881
2.67529	-0.0146824			79.8102	90.134	435.782	256.891	551.435			252.713
2.67861	-0.0147196			90.0279	96.3008	167.218	391.502	531.845			264.774
2.682	-0.0147196			94.111	183.502	357.573	479.244	460.75			-64.7513
2.68532	-0.0147196			111.249	170.889	134.111	72.9733	677.469			241.764
2.68864	-0.0147471			94.6896	86.548	180.769	247.205	430.121			339.527
2.69196	-0.0147471			95.0167	228.71	82.1971	-33.5509	583.339			256.351
2.69528	-0.0147471			-87.3644	177.116	175.817	-28.774	526.928			40.2143
2.69867	-0.0147471			81.8066	82.3615	325.722	36.1687	368.421			248.129
2.70195	-0.0147569			71.4237	91.0076	429.469	-42.1019	73.7039			76.5138
2.70528	-0.0147569			81.5339	174.647	254.555	32.1252	657.224			329.443
2.70861	-0.0147569			78.8024	88.8373	172.409	373.824	489.113			68.6345
2.71195	-0.0147627			88.1237	81.0233	168.362	289.419	510.787			178.785
2.71528	-0.0147627			53.6795	189.619	215.813	463.021	801.439			241.297
2.71862	-0.0147627			83.7718	108.102	296.885	331.884	484.129			265.862
2.72194	-0.0147627			97.1759	79.3213	157.354	272.248	682.154			517.695
2.72528	-0.0147686			95.2908	86.2075	249.005	194.903	1819.38			260.22
2.72862	-0.0147686			47.4341	80.4529	334.542	1271.34	548.725			252.871
2.73197	-0.0147686			103.074	96.7078	343.345	356.863	386.678			241.053
2.73532	-0.014798			84.3739	91.8273	-80.8506	259.558	657.679			176.981
2.73864	-0.014798			102.649	85.0828	244.804	34.2218	659.438			288.204
2.74196	-0.014798			38.565	170.419	-26.2355	-32.9562	370.094			333.735
2.74528	-0.0148196			35.9811	255.965	299.825	331.49	337.176			344.47
2.74867	-0.0148196			89.8426	182.722	289.403	394.145	297.771			30.1198
2.75199	-0.0148196			89.8076	96.2343	158.927	41.5529	344.22			248.539
2.75531	-0.0148196			95.1814	92.371	252.82	-34.8892	382.198			169.582
2.75863	-0.0147922			90.9177	225.529	261.307	-43.1836	376.705			244.879
2.76195	-0.0147922			92.0229	171.8	130.82	255.276	307.635			162.947
2.76533	-0.0147922			90.6522	79.2256	341.008	660.741	231.561			245.702
2.76865	-0.0148176			87.9311	234.673	277.692	-39.5741	480.542			-23.3755
2.77197	-0.0148176			59.4038	177.789	182.667	33.6792	26.0265			-26.6589
2.77529	-0.0148176			97.8761	86.3045	185.949	510.902	88.4534			247.15
2.77861	-0.0148176			94.1213	82.1701	267.987	-62.7433	-31.8631			244.394
2.782	-0.0148451			82.7306	162.612	-44.0348	375.139	-45.4047			66.894
2.78532	-0.0148451			94.4746	443.866	115.975	382.176	825.866			26.1696
2.78864	-0.0148451			85.9261	181.272	250.365	429.28	486.323			421.002
2.79196	-0.0149431			80.7188	104.358	160.653	-32.6675	780.226			240.662
2.79528	-0.0149431			95.4114	225.806	241.499	394.616	498.638			96.9569
2.79867	-0.0149431			93.8076	448.659	289.096	561.313	471.524			260.573
2.80199	-0.0149431			42.1597	96.3533	161.78	-30.5396	403.086			333.119
2.80531	-0.0150216			96.157	87.9633	248.958	-42.7462	661.317			329.971
2.80863	-0.0150216			52.3343	86.0296	171.411	-32.6448	372.918			301.483
2.81195	-0.0150216			96.829	89.8442	-42.9243	31.9435	347.456			-95.1668
2.81533	-0.0150373			94.7374	78.5309	161.136	30.3156	317.574			343.511
2.81865	-0.0150373			97.6148	70.7103	178.448	181.91	105.561			82.1797
2.82197	-0.0150373			113.872	180.028	381.65	243.734	260.904			234.259
2.82529	-0.0150373			83.0712	179.573	148.599	348.753	365.896			142.507
2.82861	-0.0150373			89.5204	501.884	373.357	321.436	298.181			-25.6024
2.832	-0.0150373			91.7967	81.1727	246.863	-37.8548	-37.2362			402.681
2.83532	-0.0150373			92.5765	160.423	270.333	504.338	442.094			241.489
2.83864	-0.015002			89.7171	72.6218	273.051	364.207	274.614			341.626
2.84196	-0.015002			90.3474	173.225	244.849	33.248	332.07			78.194
2.84528	-0.015002			86.9522	167.421	213.365	681.866	1003.17			302.104
2.84867	-0.0149961			87.2576	169.432	165.191	52.1805	489.796			260.372
2.85199	-0.0149961			91.2676	90.1298	508.769	255.59	95.8028			416.44
2.85531	-0.0149961			103.668	169.573	250.951	-28.6295	748.972			25.6922
2.85863	-0.0149961			90.8122	125.65	-43.9538	436.531	528.795			316.453
2.86195	-0.0150333			96.5146	171.398	179.761	56.0679	482.875			275.566
2.86528	-0.0150333			-40.5496	191.678	161.738	-32.2859	805.503			253.902
2.86862	-0.0150333			66.5711	90.1699	253.663	367.307	656.479			336.18
2.87194	-0.0150412			91.1855	195.348	171.373	-35.1657	646.766			84.1414
2.87528	-0.0150412			66.7265	235.648	-26.1895	338.1	389.974			267.499
2.87861	-0.0150412			87.3515	329.408	24.2461	526.405	339.361			255.316
2.88195	-0.0150412			94.7599	93.4054	174.633	32.2321	1325.28			94.1533
2.88529	-0.015049			87.8713	169.896	423.579	479.22	425.887			-75.7907
2.88861	-0.015049			105.184	169.601	211.772	-25.2019	469.886			60.6282
2.89194	-0.015049			94.2391	229.84	343.411	351.483	599.352			246.84
2.89533	-0.0150882			92.0021	276.925	251.178	-54.5742	274.154			257.486
2.89865	-0.0150882			101.536	269.501	246.596	34.004	403.691			100.969
2.90197	-0.0150882			104.979	269.739	326.353	355.575	513.616			330.781
2.90529	-0.0150882			-63.8728	87.3603	336.166	-28.046	98.3954			256.54
2.90861	-0.0150941			61.4072	203.596	243.274	260.229	55.3254			255.591
2.912	-0.0150941			96.9015	173.933	170.132	29.2549	405.099			465.896
2.91532	-0.0150941			168.014	293.047	277.382	-50.2813	525.398			325.446
2.91864	-0.0150902			77.7126	177.018	163.18	29.2406	894.313			342.17
2.92196	-0.0150902			81.9713	185.898	1013.81	203.121	318.874			254.897
2.92528	-0.0150902			92.5537	361.897	447.32	267.366	361.395			23.4993
2.92866	-0.0151235			95.6732	182.505	326.567	341.877	613.196			257.927
2.93198	-0.0151235			88.0342	80.1532	205.355	252.963	334.279			173.759
2.9353	-0.0151235			-33.8505	188.317	249.371	253.742	61.4022			252.929
2.93862	-0.0151235			49.7398	183.965	204.733	373.375	474.614			363.882
2.94194	-0.0151529			81.7934	172.273	158.187	353.491	302.891			-24.6159
2.94533	-0.0151529			92.7549	85.0643	350.694	334.474	364.312			-33.9937
2.94865	-0.0151529			89.595	-43.5089	421.384	-40.03	436.153			-30.1077
2.95197	-0.0151608			104.931	348.839	231.679	68.3481	346.927			359.444
2.95529	-0.0151608			88.1859	153.578	210.849	448.19	432.742			579.998
2.95861	-0.0151608			78.4873	191.694	158.114	262.75	343.596			-28.8161
2.962	-0.0151608			86.4321	271.339	150.605	-29.8439	-34.9595			334.914
2.96532	-0.0152137			80.2272	77.5729	255.51	-34.7905	593.635			295.866
2.96864	-0.0152137			27.5211	82.712	187.403	27.8708	285.704			247.599
2.97196	-0.0152137			84.5406	252.404	388.288	34.5372	467.359			266.191
2.97528	-0.0152569			84.2316	169.487	239.296	337.254	545.863			175.192
2.97866	-0.0152569			92.833	173.356	423.961	33.0171	555.549			267.569
2.98198	-0.0152569			82.0254	82.0967	261.984	-29.0153	277.33			314.677
2.9853	-0.0152569			105.233	159.309	159.515	75.1643	812.559			155.94
2.98862	-0.0153294			79.4026	172.633	303.436	-30.2557	-68.3229			28.3944
2.99194	-0.0153294			72.4052	90.988	283.002	193.628	99.3163			28.8605
2.99533	-0.0153294			89.7941	431.818	171.552	348.69	763.737			287.898
2.99865	-0.0153431			98.9517	167.152	297.819	439.942	1097.98			259.824
3.00197	-0.0153431			82.0797	79.4465	172.77	-29.4102	2519.32			357.512
3.00698	-0.0153431			74.3176	120.727	109.092	32.7514	407.06			342.195
3.00698	-0.0153431			42.9911	88.102	247.255	-46.3986	360.998			270.638
3.00698	-0.0153431			-33.1103	174.53	252.761	-29.3567	245.487			241.802
3.00698	-0.0153431			86.1665	101.801	161.006	369.253	178.129			259.692
3.00698	-0.0151941			77.2409	77.3677	551.346	35.1134	45.2326			161.616
3.01034	-0.0151941			88.5818	172.869	454.745	438.511	596.235			254.391
3.01034	-0.0151941			105.361	165.742	259.842	-33.1386	295.126			278.513
3.01193	-0.0147549			103.376	182.327	180.739	-45.2501	-30.7833			267.778
3.01406	-0.0147549			-68.4026	184.597	170.188	321.775	35.4048			247.984
3.0158	-0.0147549			70.3247	164.408	158.551	33.357	423.441			-33.7497
3.01842	-0.0147549			81.2757	92.8084	169.227	-46.4197	770.496			267.211
3.02176	-0.0147549			77.1114	164.883	452.727	247.38	434.353			38.8207
3.0251	-0.0144569			78.7113	79.862	24.7781	425.655	-53.7723			23.8097
3.02843	-0.0144569			88.1786	80.3396	60.8254	-40.5848	436.388			243.714
3.03177	-0.0144569			77.3473	174.666	160.385	28.5057	75.2732			35.4736
3.03509	-0.0143745			95.4809	163.974	-28.8139	431.124	249.246			158.502
3.03843	-0.0143745			65.8484	160.282	479.448	53.3209	446.103			318.124
3.04176	-0.0143745			168.143	67.9523	262.713	-34.0413	503.632			241.028
3.0451	-0.0143745			93.544	93.9564	168.142	526.164	421.078			649.007
3.04844	-0.0144157			86.5488	170.64	267.168	300.077	448.477			54.377
3.05176	-0.0144157			33.7764	76.947	-48.694	354.057	599.34			264.271
3.0551	-0.0144157			90.3976	90.9659	170.682	-35.53	-25.9605			291.498
3.05843	-0.0145176			100.397	82.7959	170.933	334.483	462.052			77.1205
3.06177	-0.0145176			109.406	90.215	-61.5252	-42.4449	284.543			349.629
3.06511	-0.0145176			79.0447	167.223	55.2424	348.141	-65.2623			408.319
3.06846	-0.0146392			82.0314	385.074	389.129	63.4871	37.0479			258.86
3.07178	-0.0146392			80.8444	87.1161	244.817	374.204	332.44			325.935
3.0751	-0.0146392			91.0174	173.576	30.3674	36.1724	329.389			596.039
3.07848	-0.0146392			96.7837	173.702	155.535	-42.96	277.325			339.338
3.0818	-0.0147431			92.8314	222.055	256.421	33.0544	549.871			254.13
3.08512	-0.0147431			97.167	84.8016	486.4	366.854	517.287			332.407
3.08845	-0.0147431			104.164	101.888	515.952	361.43	353.23			260.614
3.09177	-0.0148745			92.0282	256.644	257.891	-38.9983	370.025			256.058
3.09515	-0.0148745			104.773	-58.7383	200.609	282.186	387.075			256.761
3.09847	-0.0148745			88.5337	159.681	234.427	40.702	-120.481			172.472
3.10179	-0.0148745			69.6664	82.7186	183.41	347.82	418.787			340.097
3.10511	-0.0149765			51.127	210.144	174.394	299.702	598.719			175.34
3.10843	-0.0149765			73.0775	164.577	29.1742	330.241	1022.88			285.385
3.11182	-0.0149765			91.0025	84.0211	219.403	-36.7386	493.53			81.5297
3.11514	-0.0151039			94.0249	273.774	194.592	257.869	331.974			159.113
3.11846	-0.0151039			31.1083	91.3495	330.901	249.448	937.764			-26.2014
3.12178	-0.0151039			93.6793	174.776	163.472	350.678	480.037			277.005
3.1251	-0.0151039			87.9492	84.9999	252.134	40.2239	346.772			-22.5586
3.12848	-0.0151627			71.6038	97.0488	291.608	38.5492	649.121			360.484
3.1318	-0.0151627			81.4267	173.535	326.907	344.674	83.7445			26.5146
3.13512	-0.0151627			103.588	85.1384	165.745	180.958	1593.04			315.315
3.13844	-0.0152471			98.8294	172.721	205.711	535.831	919.69			317.044
3.14176	-0.0152471			30.5555	170.26	161.55	-32.557	266.087			370.213
3.14515	-0.0152471			49.4618	177.229	244.773	32.9782	768.805			316.977
3.14847	-0.0152471			101.762	188.125	-30.7379	34.9157	524.572			317.503
3.15179	-0.0152902			98.0135	80.4451	-26.8768	252.345	513.318			173.616
3.15511	-0.0152902			-39.3995	100.41	260.081	249.474	-34.6087			267.782
3.15843	-0.0152902			88.161	66.5886	333.162	446.394	419.08			104.092
3.16182	-0.0153274			75.8584	74.4119	252.904	517.16	159.367			420.268
3.16514	-0.0153274			67.9895	101.408	27.6351	266.367	985.347			193.091
3.16846	-0.0153274			96.59	103.826	180.245	34.0762	406.802			179.36
3.17178	-0.0153274			78.4569	177.136	156.328	410.32	419.687			351.342
3.1751	-0.0154118			85.2785	95.8433	68.8768	263.757	565.257			422.563
3.17843	-0.0154118			-125.871	168.992	326.233	268.598	430.649			238.09
3.18177	-0.0154118			88.5337	71.4365	-97.6832	525.932	330.307			228.263
3.18509	-0.0154667			95.4223	101.308	293.083	-34.0383	588.477			350.947
3.18843	-0.0154667			104.726	92.6767	91.7964	251.059	389.446			518.825
3.19176	-0.0154667			78.0748	102.031	260.289	177.213	30.9827			208.144
3.1951	-0.0155137			189.83	189.562	177.415	-30.4424	585.644			242.565
3.19844	-0.0155137			98.6238	186.962	326.179	-28.7726	1088.52			344.789
3.20176	-0.0155137			80.147	88.5168	505.049	-32.5063	1134.82			497.58
3.20509	-0.0155137			77.5282	238.56	199.44	-30.2728	-81.6056			286.609
3.20846	-0.0155274			86.8871	222.276	561.307	25.807	569.437			248.098
3.21178	-0.0155274			73.5544	152.901	334.261	-42.8258	454.259			361.029
3.2151	-0.0155274			198.224	177.59	-22.5815	361.08	84.0622			238.425
3.21842	-0.0156039			95.4836	82.0913	207.23	38.7203	375.762			261.173
3.22181	-0.0156039			-43.3089	265.347	151.042	34.0843	41.3844			306.673
3.22513	-0.0156039			128.363	92.4783	180.228	336.618	382.089			256.799
3.22845	-0.0156039			-38.5933	83.8921	335.388	29.8897	399.161			247.076
3.23177	-0.0155941			106.086	103.123	159.614	-61.8601	-54.1379			249.969
3.23509	-0.0155941			84.1653	98.4953	229.389	424.233	291.911			28.8193
3.23848	-0.0155941			88.5054	133.292	168.366	256.837	617.395			94.5013
3.2418	-0.0156118			84.9803	229.592	27.3767	368.987	419.697			261.724
3.24512	-0.0156118			82.9278	90.2345	174.126	271.415	435.222			259.898
3.24844	-0.0156118			96.9865	91.4678	327.178	-80.4967	508.862			250.786
3.25176	-0.0156118			86.1671	172.884	250.784	605.191	1266.51			-2362.11
3.25514	-0.0156118			88.136	276.434	153.248	558.528	465.266			261.224
3.25846	-0.0156118			96.0551	183.176	367.188	32.5577	471.389			245.963
3.26178	-0.0156118			81.5583	180.523	162.928	37.2856	361.426			238.505
3.2651	-0.0155784			89.7431	176.981	380.881	340.804	583.115			339.426
3.26842	-0.0155784			91.9217	192.869	336.738	39.5002	380.641			258.648
3.27181	-0.0155784			78.0024	177.974	153.241	701.743	352.96			252.13
3.27513	-0.015549			84.1609	168.783	255.392	43.5123	-31.9013			275.514
3.27845	-0.015549			25.8003	176.765	153.818	435.543	609.502			249.067
3.28177	-0.015549			48.396	180.809	250.514	36.4482	102.562			24.8786
3.28509	-0.015549			68.8512	87.1727	246.969	-35.0875	550.893			28.5988
3.28848	-0.0155176			63.6497	138.688	334.11	-170.895	260.97			70.8892
3.2918	-0.0155176			86.5025	95.047	480.416	30.1819	1228.9			325.771
3.29512	-0.0155176			98.9268	173.376	162.543	-29.9608	428.377			352.601
3.29844	-0.0154941			307.778	166.865	380.81	-43.0478	459.98			87.5367
3.30176	-0.0154941			97.2941	165.326	-28.3916	150.992	445.566			26.0949
3.30514	-0.0154941			131.767	171.571	163.154	30.0669	268.224			269.051
3.30846	-0.0154941			60.9411	185.72	357.806	35.1995	91.5951			173.288
3.31178	-0.0154902			79.8666	76.5799	153.206	29.9102	683.196			67.2005
3.3151	-0.0154902			48.0986	102.098	248.357	384.912	334.876			166.448
3.31842	-0.0154902			91.1122	84.779	249.06	204.517	520.76			46.7839
3.32181	-0.0155333			87.1066	91.6285	246.604	333.423	33.2846			249.843
3.32513	-0.0155333			-30.9549	87.7992	248.511	-29.695	338.492			514.177
3.32845	-0.0155333			78.9341	263.715	271.195	270.59	-424.575			240.01
3.33177	-0.0155235			58.421	25.6207	249.027	424.878	36.5179			-29.9513
3.33509	-0.0155235			78.3047	284.29	36.8337	338.66	429.228			-54.3692
3.33848	-0.0155235			76.5152	83.3428	-37.3671	283.933	396.89			321.702
3.34176	-0.0155235			77.4233	86.4435	562.324	62.5992	552.735			243.622
3.3451	-0.0155314			86.8334	88.0855	171.517	-31.8733	343.488			279.391
3.34844	-0.0155314			85.556	222.959	342.76	341.374	592.942			94.1231
3.35176	-0.0155314			83.0541	165.96	242.602	328.252	254.963			537.527
3.35509	-0.0155725			94.9097	155.499	261.073	340.549	259.414			-24.1559
3.35843	-0.0155725			70.8079	30.1017	172.199	495.479	436.031			35.0742
3.36177	-0.0155725			104.464	91.6169	153.767	288.211	-32.8648			314.324
3.3651	-0.0155725			96.3079	182.668	238.016	411.402	414.685			264.716
3.36842	-0.0156314			82.045	92.1539	106.336	269.906	362.368			323.422
3.37176	-0.0156314			83.2364	171.188	170.417	-35.6117	332.427			327.602
3.3751	-0.0156314			66.344	94.3443	517.872	515.995	597.065			86.6019
3.37843	-0.015651			68.858	193.227	190.547	280.969	730.512			334.228
3.38177	-0.015651			80.1251	146.433	420.117	-29.3486	1005.71			270.809
3.38509	-0.015651			83.4628	97.7496	435.816	284.116	474.368			182.8
3.38843	-0.015651			161.963	89.6208	166.648	50.4309	494.744			238.848
3.39177	-0.0156608			85.9201	89.6073	331.268	249.524	488.056			260.265
3.3951	-0.0156608			89.4333	274.032	168.521	273.859	451.453			340.207
3.39844	-0.0156608			92.7888	79.9711	173.921	436.105	477.56			26.7513
3.40176	-0.0156412			106.719	163.71	171.073	34.5162	70.4046			233.078
3.4051	-0.0156412			96.2919	81.6433	173.696	438.696	357.445			255.396
3.40848	-0.0156412			58.9614	214.35	254.579	33.8837	279.354			-47.097
3.4118	-0.0156412			93.945	182.87	170.052	-57.8767	353.794			258.014
3.41512	-0.0157			87.514	69.3922	325.634	277.577	486.246			344.179
3.41844	-0.0157			78.4952	75.1033	316.493	337.832	530.434			260.894
3.42176	-0.0157			38.0109	217.946	169.588	-30.1761	472.987			82.8005
3.42515	-0.0157216			77.975	187.074	257.368	366.39	555.709			83.7494
3.42847	-0.0157216			88.4077	81.6568	414.149	261.808	391.669			171.232
3.43179	-0.0157216			84.2362	88.4591	39.3929	369.887	43.0853			262.375
3.43511	-0.0157216			89.6805	-29.1143	255.246	566.045	429.588			-31.8947
3.43843	-0.0157549			100.308	86.2658	58.1626	485.951	265.201			371.046
3.44181	-0.0157549			105.039	83.4285	405.118	248.44	669.294			302.798
3.44513	-0.0157549			89.0033	75.2475	178.892	294.926	708.249			346.274
3.44845	-0.0157647			-34.8001	185.667	176.871	254.579	129.247			260.039
3.45178	-0.0157647			81.8794	78.2163	165.179	456.192	344.26			248.545
3.4551	-0.0157647			79.233	-59.3245	254.085	386.233	428.541			256.988
3.45848	-0.0157588			91.9298	444.936	253.423	265.83	442.131			261.948
3.4618	-0.0157588			80.8677	83.9924	170.295	44.9852	174.17			335.232
3.46512	-0.0157588			75.4848	163.164	159.977	361.004	327.698			75.1184
3.46844	-0.0157588			92.7828	78.8526	169.239	52.3958	843.493			260.238
3.47176	-0.0156902			79.7302	93.1032	406.818	-29.382	433.28			341.572
3.47515	-0.0156902			71.3448	93.7664	274.568	335.374	274.286			94.2114
3.47847	-0.0156902			97.9021	88.5802	410.996	-32.8514	431.278			244.32
3.48179	-0.0156412			93.5278	170.252	350.462	1063.98	412.434			266.289
3.48511	-0.0156412			97.5974	106.203	364.22	-33.2676	1086.65			342.551
3.48843	-0.0156412			94.2639	230.195	182.471	539.576	1105.46			333.618
3.49181	-0.0156412			87.8606	87.1318	-25.8238	-33.4163	613.197			258.614
3.49513	-0.0156235			89.9015	166.773	23.3979	216.83	274.192			25.1277
3.49845	-0.0156235			82.7083	261.798	203.994	269.577	306.21			207.444
3.50177	-0.0156235			94.9986	150.298	237.88	334.773	276.404			234.691
3.50509	-0.0155882			73.7376	246.372	245.78	323.187	376.391			283.433
3.50848	-0.0155882			140.182	178.172	410.372	-33.3472	-43.6156			328.208
3.5118	-0.0155882			93.2971	164.371	265.426	410.234	332.509			412.842
3.51512	-0.0155882			95.5794	82.8751	264.199	28.6904	35.9831			333.722
3.51844	-0.0155922			86.5918	175.38	-25.6016	596.302	426.783			86.8368
3.52176	-0.0155922			87.7235	193.733	299.712	50.4953	524.77			267.659
3.5251	-0.0155922			82.711	91.9245	158.487	-46.4773	410.949			257.001
3.52843	-0.0155667			73.0698	171.631	399.61	346.752	426.439			256.291
3.53177	-0.0155667			93.2012	267.136	36.7537	32.2545	273.462			243.637
3.53509	-0.0155667			70.6866	197.461	64.3414	413.034	301.948			28.6914
3.53843	-0.0155667			95.3947	82.4084	329.203	464.976	534.306			587.291
3.54176	0			76.9826	80.6235	238.703	60.2402	328.757			340.81
3.5451	0			103.961	268.401	165.272	286.551	394.116			233.881
3.54844	0			108.204	152.231	179.946	-33.0689	-46.9141			348.273
3.55176	0			88.2063	168.244	348.494	611.786	-52.6073			353.913
3.5551	0			82.9097	188.53	241.79	-39.3078	67.4906			269.062
3.55843	0			96.6334	179.986	246.186	-39.4881	351.249			282.185
3.56177	1.9608e-06			71.5346	165.983	168.618	529.109	665.609			98.0877
3.56511	1.9608e-06			73.6531	80.4549	-25.3741	394.814	744.335			170.091
3.56846	1.9608e-06			102.915	71.8631	165.826	40.6232	399.138			56.3494
3.57178	1.9608e-06			87.7949	120.329	461.997	-36.285	74.2313			159.836
3.5751	-7.8431e-06			36.3115	181.34	285.011	42.2366	87.1044			87.6366
3.57848	-7.8431e-06			81.7078	82.8253	84.2822	-35.5507	507.142			27.759
3.5818	-7.8431e-06			61.1142	101.24	-88.6	-24.2523	259.345			256.923
3.58512	-1.7647e-05			94.5599	81.8914	170.811	34.5319	356.225			251.898
3.58845	-1.7647e-05			89.7672	106.167	175.326	118.299	385.971			676.933
3.59177	-1.7647e-05			103.052	73.3083	61.4547	336.937	527.533			87.0013
3.59515	-1.7647e-05			99.7941	175.035	169.023	81.5703	337.663			247.082
3.59847	-1.9608e-05			152.099	176.492	260.024	60.7653	658.201			228.456
3.60179	-1.9608e-05			-50.1647	178.385	194.891	31.3247	391.466			61.3053
3.60511	-1.9608e-05			79.7667	77.487	240.997	418.919	294.311
3.60843	-1.9608e-05			144.323	563.139	174.188	334.16	366.833
3.61182	-1.9608e-05			86.9273	166.847	436.891	423.554	931.683
3.61514	-1.9608e-05			48.0418	176.315	263.036	-29.9594	336.941
3.61846	-1.9608e-05			84.8603	181.508	165.913	281.849	436.282
3.62178	-4.902e-05			39.3435	173.993	197.65	247.657	373.079
3.6251	-4.902e-05			143.806	324.544	247.342	452.987	630.912
3.62848	-4.902e-05			226.904	176.884	364.018	36.8723	34.1967
3.6318	-6.8627e-05			90.7114	85.4419	175.87	252.627	83.2906
3.63512	-6.8627e-05			91.713	182.513	418.167	562.569	433.118
3.63844	-6.8627e-05			97.216	171.314	239.164	361.598	28.1245
[truncated: 11,585 more rows]
