# Supplementary material for: Frequent transitions in self-assembly across the evolution of a central metabolic enzyme
Source: Nat Commun. 2024 Dec 3;15:10515. doi: 10.1038/s41467-024-54408-6 (PMC11615384; doi:10.1038/s41467-024-54408-6)
Supplement: Supplementary file 6 — Source Data [file 41467_2024_54408_MOESM6_ESM.zip › Source Data/SourceData_S12.xlsx]

## Sheet: Fig S12 kinetics
Kinetic measurements A. comosus
concentration acetylCoA (uM)	A. comosus		A. comosus Δ487-513
5	2.14905	2.19724	1.11629	1.37456	1.74044
15	6.89046	7.43013	4.78959	5.59589	7.59396
25	17.7289	18.336	12.1812	13.0935	14.8249
75	17.5393	18.0726	20.5943	22.3482	25.0337
150	31.7379	32.3803	36.3636	38.4517	35.5927
250	37.2952	37.6165	42.9168	40.9894	53.0999
500	43.9126	44.6193	48.2171	54.3848	43.495
0	0.014218	0.022801	-0.208	-0.0237	-0.16852
Kinetic measurements Anc3a, Anc3b, Anc3a_plus5
concentration acetylCoA (uM)	Anc3			Anc3b			Anc3a_plus5
5	1.48121	1.58673	2.03501	0.868177	0.993556	1.68281	0.539833	0.574044	1.1362
15	3.76325	4.02827	4.31256	3.57514	4.16712	4.78736	1.73145	1.99325	2.71924
50	7.09444	7.15708	7.12817	6.81937	6.86094	6.84764	10.9332	11.6014	12.7658
150	8.57051	8.76004	8.83392	6.82602	6.984	7.3731	17.8124	17.7963	17.8124
250	9.22743	9.35914	9.19692	6.76616	6.73789	7.4496	18.0212	18.3103	18.8082
500	10.0418	10.302	10.0546	6.68468	6.90418	6.83933	19.1455	18.5834	22.2454
0	0.202217	0.019933	0.037054	0.053162	0.027254	0.010903	0.038179	0.014481	-0.10137
Kinetic measurements M.sulfidovorans
concentration acetylCoA (uM)	M. sulfidovorans			M. sulfidovorans W150A
5	1.52971	1.59043	1.8169	1.55895	1.57629	1.95085
15	3.07292	3.22197	3.57533	3.08384	3.27979	3.54642
25	5.51237	5.80469	6.40861	5.42563	5.87215	6.23514
75	15.1173	16.0713	16.1677	13.6685	13.9865	15.1173
150	23.344	23.7102	24.5551	20.151	20.212	21.8053
250	27.7032	28.9463	29.0235	23.7006	24.7414	26.6174
500	32.2518	33.2156	33.5689	26.4889	27.0993
0	0.013164	0.078991	0.021063	0.00859	0.002863	0.025766

## Sheet: Fig S12 thermal stability 
Fraction of unfolded protein from CD measurements of ancestral type III proteins (point plot) at 223 nm						Fraction of unfolded protein from CD measurements of M. sulfidovurans WT and W150A mutation (point plot) at 223 nm
Temp	Anc3b	Anc3a	Anc3a+5			Temp	Msulfo W150A	Msulfo WT
65	0	0	0			20	0	0
70	0.0208576	0.0360731	0.000815637			25	0.00409899	0.0210831
75	0.0908167	0.0387548	0.0224506			30	0.0147707	0.0163006
80	0.562867	0.137324	0.906761			35	0.0210163	0.0271707
85	0.949746	0.845391	0.844222			40	0.0547895	0.0358778
90	1	1	1			45	0.092723	0.0416733
						50	0.196445	0.0581473
						55	0.356897	0.0846427
						60	0.382447	0.201151
Fits to CD measurement of ancestral type III proteins (line plot)						65	0.401587	0.397597
						70	0.400535	0.469014
Temp	Anc3b	Anc3a	Anc3a+5			75	0.392393	0.730531
65	0.00559705	0.0203557	-0.000124954			80	0.50149	0.881284
65.3165	0.00569511	0.0203694	-0.000124951			85	0.87063	0.972043
65.6329	0.00581145	0.0203856	-0.000124947			90	1	1
65.9494	0.00594935	0.0204048	-0.000124939
66.2658	0.00611267	0.0204274	-0.000124927
66.5823	0.00630595	0.0204541	-0.000124905
66.8987	0.00653449	0.0204855	-0.00012487
67.2152	0.00680451	0.0205226	-0.00012481			Fits to CD measurement of M. sulfidovurans WT and W150A mutation (line plot)
67.5316	0.00712327	0.0205662	-0.000124712
67.8481	0.00749926	0.0206175	-0.000124548			Temp	Msulfo W150A	Msulfo WT
68.1646	0.0079424	0.0206778	-0.000124277			20	0.00981066	0.0130128
68.481	0.00846427	0.0207487	-0.000123831			20.8861	0.0113037	0.0130486
68.7975	0.00907834	0.0208318	-0.000123096			21.7722	0.012926	0.0130945
69.1139	0.00980031	0.0209293	-0.000121888			22.6582	0.0146828	0.0131527
69.4304	0.0106484	0.0210436	-0.000119909			23.5443	0.0165794	0.0132259
69.7468	0.0116439	0.0211774	-0.000116672			24.4304	0.018621	0.013317
70.0633	0.0128114	0.021334	-0.000111391			25.3165	0.0208127	0.0134296
70.3797	0.0141792	0.0215171	-0.000102794			26.2025	0.0231598	0.0135678
70.6962	0.0157805	0.0217311	-8.88e-05			27.0886	0.0256676	0.0137362
71.0127	0.0176533	0.0219809	-6.62e-05			27.9747	0.0283411	0.0139401
71.3291	0.0198413	0.0222725	-2.96e-05			28.8608	0.0311856	0.0141854
71.6456	0.0223952	0.0226126	2.95e-05			29.7468	0.0342063	0.0144789
71.962	0.0253726	0.0230089	0.000124707			30.6329	0.0374084	0.0148282
72.2785	0.0288397	0.0234704	0.000277674			31.519	0.0407969	0.0152419
72.5949	0.0328719	0.0240075	0.00052299			32.4051	0.0443771	0.0157294
72.9114	0.0375548	0.0246321	0.000915565			33.2911	0.0481542	0.0163013
73.2278	0.042985	0.0253582	0.00154242			34.1772	0.0521332	0.0169696
73.5443	0.049271	0.0262015	0.00254109			35.0633	0.0563193	0.0177471
73.8608	0.0565339	0.0271803	0.00412822			35.9494	0.0607177	0.0186484
74.1772	0.0649075	0.0283159	0.00664361			36.8354	0.0653335	0.0196893
74.4937	0.0745385	0.0296323	0.0106171			37.7215	0.0701718	0.0208873
74.8101	0.0855851	0.0311574	0.0168674			38.6076	0.0752377	0.0222616
75.1266	0.0982162	0.0329233	0.0266424			39.4937	0.0805364	0.0238332
75.443	0.112608	0.0349666	0.0418015			40.3797	0.0860729	0.0256249
75.7595	0.128938	0.0373296	0.0650108			41.2658	0.0918524	0.0276618
76.0759	0.147383	0.0400605	0.0998466			42.1519	0.09788	0.029971
76.3924	0.168106	0.0432148	0.150547			43.038	0.104161	0.0325819
76.7089	0.19125	0.046856	0.220965			43.9241	0.1107	0.0355266
77.0253	0.216921	0.0510565	0.312351			44.8101	0.117502	0.0388397
77.3418	0.245178	0.0558997	0.420541			45.6962	0.124573	0.0425583
77.6582	0.276017	0.0614804	0.534943			46.5823	0.131917	0.0467229
77.9747	0.309356	0.0679074	0.641828			47.4684	0.13954	0.0513765
78.2911	0.345021	0.0753046	0.730441			48.3544	0.147446	0.0565658
78.6076	0.382746	0.0838135	0.796781			49.2405	0.155641	0.0623405
78.9241	0.422165	0.0935957	0.84272			50.1266	0.16413	0.0687537
79.2405	0.462824	0.104835	0.872844			51.0127	0.172918	0.0758623
79.557	0.504199	0.11774	0.891907			51.8987	0.18201	0.0837267
79.8734	0.545719	0.13255	0.903708			52.7848	0.19141	0.0924107
80.1899	0.586796	0.149534	0.910921			53.6709	0.201125	0.101982
80.5063	0.626865	0.168996	0.915298			54.557	0.211158	0.112511
80.8228	0.665408	0.191278	0.917944			55.443	0.221516	0.124073
81.1392	0.701985	0.216764	0.919543			56.3291	0.232203	0.136745
81.4557	0.736252	0.245872	0.920508			57.2152	0.243224	0.150605
81.7722	0.767968	0.279054	0.921092			58.1013	0.254583	0.165734
82.0886	0.796994	0.316777	0.921445			58.9873	0.266288	0.182213
82.4051	0.823286	0.359489	0.921658			59.8734	0.278341	0.200122
82.7215	0.846881	0.407553	0.921788			60.7595	0.290748	0.219537
83.038	0.867881	0.461137	0.921867			61.6456	0.303515	0.240526
83.3544	0.886434	0.52004	0.921915			62.5316	0.316646	0.26315
83.6709	0.90272	0.583445	0.921945			63.4177	0.330146	0.287455
83.9873	0.916938	0.649668	0.921963			64.3038	0.34402	0.313467
84.3038	0.929289	0.716019	0.921974			65.1899	0.358274	0.34119
84.6203	0.939977	0.779035	0.92198			66.0759	0.372911	0.370593
84.9367	0.949193	0.835198	0.921985			66.962	0.387938	0.40161
85.2532	0.957116	0.88194	0.921987			67.8481	0.403358	0.434126
85.5696	0.963913	0.918337	0.921989			68.7342	0.419178	0.467979
85.8861	0.969732	0.94507	0.92199			69.6203	0.435402	0.502949
86.2025	0.974705	0.963809	0.92199			70.5063	0.452035	0.538762
86.519	0.978951	0.976497	0.921991			71.3924	0.469081	0.575089
86.8354	0.982571	0.984886	0.921991			72.2785	0.486547	0.611558
87.1519	0.985657	0.990344	0.921991			73.1646	0.504436	0.647763
87.4684	0.988285	0.993861	0.921991			74.0506	0.522754	0.683288
87.7848	0.990522	0.996113	0.921991			74.9367	0.541505	0.717723
88.1013	0.992427	0.997551	0.921991			75.8228	0.560694	0.750688
88.4177	0.994048	0.998468	0.921991			76.7089	0.580327	0.781855
88.7342	0.995427	0.999053	0.921991			77.5949	0.600408	0.810965
89.0506	0.996601	0.999425	0.921991			78.481	0.620942	0.837834
89.3671	0.997601	0.999663	0.921991			79.3671	0.641933	0.86236
89.6835	0.998452	0.999815	0.921991			80.2532	0.663387	0.884515
90	0.999177	0.999912	0.921991			81.1392	0.685308	0.904341
						82.0253	0.707701	0.921932
						82.9114	0.730571	0.937424
						83.7975	0.753922	0.950979
						84.6835	0.777758	0.962774
						85.5696	0.802086	0.97299
						86.4557	0.826908	0.981805
						87.3418	0.852229	0.989386
						88.2278	0.878055	0.995892
						89.1139	0.904389	1.00146
						90	0.931235	1.00623
