# Supplementary material for: Frequent transitions in self-assembly across the evolution of a central metabolic enzyme
Source: Nat Commun. 2024 Dec 3;15:10515. doi: 10.1038/s41467-024-54408-6 (PMC11615384; doi:10.1038/s41467-024-54408-6)
Supplement: Supplementary file 6 — Source Data [file 41467_2024_54408_MOESM6_ESM.zip › Source Data/SourceData_S13.xlsx]

## Sheet: Growth Data - observed
Growth Data - observed
Time	BL21	Ecoli	gltA	B. subtilis	T. thermophilus	Paulibacter americanus	F. taffensis	Sorangium cellulosum	Synecoccus	Methylophaga suflidovurans	Acidithiocabillus	Pelucibaca aquatica	Pseudoanabaena	Myxococcus xanthus	Gleobacter	Cyanothece	Thermococcus chitinophagus	Deinococcus radiodurans	Archeoglobus	Nitrosopumilis	Synecocystis	Cavenderia	Piromyces	Perkinsus	Coryonebacter	Neisseria	Thioclava	Plochlorothrix	Cyanobium	Ananas	M. flagellates	Myxo 2	T. marianensis	D. pimensis	O. profundus	Sandaracinus	Gemmata	Nitrospira	Mariprofundus	Connexibacter	Roseomonas	Anc1a	Anc1b	Anc1c	Anc2_3	Anc3a	An2	Anc2b	Anc2a
0	0.0586879	0.0577004	0.0582647	0.0681401	0.0598165	0.0536092	0.0637667	0.0520573	0.0537502	0.0678579	0.0660239	0.0599576	0.0613684	0.0545967	0.0512109	0.0600987	0.0637667	0.0584058	0.0592522	0.0537502	0.066165	0.058829	0.0538913	0.056995	0.0586879	0.056995	0.0520573	0.0620738	0.0531859	0.051493	0.0493768	0.0650364	0.0481072	0.060663	0.0472607	0.0574182	0.0466964	0.044157	0.0623559	0.0513519	0.0507876	0.286411	0.294029	0.294876	0.29939	0.291913	0.293747	0.286693	0.297133
0.259778	0.0610862	0.0586879	0.0591112	0.071667	0.0632024	0.0571361	0.0665882	0.0560075	0.0575593	0.0711027	0.0675758	0.0651775	0.0648953	0.0574182	0.0523395	0.0623559	0.0657418	0.0636256	0.0620738	0.0579825	0.0703973	0.0630613	0.0579825	0.0599576	0.0609451	0.0634845	0.0560075	0.0616505	0.0558664	0.0540324	0.0493769	0.0671525	0.0505055	0.0634845	0.0481072	0.0589701	0.0489536	0.0495179	0.0653185	0.0553021	0.0558664	0.29022	0.295158	0.295299	0.298121	0.291067	0.296428	0.287681	0.300237
0.519528	0.0658828	0.0629202	0.0632024	0.0780154	0.0678579	0.0603809	0.0719491	0.0608041	0.0623559	0.0751939	0.0726545	0.0701151	0.0678579	0.0605219	0.0558664	0.0653185	0.0701152	0.0672936	0.0668704	0.0653185	0.0749118	0.0685633	0.060663	0.0640488	0.066165	0.0682811	0.0613684	0.0648953	0.0605219	0.0584058	0.0541735	0.0712438	0.0558664	0.0699741	0.0517752	0.0629202	0.0547378	0.0531859	0.0684222	0.0593933	0.0608041	0.29149	0.295863	0.295299	0.299672	0.291772	0.297697	0.288245	0.300801
0.779306	0.0687044	0.0650364	0.0637667	0.0816834	0.0727956	0.0639078	0.0751939	0.0634845	0.0660239	0.079003	0.0756171	0.0743474	0.069833	0.0627791	0.0578415	0.0670114	0.0723724	0.0703973	0.0684222	0.0678579	0.0798494	0.0713848	0.0623559	0.067999	0.067999	0.0705384	0.0644721	0.0689865	0.0619327	0.0593933	0.0560075	0.0725134	0.0578414	0.077169	0.0553021	0.066165	0.0571361	0.0565718	0.0708205	0.062497	0.0641899	0.29149	0.296146	0.29544	0.300801	0.293042	0.298403	0.289797	0.300519
1.03906	0.0730777	0.0692687	0.0651774	0.0859157	0.0767457	0.0648953	0.0792851	0.0648953	0.0667293	0.0811191	0.0773101	0.0791441	0.0719491	0.0644721	0.058829	0.0684222	0.0740653	0.0733599	0.0720902	0.0709616	0.0806959	0.0766047	0.0656007	0.0687044	0.0703973	0.0736421	0.0688454	0.0687044	0.0641899	0.0600987	0.0572772	0.0730777	0.0603808	0.082812	0.0572772	0.0699741	0.0610862	0.0599576	0.0718081	0.064331	0.0684222	0.290361	0.296428	0.294029	0.302071	0.293183	0.299108	0.290785	0.301365
1.29881	0.0757582	0.0722313	0.0641899	0.0869033	0.0791441	0.0651774	0.0802727	0.064331	0.0660239	0.0806959	0.0773101	0.0812602	0.0715259	0.0641899	0.058829	0.0681401	0.0739242	0.075335	0.0733599	0.0705384	0.0814013	0.0784387	0.0650364	0.0668704	0.0699741	0.0754761	0.0723724	0.067999	0.0639077	0.0599576	0.0600987	0.0727956	0.0634845	0.0860568	0.0585468	0.0727956	0.0646131	0.0623559	0.0723724	0.0651774	0.0725134	0.290926	0.298685	0.29417	0.303905	0.294876	0.301789	0.292195	0.301647
1.55858	0.0764636	0.071667	0.0591112	0.0866211	0.080978	0.0623559	0.0784387	0.0598165	0.0617916	0.0775922	0.0713848	0.0822478	0.0671525	0.0612273	0.0536092	0.0632024	0.0689865	0.0729367	0.0715259	0.0664471	0.0785797	0.0756171	0.0603808	0.0627791	0.066165	0.0733599	0.071667	0.0632024	0.0589701	0.0543145	0.0586879	0.0689865	0.0639078	0.0859157	0.0558664	0.0756171	0.0658828	0.0610862	0.0699741	0.0603808	0.0744885	0.291067	0.301224	0.29417	0.307714	0.296851	0.304469	0.295863	0.302776
1.81833	0.0874676	0.0828121	0.0647542	0.0957911	0.0935339	0.0674347	0.0861979	0.0648953	0.0660239	0.0833764	0.0760404	0.0922642	0.0726545	0.0687044	0.058829	0.0684222	0.0737831	0.0828121	0.0774511	0.0719491	0.0850693	0.0837996	0.0651775	0.0684222	0.0702562	0.0836585	0.0823888	0.0675758	0.0646132	0.0593933	0.0681401	0.0736421	0.0747707	0.100164	0.0629202	0.0877497	0.0787208	0.0706794	0.0782976	0.0656007	0.0866211	0.291208	0.305033	0.294735	0.313357	0.298685	0.308278	0.300237	0.305033
2.07811	0.0994591	0.0933928	0.0681401	0.104397	0.104679	0.0732188	0.0928285	0.0665882	0.0684222	0.0873265	0.0782976	0.101152	0.0773101	0.0766047	0.0620738	0.0718081	0.0770279	0.0890194	0.0830942	0.0761814	0.090148	0.0898659	0.0691276	0.0711027	0.0737832	0.0928285	0.0924053	0.0711027	0.0688455	0.062497	0.075335	0.0781565	0.084505	0.112579	0.0685633	0.0981894	0.0893016	0.0801316	0.0850693	0.0696919	0.0976251	0.291631	0.309266	0.294594	0.318295	0.300942	0.313216	0.306585	0.309407
2.33786	0.109758	0.103691	0.0678579	0.112015	0.113849	0.0744885	0.0976251	0.0665882	0.0681401	0.088173	0.0782976	0.109617	0.0785798	0.0799905	0.0619327	0.0713848	0.0764636	0.0952268	0.0857747	0.0763225	0.0924053	0.0939571	0.0681401	0.0709616	0.0750528	0.106372	0.101293	0.0709616	0.0689865	0.0617916	0.0818245	0.0791441	0.0919821	0.125982	0.0722313	0.107924	0.099177	0.0859157	0.0887373	0.0692687	0.107924	0.291349	0.314485	0.295722	0.326195	0.303623	0.318153	0.31505	0.314768
2.59764	0.122172	0.114554	0.0671525	0.11921	0.122878	0.077169	0.101716	0.066165	0.0684222	0.090148	0.0775922	0.11921	0.0802727	0.0859157	0.0616505	0.0715259	0.075335	0.101293	0.0880319	0.0754761	0.0945214	0.0964965	0.0685633	0.0696919	0.0746296	0.117094	0.111168	0.0713848	0.069833	0.0613684	0.0887373	0.0805548	0.100729	0.141641	0.0773101	0.118363	0.111451	0.0914177	0.0939571	0.069833	0.11921	0.292054	0.321116	0.296004	0.334377	0.307573	0.324925	0.324784	0.324925
2.85739	0.129508	0.12048	0.0595344	0.120621	0.124712	0.0715259	0.0998823	0.0565718	0.0586879	0.0835174	0.0675758	0.121749	0.0737832	0.0825299	0.053327	0.062497	0.0664472	0.102986	0.0829531	0.0674347	0.0890194	0.0904302	0.0579826	0.060663	0.0658828	0.117235	0.114413	0.0622149	0.0629202	0.0527627	0.088173	0.0726545	0.10214	0.155184	0.0743475	0.123301	0.117517	0.090007	0.0924053	0.0612273	0.123301	0.292054	0.328734	0.295722	0.342419	0.311805	0.33212	0.335224	0.337622
3.11717	0.152645	0.143052	0.0641899	0.137691	0.143616	0.0797084	0.112156	0.0616505	0.0637667	0.0925463	0.0726545	0.140795	0.0811191	0.0950857	0.0586879	0.0678579	0.0712438	0.120056	0.091841	0.0723724	0.0976251	0.099177	0.0640488	0.0665882	0.0711027	0.139948	0.134446	0.0682811	0.0684222	0.0579825	0.10355	0.0794262	0.117517	0.186362	0.0856336	0.142629	0.13882	0.102986	0.105525	0.0670115	0.144463	0.292477	0.339456	0.295863	0.353141	0.31505	0.339456	0.348626	0.345099
3.37692	0.18086	0.168305	0.0706795	0.15716	0.164072	0.090007	0.126405	0.0677168	0.0696919	0.101152	0.0787208	0.161956	0.0897248	0.108911	0.0651775	0.0742064	0.0774511	0.142205	0.101575	0.0788619	0.108911	0.108911	0.0696919	0.0727956	0.0784387	0.168446	0.157724	0.0742064	0.0756171	0.0646132	0.121749	0.0877497	0.134869	0.22276	0.100165	0.165342	0.164778	0.117799	0.119069	0.0730778	0.166612	0.292619	0.349755	0.296287	0.365414	0.319	0.348062	0.363157	0.362734
3.63669	0.197225	0.181284	0.0605219	0.160686	0.166894	0.0811191	0.123865	0.056995	0.0585469	0.0928285	0.0675758	0.168022	0.0815424	0.106372	0.0544556	0.0630613	0.0668704	0.149541	0.095509	0.0681401	0.101857	0.101998	0.0582647	0.0609452	0.0678579	0.182835	0.166471	0.0627792	0.0660239	0.053327	0.124148	0.0791441	0.136986	0.245615	0.0967787	0.172537	0.174935	0.117517	0.117658	0.0632024	0.175641	0.293465	0.364003	0.296004	0.380086	0.324079	0.35836	0.381074	0.381356
3.89644	0.236021	0.21486	0.0677168	0.184952	0.191018	0.0928285	0.14277	0.0636256	0.0664472	0.103832	0.0744885	0.195391	0.091982	0.122737	0.0622149	0.0702562	0.0739242	0.176628	0.108065	0.0756171	0.114131	0.11272	0.0664471	0.0684222	0.0760404	0.208653	0.197225	0.0706795	0.075335	0.0612273	0.146579	0.0883141	0.160263	0.286809	0.113567	0.201317	0.205549	0.135575	0.135293	0.071667	0.20569	0.293324	0.378111	0.296287	0.394335	0.328734	0.3688	0.399978	0.401812
4.15622	0.26198	0.228544	0.0540324	0.192005	0.19525	0.0828121	0.140371	0.0499412	0.053327	0.0950858	0.0620738	0.203151	0.0822478	0.119351	0.0492358	0.0586879	0.0603809	0.19003	0.0984716	0.0629202	0.106372	0.102704	0.053327	0.0553021	0.0633435	0.219092	0.209922	0.0567129	0.0622149	0.0481072	0.150106	0.0764636	0.162379	0.310651	0.110886	0.211051	0.218105	0.133741	0.133741	0.0599576	0.219939	0.293324	0.39631	0.296851	0.412675	0.332825	0.381215	0.422268	0.430027
4.41597	0.323912	0.276369	0.0715259	0.229532	0.233905	0.104679	0.170562	0.0678579	0.0708205	0.116247	0.0785798	0.245332	0.103832	0.147284	0.0672936	0.075335	0.079003	0.234893	0.121467	0.0819656	0.130778	0.124148	0.069833	0.0723724	0.0815424	0.25944	0.25549	0.0740653	0.0819656	0.0651775	0.186221	0.095509	0.198636	0.360874	0.140936	0.255772	0.265083	0.164778	0.163931	0.0773101	0.262685	0.293465	0.418036	0.297274	0.432708	0.338327	0.395605	0.448791	0.464168
4.67575	0.359887	0.297954	0.0596755	0.238984	0.242934	0.0969197	0.173524	0.0553021	0.058829	0.10877	0.0668704	0.256619	0.0949447	0.144463	0.0547378	0.0634845	0.066165	0.253938	0.115824	0.0685633	0.130496	0.115401	0.0581236	0.0610862	0.069833	0.281589	0.275241	0.0622149	0.0708205	0.0529038	0.195956	0.0853514	0.208088	0.383588	0.141782	0.274112	0.285116	0.167458	0.168022	0.0665882	0.285257	0.293606	0.443994	0.297274	0.452741	0.342137	0.408443	0.480956	0.50508
4.9355	0.409123	0.330966	0.0562896	0.26071	0.260287	0.0977662	0.185657	0.051493	0.0544556	0.109899	0.062497	0.277921	0.0945214	0.151516	0.0516341	0.0591112	0.0616505	0.282577	0.115965	0.064331	0.134728	0.114131	0.0540324	0.0568539	0.0657418	0.312203	0.306983	0.0575593	0.0684222	0.0486715	0.214578	0.0828121	0.226428	0.410392	0.152927	0.301622	0.317141	0.180155	0.180296	0.064331	0.312062	0.294029	0.477147	0.297838	0.478558	0.347074	0.424807	0.519047	0.55615
5.19528	0.461321	0.374277	0.0586879	0.289066	0.286527	0.103409	0.20696	0.0530449	0.0565718	0.119633	0.0640488	0.308676	0.100306	0.163085	0.0537502	0.0613684	0.0640488	0.318269	0.124571	0.0671525	0.144886	0.118928	0.0565718	0.0592522	0.0691276	0.350294	0.35241	0.0608041	0.0723724	0.0505055	0.24237	0.0873265	0.253938	0.446649	0.172819	0.340983	0.357771	0.199906	0.20047	0.0671525	0.352269	0.294312	0.515661	0.297415	0.50635	0.351307	0.443853	0.560947	0.604398
5.45503	0.510839	0.413919	0.0564307	0.315307	0.308817	0.105808	0.2253	0.051493	0.0541735	0.124148	0.0630613	0.337032	0.102281	0.172396	0.0530449	0.0598166	0.0619327	0.352551	0.128944	0.0651775	0.152927	0.119774	0.0545967	0.0581236	0.0677168	0.377945	0.387961	0.0586879	0.0711027	0.0492358	0.271008	0.0880319	0.280461	0.476134	0.190313	0.377945	0.397131	0.218528	0.218951	0.0664472	0.391629	0.29417	0.559959	0.297697	0.537528	0.357514	0.465297	0.612722	0.661534
5.71481	0.558241	0.450599	0.0519162	0.337879	0.33153	0.10609	0.2411	0.0465553	0.049659	0.122596	0.0577004	0.363273	0.101716	0.178744	0.0483893	0.0554432	0.0589701	0.384011	0.131766	0.0613684	0.157159	0.118928	0.0507876	0.055161	0.0639078	0.411521	0.426052	0.0538913	0.0696919	0.0454267	0.301199	0.0850693	0.305572	0.498988	0.207242	0.413778	0.432965	0.236586	0.235739	0.0633435	0.435927	0.294876	0.611029	0.298685	0.570963	0.361605	0.49069	0.663086	0.720504
5.97456	0.613261	0.496308	0.0585468	0.37343	0.363273	0.117799	0.269457	0.0530449	0.0561485	0.137832	0.0646131	0.403762	0.113002	0.197084	0.0554432	0.0627792	0.0650364	0.428873	0.144886	0.0664471	0.175076	0.126969	0.0564307	0.0615095	0.0703973	0.455396	0.470632	0.060663	0.0763225	0.0512109	0.346767	0.0940982	0.344227	0.532847	0.23715	0.458217	0.478956	0.268892	0.26466	0.0720902	0.486574	0.294453	0.666754	0.298685	0.60595	0.366543	0.518906	0.716554	0.775948
6.23433	0.67082	0.544697	0.0586879	0.405878	0.391206	0.120903	0.293016	0.0544556	0.0567129	0.144886	0.064331	0.438467	0.117799	0.207665	0.0560075	0.0627792	0.0667293	0.473313	0.152363	0.0672936	0.184952	0.12965	0.0565718	0.0619327	0.0712438	0.49659	0.516905	0.0615095	0.0795673	0.0513519	0.38655	0.0964965	0.377239	0.551751	0.262826	0.490101	0.518598	0.29485	0.291041	0.0729367	0.5241	0.295158	0.722621	0.299531	0.641219	0.371622	0.549378	0.765649	0.82476
6.49408	0.724852	0.597742	0.055161	0.435645	0.415471	0.121044	0.314037	0.0499412	0.053327	0.144886	0.0600987	0.47557	0.118222	0.217823	0.0521984	0.0586879	0.0613684	0.515918	0.156595	0.062497	0.194263	0.127957	0.053327	0.0593933	0.0675758	0.531718	0.550482	0.0575593	0.0768868	0.0476839	0.423795	0.0946625	0.406583	0.56995	0.28822	0.519727	0.555983	0.317987	0.315024	0.0705384	0.548647	0.29417	0.779333	0.299813	0.676347	0.376841	0.578581	0.816154	0.880062
6.75386	0.783258	0.656148	0.056995	0.475147	0.445238	0.127674	0.341265	0.0507876	0.0557253	0.156595	0.0627791	0.519162	0.124853	0.233482	0.0550199	0.0622148	0.066165	0.566705	0.166188	0.0653185	0.207947	0.13233	0.0543145	0.0575593	0.0696919	0.583776	0.599294	0.0591111	0.0814013	0.0489536	0.470914	0.0988948	0.443404	0.59478	0.321514	0.562332	0.610157	0.348036	0.340418	0.0730777	0.591676	0.294453	0.837316	0.306162	0.707949	0.381638	0.611452	0.871457	0.937622
7.01361	0.84505	0.711591	0.0567129	0.516623	0.476134	0.131342	0.368634	0.0506466	0.0568539	0.16252	0.0616505	0.562614	0.129932	0.247731	0.0558664	0.0626381	0.064331	0.619891	0.175076	0.0641899	0.22798	0.134164	0.0541735	0.0613684	0.0701152	0.632447	0.657418	0.0593933	0.0821067	0.0486715	0.511685	0.101011	0.477263	0.610862	0.355654	0.606348	0.659252	0.372866	0.375405	0.0742064	0.634986	0.29544	0.897979	0.305174	0.741102	0.386576	0.643053	0.920974	0.997156
7.27339	0.906841	0.772818	0.0537502	0.551751	0.503644	0.131342	0.394027	0.0462732	0.0503644	0.16506	0.0574182	0.598165	0.130496	0.25817	0.0512109	0.0612273	0.0603809	0.672936	0.179873	0.0592522	0.231789	0.131766	0.0493769	0.0548789	0.0667293	0.684928	0.708346	0.0553021	0.0798494	0.0452856	0.55288	0.0997413	0.508441	0.62624	0.38514	0.647966	0.712579	0.399106	0.402069	0.0712438	0.6735	0.294453	0.95836	0.303481	0.771574	0.391796	0.674513	0.955538	1.05711
7.53314	0.977098	0.839971	0.0595344	0.598448	0.542158	0.139243	0.429014	0.0510698	0.0571361	0.179732	0.0612273	0.644015	0.141359	0.278203	0.056995	0.0712438	0.0657418	0.74023	0.193981	0.0644721	0.257888	0.138537	0.0541735	0.0603809	0.0711027	0.73769	0.762097	0.060663	0.0854925	0.0490947	0.603667	0.108206	0.553162	0.647542	0.424923	0.701998	0.784669	0.435081	0.431131	0.080837	0.732612	0.294594	1.0217	0.301647	0.80247	0.397439	0.704281	0.976982	1.11834
7.79289	1.04411	0.905995	0.056995	0.642322	0.574747	0.141359	0.460051	0.0486715	0.0545967	0.183823	0.058829	0.691699	0.144886	0.293299	0.0547378	0.0646132	0.0633435	0.808088	0.20174	0.0615095	0.269457	0.137409	0.0519162	0.0582647	0.0689865	0.78608	0.806818	0.0577004	0.0854925	0.0471196	0.646696	0.108629	0.589278	0.657418	0.456242	0.756171	0.849282	0.462167	0.454549	0.0782976	0.789042	0.294735	1.0921	0.300378	0.83915	0.403223	0.730944	1.01959	1.18648
8.05267	1.10195	0.966094	0.045991	0.677027	0.601551	0.135293	0.483047	0.0383729	0.0435927	0.181848	0.0492358	0.731201	0.1415	0.298659	0.0464143	0.0553021	0.0506466	0.875804	0.201458	0.0517752	0.272842	0.131484	0.0420409	0.0474018	0.0603809	0.828685	0.847871	0.0479661	0.082671	0.0380907	0.685774	0.101293	0.620314	0.656148	0.473454	0.807523	0.905713	0.477827	0.475852	0.0701151	0.837714	0.29544	1.15897	0.300801	0.872162	0.409007	0.754927	1.05768	1.24855
8.31242	1.17065	1.0458	0.0562896	0.737973	0.65375	0.150106	0.529179	0.0489536	0.056995	0.199483	0.0600987	0.788196	0.158147	0.32885	0.0565718	0.0609452	0.0616505	0.958758	0.221067	0.0622148	0.302186	0.143616	0.0519162	0.0593933	0.0709616	0.887514	0.905572	0.058829	0.093675	0.0483893	0.752644	0.11526	0.674911	0.675899	0.515636	0.874817	0.981189	0.515494	0.511262	0.0812602	0.90924	0.295017	1.22683	0.302635	0.905597	0.415355	0.781026	1.0976	1.30146
8.57219	1.22807	1.11662	0.0581236	0.78481	0.70228	0.15589	0.566141	0.0509287	0.0605219	0.208511	0.0610862	0.836303	0.166894	0.347895	0.0592522	0.0630613	0.0620738	1.03282	0.233905	0.0651775	0.32236	0.153492	0.0545967	0.0603809	0.0742064	0.945355	0.964119	0.060663	0.0969197	0.0499412	0.811191	0.119774	0.729367	0.695085	0.551187	0.935621	1.0506	0.543287	0.545685	0.0853514	0.963695	0.294735	1.29765	0.301789	0.936211	0.421563	0.807267	1.12991	1.35874
8.83194	1.2687	1.17658	0.0510698	0.82939	0.745308	0.152363	0.594074	0.0430284	0.0524806	0.210769	0.0544556	0.869597	0.165342	0.357771	0.0520573	0.0553021	0.0538913	1.09363	0.237291	0.0579825	0.33153	0.145591	0.0462732	0.0536092	0.0663061	0.99318	1.02097	0.0541735	0.0935339	0.0427463	0.858593	0.115965	0.783399	0.695508	0.584904	0.98796	1.10802	0.568963	0.566705	0.0774511	1.00249	0.295017	1.36452	0.301224	0.965555	0.427629	0.8352	1.16871	1.41361
9.09172	1.32302	1.23908	0.0510698	0.878344	0.792146	0.155608	0.63019	0.0428873	0.0545967	0.219092	0.0543145	0.911779	0.172255	0.376534	0.0536092	0.0557253	0.053327	1.17714	0.245756	0.0553021	0.352269	0.14799	0.0461321	0.0537502	0.0667293	1.04665	1.07966	0.0548789	0.0945214	0.042323	0.918269	0.119351	0.846743	0.704961	0.627933	1.04481	1.166	0.60536	0.604232	0.0850693	1.04806	0.295299	1.41968	0.301224	0.994475	0.435106	0.864403	1.20651	1.45523
9.35147	1.38029	1.30877	0.0561486	0.937032	0.842087	0.164213	0.675475	0.0485304	0.0581236	0.232353	0.0593933	0.962143	0.183964	0.401222	0.0582647	0.0610862	0.0598165	1.26532	0.261697	0.0598165	0.380907	0.154761	0.0512109	0.0567129	0.0719491	1.08911	1.1375	0.0593933	0.100729	0.0469786	0.987396	0.12838	0.91982	0.71794	0.683799	1.10336	1.22328	0.649094	0.644156	0.0885962	1.09179	0.295863	1.46567	0.300942	1.02763	0.442301	0.896427	1.25589	1.4898
9.61125	1.42234	1.37169	0.0527627	0.98528	0.888784	0.162803	0.710886	0.044157	0.0538913	0.240536	0.0572772	0.995014	0.187068	0.415894	0.0554432	0.0568539	0.0547378	1.33741	0.266776	0.0562896	0.396002	0.149824	0.0469786	0.0530449	0.0681401	1.13299	1.17884	0.0565718	0.10214	0.0430284	1.04369	0.128098	0.982741	0.722595	0.736562	1.14752	1.279	0.681542	0.677733	0.0849282	1.12509	0.295581	1.51068	0.30193	1.05951	0.448791	0.921962	1.29793	1.52605
9.871	1.44688	1.42671	0.0521984	1.03184	0.936185	0.166894	0.752927	0.0426052	0.0498001	0.248436	0.0589701	1.03748	0.194827	0.431131	0.0555842	0.0568539	0.0524805	1.41867	0.27651	0.0547378	0.419562	0.148413	0.0458499	0.0516341	0.0685633	1.17249	1.22116	0.0560075	0.101152	0.0418998	1.10364	0.130778	1.04425	0.727956	0.791299	1.19323	1.33148	0.723724	0.718645	0.0852104	1.15669	0.296569	1.56358	0.302212	1.08914	0.454998	0.943829	1.34844	1.57106
10.1309	1.47425	1.48977	0.0541735	1.08107	0.983023	0.171831	0.801598	0.0450035	0.0493769	0.261556	0.0650364	1.0664	0.20569	0.450881	0.0598165	0.0596755	0.0547378	1.50162	0.288784	0.0572772	0.44552	0.166329	0.0483893	0.0523395	0.0709616	1.21453	1.25996	0.0596755	0.105666	0.0454267	1.17587	0.137691	1.12001	0.733599	0.857606	1.24204	1.38608	0.773806	0.77169	0.0885962	1.19591	0.296004	1.60731	0.303058	1.11185	0.462616	0.969928	1.39669	1.61013
10.3906	1.50966	1.52363	0.0543145	1.12523	1.02859	0.174794	0.848436	0.0448624	0.0489536	0.272842	0.0599576	1.09828	0.213449	0.467387	0.0598165	0.0595344	0.0534681	1.56793	0.297531	0.0599576	0.47035	0.168022	0.047825	0.0499412	0.069833	1.25347	1.28606	0.0585468	0.106936	0.0434516	1.23555	0.140936	1.17319	0.737267	0.914036	1.28733	1.42981	0.819797	0.82149	0.0925463	1.23216	0.293183	1.64978	0.302212	1.14303	0.470234	0.993065	1.44409	1.64061
10.6504	1.53999	1.55833	0.0600987	1.16473	1.07091	0.176205	0.890194	0.0444392	0.0490947	0.281166	0.0596755	1.1138	0.223042	0.486292	0.0598165	0.0595344	0.0527627	1.63452	0.307124	0.0629202	0.494333	0.167599	0.045991	0.0490947	0.0696919	1.28479	1.30172	0.0596755	0.107924	0.0434516	1.29861	0.145732	1.24119	0.741358	0.975969	1.33642	1.48653	0.865788	0.871713	0.0921231	1.26489	0.292901	1.69012	0.305457	1.16673	0.476159	1.01959	1.48458	1.66981
10.9102	1.57357	1.61081	0.0640488	1.20494	1.12297	0.183118	0.936609	0.0465553	0.0502233	0.295274	0.0654596	1.14893	0.241523	0.50971	0.0633435	0.0629202	0.0558664	1.70773	0.32095	0.0619327	0.52537	0.17423	0.0490947	0.0516341	0.0720902	1.31879	1.33261	0.0627792	0.112861	0.0457089	1.34757	0.152363	1.29748	0.745026	1.03536	1.39356	1.54183	0.916435	0.916717	0.0964965	1.31286	0.293324	1.75107	0.30856	1.19283	0.482649	1.05147	1.54214	1.69281
11.1699	1.60602	1.65525	0.0626381	1.25149	1.17305	0.185798	0.981612	0.0466964	0.0505055	0.306842	0.0622149	1.18349	0.244909	0.531154	0.0670115	0.0667293	0.0558664	1.77954	0.33153	0.0602398	0.550199	0.173948	0.0482482	0.0516341	0.0715259	1.34376	1.36506	0.0632024	0.116247	0.0462732	1.39708	0.156172	1.34869	0.747989	1.0846	1.4538	1.5905	0.963836	0.944509	0.0943804	1.35631	0.292619	1.7886	0.311664	1.2154	0.489985	1.0811	1.58009	1.71552
11.4297	1.6293	1.68573	0.0647542	1.2972	1.21143	0.189748	1.02464	0.0503644	0.053327	0.320667	0.0620738	1.21848	0.259299	0.555419	0.0701151	0.0713848	0.0564307	1.85826	0.344933	0.0632024	0.574747	0.172819	0.0498001	0.0555842	0.0743474	1.37366	1.39863	0.0654596	0.119915	0.0469786	1.45507	0.163508	1.3913	0.750952	1.13087	1.50797	1.64453	1.00969	0.980483	0.0957911	1.39793	0.292336	1.84587	0.312651	1.24023	0.497462	1.1158	1.63511	1.73471
11.6894	1.66118	1.70731	0.0658829	1.34883	1.26504	0.198918	1.07345	0.0564307	0.0600987	0.337032	0.0664472	1.25643	0.277498	0.590406	0.080837	0.0778744	0.0639078	1.93769	0.361862	0.0670115	0.608041	0.181143	0.0585469	0.0593933	0.0806959	1.40287	1.42868	0.0732188	0.128239	0.0524806	1.51855	0.175076	1.44773	0.758005	1.1849	1.56694	1.70308	1.06217	1.0276	0.107077	1.44547	0.291067	1.88989	0.308983	1.26238	0.503387	1.1491	1.67291	1.75305
11.9492	1.65624	1.73962	0.0572772	1.38156	1.29579	0.194968	1.10322	0.0507876	0.0543146	0.342393	0.0603809	1.28168	0.280884	0.614107	0.0709616	0.0703973	0.0584058	1.99483	0.366235	0.064331	0.629908	0.180719	0.0498001	0.0520573	0.075335	1.41034	1.4339	0.0687044	0.125135	0.045991	1.56412	0.174794	1.49062	0.7494	1.22299	1.59685	1.74399	1.09786	1.06019	0.103268	1.47468	0.292336	1.94463	0.307855	1.28368	0.510159	1.18154	1.71383	1.78479
12.209	1.65934	1.77446	0.0567128	1.41683	1.32457	0.198495	1.14173	0.0488126	0.0500822	0.356642	0.0634845	1.30383	0.289913	0.639783	0.0760404	0.0705384	0.0582647	2.0514	0.37597	0.060663	0.656007	0.175217	0.0485304	0.0536092	0.0737831	1.42417	1.44096	0.069833	0.127674	0.0452856	1.6166	0.178885	1.55283	0.742346	1.27138	1.61476	1.79012	1.13313	1.09419	0.105949	1.50896	0.291631	1.98822	0.310959	1.30146	0.515097	1.20454	1.75276	1.80764
12.4687	1.65201	1.80635	0.0633435	1.45281	1.36153	0.20569	1.18773	0.055161	0.0584058	0.373148	0.0667293	1.33007	0.306701	0.674206	0.0815424	0.0767458	0.0646132	2.08935	0.390783	0.0670115	0.686621	0.18862	0.0568539	0.0586879	0.0806959	1.43574	1.43828	0.0763225	0.136139	0.0507876	1.66866	0.194827	1.60517	0.753773	1.3185	1.64213	1.83654	1.15288	1.13186	0.110745	1.54691	0.291208	2.04084	0.306021	1.31994	0.521022	1.23332	1.79001	1.82302
12.7285	1.63818	1.83527	0.0670114	1.47778	1.3786	0.207383	1.22737	0.051493	0.0548789	0.385563	0.0648953	1.34827	0.31319	0.701716	0.0885962	0.0778744	0.0608041	2.14945	0.401363	0.0640488	0.71272	0.181143	0.0548788	0.0575593	0.0811191	1.43362	1.43292	0.0774511	0.141218	0.0495179	1.70943	0.195956	1.66386	0.746578	1.35744	1.64919	1.87068	1.17065	1.1612	0.119915	1.57442	0.292619	2.08881	0.312087	1.34181	0.527511	1.26125	1.82358	1.83797
12.9883	1.64806	1.85417	0.064331	1.50882	1.41641	0.209076	1.28338	0.0578415	0.0584058	0.39967	0.0650364	1.35603	0.324477	0.72584	0.0832353	0.0801316	0.062497	2.19022	0.409123	0.0668704	0.740794	0.181566	0.0567129	0.0561485	0.0815424	1.43588	1.44914	0.0782976	0.139807	0.0485304	1.7509	0.203009	1.71126	0.745167	1.39892	1.66837	1.9123	1.19718	1.19986	0.116812	1.59854	0.291913	2.13367	0.314485	1.36043	0.533154	1.28044	1.85547	1.84954
13.248	1.65977	1.86828	0.0767458	1.54945	1.44731	0.215142	1.3288	0.0584058	0.0584058	0.419986	0.0749118	1.34277	0.339713	0.75998	0.090007	0.0867622	0.0634845	2.22266	0.422102	0.0742064	0.772113	0.190313	0.060663	0.0617916	0.0874676	1.43024	1.46988	0.0850693	0.150106	0.0531859	1.7866	0.219233	1.75683	0.747425	1.43729	1.67105	1.94079	1.23118	1.23484	0.121044	1.61886	0.291631	2.17275	0.315473	1.38512	0.539644	1.29765	1.89976	1.86294
13.5078	1.66104	1.87265	0.079003	1.57526	1.47171	0.214154	1.36943	0.0531859	0.0586879	0.430989	0.0651774	1.35702	0.349447	0.782694	0.0983305	0.0922642	0.0630613	2.23282	0.429579	0.067999	0.794685	0.183682	0.0591112	0.0581236	0.0849282	1.43912	1.48187	0.0857747	0.153492	0.0503644	1.81566	0.219515	1.79718	0.745591	1.47482	1.64651	1.95885	1.26602	1.27138	0.121749	1.62817	0.291631	2.21267	0.316037	1.40515	0.544017	1.30936	1.94124	1.87084
13.7676	1.63127	1.8601	0.0740653	1.58909	1.49809	0.214154	1.39539	0.0534681	0.0603809	0.443404	0.0660239	1.37451	0.357065	0.798777	0.0898659	0.0873265	0.0620738	2.23296	0.437197	0.0641899	0.818245	0.190595	0.0565718	0.053327	0.0792851	1.44138	1.49612	0.084646	0.149541	0.047684	1.84105	0.22403	1.83329	0.738255	1.50585	1.62845	1.98199	1.30567	1.30016	0.118081	1.64072	0.296004	2.2471	0.313498	1.43463	0.551212	1.33898	1.99316	1.87282
14.0273	1.6293	1.83682	0.0805548	1.60729	1.5297	0.219798	1.42572	0.0592522	0.0586879	0.463437	0.0658829	1.39849	0.376393	0.824735	0.0998823	0.0959322	0.0660239	2.23762	0.450035	0.0681401	0.85027	0.193698	0.0595344	0.0574182	0.088173	1.46381	1.51545	0.091982	0.159417	0.0513519	1.86461	0.243075	1.8632	0.739665	1.55128	1.60616	1.99736	1.34376	1.33106	0.124994	1.64891	0.294594	2.27108	0.31251	1.46031	0.557279	1.36015	2.04183	1.8683
14.2871	1.62746	1.8206	0.0760404	1.61039	1.53858	0.221208	1.43743	0.056995	0.0584058	0.474441	0.0678579	1.41627	0.388525	0.844768	0.107359	0.0980483	0.0656007	2.22901	0.458358	0.0668704	0.871995	0.19525	0.0592522	0.0567129	0.0854925	1.47383	1.52871	0.093816	0.161392	0.0509287	1.87886	0.246743	1.87957	0.735433	1.58105	1.59332	2.00202	1.36647	1.33529	0.116953	1.65539	0.298967	2.30014	0.311382	1.48585	0.565461	1.37778	2.08754	1.85377
14.5468	1.62577	1.80197	0.0804137	1.60094	1.5668	0.223748	1.47185	0.0591112	0.0612273	0.490806	0.0672936	1.43221	0.405314	0.866352	0.111733	0.101575	0.0630613	2.22408	0.468657	0.0685633	0.897107	0.196379	0.0608041	0.0568539	0.0850693	1.48723	1.54112	0.0967787	0.166612	0.0510698	1.89156	0.252386	1.89776	0.733599	1.59149	1.57639	2.00625	1.39567	1.35137	0.126828	1.66118	0.296004	2.32398	0.30983	1.51759	0.571245	1.40078	2.14862	1.84799
14.8066	1.6269	1.76628	0.0729367	1.58655	1.57625	0.224594	1.49612	0.0547378	0.0629202	0.506042	0.0670114	1.4466	0.422666	0.890476	0.112156	0.101857	0.0633434	2.19346	0.476981	0.0671525	0.918551	0.194545	0.0592522	0.0557253	0.090148	1.49584	1.55495	0.0983305	0.164637	0.0488126	1.88591	0.259017	1.90736	0.727251	1.60574	1.54253	2.00696	1.42558	1.36929	0.125417	1.65511	0.300942	2.34952	0.309407	1.54834	0.579569	1.43026	2.19659	1.84094
15.0664	1.63508	1.69574	0.0781565	1.55636	1.58359	0.227839	1.51629	0.0593933	0.0685633	0.523818	0.0712438	1.46212	0.441429	0.91192	0.117658	0.111027	0.0648953	2.16976	0.487561	0.0688455	0.944086	0.193275	0.0529038	0.0599576	0.0897248	1.51178	1.57033	0.103268	0.17296	0.0529038	1.86602	0.272137	1.90764	0.725699	1.61025	1.51051	2.00117	1.45281	1.38763	0.124712	1.65229	0.298403	2.35417	0.306444	1.57416	0.582955	1.46017	2.24427	1.81935
15.3261	1.64749	1.60969	0.0744885	1.54056	1.58203	0.228121	1.52899	0.0584058	0.066165	0.539336	0.067999	1.47256	0.464707	0.918974	0.12048	0.113285	0.0632024	2.1493	0.496449	0.0691276	0.966235	0.19652	0.0521984	0.0584058	0.0871854	1.51911	1.58034	0.103974	0.176628	0.0498001	1.85643	0.275805	1.90298	0.720197	1.63155	1.47524	1.98636	1.47397	1.39807	0.122455	1.6434	0.299672	2.36433	0.309971	1.59518	0.590149	1.48613	2.2732	1.81202
15.5859	1.65723	1.55594	0.0715259	1.5297	1.58203	0.228826	1.52673	0.0582647	0.0630613	0.556407	0.0668704	1.48554	0.485022	0.935198	0.121326	0.113144	0.0637667	2.11291	0.502515	0.0650364	0.982317	0.196802	0.0510698	0.0593933	0.090148	1.52828	1.58754	0.105808	0.180155	0.0492358	1.85981	0.284129	1.89692	0.713989	1.6434	1.47228	1.95434	1.49471	1.41034	0.125558	1.62901	0.301365	2.379	0.307432	1.61634	0.596498	1.51364	2.30466	1.81032
15.8457	1.6592	1.50402	0.073501	1.52998	1.5778	0.231789	1.52758	0.0599576	0.0626381	0.574888	0.0675758	1.49781	0.514789	0.956359	0.124006	0.116529	0.0634845	2.0521	0.514084	0.066165	1.0039	0.202304	0.0524805	0.0599576	0.0907123	1.53379	1.59614	0.110745	0.183259	0.0498001	1.85615	0.293157	1.88055	0.711732	1.65511	1.49485	1.9391	1.51277	1.41288	0.125135	1.61166	0.299672	2.39156	0.307573	1.63694	0.604963	1.54312	2.33753	1.80807
16.1054	1.65638	1.44745	0.080978	1.51474	1.55241	0.234752	1.51389	0.0639078	0.0682811	0.593933	0.0689865	1.50797	0.546814	0.990077	0.130919	0.125276	0.064331	2.01923	0.527204	0.0667293	1.02662	0.204138	0.0550199	0.0613684	0.0946625	1.54465	1.60926	0.117517	0.190877	0.0557253	1.84613	0.308817	1.86108	0.709334	1.67035	1.49541	1.92415	1.53082	1.40682	0.126546	1.59276	0.298403	2.40143	0.311664	1.65189	0.612722	1.56612	2.36123	1.79904
16.3652	1.64933	1.45337	0.0715259	1.50825	1.5359	0.234329	1.4988	0.0613684	0.0656007	0.610157	0.0636256	1.5177	0.5739	1.01251	0.136562	0.124853	0.0630613	1.9992	0.532565	0.0608041	1.04594	0.201881	0.0512109	0.0584058	0.0891605	1.54761	1.61448	0.116812	0.190171	0.0521984	1.82483	0.316294	1.83654	0.702985	1.6695	1.47891	1.90087	1.53816	1.38777	0.124148	1.56764	0.298544	2.40821	0.307855	1.66925	0.617942	1.5846	2.37773	1.79706
16.6249	1.64848	1.45182	0.0757582	1.51418	1.49725	0.236021	1.48342	0.0596755	0.0646132	0.62624	0.0657418	1.52165	0.602116	1.04129	0.140936	0.129226	0.0640488	1.97902	0.542299	0.0674347	1.06682	0.194968	0.0519162	0.0578415	0.0911356	1.55565	1.6166	0.120621	0.195109	0.0505055	1.81171	0.326311	1.8237	0.6996	1.67345	1.48243	1.89001	1.54691	1.36365	0.126546	1.5438	0.295299	2.39833	0.315332	1.68702	0.624713	1.60266	2.37731	1.78267
16.8847	1.64326	1.45803	0.0764636	1.47058	1.4466	0.241523	1.47552	0.0639078	0.073501	0.646555	0.0688455	1.53238	0.636538	1.0664	0.152363	0.132894	0.0656007	1.9604	0.55161	0.0720902	1.0901	0.204985	0.0550199	0.0627792	0.0932517	1.56003	1.62873	0.128098	0.201881	0.0571361	1.79704	0.337315	1.80042	0.699882	1.664	1.48145	1.87025	1.55678	1.34249	0.125558	1.52405	0.295581	2.39043	0.310959	1.69732	0.630497	1.63045	2.38916	1.77054
17.1445	1.63917	1.45972	0.0740653	1.46988	1.38072	0.240677	1.45281	0.0648953	0.0713848	0.663061	0.0685633	1.53407	0.661227	1.09349	0.155467	0.138255	0.0640488	1.90961	0.561062	0.0681401	1.10759	0.200893	0.0538913	0.0632024	0.09565	1.56623	1.62732	0.132048	0.207101	0.0548788	1.80028	0.350435	1.77192	0.694662	1.65652	1.47002	1.84881	1.5589	1.31173	0.122737	1.48356	0.293324	2.37844	0.316602	1.711	0.637551	1.65203	2.40553	1.76546
17.4043	1.63381	1.45916	0.066165	1.47679	1.32951	0.241947	1.44124	0.0653185	0.071667	0.682388	0.0689865	1.54028	0.687185	1.12424	0.162097	0.141782	0.0647542	1.85234	0.57122	0.0708205	1.12593	0.203433	0.0543145	0.0596755	0.0962143	1.56539	1.62901	0.136562	0.210487	0.0531859	1.79196	0.357347	1.73891	0.692546	1.6513	1.45916	1.85713	1.55678	1.30157	0.122314	1.45902	0.293606	2.35417	0.310959	1.72003	0.644323	1.66783	2.41836	1.76179
17.664	1.62605	1.46014	0.0660239	1.47834	1.31554	0.244345	1.43094	0.0703973	0.0711027	0.700869	0.0687044	1.54578	0.713284	1.14808	0.168587	0.136421	0.0657418	1.8031	0.582365	0.0678579	1.14385	0.205831	0.0543146	0.0600987	0.0945214	1.56228	1.62845	0.13882	0.214437	0.0555842	1.75401	0.372019	1.72114	0.688313	1.6451	1.438	1.87138	1.55452	1.29579	0.118363	1.42784	0.295581	2.34924	0.312793	1.73174	0.651659	1.68138	2.42767	1.76137
17.9237	1.59135	1.45097	0.0571361	1.47595	1.30214	0.242229	1.4229	0.0708205	0.0702562	0.714836	0.067999	1.53999	0.732471	1.16882	0.169997	0.143757	0.0591112	1.74272	0.591394	0.064331	1.15288	0.204702	0.0512109	0.0627792	0.0967787	1.55735	1.62111	0.139666	0.216412	0.0502233	1.71154	0.377945	1.70124	0.682388	1.62774	1.41754	1.88013	1.53901	1.29071	0.111168	1.41669	0.292195	2.32991	0.310817	1.734	0.659841	1.67884	2.41836	1.75925
18.1835	1.57075	1.44999	0.058829	1.48342	1.2869	0.244627	1.42332	0.0760404	0.0646132	0.734869	0.0711027	1.54493	0.756736	1.19012	0.177616	0.145027	0.0623559	1.69969	0.601128	0.0637667	1.16967	0.207806	0.0536092	0.0593933	0.0966376	1.55241	1.61928	0.145027	0.222055	0.0534681	1.7011	0.390783	1.66823	0.677733	1.60221	1.40583	1.88479	1.52151	1.2924	0.119492	1.42163	0.300378	2.31326	0.313075	1.734	0.669152	1.6921	2.4264	1.7632
18.4433	1.56511	1.44773	0.0681401	1.48878	1.2814	0.248718	1.39793	0.0785798	0.0809781	0.754337	0.0778744	1.54761	0.78876	1.21185	0.180296	0.155043	0.0650364	1.63578	0.613684	0.0657418	1.18392	0.212321	0.0571361	0.0620738	0.100729	1.55001	1.61759	0.158147	0.230519	0.0582647	1.70181	0.406865	1.6372	0.677592	1.58091	1.40654	1.86475	1.5043	1.29847	0.119492	1.42093	0.295017	2.28843	0.311523	1.72864	0.677053	1.68801	2.41611	1.76729
18.7031	1.55354	1.44575	0.060663	1.48638	1.26377	0.247731	1.3961	0.0830942	0.0749118	0.771549	0.0767458	1.54239	0.816693	1.22483	0.183259	0.156595	0.0626381	1.59149	0.623841	0.062497	1.19464	0.211615	0.0578415	0.0623559	0.09565	1.54112	1.61152	0.156172	0.23447	0.056995	1.68643	0.419562	1.58556	0.674065	1.55974	1.40259	1.82807	1.47524	1.29621	0.113567	1.41528	0.30193	2.26544	0.310959	1.72088	0.685376	1.69111	2.41667	1.76066
18.9628	1.54352	1.43743	0.0650364	1.48272	1.22116	0.247166	1.39722	0.0870444	0.0780155	0.78213	0.0799905	1.53844	0.843357	1.23555	0.192288	0.155749	0.0602398	1.5534	0.635833	0.0672936	1.21439	0.211756	0.0550199	0.062497	0.101716	1.53661	1.60376	0.159276	0.238279	0.0575593	1.66245	0.436491	1.56764	0.685774	1.52151	1.40132	1.79788	1.44448	1.29353	0.112861	1.41302	0.301224	2.22622	0.311523	1.71467	0.693982	1.69069	2.40031	1.76461
19.2226	1.53618	1.43165	0.0630613	1.47736	1.21509	0.248154	1.39412	0.0921231	0.0797084	0.798071	0.0874676	1.53195	0.86734	1.24768	0.195391	0.156454	0.0603808	1.52899	0.643169	0.0654596	1.22553	0.210345	0.0543145	0.0634845	0.0983305	1.52814	1.59713	0.165624	0.242088	0.0596755	1.64679	0.450176	1.54169	0.678861	1.48878	1.40061	1.78885	1.42262	1.28789	0.112861	1.40752	0.302353	2.20026	0.322668	1.70522	0.703293	1.68956	2.39099	1.76179
19.4823	1.52532	1.42502	0.0577004	1.4727	1.21919	0.247449	1.39652	0.0991769	0.07731	0.813731	0.0895837	1.52687	0.887232	1.25149	0.198636	0.158852	0.0598165	1.49711	0.651775	0.0691276	1.23202	0.211192	0.0523395	0.0592522	0.0990359	1.5201	1.58881	0.16506	0.244909	0.0627791	1.63127	0.462873	1.51502	0.6656	1.45154	1.39737	1.75866	1.40512	1.28577	0.109052	1.404	0.30066	2.16344	0.321116	1.68011	0.710206	1.68448	2.37773	1.76109
19.7421	1.51714	1.41655	0.0575593	1.46804	1.21777	0.248859	1.39652	0.104961	0.082671	0.828967	0.0959322	1.52053	0.917422	1.26221	0.204985	0.172537	0.0599576	1.46029	0.660945	0.0701152	1.23696	0.212744	0.0521984	0.0609452	0.0980483	1.51446	1.58175	0.172114	0.249847	0.0615095	1.61547	0.481918	1.51051	0.664613	1.39934	1.39765	1.77192	1.39017	1.28972	0.110181	1.40216	0.301789	2.10672	0.328029	1.64103	0.723608	1.66939	2.3625	1.75756
20.0019	1.51107	1.41232	0.0612273	1.46466	1.21566	0.25281	1.39821	0.114978	0.0870444	0.84773	0.103409	1.51601	0.942534	1.26842	0.206819	0.169151	0.0615095	1.42389	0.668422	0.0726545	1.24754	0.21754	0.0547378	0.0647542	0.101575	1.51121	1.57724	0.176346	0.256901	0.0674347	1.60009	0.501387	1.51107	0.662637	1.37324	1.39045	1.77912	1.37578	1.28733	0.112297	1.3999	0.302212	2.06708	0.324643	1.63017	0.733766	1.65542	2.33753	1.75516
20.2616	1.49993	1.40259	0.0585468	1.45478	1.20818	0.251681	1.39511	0.123724	0.0825299	0.860568	0.111168	1.50698	0.964119	1.27152	0.212038	0.17028	0.0596755	1.40273	0.672654	0.0694098	1.25022	0.217399	0.0531859	0.0637667	0.0979073	1.5012	1.56764	0.175923	0.259581	0.0656007	1.58401	0.519162	1.51023	0.659111	1.35913	1.38114	1.78406	1.36181	1.28775	0.111168	1.39116	0.29939	2.00063	0.322386	1.60139	0.732919	1.64456	2.31651	1.75149
20.5214	1.49485	1.39624	0.0592522	1.45041	1.20748	0.25154	1.39638	0.134305	0.0926874	0.873406	0.117658	1.49626	0.990218	1.27082	0.214719	0.175217	0.0581236	1.39652	0.677168	0.0695508	1.25939	0.217823	0.0523395	0.062497	0.0996002	1.49682	1.55989	0.183118	0.26466	0.0699741	1.56454	0.534681	1.50599	0.656148	1.33995	1.37705	1.78688	1.34178	1.29508	0.110745	1.38707	0.299531	1.95648	0.324079	1.56725	0.731791	1.61098	2.28265	1.75107
20.7812	1.48653	1.3865	0.0591112	1.44406	1.20973	0.252951	1.39525	0.149682	0.0976251	0.887937	0.129367	1.49175	1.0221	1.2735	0.223183	0.184952	0.0589701	1.39144	0.687044	0.0694098	1.26772	0.219939	0.0530449	0.0613684	0.103691	1.48568	1.55509	0.183259	0.269033	0.0702562	1.5517	0.554714	1.50867	0.654596	1.33346	1.37366	1.79252	1.32288	1.29593	0.112438	1.38114	0.299249	1.91176	0.319846	1.53945	0.737151	1.58291	2.25161	1.75431
21.0409	1.48004	1.37776	0.0609451	1.43616	1.20832	0.253797	1.39031	0.162379	0.099318	0.900634	0.144604	1.48046	1.06076	1.27547	0.228403	0.190454	0.058829	1.38481	0.693533	0.0719492	1.27392	0.222901	0.0544556	0.060663	0.102986	1.48004	1.54677	0.18608	0.276369	0.0743475	1.53407	0.575029	1.51051	0.653044	1.31949	1.37098	1.80155	1.31554	1.29198	0.11272	1.37606	0.298121	1.87677	0.31773	1.50151	0.737151	1.54524	2.22071	1.75248
21.3007	1.47496	1.37564	0.0598165	1.43066	1.20564	0.255772	1.38721	0.17945	0.112438	0.913472	0.156736	1.47411	1.09983	1.28366	0.229391	0.203292	0.0602398	1.37606	0.703691	0.0746296	1.27759	0.226569	0.0548788	0.0637667	0.105808	1.47312	1.53985	0.189325	0.282154	0.0774511	1.5249	0.596896	1.50458	0.651492	1.31046	1.36294	1.80409	1.30369	1.29198	0.114695	1.37296	0.293606	1.83727	0.316178	1.46835	0.743923	1.51321	2.19067	1.74698
21.5605	1.46748	1.36506	0.0581236	1.42389	1.20183	0.257183	1.38439	0.198777	0.118646	0.924758	0.169151	1.46409	1.13101	1.27632	0.232494	0.197225	0.0593933	1.36873	0.708487	0.0720902	1.2783	0.226428	0.0541735	0.0617916	0.104679	1.4648	1.53322	0.192429	0.285963	0.0823888	1.5043	0.616082	1.51023	0.648671	1.29819	1.35956	1.81001	1.29424	1.28436	0.114554	1.36619	0.293042	1.81977	0.316461	1.44874	0.747309	1.48881	2.15779	1.74049
21.8139	1.46	1.34968	0.0598165	1.41345	1.19534	0.25676	1.37846	0.215706	0.129508	0.927439	0.182694	1.45224	1.16007	1.27449	0.238843	0.200188	0.0589701	1.34771	0.695791	0.0709616	1.27787	0.228968	0.0527627	0.0653185	0.105525	1.44942	1.51827	0.194686	0.285822	0.0843639	1.49118	0.630049	1.49753	0.643874	1.29113	1.347	1.79407	1.279	1.27519	0.113002	1.35758	0.293606	1.77463	0.31773	1.43153	0.757608	1.46214	2.13113	1.73344
22.0673	1.45436	1.34714	0.0615095	1.40907	1.19704	0.260428	1.37677	0.238279	0.138255	0.940277	0.197649	1.4459	1.1897	1.26673	0.240818	0.203292	0.0605219	1.34164	0.68648	0.0708205	1.28211	0.232353	0.0531859	0.0634845	0.11131	1.44448	1.51333	0.201034	0.292875	0.0915588	1.47764	0.645708	1.50049	0.652621	1.28958	1.34023	1.80254	1.27421	1.27421	0.115824	1.35589	0.292195	1.745	0.31505	1.40289	0.758172	1.39683	2.05791	1.7268
22.3207	1.45083	1.34559	0.0623559	1.40541	1.19901	0.266494	1.37747	0.261274	0.149965	0.9565	0.219657	1.44251	1.17432	1.24416	0.248577	0.21486	0.064331	1.33684	0.683235	0.0835174	1.28888	0.239125	0.0572772	0.0708205	0.116388	1.44039	1.51192	0.205972	0.303597	0.100306	1.47087	0.666023	1.50233	0.649235	1.28845	1.34122	1.8031	1.26743	1.27477	0.12048	1.3501	0.290361	1.7213	0.318577	1.40261	0.765226	1.37538	2.03097	1.72088
22.5741	1.4387	1.32894	0.055161	1.392	1.18716	0.260428	1.36605	0.275382	0.157442	0.960309	0.234046	1.42558	1.18702	1.21213	0.244909	0.213026	0.0585468	1.32443	0.676463	0.0802727	1.28055	0.234328	0.0488126	0.0613684	0.110463	1.4253	1.49499	0.203292	0.302186	0.0976251	1.44872	0.671949	1.49443	0.641335	1.27971	1.32584	1.7945	1.25121	1.26504	0.11399	1.34065	0.288951	1.71608	0.318436	1.40148	0.772421	1.3538	2.00261	1.71453
22.8276	1.43574	1.32485	0.0584058	1.38396	1.18688	0.262544	1.36308	0.294427	0.167881	0.970326	0.254926	1.42276	1.19929	1.19365	0.254644	0.218246	0.0627791	1.31653	0.680272	0.0799905	1.28253	0.238279	0.0502233	0.064331	0.114413	1.41994	1.49302	0.207947	0.308676	0.104538	1.43517	0.683094	1.49668	0.642464	1.27547	1.32316	1.79139	1.2474	1.26235	0.115965	1.33614	0.289374	1.71707	0.31773	1.40148	0.780603	1.34971	1.99273	1.70917
23.081	1.43278	1.32076	0.0591112	1.37776	1.1873	0.263955	1.35815	0.320526	0.179591	0.979496	0.277075	1.41274	1.16953	1.23936	0.243781	0.210063	0.0602398	1.31215	0.68394	0.0874676	1.28408	0.240536	0.0507876	0.0678579	0.11667	1.41218	1.48681	0.201175	0.316153	0.109899	1.42219	0.694239	1.49584	0.644439	1.27223	1.31879	1.79407	1.24077	1.25713	0.117094	1.33176	0.289938	1.70071	0.317166	1.40021	0.784412	1.34435	1.97637	1.70155
23.3344	1.42784	1.31215	0.0598165	1.37225	1.18773	0.266776	1.35448	0.341265	0.1913	0.987537	0.297531	1.40851	1.19055	1.21566	0.248436	0.216553	0.0599576	1.30538	0.687749	0.0907124	1.2838	0.244345	0.0517752	0.0671525	0.12048	1.40992	1.48131	0.206819	0.323207	0.118222	1.40879	0.709052	1.49541	0.644862	1.26941	1.31836	1.79675	1.23442	1.25234	0.118787	1.32485	0.291067	1.68857	0.319846	1.40092	0.791325	1.33997	1.9545	1.69887
23.5878	1.42544	1.30863	0.0608041	1.36915	1.18589	0.268892	1.34785	0.366941	0.204279	0.997413	0.317705	1.40343	1.20183	1.19619	0.257183	0.220785	0.0639078	1.29974	0.690289	0.0916999	1.28323	0.246743	0.0513519	0.067999	0.12189	1.40343	1.47863	0.210487	0.33012	0.12316	1.39722	0.724993	1.49499	0.645003	1.26489	1.32048	1.79167	1.23061	1.24867	0.120338	1.32274	0.290361	1.67757	0.321257	1.40769	0.798379	1.33461	1.94844	1.69041
23.8412	1.4181	1.30115	0.0585469	1.36111	1.18095	0.267199	1.34079	0.39572	0.213167	1.00221	0.338443	1.39567	1.21058	1.16755	0.256478	0.221491	0.0602398	1.29043	0.688172	0.0935339	1.27971	0.245615	0.0493769	0.0647542	0.12443	1.39243	1.46847	0.210204	0.332377	0.127392	1.3834	0.736985	1.49132	0.645567	1.25756	1.30708	1.78589	1.22144	1.2426	0.117658	1.31695	0.290644	1.66417	0.317307	1.41587	0.806702	1.33108	1.94519	1.68476
24.0946	1.41571	1.29748	0.0572772	1.35617	1.17982	0.26861	1.33473	0.428027	0.226428	1.00715	0.368916	1.39229	1.21016	1.13905	0.263672	0.224876	0.0610862	1.28747	0.689724	0.0950857	1.28027	0.247449	0.0500822	0.0657418	0.127392	1.38904	1.46367	0.212885	0.338725	0.131907	1.36816	0.751939	1.49048	0.640065	1.24966	1.30186	1.79111	1.21608	1.23795	0.118081	1.30792	0.291208	1.65528	0.316743	1.42123	0.816295	1.32742	1.93969	1.67729
24.3481	1.40865	1.28803	0.0554432	1.34559	1.17545	0.267482	1.32669	0.451869	0.240536	1.0032	0.384716	1.38368	1.22398	1.11183	0.268469	0.226993	0.0564307	1.28041	0.690006	0.0984716	1.27364	0.248859	0.047684	0.0665882	0.12838	1.37931	1.45916	0.214155	0.342534	0.13755	1.35575	0.768727	1.48469	0.639501	1.24401	1.29156	1.78519	1.20875	1.23231	0.116388	1.30298	0.293324	1.65316	0.317307	1.4194	0.820105	1.32333	1.93108	1.67122
24.6015	1.40738	1.28591	0.0568539	1.34517	1.17545	0.271008	1.3233	0.482765	0.257183	1.00306	0.417023	1.38368	1.2285	1.098	0.277921	0.233482	0.0622149	1.27816	0.69311	0.102563	1.27435	0.254502	0.0489536	0.0668704	0.131766	1.37677	1.45577	0.220644	0.351704	0.145873	1.34785	0.787349	1.48695	0.634281	1.24091	1.28676	1.78885	1.20776	1.23089	0.119492	1.30157	0.290785	1.6478	0.317025	1.41587	0.828851	1.31796	1.92332	1.66445
24.8549	1.40752	1.28493	0.0581236	1.34587	1.17545	0.27383	1.31963	0.51366	0.273125	1.00771	0.447354	1.38015	1.22963	1.07896	0.287373	0.238279	0.0612273	1.27576	0.695649	0.114131	1.27378	0.257324	0.0505055	0.0699741	0.13628	1.37437	1.45436	0.226146	0.359181	0.155326	1.34728	0.806677	1.49189	0.633011	1.23682	1.2869	1.7928	1.2086	1.22709	0.121608	1.29988	0.291913	1.64512	0.318012	1.41192	0.832237	1.31472	1.89962	1.65711
25.1083	1.40625	1.28225	0.0572772	1.34446	1.17686	0.276087	1.31667	0.548789	0.287232	1.00912	0.482624	1.37747	1.23343	1.05878	0.294286	0.243075	0.0615095	1.27138	0.697907	0.117235	1.27745	0.261415	0.0520573	0.069833	0.14418	1.37437	1.45097	0.230943	0.366658	0.167599	1.33924	0.830096	1.48483	0.630049	1.23555	1.27674	1.79506	1.20846	1.22511	0.122737	1.29777	0.287258	1.64018	0.318436	1.40839	0.838303	1.31105	1.88354	1.65076
25.3617	1.39624	1.27279	0.0536092	1.33205	1.16741	0.273407	1.30538	0.586033	0.293722	1.00447	0.505901	1.36971	1.22116	1.03691	0.295415	0.2411	0.0577004	1.26235	0.693533	0.118222	1.27279	0.257888	0.0465553	0.0656007	0.14023	1.36435	1.4435	0.229391	0.367646	0.168869	1.32528	0.844062	1.47834	0.616646	1.22553	1.26461	1.78533	1.19704	1.21735	0.118787	1.2893	0.287681	1.63595	0.319282	1.40473	0.842818	1.30922	1.87663	1.64498
25.6151	1.39553	1.27082	0.0540324	1.33388	1.16882	0.278768	1.30567	0.618198	0.316999	1.00644	0.540606	1.37014	1.22821	1.03268	0.306983	0.249	0.0634846	1.25953	0.69706	0.125982	1.27251	0.264096	0.0489536	0.0715259	0.147425	1.36083	1.44378	0.237009	0.377521	0.180296	1.32443	0.865224	1.48624	0.635128	1.2237	1.2625	1.78942	1.19548	1.21665	0.121185	1.28747	0.287822	1.63172	0.319705	1.40219	0.847191	1.30583	1.87113	1.63948
25.8686	1.39342	1.26475	0.0526216	1.32796	1.16445	0.274253	1.29833	0.653468	0.328286	1.0032	0.562755	1.36661	1.22539	1.02577	0.313331	0.247166	0.0577004	1.25474	0.697342	0.13233	1.2704	0.264237	0.0482483	0.069833	0.149965	1.35772	1.43842	0.23842	0.381754	0.190313	1.31794	0.880742	1.48667	0.633435	1.21749	1.25897	1.78194	1.19069	1.21129	0.119774	1.28352	0.28754	1.62735	0.319987	1.39824	0.850154	1.30357	1.86633	1.63214
26.122	1.38862	1.2625	0.0534681	1.32542	1.16332	0.276793	1.29212	0.692687	0.340418	1.00122	0.591958	1.36238	1.21834	1.019	0.321091	0.254644	0.0593933	1.25135	0.69438	0.138678	1.26701	0.266917	0.0469786	0.0692687	0.15462	1.35279	1.43461	0.242652	0.389795	0.199483	1.31159	0.897671	1.4837	0.616505	1.21453	1.25784	1.78067	1.18857	1.20945	0.120621	1.28295	0.287258	1.62368	0.32168	1.39443	0.853117	1.30216	1.86111	1.62692
26.3754	1.3944	1.26518	0.0561486	1.32965	1.16628	0.28427	1.2972	0.736562	0.356642	1.00489	0.622713	1.36774	1.22299	1.02182	0.335481	0.265365	0.0654596	1.25629	0.700587	0.151093	1.27152	0.274394	0.0524806	0.0736421	0.165765	1.35815	1.43842	0.251822	0.400517	0.216553	1.30863	0.91841	1.48441	0.608887	1.21495	1.25925	1.7818	1.19012	1.21312	0.126405	1.28267	0.287258	1.61677	0.323091	1.39245	0.851283	1.30061	1.85307	1.61945
26.6288	1.38298	1.25572	0.0506465	1.31921	1.1581	0.278486	1.28464	0.764495	0.360874	0.995155	0.641194	1.35688	1.21467	1.00715	0.33675	0.261133	0.0593933	1.24684	0.692546	0.152222	1.2625	0.270303	0.0452856	0.0709616	0.16252	1.34728	1.4284	0.249706	0.399388	0.222619	1.29452	0.924335	1.46409	0.602821	1.20691	1.24994	1.76727	1.18166	1.20282	0.120056	1.27265	0.285847	1.61606	0.322386	1.38921	0.849872	1.2985	1.84235	1.61408
26.8822	1.38114	1.2546	0.0500822	1.3185	1.15669	0.28173	1.2814	0.812038	0.372584	0.99318	0.667152	1.35532	1.20748	1.00094	0.344509	0.266071	0.0622149	1.2426	0.692405	0.161956	1.25897	0.27383	0.0488126	0.0713848	0.167599	1.34376	1.42713	0.254644	0.407006	0.23588	1.28733	0.940135	1.46635	0.597319	1.20338	1.24895	1.76205	1.17799	1.20113	0.120621	1.27167	0.285847	1.60844	0.324643	1.38836	0.849731	1.29765	1.8384	1.60886
27.1356	1.37804	1.24966	0.0465553	1.31385	1.15302	0.282154	1.27787	0.847307	0.371596	0.98923	0.693251	1.35208	1.21002	0.990782	0.350858	0.261556	0.0568539	1.23851	0.690994	0.168446	1.25587	0.274253	0.0442981	0.0703973	0.171549	1.34249	1.42361	0.256336	0.411803	0.251258	1.28253	0.950011	1.45859	0.596755	1.20085	1.24599	1.75556	1.17418	1.19577	0.120197	1.26983	0.285565	1.60534	0.323797	1.38441	0.846063	1.29793	1.83346	1.6028
27.3891	1.38396	1.25347	0.0519163	1.31808	1.15866	0.291182	1.279	0.895132	0.386409	0.992193	0.722172	1.35772	1.20338	0.987255	0.366658	0.272701	0.0634845	1.24063	0.696919	0.184528	1.25826	0.283564	0.0505055	0.0792851	0.181566	1.34531	1.42586	0.26593	0.425487	0.271855	1.28789	0.967928	1.45887	0.621443	1.20296	1.24853	1.75076	1.17672	1.20226	0.126546	1.27011	0.285424	1.60082	0.325913	1.38399	0.843523	1.29835	1.82739	1.59941
27.6425	1.37945	1.25445	0.0541735	1.31949	1.15923	0.296261	1.27872	0.928003	0.398119	0.993745	0.745026	1.35927	1.19661	0.988525	0.380625	0.279191	0.0668704	1.24289	0.697907	0.19525	1.2625	0.287655	0.0534681	0.0830942	0.190595	1.34192	1.42741	0.273548	0.434234	0.29217	1.28422	0.977944	1.45281	0.640206	1.20324	1.2505	1.74004	1.17686	1.20254	0.130214	1.27167	0.285283	1.59645	0.325348	1.38018	0.844934	1.30118	1.82894	1.59321
27.8959	1.38001	1.25093	0.0527627	1.31596	1.155	0.298518	1.27533	0.967363	0.406019	0.99572	0.76647	1.35772	1.18561	0.986127	0.392052	0.281307	0.0668704	1.23823	0.697907	0.207383	1.25502	0.289207	0.0536092	0.0830942	0.194827	1.34037	1.42403	0.276934	0.439595	0.309099	1.27519	0.982741	1.44604	0.624829	1.19887	1.24641	1.7296	1.1684	1.20014	0.129508	1.26814	0.285706	1.59462	0.325489	1.37919	0.849731	1.30527	1.81949	1.59024
28.1493	1.37493	1.25121	0.0519162	1.31371	1.15231	0.300917	1.27152	0.996425	0.416882	0.997695	0.790735	1.35391	1.1708	0.981612	0.402069	0.285116	0.0650364	1.23611	0.694098	0.215706	1.25107	0.294145	0.051493	0.0869033	0.20174	1.33571	1.42107	0.280461	0.445097	0.3249	1.27406	0.9905	1.4418	0.629767	1.19478	1.24514	1.72114	1.16797	1.19774	0.130496	1.26729	0.284718	1.58926	0.325772	1.38328	0.853117	1.3126	1.81286	1.5853
28.4027	1.37451	1.24585	0.0516341	1.3123	1.15175	0.304726	1.27026	1.01152	0.428591	0.997554	0.812461	1.35448	1.15627	0.979355	0.412932	0.289489	0.0647542	1.23132	0.695649	0.228544	1.24994	0.295979	0.0500822	0.0884551	0.208935	1.33783	1.42093	0.284834	0.451728	0.344368	1.27562	0.993321	1.43856	0.618622	1.19125	1.24317	1.70957	1.16219	1.19464	0.130496	1.26743	0.285142	1.58418	0.327323	1.38413	0.854386	1.31839	1.80553	1.58093
28.6561	1.3762	1.24909	0.0555842	1.31653	1.15514	0.312344	1.27632	1.04467	0.438608	1.00531	0.8411	1.35575	1.15231	0.979637	0.427886	0.297672	0.0668704	1.23611	0.699318	0.245897	1.25177	0.301904	0.0572772	0.093675	0.220785	1.33684	1.42262	0.292029	0.462026	0.365953	1.27265	0.9984	1.4339	0.614671	1.19295	1.24641	1.70012	1.15528	1.2	0.135152	1.26489	0.287963	1.5798	0.327888	1.38272	0.859747	1.32713	1.79946	1.57797
28.9096	1.36717	1.245	0.0481072	1.30764	1.14639	0.309805	1.26616	1.06682	0.442417	1.00193	0.854502	1.34728	1.12819	0.970326	0.432965	0.295415	0.0627791	1.22751	0.692264	0.25676	1.24303	0.300635	0.0516341	0.0908534	0.221349	1.32951	1.41401	0.2909	0.462873	0.365953	1.26419	0.992616	1.42361	0.593792	1.18603	1.23738	1.6829	1.14004	1.19041	0.12965	1.25601	0.285706	1.5774	0.326759	1.38173	0.864262	1.33362	1.78578	1.57444
29.163	1.36717	1.24091	0.0495179	1.30694	1.14625	0.314883	1.26574	1.08361	0.452292	1.00362	0.880319	1.34898	1.11324	0.969621	0.444392	0.300493	0.0681401	1.2268	0.693392	0.269316	1.24331	0.305572	0.0537502	0.0996002	0.229955	1.32796	1.415	0.296402	0.471761	0.377098	1.25897	0.99318	1.43729	0.590124	1.18434	1.23809	1.67388	1.14018	1.19139	0.13106	1.25629	0.288104	1.57374	0.329157	1.38074	0.870187	1.33673	1.78168	1.56993
29.4164	1.36647	1.24204	0.0512109	1.30863	1.14893	0.321937	1.26743	1.09998	0.461321	1.00588	0.905148	1.34855	1.10759	0.972442	0.456807	0.308535	0.0658828	1.22483	0.695932	0.288784	1.24416	0.309805	0.0531859	0.105525	0.240536	1.32711	1.41585	0.303456	0.481495	0.391911	1.26489	0.999529	1.43024	0.615095	1.18674	1.23894	1.67063	1.14089	1.19111	0.134446	1.25925	0.286129	1.57035	0.330568	1.3799	0.875266	1.33969	1.77505	1.56668
29.6698	1.3621	1.23555	0.0450035	1.29918	1.13948	0.32095	1.25713	1.11056	0.461039	0.997695	0.923065	1.34023	1.08375	0.965953	0.461885	0.307406	0.0630613	1.21763	0.68916	0.292593	1.2364	0.306983	0.0461321	0.100588	0.240536	1.31907	1.40992	0.301481	0.48079	0.39826	1.25713	0.991911	1.41697	0.589983	1.17771	1.23188	1.64735	1.13228	1.1842	0.128239	1.25022	0.285706	1.56555	0.330991	1.37919	0.878651	1.34082	1.76885	1.56471
29.9232	1.35631	1.23329	0.0442981	1.29918	1.14075	0.325746	1.25629	1.12706	0.464989	1.00023	0.942534	1.34079	1.07867	0.96299	0.472184	0.312626	0.0641899	1.2182	0.688878	0.313049	1.2347	0.309805	0.0457089	0.108629	0.247449	1.3178	1.40724	0.307406	0.488267	0.414484	1.25587	0.99318	1.41317	0.596473	1.17221	1.23089	1.64256	1.13073	1.18236	0.128803	1.24782	0.285847	1.56316	0.331274	1.3782	0.884436	1.34195	1.75714	1.56132
30.1766	1.36125	1.23767	0.0490947	1.302	1.14329	0.334352	1.25756	1.14893	0.477686	1.0087	0.968774	1.34291	1.06372	0.971455	0.487279	0.322219	0.0670114	1.22328	0.696496	0.333647	1.23583	0.318692	0.0488125	0.119492	0.260146	1.31935	1.40964	0.317282	0.499835	0.432259	1.25587	0.997554	1.41599	0.596049	1.17686	1.23372	1.62986	1.13539	1.18504	0.134446	1.25431	0.285988	1.56189	0.332261	1.37665	0.889655	1.34082	1.73555	1.55977
30.4301	1.3597	1.23188	0.0472607	1.30002	1.13976	0.33802	1.25474	1.14117	0.486292	1.00813	0.990218	1.33981	1.04947	0.967928	0.496872	0.324618	0.0654596	1.2165	0.692969	0.344792	1.23343	0.320385	0.0475429	0.121467	0.265789	1.31879	1.4078	0.320667	0.505901	0.444956	1.2467	0.993039	1.4102	0.609734	1.17573	1.23104	1.61744	1.13341	1.18462	0.133741	1.24867	0.284154	1.56076	0.331274	1.37595	0.893182	1.34167	1.74458	1.55751
30.6835	1.3597	1.23527	0.051493	1.30284	1.14089	0.348177	1.25939	1.16078	0.497154	1.01307	1.01603	1.34446	1.04397	0.971172	0.513096	0.335904	0.0684222	1.21989	0.697625	0.368916	1.23753	0.328709	0.0506466	0.134446	0.277075	1.31963	1.41161	0.333223	0.517893	0.463014	1.25502	1.00122	1.40724	0.617775	1.17729	1.23499	1.61124	1.13623	1.1866	0.139243	1.25163	0.285	1.55511	0.335365	1.37581	0.893606	1.34237	1.75079	1.55497
30.9369	1.35744	1.23414	0.0517752	1.30214	1.14173	0.354949	1.25643	1.16247	0.499553	1.01265	1.03649	1.34206	1.03748	0.970326	0.52537	0.343381	0.0711027	1.22201	0.697907	0.385422	1.23696	0.332236	0.0510698	0.141218	0.285822	1.32076	1.41091	0.339572	0.526922	0.472043	1.25601	1.00376	1.39948	0.621725	1.17602	1.23358	1.60574	1.13637	1.1866	0.141077	1.25093	0.285565	1.55102	0.334377	1.37538	0.896991	1.3404	1.75248	1.55272
31.1903	1.36506	1.23936	0.0598165	1.31018	1.14808	0.368634	1.26461	1.16515	0.516623	1.0197	1.07035	1.34898	1.03564	0.974981	0.544697	0.357206	0.0794262	1.22737	0.707218	0.416882	1.24401	0.344651	0.0599576	0.154479	0.301763	1.32556	1.41994	0.354667	0.54117	0.489113	1.26235	1.01618	1.41768	0.638654	1.18462	1.24133	1.6039	1.14188	1.19309	0.149824	1.25855	0.285847	1.55088	0.335929	1.37397	0.898261	1.34124	1.74218	1.55018
31.4437	1.35405	1.23315	0.0523395	1.29706	1.14456	0.366094	1.25234	1.14879	0.512532	1.01096	1.0798	1.33854	1.02915	0.965529	0.549071	0.354949	0.0703973	1.21777	0.69833	0.422666	1.234	0.340559	0.0524805	0.155608	0.30134	1.31681	1.40879	0.353962	0.541029	0.488267	1.25347	1.01025	1.40936	0.627509	1.17503	1.23414	1.58429	1.13355	1.18519	0.142911	1.25093	0.286834	1.54834	0.337904	1.37228	0.899672	1.34025	1.73104	1.54848
31.6971	1.35349	1.23118	0.0538913	1.30059	1.14131	0.374418	1.25615	1.15796	0.517752	1.01223	1.10251	1.33938	1.01956	0.96426	0.560075	0.365389	0.071667	1.21777	0.700728	0.440159	1.23597	0.346061	0.0530449	0.164213	0.311215	1.31977	1.41077	0.361439	0.550058	0.489395	1.25629	1.0142	1.39793	0.614107	1.17376	1.23343	1.57865	1.13369	1.1866	0.145168	1.2474	0.286129	1.54552	0.337904	1.3703	0.900659	1.33997	1.72088	1.54623
31.9506	1.34714	1.22511	0.0472607	1.29367	1.13919	0.374136	1.24909	1.13835	0.514789	1.00447	1.10139	1.33205	0.999952	0.956641	0.562896	0.368351	0.0657418	1.21086	0.694803	0.452151	1.2285	0.344368	0.0490947	0.168163	0.312908	1.31159	1.40301	0.36158	0.552174	0.488408	1.24782	1.00828	1.39031	0.624829	1.16797	1.22807	1.57103	1.12819	1.18124	0.140654	1.2419	0.286129	1.54425	0.34002	1.3696	0.900236	1.3387	1.70776	1.54524
32.204	1.34347	1.22102	0.0434516	1.29043	1.12974	0.377521	1.24387	1.11944	0.51888	0.999811	1.11535	1.32739	0.993886	0.950998	0.569245	0.373289	0.0623559	1.20677	0.691417	0.467811	1.22469	0.344792	0.0438749	0.175923	0.317141	1.30524	1.40005	0.365107	0.554996	0.486292	1.23837	1.0135	1.38481	0.625252	1.16275	1.22299	1.55946	1.12382	1.17658	0.138255	1.23668	0.283025	1.54087	0.340161	1.36776	0.89939	1.33898	1.70127	1.54326
32.4574	1.34122	1.21933	0.0424641	1.28718	1.12509	0.382459	1.24105	1.1011	0.52283	0.998965	1.13002	1.32725	0.99177	0.948459	0.578838	0.380907	0.0599576	1.20607	0.690994	0.485163	1.22285	0.348601	0.0426052	0.186503	0.323912	1.30496	1.39892	0.37216	0.561485	0.487561	1.23626	1.0166	1.36252	0.624265	1.15866	1.22116	1.55241	1.12184	1.17432	0.137832	1.23343	0.281615	1.53861	0.34129	1.36692	0.898684	1.33898	1.69281	1.5403
32.7108	1.34065	1.2206	0.0452856	1.28704	1.12932	0.390359	1.2419	1.09405	0.523536	0.999952	1.14992	1.3288	0.995155	0.948882	0.596331	0.390359	0.0615095	1.20705	0.694239	0.5083	1.22441	0.355231	0.0455678	0.199341	0.335057	1.30665	1.40061	0.380061	0.571925	0.494474	1.23287	1.02238	1.37395	0.60395	1.1605	1.22271	1.55255	1.12227	1.17531	0.1415	1.23668	0.282179	1.53861	0.343688	1.36551	0.897697	1.33786	1.68632	1.53889
32.9642	1.34757	1.22624	0.0512109	1.29311	1.13327	0.40221	1.24684	1.09729	0.532988	1.00418	1.16924	1.33092	1.00009	0.952691	0.614389	0.398824	0.0685633	1.21058	0.701857	0.532847	1.23019	0.365953	0.0520573	0.221067	0.349024	1.31272	1.40498	0.393745	0.584904	0.506324	1.23795	1.03071	1.36069	0.596473	1.16628	1.22737	1.55467	1.12876	1.18081	0.148554	1.24021	0.282179	1.53452	0.344676	1.36325	0.897556	1.3387	1.67912	1.53748
33.2176	1.347	1.22737	0.055161	1.29466	1.13496	0.411521	1.24839	1.08206	0.540606	1.00701	1.19379	1.33473	0.999247	0.953538	0.63019	0.408699	0.0699741	1.21143	0.705243	0.556407	1.2316	0.375264	0.0554432	0.236868	0.360451	1.31328	1.40851	0.401928	0.59478	0.509146	1.23216	1.03522	1.36873	0.609593	1.1684	1.23005	1.55199	1.13017	1.18406	0.15335	1.24162	0.283025	1.53184	0.346792	1.36198	0.895581	1.33715	1.67432	1.53635
33.4711	1.34573	1.22525	0.0517752	1.2948	1.13256	0.4166	1.24599	1.07924	0.537644	1.00475	1.2	1.33219	0.995155	0.948318	0.642322	0.414907	0.0694098	1.20776	0.704255	0.574041	1.23005	0.376252	0.0526216	0.249565	0.364542	1.30891	1.40527	0.408981	0.599153	0.510275	1.22582	1.03452	1.37197	0.616929	1.16685	1.2285	1.551	1.12664	1.18138	0.15194	1.24063	0.282884	1.53028	0.349331	1.36156	0.896568	1.33659	1.67108	1.53438
33.7245	1.34065	1.22243	0.0498001	1.29353	1.13087	0.419986	1.23936	1.07698	0.535951	1.00094	1.21382	1.32923	0.992334	0.946625	0.650082	0.418293	0.0684222	1.20635	0.701857	0.591817	1.22709	0.37992	0.0521984	0.261415	0.370891	1.30877	1.40414	0.415189	0.60536	0.501105	1.22765	1.03381	1.35053	0.632729	1.16233	1.22497	1.53675	1.12424	1.18011	0.150811	1.23442	0.282179	1.52887	0.350601	1.36113	0.89417	1.33659	1.66657	1.53395
33.9779	1.34178	1.21961	0.0509287	1.29339	1.13242	0.426193	1.24232	1.07924	0.535951	1.00221	1.2261	1.32993	0.992475	0.945496	0.664189	0.427039	0.0678579	1.20536	0.704255	0.611427	1.22624	0.384293	0.0516341	0.280037	0.378932	1.30919	1.40371	0.420268	0.613543	0.494333	1.22892	1.03423	1.35998	0.599576	1.16177	1.22539	1.53153	1.12551	1.17912	0.153068	1.23626	0.284577	1.52633	0.354128	1.35775	0.894029	1.33532	1.65993	1.53141
34.2313	1.33995	1.21777	0.0499412	1.28972	1.13073	0.430707	1.24345	1.07543	0.53722	1.00009	1.23527	1.32951	0.987961	0.942252	0.678015	0.433811	0.0677168	1.20494	0.705525	0.631601	1.22596	0.389231	0.0509287	0.296261	0.386268	1.30806	1.40456	0.426193	0.619186	0.478109	1.22666	1.03282	1.33459	0.587303	1.16022	1.2237	1.52575	1.12382	1.17799	0.154197	1.2347	0.284577	1.52633	0.356244	1.35747	0.896004	1.33503	1.65669	1.5324
34.4847	1.33656	1.21453	0.0476839	1.28733	1.1272	0.433529	1.23837	1.06668	0.533552	0.996002	1.24162	1.3257	0.984716	0.938019	0.689724	0.440301	0.0640489	1.20169	0.703268	0.6498	1.22285	0.392334	0.047825	0.31319	0.391347	1.30496	1.3992	0.431695	0.623418	0.460898	1.22144	1.03155	1.3501	0.617493	1.15711	1.22187	1.51573	1.1193	1.17545	0.152504	1.22836	0.284436	1.52521	0.358642	1.35606	0.897274	1.33377	1.65147	1.53028
34.7381	1.34093	1.21777	0.0534681	1.29255	1.13285	0.443263	1.24218	1.07627	0.535104	1.00038	1.2498	1.33106	0.986691	0.941123	0.708064	0.452574	0.0715259	1.20677	0.709616	0.672936	1.22666	0.402633	0.0562896	0.335763	0.400658	1.3082	1.40569	0.443404	0.634845	0.454549	1.21933	1.03536	1.33064	0.605925	1.16318	1.22596	1.51474	1.12396	1.1794	0.158006	1.23372	0.284577	1.5245	0.361464	1.3545	0.897838	1.33602	1.64484	1.52916
34.9916	1.33995	1.21792	0.0512109	1.29367	1.13031	0.448201	1.24119	1.0767	0.533552	0.999247	1.25347	1.32838	0.983305	0.939148	0.718786	0.458217	0.0692687	1.20353	0.70877	0.689724	1.22709	0.406865	0.0524805	0.353679	0.406301	1.30722	1.40047	0.446508	0.640347	0.455537	1.21552	1.03353	1.34742	0.599576	1.15796	1.22525	1.51009	1.12269	1.17757	0.158006	1.23005	0.285847	1.52182	0.364144	1.35366	0.9008	1.33376	1.64188	1.52859
35.245	1.33416	1.21114	0.0461321	1.28436	1.12452	0.447354	1.23527	1.07077	0.528756	0.99318	1.25897	1.32429	0.97738	0.931812	0.73106	0.460616	0.0641899	1.19605	0.704678	0.704678	1.22102	0.407712	0.0479661	0.369339	0.405172	1.29889	1.39567	0.451305	0.641335	0.452715	1.2086	1.02803	1.31625	0.596896	1.15358	1.21975	1.5019	1.11705	1.17277	0.154197	1.22582	0.279357	1.52196	0.366825	1.35295	0.901365	1.33362	1.63793	1.52803
35.4984	1.33882	1.21425	0.0529038	1.28972	1.12734	0.457653	1.23527	1.07684	0.532565	0.999388	1.27124	1.32838	0.981612	0.937737	0.749682	0.476416	0.0713848	1.20367	0.712014	0.732894	1.22666	0.420268	0.055161	0.396708	0.415753	1.30581	1.4023	0.465835	0.653044	0.459628	1.21284	1.03466	1.32697	0.593087	1.15683	1.22525	1.50162	1.12241	1.17771	0.160686	1.23216	0.283449	1.51999	0.369647	1.35084	0.902493	1.33362	1.63299	1.52676
35.7518	1.336	1.21481	0.0503644	1.28972	1.12692	0.460757	1.23781	1.06979	0.531295	0.996143	1.28084	1.32556	0.978226	0.935198	0.75857	0.482906	0.0670115	1.19887	0.710463	0.75081	1.22567	0.423512	0.0513519	0.4166	0.418998	1.30595	1.39948	0.470209	0.657559	0.45991	1.21326	1.03437	1.33092	0.595203	1.15711	1.2213	1.49682	1.11944	1.17616	0.15984	1.22751	0.282743	1.51787	0.372186	1.34985	0.903622	1.33137	1.62664	1.52704
36.0052	1.33473	1.21199	0.0506466	1.28845	1.1272	0.46513	1.23499	1.07402	0.530025	0.996566	1.27858	1.32584	0.97738	0.932517	0.772536	0.49264	0.0682812	1.19746	0.711027	0.766188	1.22497	0.429014	0.0564307	0.439031	0.423795	1.30397	1.40005	0.477968	0.661086	0.459769	1.20903	1.03339	1.31004	0.611286	1.15471	1.22299	1.49076	1.1186	1.17573	0.161815	1.22469	0.282743	1.51547	0.375148	1.349	0.903058	1.33306	1.62283	1.52521
36.2586	1.33698	1.21397	0.0517752	1.29029	1.12749	0.470209	1.23555	1.07924	0.530872	0.996002	1.2838	1.32711	0.978649	0.93421	0.790735	0.503926	0.0684222	1.20155	0.714977	0.788055	1.22356	0.436774	0.0537502	0.458076	0.427745	1.30637	1.39934	0.490524	0.66687	0.463578	1.20832	1.03226	1.32499	0.59746	1.15612	1.22356	1.48653	1.11916	1.17559	0.164072	1.22511	0.286129	1.51364	0.378393	1.3483	0.899249	1.33179	1.61408	1.52309
36.5121	1.33148	1.20959	0.0492358	1.28888	1.12311	0.471055	1.23118	1.07007	0.525229	0.992334	1.28479	1.32415	0.97343	0.92899	0.799482	0.507453	0.0656007	1.19478	0.714413	0.803714	1.22116	0.437902	0.0500822	0.478391	0.42845	1.30073	1.39779	0.493628	0.670115	0.461039	1.20607	1.02789	1.28408	0.61453	1.15429	1.21933	1.4806	1.11761	1.17291	0.162097	1.22215	0.284577	1.51307	0.381779	1.34689	0.898825	1.33193	1.61281	1.52436
36.7655	1.33261	1.21128	0.0503644	1.28888	1.12664	0.476134	1.23273	1.07599	0.526357	0.993745	1.2893	1.32499	0.97484	0.929131	0.818527	0.52015	0.0677168	1.19591	0.718504	0.823183	1.22144	0.449188	0.0548789	0.499835	0.430989	1.3003	1.39835	0.501387	0.676322	0.46513	1.20663	1.02647	1.30764	0.606912	1.15627	1.22031	1.47566	1.11747	1.17348	0.164354	1.22229	0.284154	1.51251	0.385024	1.34689	0.900236	1.33108	1.60534	1.52097
37.0189	1.33233	1.21157	0.0509287	1.28648	1.12692	0.481636	1.23061	1.07077	0.523959	0.994873	1.29452	1.32485	0.975687	0.930542	0.834046	0.531718	0.0682811	1.19943	0.722313	0.842369	1.22215	0.453703	0.0561486	0.524664	0.435363	1.30214	1.39892	0.513378	0.683235	0.469362	1.20776	1.02647	1.27392	0.614954	1.15669	1.22299	1.47101	1.12001	1.17559	0.167176	1.22144	0.28359	1.51138	0.388269	1.34505	0.900236	1.32897	1.59927	1.5197
37.2723	1.33515	1.21411	0.0541735	1.29212	1.12819	0.486009	1.23442	1.07063	0.523959	0.996143	1.29819	1.32598	0.976533	0.932235	0.847589	0.545403	0.071667	1.19943	0.726122	0.862261	1.22483	0.464001	0.0572771	0.54639	0.443122	1.30581	1.40132	0.522548	0.689583	0.469503	1.20832	1.02676	1.2996	0.606066	1.15739	1.22497	1.47298	1.12212	1.1763	0.171549	1.22356	0.283166	1.51011	0.390808	1.3442	0.9008	1.32981	1.59645	1.51942
37.5257	1.32852	1.20832	0.0472607	1.28408	1.12156	0.48347	1.22694	1.05173	0.516623	0.988807	1.29607	1.32048	0.969479	0.924899	0.856054	0.545403	0.066165	1.1928	0.72062	0.874817	1.21665	0.463437	0.0516341	0.558664	0.43762	1.29791	1.3968	0.523818	0.688596	0.467105	1.20169	1.019	1.26179	0.610721	1.14851	1.21792	1.45648	1.11422	1.1708	0.165201	1.21524	0.28232	1.50955	0.393771	1.34406	0.902493	1.33094	1.59476	1.51815
37.7791	1.32725	1.20494	0.0469786	1.28352	1.12015	0.484599	1.22765	1.04735	0.51366	0.988102	1.29918	1.31963	0.967222	0.922924	0.868186	0.554573	0.0641899	1.19041	0.72189	0.88836	1.21707	0.469221	0.0499412	0.580249	0.44157	1.29734	1.39454	0.535527	0.691981	0.464848	1.20056	1.01716	1.24641	0.597601	1.14766	1.21876	1.45239	1.11295	1.16924	0.165906	1.21495	0.283308	1.50701	0.397439	1.34322	0.905033	1.32996	1.59222	1.51716
38.0326	1.33191	1.20804	0.0506466	1.28733	1.12622	0.490524	1.23315	1.05116	0.518034	0.992616	1.30186	1.32598	0.97089	0.927297	0.888219	0.568539	0.0701151	1.19548	0.729085	0.908675	1.22116	0.483329	0.0547378	0.606489	0.448906	1.3027	1.39892	0.546813	0.701857	0.469927	1.20381	1.02013	1.28422	0.614954	1.15387	1.22144	1.45408	1.11888	1.17559	0.172678	1.21707	0.283449	1.50701	0.401671	1.34167	0.906444	1.32883	1.5815	1.51561
38.286	1.32626	1.20592	0.0462732	1.28239	1.11902	0.487138	1.2213	1.0427	0.50971	0.988384	1.2965	1.3202	0.964824	0.921654	0.898377	0.573054	0.0650364	1.19196	0.727674	0.920103	1.21594	0.485727	0.0505055	0.619045	0.447778	1.2965	1.39426	0.553444	0.699741	0.467669	1.19972	1.01378	1.2584	0.601551	1.14836	1.21721	1.43941	1.11197	1.16854	0.168446	1.21284	0.284436	1.50658	0.406326	1.34251	0.906726	1.32784	1.5815	1.51307
38.5394	1.32683	1.20282	0.0488126	1.28521	1.11944	0.488972	1.2237	1.04778	0.507876	0.98923	1.29734	1.32076	0.966376	0.922078	0.917845	0.583493	0.0670115	1.18363	0.730354	0.940418	1.21848	0.49391	0.0531859	0.643451	0.45328	1.29805	1.39539	0.561627	0.704678	0.46908	1.19915	1.01688	1.25982	0.608746	1.15062	1.21749	1.43546	1.11197	1.17221	0.171973	1.21171	0.282461	1.50616	0.408443	1.34167	0.906585	1.32742	1.57599	1.51293
38.7928	1.32697	1.20522	0.0482483	1.28464	1.11832	0.488831	1.22172	1.04467	0.505619	0.987678	1.30045	1.32062	0.964965	0.921937	0.931107	0.593651	0.0692687	1.19026	0.733035	0.959181	1.21721	0.500399	0.0595344	0.662496	0.455819	1.29861	1.39525	0.573477	0.707923	0.468375	1.19887	1.02013	1.25756	0.602257	1.1502	1.21792	1.43644	1.11197	1.16924	0.172255	1.21044	0.281897	1.50306	0.412675	1.34096	0.909829	1.32699	1.57162	1.51082
39.0462	1.32147	1.20197	0.0455678	1.27999	1.11592	0.486292	1.22314	1.03536	0.498001	0.984292	1.29537	1.31681	0.961297	0.918128	0.942534	0.602116	0.064331	1.18744	0.730213	0.971313	1.21368	0.503785	0.0623559	0.681119	0.45596	1.29325	1.39172	0.577145	0.707782	0.463155	1.19675	1.01759	1.21989	0.591817	1.14385	1.21467	1.42262	1.10929	1.1667	0.169856	1.20508	0.281474	1.50249	0.416766	1.34124	0.908278	1.32657	1.56513	1.50785
39.2996	1.32697	1.20607	0.0492358	1.28648	1.12071	0.493063	1.22384	1.04115	0.503362	0.988807	1.29875	1.31808	0.96426	0.922501	0.966235	0.619186	0.0723724	1.19168	0.730072	0.988666	1.21721	0.516341	0.0545967	0.704114	0.462026	1.29777	1.39567	0.593369	0.715259	0.465835	1.19943	1.02238	1.24952	0.604937	1.14851	1.2206	1.42502	1.11295	1.1708	0.175923	1.20635	0.282461	1.50292	0.420857	1.33913	0.907008	1.32742	1.56414	1.50602
39.5531	1.32189	1.19887	0.0454267	1.28084	1.11846	0.488972	1.2158	1.02915	0.496731	0.983728	1.2948	1.31596	0.95777	0.917704	0.973712	0.624829	0.0660239	1.18547	0.726122	0.996284	1.2127	0.51747	0.0545967	0.722313	0.45991	1.29381	1.392	0.599294	0.713566	0.461885	1.19774	1.01815	1.20832	0.600705	1.14272	1.21425	1.41726	1.10915	1.16487	0.17296	1.19943	0.280909	1.50362	0.424525	1.33828	0.905174	1.32671	1.55878	1.50531
39.8065	1.32288	1.20127	0.0461321	1.28055	1.11606	0.490665	1.21777	1.02633	0.494615	0.984434	1.29325	1.31596	0.95904	0.916999	0.992334	0.634563	0.0670114	1.18251	0.727251	1.00969	1.21354	0.526357	0.062497	0.743192	0.463155	1.29381	1.39285	0.610157	0.716529	0.460192	1.19337	1.01716	1.22963	0.588995	1.1447	1.21594	1.40851	1.11084	1.16572	0.175499	1.2	0.282179	1.50334	0.429181	1.33856	0.902917	1.32516	1.55102	1.50136
40.0599	1.32598	1.20226	0.0493769	1.28676	1.121	0.49391	1.22187	1.01998	0.496026	0.986691	1.29734	1.31794	0.961156	0.918833	1.00701	0.648107	0.0703973	1.18787	0.731483	1.02478	1.21524	0.537644	0.0577004	0.762238	0.466823	1.29748	1.39581	0.619045	0.721325	0.462026	1.19788	1.02013	1.20127	0.597883	1.14879	1.21848	1.40922	1.11168	1.17065	0.179732	1.19887	0.280204	1.5008	0.433413	1.33856	0.90461	1.32601	1.55032	1.49981
40.3133	1.32471	1.19986	0.0495179	1.28521	1.11761	0.495179	1.22553	1.02563	0.494756	0.988243	1.29791	1.31808	0.960874	0.919962	1.02295	0.655443	0.0706794	1.18589	0.732329	1.03494	1.2158	0.544979	0.0609451	0.783681	0.469362	1.29664	1.3944	0.631601	0.724147	0.461885	1.19859	1.01956	1.18899	0.616788	1.14625	1.21777	1.39934	1.11197	1.16967	0.181001	1.20169	0.279498	1.50221	0.437504	1.33715	0.904468	1.32601	1.54947	1.49826
40.5667	1.32767	1.20282	0.0509287	1.28775	1.11902	0.496731	1.22511	1.01787	0.495179	0.987255	1.29734	1.32062	0.962849	0.91982	1.03579	0.667011	0.0722313	1.18758	0.732894	1.04383	1.2182	0.554008	0.055161	0.7992	0.471902	1.29918	1.39624	0.640206	0.727251	0.461885	1.19943	1.02069	1.2079	0.591112	1.14935	1.21876	1.39863	1.11281	1.16981	0.183682	1.20056	0.281191	1.5008	0.442442	1.33786	0.90461	1.32417	1.54115	1.49516
40.8201	1.3209	1.19831	0.047684	1.28436	1.11817	0.494333	1.22017	1.01039	0.489113	0.983446	1.29311	1.31498	0.957206	0.915447	1.04891	0.672372	0.0742064	1.18448	0.729508	1.04778	1.21326	0.558664	0.0538913	0.813872	0.471478	1.29367	1.39229	0.647119	0.724288	0.45723	1.19506	1.01575	1.16854	0.599999	1.14399	1.21495	1.39398	1.10957	1.166	0.180296	1.19252	0.283025	1.4984	0.446533	1.33659	0.903904	1.3229	1.53	1.49163
41.0736	1.32006	1.19619	0.0447213	1.27844	1.11183	0.490947	1.21284	0.999247	0.486856	0.979919	1.29156	1.30976	0.95255	0.911638	1.06104	0.68126	0.0668704	1.17856	0.726122	1.053	1.211	0.564448	0.0489536	0.824311	0.467528	1.29128	1.39003	0.654173	0.722877	0.453421	1.19379	1.01265	1.18011	0.572348	1.14018	1.21143	1.38269	1.10731	1.16304	0.177898	1.19026	0.280063	1.49925	0.451612	1.33645	0.905879	1.32036	1.52253	1.4898
41.327	1.3178	1.19351	0.0433106	1.2759	1.1131	0.490947	1.21552	0.991487	0.485304	0.978649	1.28535	1.31018	0.951563	0.911074	1.07472	0.690006	0.0660239	1.17968	0.725417	1.06118	1.20762	0.575311	0.0545967	0.836726	0.467952	1.29071	1.38693	0.664472	0.723583	0.450881	1.19182	1.01124	1.16953	0.585469	1.13962	1.21157	1.37705	1.10604	1.16106	0.179026	1.18603	0.279357	1.49953	0.455562	1.33574	0.906867	1.32347	1.52323	1.48697
41.5804	1.31836	1.19548	0.0462732	1.28352	1.1131	0.493063	1.21552	0.99318	0.482482	0.980342	1.28648	1.31089	0.952409	0.911356	1.08615	0.699459	0.0694098	1.18081	0.727956	1.0688	1.20945	0.574465	0.0517752	0.85168	0.468657	1.29325	1.38975	0.675193	0.726263	0.451728	1.19139	1.01364	1.16036	0.571784	1.14018	1.21199	1.37211	1.10618	1.16402	0.181848	1.18617	0.279922	1.49586	0.460218	1.33518	0.907713	1.3222	1.51829	1.48401
41.8338	1.32513	1.2	0.051493	1.28662	1.11832	0.49913	1.21862	0.987114	0.486997	0.984716	1.29593	1.31526	0.956924	0.915588	1.1052	0.715682	0.0737832	1.18293	0.732471	1.08107	1.2165	0.590547	0.0558664	0.869456	0.478532	1.2972	1.39553	0.689583	0.732188	0.454408	1.19943	1.01801	1.16261	0.585892	1.14611	1.21707	1.37042	1.11084	1.16628	0.188196	1.19055	0.278793	1.49586	0.46445	1.33489	0.90997	1.32149	1.50531	1.48218
42.0872	1.31949	1.19591	0.0475429	1.28069	1.11211	0.496449	1.21284	0.973853	0.480931	0.980201	1.28507	1.3106	0.952268	0.912626	1.11281	0.719209	0.0744885	1.17968	0.729085	1.08968	1.2103	0.589983	0.0578415	0.879755	0.475852	1.29297	1.39116	0.694662	0.727674	0.450599	1.19295	1.01378	1.14653	0.584763	1.14173	1.21227	1.36125	1.10689	1.16459	0.184528	1.18208	0.279357	1.49572	0.468541	1.33362	0.911663	1.32177	1.50009	1.47823
42.3406	1.31526	1.19238	0.0437338	1.27519	1.11084	0.491794	1.21326	0.977098	0.478391	0.977239	1.27943	1.30708	0.948741	0.90797	1.12043	0.724006	0.0682811	1.17672	0.724852	1.09419	1.20804	0.59478	0.0509287	0.888078	0.47162	1.29043	1.38834	0.701857	0.725276	0.44679	1.18871	1.01025	1.14427	0.580672	1.13778	1.20889	1.35561	1.10251	1.15866	0.182553	1.17799	0.280345	1.49431	0.47362	1.33546	0.911663	1.32036	1.49671	1.47724
42.5941	1.31512	1.19139	0.0438749	1.27717	1.11154	0.492358	1.2079	0.967363	0.477263	0.976392	1.27816	1.30609	0.947754	0.906982	1.13623	0.735292	0.0691276	1.17122	0.724006	1.09969	1.20846	0.601269	0.0488126	0.900634	0.472889	1.29128	1.38735	0.713143	0.724288	0.444392	1.18857	1.01011	1.13736	0.579543	1.13736	1.21072	1.3494	1.10096	1.15923	0.183259	1.17587	0.280627	1.49473	0.47757	1.33221	0.912087	1.32121	1.48458	1.474
42.8475	1.31611	1.19323	0.0455678	1.28055	1.11211	0.49913	1.20931	0.962143	0.473595	0.97738	1.27562	1.30708	0.949305	0.90797	1.14992	0.743474	0.0705384	1.17376	0.725276	1.10703	1.2086	0.611991	0.0509287	0.91065	0.474441	1.29198	1.3889	0.724288	0.724147	0.443686	1.19097	1.01166	1.13327	0.580672	1.13722	1.21086	1.34601	1.10378	1.16036	0.186362	1.17587	0.277806	1.49403	0.482649	1.33306	0.912792	1.32008	1.4778	1.47202

## Sheet: Growth Data - fit
Growt Data -fit		Parameters for: A <- time + 1/mumax * log(exp(-mumax * time) + exp(-h0) - exp(-mumax * time - h0))
sample	yo	mumax	K	h0	lag	rsquared
Synecococcus	0.0580271	0.504003	0.514691	10.5195	20.872	0.995909
Myxococcus xanthus	0.105271	0.532236	1.03024	3.64155	6.84198	0.920959
Methylophaga sulfidovorans	0.0912137	0.318907	1.00713	2.42473	7.60324	0.997285
Acidithiobacillus ferooxidans	0.056622	0.375544	1.30549	7.07316	18.8344	0.998922
Pelucibaca aquatica	0.0826076	0.591329	1.38817	1.90296	3.21812	0.977874
Pseudoanabaena	0.117315	0.519925	1.06431	6.1892	11.904	0.959625
Gleobacter	0.0420569	0.123042	1.8807	1.03296	8.39517	0.998848
Cyanothece	0.0467133	0.0873287	2.21466	0.58728	6.72494	0.996728
Thermococcus chitinophagus	0.0628715	-0.00536394	0.0618567	-1.4672	273.53	0.146513
Deinococcus radiodurans	0.00202613	0.948808	1.43553	0.205081	0.216147	0.694106
Archeoglobus	0.0648218	0.272832	0.716144	0.981758	3.5984	0.997392
Nitrosopumilis	0.0606008	0.306583	1.16802	7.47296	24.375	0.999382
Synecocystis	0.0856405	0.404248	1.2467	2.24901	5.56345	0.996539
Cavenderia	0.10494	0.0534174	19187808	0.62203	11.6447	0.989434
Perkinsus	0.0589409	0.377451	1.00206	11.1928	29.6538	0.999541
Coryonebacter	0.0751826	0.290748	0.49335	7.09016	24.3859	0.997977
Neisseria	0.0881079	0.713749	1.38544	2.54367	3.56382	0.966792
Thioclava	0.0726563	0.662842	1.46505	1.96357	2.96235	0.978729
Plochlorothrix	0.0457938	0.0896543	1.87827	0.640587	7.14508	0.996581
Plochlorothrix	0.118613	0.758047	1.36819	3.75611	4.95499	0.961096
Cyanobium	0.0586616	0.133865	0.850767	1.07429	8.02518	0.998608
Ananas	0.0541093	0.613849	0.473069	14.3743	23.4166	0.993609
T. thermophilus	0.127992	0.816175	1.21506	4.38272	5.36983	0.910649
M. flagellates	0.0579706	0.850914	1.40769	3.67035	4.31342	0.840902
Myxo 2	0.0871592	0.285924	1.04188	3.422	11.9682	0.997611
Patulibacter americanus	0.0725168	0.015198	1.97584e+06	-1.92122	-126.412	0.973609
T. marianensis	0.121464	0.868991	1.46451	4.9538	5.70063	0.886789
D. pimensis	0.0711182	1.04128	0.648931	2.4635	2.36583	0.913284
O. profundus	0.100795	0.870306	1.28308	5.36183	6.16086	0.897603
F. taffensis	0.113661	0.699734	1.31163	4.10113	5.86098	0.966012
F. taffensis	0.113471	0.885854	1.32404	4.0739	4.59884	0.923309
Gemmata	0.102412	0.767502	1.67817	3.21005	4.18246	0.9161
Nitrospira	0.102385	0.714993	1.22832	4.05694	5.67409	0.918998
Roseomonas	1.78e-06	0.561215	1.07674	0.518991	0.924763	0.988705
Mariprofundus	0.101869	0.675676	1.23005	3.7226	5.50944	0.97609
Connexibacter	0.120412	-7.14391	4.15701e+06	7021.12	-982.812	-5.22e-14
Roseomonas	0.0974131	0.796613	1.33071	3.15469	3.96012	0.918883
Anc1a	0.289912	-3.907	545827	780.391	-199.742	-2.3e-13
Anc1b	0.320346	0.90821	1.76364	5.11861	5.63594	0.772119
Anc1c	0.334867	14.5346	5.27665e+06	10711	736.929	-5.11e-15
Anc2_3	0.307206	0.566025	1.4344	3.01357	5.3241	0.928532
Anc3a	0.288436	0.169099	0.922092	1.39558	8.25304	0.998759
Anc2	0.314949	0.556601	1.39634	3.47564	6.24441	0.927328
Anc2b	0.312577	0.619406	1.8762	3.26912	5.27784	0.822476
Anc2a	0.306593	0.871163	1.64057	4.27295	4.90489	0.943348
BL21	0.0908427	0.89171	1.44203	3.06475	3.43693	0.94089
Ecoli	0.0497728	0.944375	1.35591	3.12273	3.30667	0.853777
gltA	0.0635744	-0.497287	0.0635745	3.41e-06	-6.86e-06	0.544665
