# Supplementary material for: Frequent transitions in self-assembly across the evolution of a central metabolic enzyme
Source: Nat Commun. 2024 Dec 3;15:10515. doi: 10.1038/s41467-024-54408-6 (PMC11615384; doi:10.1038/s41467-024-54408-6)
Supplement: Supplementary file 6 — Source Data [file 41467_2024_54408_MOESM6_ESM.zip › Source Data/SourceData_S2.xlsx]

## Sheet: Fig S1
Mass photometry	A.veneficus	C.limnicola	Cyantohece	G.obscuriglobus	G.violaceus	M. aestuarium	M.flagellatus	N.arctica	P.americanus	P.aquatica	P.biceps	P.hollandica	R.rosea	Sandaracinus sp.	Synechocystis 6803	T.chitonophagus
	masses_kDa	masses_kDa	masses_kDa	masses_kDa	masses_kDa	masses_kDa	masses_kDa	masses_kDa	masses_kDa	masses_kDa	masses_kDa	masses_kDa	masses_kDa	masses_kDa	masses_kDa	masses_kDa
	71.9305	329.768	281.235	-98.0162	225.198	274.975	98.6293	308.513	245.56	240.361	247.46	261.937	91.9978	279.721	280.195	173.842
	85.0405	353.49	285.679	82.395	264.255	283.592	84.359	309.803	110.706	253.664	243.182	256.704	309.225	-100.411	278.285	90.1811
	68.6413	167.321	286.396	285.181	234.44	284.486	82.0379	317.244	315.268	91.3687	85.3584	245.321	311.375	82.8202	304.559	84.5503
	141.782	330.766	106.214	265.037	243.518	281.822	82.5273	295.64	325.045	260.945	252.106	244.271	333.146	289.564	57.6213	89.1991
	152.603	308.698	270.378	87.8566	231.529	288.204	313.405	294.798	70.0118	262.882	271.636	247.943	310.66	305.979	320.76	75.4708
	89.5548	329.948	107.402	263.137	225.339	81.4103	102.474	294.46	336.494	290.816	262.976	340.347	293.151	271.206	278.276	82.282
	91.6786	369.692	-72.6181	82.0044	264.687	291.991	311.486	257.807	339.346	264.3	196.573	264.057	67.5023	131.469	311.962	79.7702
	164.183	315.475	301.502	87.5541	248.81	275.228	103.503	297.256	329.747	256.137	275.488	242.772	290.575	279.114	207.343	56.9764
	192.828	58.9066	268.551	92.8134	206.378	-117.595	314.765	309.947	294.134	272.434	559.008	240.159	-73.9695	274.152	218.117	81.6149
	92.0495	311.909	270.389	93.3848	252.591	289.924	321.642	294.323	77.0627	259.71	249.17	250.566	305.852	89.3672	264.789	97.4962
	79.66	66.7344	270.616	-51.4892	249.959	284.683	300.491	300.588	275.183	309.518	257.957	101.367	86.808	310.873	288.412	154.175
	158.015	347.123	286.532	306.244	261.12	367.58	107.985	302.751	123.668	80.5839	218.535	265.521	289.861	289.038	279.856	71.4631
	97.9395	324.455	242.382	88.7257	236.963	540.184	98.4125	295.905	107.469	261.773	285.24	252.469	92.4935	273.391	326.824	68.1526
	91.8585	304.277	99.3127	91.6699	238.913	261.23	330.466	-223.102	106.401	268.418	518.806	72.6508	-70.3473	290.044	276.793	88.9103
	71.1669	331.52	239.087	294.996	248.461	287.819	95.5751	296.882	334.054	271.08	270.038	264.063	330.015	271.652	295.225	68.968
	87.7226	343.344	298.742	98.6934	237.594	282.459	291.365	235.207	77.5844	203.909	283.654	239.017	303.972	99.0708	253.576	95.859
	91.6882	311.95	272.465	96.6905	268.214	307.903	165.886	310.502	310.052	76.73	272.762	490.562	318.338	332.617	85.8925	98.5592
	105.952	300.741	87.1434	-87.5536	263.089	388.01	111.431	-86.7736	104.592	108.293	94.6733	234.731	338.14	268.752	267.091	180.669
	83.5058	361.914	285.478	299.778	-114.234	289.975	231.021	308.764	318.924	265.916	266.587	251.614	338.277	311.232	105.083	171.412
	160.764	72.0215	110.501	287.093	93.0724	286.327	232.055	273.738	112.441	465.324	216.244	662.909	347.717	268.866	282.626	78.0913
	77.6044	329.87	206.565	89.4412	211.117	290.82	94.0692	275.497	332.253	460.441	253.263	259.086	301.699	266.393	268.36	156.67
	81.9296	100.802	66.499	80.5433	486.617	303.97	304.782	304.53	350.252	270.684	257.831	101.627	302.651	280.451	295.431	73.2892
	90.5567	128.249	268.943	79.7334	256.813	285.727	321.53	-115.172	325.24	240.24	259.997	256.669	317.183	262.744	267.865	73.8595
	90.2108	374.614	266.274	85.1382	265.726	275.649	72.8032	341.743	301.498	237.95	258.127	250.154	323.084	273.539	298.346	147.881
	101.713	182.732	-81.4914	-91.0892	258.406	288.6	149.69	338.779	99.2659	230.99	268.741	237.634	312.267	249.295	275.416	468.168
	84.2027	311.948	276.277	81.3024	235.904	300.654	96.5349	287.941	320.976	289.617	267.292	739.736	71.4034	268.454	280.478	161.813
	80.6659	314.269	279.957	252.456	336.895	313.312	111.233	312.936	-125.437	274.374	268.936	257.342	301.419	244.455	283.659	72.1464
	107.876	323.181	274.894	299.336	254.833	98.9278	288.974	375.848	334.68	279.208	263.683	258.217	91.4679	269.31	94.7125	61.6134
	91.1869	314.89	272.028	85.4573	245.827	289.46	90.344	296.154	126.149	273.529	273.163	258.056	318.551	279.535	75.7226	89.279
	79.6828	294.541	274.132	271.927	106.654	286.863	-142.546	272.181	-336.302	272.623	375.222	252.896	345.538	570.119	272.634	74.3731
	96.8174	317.085	280.793	267.244	219.628	298.973	304.266	283.754	336.691	135.787	283.051	81.1427	65.0916	244.126	-85.3603	99.5534
	97.2117	-100.456	97.6822	298.853	231.48	300.073	294.945	336.59	-107.459	278.659	285.055	272.46	291.21	222.492	287.972	68.9492
	75.9916	177.69	346.8	97.7571	249.746	293.356	94.9346	295.294	90.8608	254.414	423.427	75.8948	-73.2334	264.421	287.489	89.8155
	96.0885	95.7176	74.1575	84.8508	211.316	307.235	299.725	281.268	312.355	256.231	266.977	243.899	320.791	266.355	-87.2885	88.5414
	96.9643	326.709	346.873	-100.443	311.002	301.711	328.148	-86.1682	316.189	263.923	247.819	271.828	310.361	72.6066	256.591	66.1905
	97.7366	166.88	65.5454	90.6884	236.012	109.171	87.131	271.573	331.35	-48.8129	261.159	83.8133	311.625	83.6394	280.486	80.2436
	75.5502	305.667	92.4289	-79.534	226.958	269.268	321.077	96.0153	103.697	256.181	144.484	248.626	276.378	262.576	286.444	87.9705
	62.682	218.375	278.616	281.492	239.684	306.065	94.1761	285.124	312.622	259.144	284.532	88.1004	298.556	70.5373	103.869	158.583
	75.3238	333.145	45.7684	96.7396	235.218	225.539	88.4474	128.202	308.164	260.589	547.981	254.583	297.293	302.472	259.838	84.6372
	176.91	319.743	300.469	258.326	267.373	278.636	96.6289	272.96	288.289	242.846	290.592	260.774	305.781	63.169	285.931	83.6153
	93.7759	154.996	116.822	86.2805	259.411	97.5437	73.216	307.833	340.478	283.052	280.564	267.243	330.337	264.321	244.356	-97.3129
	95.2273	315.09	270.787	88.8341	257.748	229.642	97.0028	292.038	351.943	269.972	278.296	313.308	152.985	558.364	265.404	83.35
	97.033	135.431	94.0936	98.9226	269.261	312.519	99.0503	445.835	91.2312	99.4289	288.35	-83.8515	316.12	271.961	264.192	93.6672
	65.5831	125.263	258.05	297.187	238.664	316.258	334.554	146.478	322.061	84.9714	259.601	227.494	292.23	-60.0888	287.042	81.4006
	94.5952	316.211	86.0778	-59.4878	255.79	269.531	156.622	288.685	79.1984	264.976	274.014	255.257	320.003	-78.2126	253.042	102.15
	90.0942	104.195	84.4739	94.4488	-68.5634	289.741	79.24	302.979	336.951	269.054	519.983	268.033	310.361	294.458	269.051	72.9908
	81.1601	311.604	246.83	-55.9339	252.817	279.863	271.401	281.206	82.0518	263.726	254.304	262.428	324.372	264.026	93.0557	79.0422
	84.8469	305.717	178.818	112.486	255.701	283.725	319.858	112.487	93.085	257.087	273.468	84.0458	69.3501	-85.6729	254.249	80.2586
	72.9198	297.925	91.8042	79.6313	229.601	279.372	89.6561	237.465	271.408	254.142	235.39	260.392	324.506	75.6488	259.349	76.8899
	75.3822	306.548	86.9015	93.3961	265.311	304.508	102.106	-89.2623	131.512	89.7922	254.042	244.57	314.682	278.994	287.912	162.621
	85.1879	307.51	257.145	85.8953	248.508	302.997	-84.3425	271.075	-119.077	266.276	313.692	241.886	114.316	88.1577	263.155	81.4604
	154.929	106.562	359.582	92.6619	249.736	-53.8365	-83.9539	290.496	109.289	271.371	237.607	246.666	313.691	247.002	96.2403	96.3117
	71.63	326.15	279.119	293.006	228.289	291.851	109.214	240.256	323.415	256.972	254.817	97.1882	287.941	272.853	308.15	83.1026
	79.7867	126.205	95.8633	90.4485	245.152	291.327	287.048	281.111	293.277	273.282	820.613	77.2572	-64.5952	-105.486	325.559	75.7768
	64.7826	302.908	84.5136	278.055	239.356	264.465	281.655	290.008	325.973	271.717	236.706	262.598	311.407	264.303	461.798	85.723
	169.703	315.417	78.3809	304.109	248.79	296.323	182.94	298.355	138.129	267.025	267.313	251.858	312.604	268.935	221.679	226.601
	86.8692	333.227	347.524	281.405	211.093	282.273	208.998	300.953	289.957	249.671	268.716	93.2446	-85.7203	284.112	275.51	193.819
	84.2315	306.704	261.198	304.05	194.854	296.954	85.1197	316.839	120.826	219.92	266.085	249.827	103.107	273.232	282.868	76.6296
	89.4334	299.724	267.903	312.75	206.542	309.036	92.7267	289.501	117.941	227.738	272.284	246.124	86.4853	250.637	273.642	90.5168
	91.6397	68.549	89.879	87.2531	248.212	249.216	77.5177	362.672	337.726	272.777	258.806	279.245	315.733	-54.2901	276.353	155.147
	70.8489	330.965	288.346	302.594	251.051	310.616	-89.9943	268.183	312.776	266.113	261.039	256.822	327.934	258.98	86.3763	246.637
	86.4016	312.416	286.08	104.393	227.733	291.432	93.3094	286.558	86.7136	266.766	292.741	229.157	268.739	357.645	84.0728	82.8607
	150.659	316.286	281.463	283.514	246.916	286.235	312.863	306.409	120.487	274.472	246.476	248.453	300.448	271.162	267.605	87.5322
	87.9771	310.787	287.458	93.7854	244.838	289.884	274.619	274.57	-124.432	263.548	256.215	235.947	116.194	300.821	269.608	68.506
	72.7422	92.2441	91.478	92.9156	245.169	294.941	327.353	273.099	125.798	272.71	274.116	255.821	59.9832	-64.8816	380.114	55.991
	76.5715	312.384	245.183	283.18	270.52	282.208	92.6052	286.887	118.38	269.029	281.111	87.119	302.237	260.05	-74.2681	68.7952
	75.2614	122.503	83.3276	311.339	250.631	273.267	319.243	304.61	110.206	262.631	272.635	251.52	331.128	89.9207	329.602	85.9573
	159.056	312.293	115.707	293.651	274.795	289.985	92.8852	288.507	339.743	268.747	239.795	221.611	-59.0327	266.137	86.8788	76.9613
	102.595	965.47	101.277	304.122	-61.1018	288.644	78.0109	214.129	316.129	249.905	271.231	221.533	-64.9	259.002	365.296	79.8331
	82.5516	330.592	100.354	296.221	269.999	115.128	70.3075	282.388	370.307	270.175	257.772	257.585	95.877	816.469	296.011	69.0334
	89.4839	175.105	282.376	293.805	253.971	95.2592	76.8169	125.466	93.6036	259.141	268.756	239.623	89.4054	253.482	268.094	171.467
	84.6248	171.345	100.534	281.87	107.714	285.714	308.7	283.278	269.833	-80.2274	1082.6	68.6091	300.31	279.612	286.812	58.0745
	112.798	311.674	372.65	286.034	240.376	291.464	437.891	308.608	333.216	263.202	253.357	255.79	291.13	262.429	287.943	85.8346
	79.7736	130.376	293.814	97.1686	242.601	303.183	313.543	495.928	351.954	253.456	244.353	255.071	308.119	244.833	285.443	76.5117
	93.3935	339.671	273.05	294.249	259.222	302.094	111.721	-95.101	310.829	264.693	266.856	250.65	311.683	169.033	116.051	79.7327
	94.979	915.388	259.838	291.312	243.943	236.447	95.3717	245.414	-105.528	256.505	252.451	254.718	285.843	45.2575	297.711	103.706
	137.959	310.319	80.7138	296.226	251.831	294.943	149.681	328.083	123.338	313.073	257.166	82.1912	324.544	289.057	271.919	75.9169
	180.114	299.715	98.2318	278.045	241.496	283.091	102.274	285.697	288.974	277.939	227.119	106.081	317.918	275.362	265.691	79.7677
	105.473	180.235	265.724	92.7473	77.5529	290.992	87.2406	427.214	115.324	255.965	231.673	263.144	313.521	82.2545	273.967	130.625
	78.6287	111.21	281.317	103.376	245.391	285.608	72.2881	347.879	319.69	252.411	85.1353	265.858	328.529	251.541	285.064	97.2782
	77.4709	266.732	301.431	93.7772	220.903	287.175	98.3313	293.363	368.143	261.411	261.993	251.071	337.632	256.465	291.856	89.3084
	78.6906	295.761	262.72	302.214	211.023	321.925	79.9122	251.748	336.452	228.902	241.895	81.6161	333.351	81.2365	277.327	74.9459
	88.6214	331.481	331.036	311.12	-64.9927	278.363	333.129	277.573	360.435	259.537	225.771	253.461	284.021	257.986	271.433	137.488
	98.1021	176.169	327.057	63.6104	253.725	256.026	306.862	308.336	118.346	264.788	247.042	248.817	52.8716	73.4471	285.68	74.0484
	80.5384	328.788	287.683	297.74	262.825	301.688	309.764	342.065	305.17	254.455	245.36	267.634	122.437	32.6063	280.153	150.561
	82.6497	99.6451	93.3019	303.769	238.794	295.578	85.8629	360.034	333.384	272.374	272.228	108.929	307.291	278.266	279.2	170.287
	84.2392	312.271	280.02	81.3866	232.342	281.191	306.132	314.383	295.163	272.847	275.67	260.537	320.992	272.29	279.581	80.6545
	84.6073	206.714	90.1411	56.9087	206.373	307.712	158.396	276.695	105.56	-123.528	277.259	91.542	298.683	265.337	291.532	61.4687
	77.8434	274.454	309.87	72.7776	249.744	283.469	307.941	286.276	130.183	225.656	251.206	235.929	343.138	286.948	287.615	72.0724
	93.4502	93.5511	92.9412	268.59	261.859	302.592	252.103	299.857	306.145	74.4736	525.605	243.685	-79.1633	275.831	291.402	54.1239
	72.7109	85.4498	239.44	81.7303	226.662	277.389	101.491	273.228	311.289	264.622	250.584	261.612	54.888	260.424	258.186	87.5863
	90.1293	306.353	259.4	90.4421	-138.373	291.004	77.0284	295.668	321.679	324.735	535.166	250.609	324.085	255.17	353.492	80.1373
	78.9003	353.308	274.846	91.7592	253.104	295.105	88.9295	314.989	343.201	258.525	272.371	250.508	309.96	268.91	287.502	153.911
	83.2346	357.262	287.546	88.9743	257.65	304.047	97.6721	301.86	321.842	254.766	267.813	260.822	102.631	81.9186	265.808	100.688
	94.2816	97.0615	261.618	83.8542	229.637	289.078	89.0887	284.72	318.475	84.1067	260.722	262.379	80.3817	287.606	275.079	-41.4884
	92.7584	314.485	101.583	64.8904	262.578	296.826	96.718	287.097	308.662	272.593	255.84	-83.5967	-42.9777	259.194	101.492	164.32
	83.0787	310.701	216.008	270.083	234.794	284.121	69.348	282.448	346.325	241.338	284.923	254.032	303.643	87.7892	66.1798	156.302
	108.114	293.124	70.378	276.504	239.278	321.773	171.795	218.998	126.099	249.292	499.708	252.385	353.017	-76.1313	283.286	79.4548
	69.8183	102.706	113.055	264.4	84.0044	282.424	89.7372	249.163	161.559	270.5	277.509	72.3612	-102.9	92.399	285.071	170.923
	156.3	61.5518	59.4116	276.644	254.796	295.03	279.953	278.914	118.526	268.839	258.752	237.112	294.772	-97.7286	283.647	84.5778
	71.8395	81.5228	84.1578	91.5663	240.466	282.451	310.088	282.194	296.068	240.295	306.95	243.57	-77.9559	245.811	105.472	64.9903
	90.068	67.7859	300.395	119.908	250.226	284.258	303.535	287.176	106.301	-241.264	231.459	251.482	298.274	267.394	300.87	132.074
	84.0964	324.106	269.451	86.6667	239.965	283.711	309.86	276.164	327.338	251.579	285.271	70.1063	316.958	287.141	287.356	77.3145
	88.9012	307.142	-68.993	276.213	236.383	249.955	281.092	492.086	351.389	276.002	257.963	269.02	300.544	276.134	356.863	74.0384
	101.386	327.324	270.721	291.34	225.476	288.189	-98.3719	292.3	280.304	257.881	300.905	263.204	318.201	284.612	307.383	108.679
	99.5724	364.301	422.07	314.573	261.669	571.865	279.436	305.155	294.226	262.584	251.728	92.2186	296.634	247.616	326.686	91.1597
	84.3135	194.653	75.5537	92.7825	228.377	275.568	86.6564	278.289	337.126	271.744	268.233	247.241	313.877	269.841	293.8	134.062
	80.9843	307.483	108.298	90.3924	251.239	85.3088	298.02	325.732	321.064	249.021	339.293	207.138	251.754	79.9903	-128.594	78.6566
	83.3546	320.816	248.166	313.893	263.816	278.855	290.738	301.416	117.573	286.374	567.85	251.823	321.695	263.492	51.865	75.2297
	85.5319	81.8021	297.495	103.538	254.808	294.8	80.8612	279.872	122.335	251.868	211.893	105.829	300.917	262.995	262.399	84.6054
	85.0809	64.8425	109.9	83.1129	238.894	296.8	102.27	296.426	96.7577	265.982	252.83	246.681	266.591	262.43	89.8037	64.6792
	81.4535	318.018	70.4044	296.75	259.168	307.149	111.313	276.4	312.01	273.139	269.435	261.054	287.917	263.489	274.41	79.3372
	76.6066	55.1706	286.349	99.611	244.158	147.431	79.2056	287.515	130.903	285.256	254.048	244.493	80.531	931.036	275.587	85.0004
	68.9903	330.407	109.953	289.618	249.941	288.146	73.4938	259.159	332.578	261.965	309.733	257.407	290.438	361.559	284.591	-69.5227
	71.3444	323.887	280.193	289.14	245.334	265.309	295.328	308.251	343.772	281.31	270.901	234.889	290.428	230.894	-83.5102	144.932
	82.06	448.441	253.496	299.827	205.55	267.125	102.502	107.646	333.248	265.824	233.889	85.6849	320.608	-81.189	279.298	88.1559
	84.505	304.803	268.916	266.878	190.953	298.778	119.32	263.841	295.053	289.599	238.853	264.661	312.633	100.907	73.4083	145.543
	91.4567	339.157	77.9876	293.703	266.153	92.7445	326.517	107.466	118.458	268.88	267.903	276.248	96.113	286.336	294.724	84.3793
	78.5409	336.66	134.804	290.095	238.341	270.234	93.9884	283.83	303.178	281.365	267.386	104.725	108.448	296.663	274.681	160.638
	75.9099	161.867	83.0051	291.186	249.774	275.296	134.242	287.943	109.809	303.526	243.725	241.109	-98.9368	274.007	311.636	82.0624
	70.6116	301.878	72.4376	294.277	245.065	261.598	105.459	292.08	325.102	269.857	273.623	250.901	310.435	223.466	300.722	65.0687
	89.6038	312.872	143.11	292.414	238.644	82.6641	313.114	104.058	327.14	77.1679	253.665	219.283	101.806	233.613	274.403	66.4032
	171.696	274.586	326.742	85.8612	222.395	294.106	-64.9108	215.904	310.892	267.248	260.956	264.646	-64.2237	256.978	284.283	122.919
	155.957	369.74	277.686	308.42	233.753	314.298	87.7911	-83.6105	94.8124	187.882	270.201	260.999	144.726	265.078	287.071	70.8057
	68.091	220.563	279.347	83.3433	231.846	265.848	92.7894	289.424	108.425	291.233	520.476	260.042	347.435	261.052	286.692	69.2731
	84.3048	317.915	266.789	67.8601	249.341	281.383	342.425	276.461	111.13	257.841	190.939	240.196	330.403	265.051	279.107	82.0265
	71.9439	325.501	289.957	75.2777	261.603	255.437	526.65	329.293	298.802	259.127	265.543	233.244	105.68	278.114	103.971	93.3905
	93.8028	384.282	63.7482	85.6373	241.833	268	315.394	252.298	321.569	173.883	275.237	235.964	575.986	283.569	277.59	95.5409
	76.753	290.113	287.085	311.723	238.153	289.162	104.305	270.315	336.48	212.127	448.722	247.099	-95.3328	291.543	284.027	72.923
	79.1374	328.522	-77.3459	282.984	63.1326	299.502	96.3963	317.34	367.268	257.472	249.729	243.94	-94.7458	266.985	256.849	121.385
	99.6922	303.423	264.986	96.6227	229.161	232.375	338.19	294.075	101.66	89.0916	259.875	109.774	301.392	239.888	246.298	64.0192
	74.1006	320.633	264.765	272.89	248.613	272.325	82.6	282.056	551.865	416.84	268.12	270.245	305.663	107.413	269.831	85.0279
	164.686	317.946	90.1066	89.5887	235.317	296.136	-169.744	363.953	119.532	269.127	193.417	86.2844	-82.3398	302.355	280.424	79.2845
	60.5386	310.672	81.1475	292.491	475.632	260.081	94.6815	277.601	357.639	264.589	566.198	58.2097	116.259	244.64	-72.5602	80.3278
	86.4045	81.2403	197.767	84.1874	254.89	283.6	170.981	324.165	257.795	262.892	542.837	259.982	305.97	278.444	271.037	125.245
	88.0911	309.349	101.45	105.945	231.449	261.764	99.761	280.989	235.948	270.699	243.512	264.676	336.191	298.135	290.077	75.4926
	81.0782	189.323	71.9068	91.2544	263.313	368.068	70.4617	269.623	313.424	250.751	214.658	261.309	290.515	284.342	282.311	98.1701
	93.2761	203.543	255.914	88.0328	414.864	301.819	105.101	326.729	104.471	266.305	218.343	261.417	295.103	90.6598	264.502	72.2617
	87.7371	314.992	-107.441	-86.134	243.672	270.867	324.056	290.51	354.808	249.117	308.543	269.108	333.728	267.277	295.819	75.7894
	77.3162	328.488	287.518	277.571	236.346	278.32	434.714	288.392	164.888	257.397	273.809	259.726	74.6367	280.146	221.17	-141.175
	87.6951	56.5592	302.245	80.4064	224.878	312.913	86.6343	331.422	332.43	267.144	302.171	271.527	45.0579	269.11	277.555	80.164
	84.2598	324.378	127.314	277.496	-107.267	300.764	310.95	338.415	321.48	278.742	453.728	89.2537	86.4235	267.734	263.437	83.2388
	72.3907	178.059	93.785	520.203	256.144	307.445	170.468	324.082	279.263	263.06	277.191	276.422	321.549	268.063	293.442	70.8788
	96.0921	283.374	273.813	92.6376	230.378	311.245	-135.017	284.917	315.88	252.993	263.561	98.9319	327.578	256.933	293.631	79.266
	81.5972	122.007	317.453	263.301	244.926	294.39	-344.941	258.27	331.543	-62.775	276.327	88.0202	293.493	126.572	273.715	99.0692
	76.3734	440.255	276.414	272.814	243.899	292.87	97.8197	280.108	347.424	262.33	335.678	72.82	76.9227	267.909	117.395	77.5562
	90.9118	301.495	251.256	92.8984	261.443	291.993	265.85	-59.756	-260.119	259.428	561.269	254.454	307.706	265.901	284.818	95.6886
	75.2743	59.3284	98.9956	87.2129	234.272	105.158	130.213	313.673	326.428	275.377	261.204	144.116	304.059	412.019	287.339	83.3559
	82.1181	314.817	242.935	47.0909	221.06	281.365	96.3306	292.064	298.034	641.967	251.578	250.745	305.92	92.6333	277.621	66.3973
	75.125	275.73	144.442	79.388	245.601	271.491	123.073	297.832	334.035	269.789	293.538	251.75	325.062	264.01	289.374	84.4089
	85.7393	202.428	111.046	76.0787	230.698	244.506	319.897	325.634	98.6254	270.826	252.492	83.5609	320.806	262.328	299.05	75.7624
	81.5907	275.277	264.947	272.265	229.836	255.434	363.591	282.21	117.433	273.241	271.955	222.699	308.787	531.869	273.058	89.3326
	75.3546	81.2799	96.2375	277.055	258.612	262.424	627.498	273.223	325.483	259.93	237.305	272.049	-94.2087	276.113	282.646	98.7372
	93.6774	288.684	262.916	361.121	256.472	272.572	289.391	260.137	311.393	128.731	253.301	262.309	68.5208	88.8692	277.746	168.651
	158.494	334.953	284.815	99.526	228.993	308.736	333.214	-85.5885	361.413	273.252	263.494	112.875	319.457	508.531	289.389	76.4119
	93.5291	307.966	89.9805	287.625	252.116	302.547	105.909	287.094	295.968	253.953	244.279	733.916	344.556	546.115	270.687	73.5808
	182.618	323.641	301.826	129.165	255.876	287.811	88.5845	311.994	116.161	-68.5421	283.251	263.249	118.821	272.597	306.869	81.4531
	78.3585	287.447	-106.888	284.088	237.714	285.253	305.421	296.975	65.4451	277.629	275.454	256.039	115.715	99.2837	-87.7244	70.8779
	83.9642	299.402	291.838	88.3252	87.3735	298.18	180.375	297.26	317.408	254.665	269.625	221.677	347.026	270.709	290.131	82.001
	91.6875	169.066	245.294	83.672	234.904	280.132	121.763	270.79	321.588	278.08	270.569	254.739	-111.005	277.819	259.454	88.8834
	107.53	186.499	276.707	288.657	231.215	284.082	90.53	245.529	330.34	270.13	544.397	249.792	103.064	512.11	99.1166	85.9116
	92.0613	319.505	86.6361	299.249	256.47	293.428	295.305	289.508	108.109	254.459	228.765	199.026	-91.5649	257.181	287.156	148.325
	72.9862	109.634	250.2	279.667	273.452	282.669	-77.446	309.638	313.393	211.354	248.047	258.662	288.335	252.845	306.012	71.5817
	98.6683	86.7729	283.725	281.332	238.309	256.671	118.907	242.757	105.6	269.59	259.587	260.188	70.012	81.4795	293.425	181.981
	165.491	-87.6786	93.9856	91.9299	268.545	300.183	99.9607	309.368	129.489	256.239	238.926	262.94	308.707	268.761	289.187	171.986
	93.3622	191.538	273.769	275.51	254.974	300.541	427.666	144.818	114.028	289.364	249.423	274.078	97.3647	79.9329	278.756	124.314
	94.8419	71.0302	67.4495	268.339	-159.407	303.878	308.414	274.252	120.879	248.647	239.407	250.534	308.401	236.29	102.232	70.2416
	88.6013	82.0945	281.321	310.072	250.422	283.334	305.17	301.178	-111.19	282.929	313.692	259.971	105.602	264.672	290.781	79.5439
	79.4434	311.795	80.828	275.228	280.483	284.401	158.352	236.482	373.624	243.229	275.781	298.466	305.132	253.931	269.599	101.979
	87.4628	317.439	103.134	296.855	248.335	276.603	85.7466	269.156	274.453	261.422	264.292	250.35	299.468	263.007	265.664	173.783
	86.0979	299.239	296.908	75.5646	242.08	307.559	82.1096	317.772	132.397	247.945	256.267	270.058	-175.334	283.852	283.896	61.3649
	84.0877	324.064	88.0533	100.561	242.401	280.061	273.138	286.784	318.763	265.715	253.746	228.988	325.079	284.305	277.681	279.935
	87.1783	335.567	278.439	87.1426	247.263	265.794	98.4471	284.909	287.919	260.986	252.208	252.925	294.225	289.849	296.357	73.2146
	89.4672	83.0068	113.85	87.3036	251.412	290.064	321.658	289.941	344.109	269.522	262.65	240.239	303.484	248.903	286.492	95.7134
	77.2321	316.762	276.593	279.082	229.302	275.582	99.1515	300.372	331.017	254.146	246.16	257.435	299.535	249.642	291.792	67.926
	-91.4915	307.226	268.419	96.6076	262.992	298.235	101.593	283.941	317.411	260.092	768.537	91.0005	316.903	263.175	294.577	156.202
	89.8188	303.618	287.87	274.711	239.528	296.808	-78.6275	282.071	306.908	339.906	279.438	267.496	63.8887	86.4309	270.545	93.0276
	92.4363	309.578	279.125	276.063	224.469	286.73	68.5435	295.071	247.247	273.784	97.5565	268.754	71.9908	-92.4277	324.001	85.0195
	93.0694	179.102	100.951	275.915	351.414	262.556	79.8803	317.929	358.019	224.706	240.155	238.627	187.615	266.092	283.442	155.891
	97.2736	334.996	248.467	305.308	220.515	310.776	303.342	293.23	318.715	265.442	278.57	335.381	98.9612	256.461	85.0101	68.1817
	86.0695	180.433	73.2048	307.282	443.175	92.3731	304.596	290.033	320.231	261.315	255.013	267.229	97.539	287.361	245.994	79.8992
	131.762	195.219	270.905	299.574	280.219	253.072	90.9245	302.546	341.832	315.327	169.238	264.507	302.351	69.9647	281.745	296.533
	75.4919	348.381	74.6537	324.534	255.4	-100.454	152.862	291.388	133.071	249.593	264.508	260.664	120.294	66.3648	280.863	87.271
	70.0912	330.37	138.317	258.642	270.809	287.904	100.595	292.819	313.943	259.407	259.666	247.886	-91.2377	262.826	266.156	81.406
	93.0884	316.898	281.034	97.0189	244.291	302.82	270.402	290.829	361.92	256.316	223.867	258.799	123.823	270.444	289.958	128.59
	83.1324	293.15	222.769	293.953	243.024	263.458	293.748	310.633	90.3878	284.213	259.625	268.783	316.148	387.134	272.664	74.8339
	89.9853	293.132	6206.81	305.107	255.869	278.674	244.719	295.462	311.527	213.21	1254.24	298.792	323.892	249.157	268.171	80.7687
	76.9695	285.382	93.9356	80.6941	286.947	282.453	-85.3586	284.406	326.484	270.458	259.599	242.486	299.992	67.3479	89.2894	117.198
	69.2637	56.4255	274.17	278.091	252.558	306.858	307.874	509.863	324.887	264.771	282.691	264.811	-109.447	-62.166	287.932	83.9565
	85.7596	323.693	89.2206	-94.7314	270.246	284.7	87.5391	301.484	94.6974	245.412	261.062	242.193	105.155	256.358	286.922	87.4299
	82.247	326.515	101.04	85.7897	264.697	294.948	186.792	293.458	294.91	270.294	264.957	249.718	69.1468	73.1273	285.056	71.7698
	88.7771	196.246	271.348	276.647	253.149	256.034	98.5403	283.556	310.864	280.034	266.678	221.223	305.699	266.248	264.94	164.584
	100.187	324.166	368.591	-55.3091	270.54	311.032	88.7165	-95.152	294.514	274.447	212.025	261.268	-104.836	282.613	278.457	172.377
	93.9328	321.299	300.215	280.538	240.939	266.247	-117.686	281.097	292.004	270.615	229.417	85.3019	315.248	88.5429	277.404	79.0669
	93.8695	57.7047	258.982	103.996	253.379	79.545	269.753	303.638	306.773	273.116	269.271	274.097	327.572	257.106	299.357	170.922
	70.2782	292.613	252.912	270.382	263.626	280.95	78.5113	293.673	-88.0477	252.021	271.299	261.596	-83.1138	291.146	283.998	78.5494
	75.0357	307.819	238.286	80.8891	224.158	285.78	147.879	-79.4458	102.733	253.909	233.219	252.721	315.058	274.72	286.475	162.86
	102.454	398.162	259.036	289.853	228.028	285.961	88.8287	338.246	308.655	256.513	243.878	235.638	106.646	261.55	271.43	162.75
	80.89	242.862	91.8802	94.6883	85.4082	279.991	102.93	285.588	-266.446	269.037	238.227	269.529	50.0791	255.41	312.781	77.7831
	85.0084	86.5578	-103.916	70.2587	256.827	289.581	113.731	226.876	318.895	251.892	525.004	258.053	84.0259	271.173	287.365	66.929
	79.6659	65.7195	101.566	85.5951	259.494	286.459	114.586	315.287	303.95	233.512	336.148	92.4012	335.963	-82.7757	287.341	85.1096
	79.5452	122.042	93.5885	261.361	242.363	-67.9132	291.256	282.463	318.102	274.864	240.308	228.113	297.204	96.3556	297.622	86.6809
	84.3786	68.2171	82.958	291.422	274.272	308.247	175.361	-105.833	-124.475	281.509	241.87	251.853	246.338	755.227	89.7241	94.3962
	93.8017	307.86	226.762	127.589	246.847	290.249	86.1153	278.528	99.6113	164.129	302.889	275.77	48.0673	246.295	268.37	149.351
	100.134	332.232	241.762	88.3915	253.923	281.564	113.523	128.041	335.983	213.801	272.749	255.476	84.456	283.213	257.481	81.4526
	91.858	311.186	262.59	88.5336	289.736	268.464	169.039	269.239	321.407	242.989	233.591	251.322	59.0857	99.7875	277.265	75.9501
	77.2039	468.005	-87.5936	326.829	214.421	289.752	299.8	125.781	313.959	264.612	299.361	147.428	296.698	302.448	287.122	74.7958
	90.2821	79.6936	103.044	96.2204	241.907	284.57	189.197	126.488	275.395	261.77	-82.8023	247.161	74.5764	253.779	297.916	91.2466
	93.7295	192.08	264.964	277.415	250.165	292.757	95.9886	99.0363	-226.045	248.973	236.101	266.451	62.3339	234.011	70.9912	83.3555
	101.111	288.876	255.579	292.053	241.082	295.678	-105.576	275.539	289.77	256.907	280.083	261.622	304.709	254.8	294.66	72.9082
	89.8849	285.688	394.007	98.0209	136.903	284.119	93.6079	93.938	116.758	94.6675	263.544	257.331	263.333	251.081	293.176	86.3533
	79.7679	321.968	270.564	93.0639	272.028	292.424	165.415	296.857	-109.226	253.147	245.669	68.9533	-71.8638	276.753	278.882	78.5789
	92.6526	-186.903	287.895	92.466	254.198	280.619	102.446	296.828	-104.937	-111.85	271.393	73.7599	305.992	276.423	280.062	83.6856
	111.633	110.523	84.216	95.8217	250.885	289.992	469.373	287.637	327.986	260.466	258.317	255.577	326.817	272.486	297.946	78.496
	170.922	68.2211	296.48	84.2403	258.445	-98.9579	101.126	292.718	98.5368	176.008	260.773	267.004	321.459	254.676	287.519	73.7061
	76.3842	320.229	113.306	286.545	246.033	204.484	109.856	286.702	-329.401	252.941	228.081	241.922	89.6099	382.249	-104.867	84.5308
	89.7381	185.155	268.558	280.806	242.123	305.925	297.041	338.5	323.705	252.227	284.847	252.25	78.907	254.634	259.436	84.8349
	84.532	341.206	284.754	85.4323	233.303	193.216	294.342	278.231	315.824	250.007	270.278	250.059	127.959	496.834	291.119	72.6273
	86.0241	338.476	224.972	295.179	234.629	310.006	81.0556	294.407	130.192	263.562	252.611	248.962	318.035	254.23	274.124	86.6873
	72.6589	327.447	266.582	98.5418	251.94	319.937	216.089	297.99	312.585	385.296	302.65	247.198	312.111	244.268	271.774	75.5415
	69.1137	-53.6408	109.616	296.751	260.398	277.758	84.1224	282.503	254.673	276.559	203.143	263.261	55.5141	296.35	290.702	73.9421
	55.7042	342.288	266.643	89.9717	222.632	-84.6431	-76.5452	267.824	248.581	274.356	104.864	276.695	289.272	285.705	260.335	77.8979
	73.1691	329.92	281.878	274.18	242.564	89.8483	114.868	-152.363	332.648	272.731	255.968	230.523	314.452	272.294	254.945	86.7816
	104.349	-94.0521	279.799	292.191	210.077	294.106	123.223	285.131	300.771	229.07	241.966	252.629	324.097	276.904	279.32	101.905
	87.2539	54.4654	74.4498	93.7399	247.296	306.392	99.3952	294.431	124.719	271.574	257.893	252.717	-74.6961	309.584	273.724	80.655
	76.0623	92.8683	86.6222	83.349	213.379	281.27	292.225	83.5702	338.87	99.9333	538.638	72.4023	311.92	259.25	262.96	78.4413
	83.9999	310.985	251.568	297.577	241.497	296.131	80.3491	297.248	279.791	259.541	248.124	253.872	308.64	261.724	273.562	96.541
	60.1299	65.9561	89.9406	98.566	215.238	359.619	87.6588	316.154	334.13	276.774	308.833	283.216	317.898	291.584	279.02	75.8441
	78.7168	62.7201	248.393	90.7211	236.749	301.379	187.554	233.523	299.341	195.415	207.867	246.719	333.828	250.382	271.794	77.6025
	148.486	307.001	292.888	296.416	451.215	287.67	110.786	309.785	91.7712	235.161	277.681	82.7239	47.6327	269.023	284.96	73.8444
	92.571	307.632	255.432	124.082	252.358	289.922	139.629	311.902	104.192	282.292	290.975	257.968	297.747	253.412	298.646	99.3963
	84.4639	292.571	273.069	92.2357	414.367	295.908	319.995	253.749	306.444	219.578	249.593	236.492	-56.7998	56.6878	277.747	90.7943
	55.5629	326.849	304.905	96.6068	259.384	271.625	87.6744	337.121	98.7119	276.99	259.146	268.806	302.784	275.744	298.76	75.7702
	93.9022	301.741	-87.511	80.0351	293.715	285.223	99.5134	308.613	297.878	87.0656	272.473	245.64	314.376	244.328	284.564	77.3341
	95.599	384.134	255.65	80.8642	253.544	275.151	316.453	331.98	336.669	91.6985	245.805	252.778	307.833	112.24	288.341	103.911
	93.6272	63.4182	98.9374	101.119	205.295	316.755	300.087	-124.988	313.558	119.645	298.729	243.245	318.174	243.14	264.315	73.4386
	88.0826	318.417	241.055	285.419	266.082	283.9	290.919	275.219	94.6878	239.874	281.451	258.987	268.851	86.5537	290.369	81.2037
	104.389	333.943	196.603	297.009	188.855	83.7081	295.971	281.591	316.84	277.081	291.197	258.188	321.388	263.468	290.874	107.397
	82.661	223.792	94.5698	78.6391	255.045	262.365	298.017	283.361	90.9809	287.669	257.569	263.193	306.575	285.708	261.652	85.3352
	88.6581	328.834	96.7337	81.7001	254.403	92.301	337.299	324.878	125.343	318.862	289.963	274.003	-67.9893	756.967	270.192	68.8019
	154.596	106.065	272.099	291.369	260.596	-111.228	347.504	302.714	99.5432	277.975	97.5704	238.41	334.418	99.75	249.821	85.7123
	100.35	325.183	265.177	88.2117	263.314	285.484	321.152	306.731	321.337	299.531	322.674	246.645	312.252	-79.3958	281.807	77.3086
	92.2543	293.42	83.6839	249.526	273.187	278.512	125.369	276.131	98.7794	269.221	226.393	142.049	299.925	101.726	272.694	72.4761
	168.921	312.714	279.13	294.784	219.468	301.496	118.542	279.512	116.652	274.434	432.13	264.281	318.014	284.46	273.193	-329.484
	99.5002	331.474	270	286.057	272.889	302.371	319.496	288.335	346.087	265.278	245.783	319.164	297.435	-73.566	279.634	71.8966
	87.7904	304.334	126.537	275.278	251.708	303.257	280.091	298.643	470.684	256.201	285.574	256.284	293.247	508.822	261.109	100.81
	95.4652	199.058	69.3945	303.572	86.3977	307.985	114.086	65.916	313.715	88.1979	242.428	272.78	114.706	253.586	292.5	92.4203
	91.1592	333.737	340.865	266.642	237.376	279.019	294.239	283.678	107.43	263.833	275.521	249.231	291.351	104.848	282.207	69.1386
	81.1037	330.253	86.74	86.7295	257.099	287.196	99.4837	316.67	84.1956	98.5614	256.846	258.824	319.15	263.955	286.471	73.3418
	81.9939	321.894	85.6581	105.37	253.28	286.752	97.4287	284.706	310.066	-92.4716	264.198	221.768	-70.6021	-78.074	324.856	91.9868
	111.446	336.331	102.438	295.86	249.977	277.657	190.517	-128.602	82.7645	242.205	248.194	-78.1346	309.152	250.509	284.934	164.703
	101.409	289.684	263.17	-65.579	261.003	282.62	94.1165	299.597	101.871	249.141	296.648	260.935	304.508	272.607	279.221	169.853
	91.2839	307.256	161.595	102.226	105.439	297.292	161.885	300.439	328.671	248.918	250.951	95.552	288.667	242.703	224.347	74.8767
	178.124	298.872	266.261	90.9213	245.335	277.794	103.07	385.191	475.694	266.542	271.433	256.597	318.253	70.1316	274.851	85.4788
	85.9612	45.7815	539.063	88.5769	262.82	249.094	123.961	302.254	-106.502	264.284	276.846	249.059	60.5835	250.976	267.693	80.1694
	81.8049	-85.1458	281.516	82.5974	251.474	260.352	288.018	302.329	116.291	130.166	261.638	236.8	297.946	271.907	275.276	75.6873
	138.682	78.0518	59.5582	294.164	237.786	287.652	100.117	129.838	109.867	269.196	251.569	246.026	81.4524	355.446	267.096	142.191
	76.9842	171.396	293.278	92.5395	83.7444	95.5763	106.291	98.3785	336.093	255.1	274.138	249.841	288.558	280.079	295.831	78.9774
	83.0084	314.064	92.1807	88.2678	247.992	270.831	102.3	307.726	330.677	257.702	223.476	256.809	91.685	87.9601	281.809	76.1755
	62.0861	149.284	268.958	90.9445	221.763	91.0728	110.06	291.054	84.8093	279.269	363.312	251.479	61.7101	264.596	314.118	96.8423
	87.2611	60.6653	282.921	282.75	263.084	270.38	-89.4206	265.401	100.235	274.631	282.029	97.3717	309.512	260.373	306.053	89.3501
	44.9234	354.467	274.919	286.815	76.6285	282.805	85.979	278.202	328.784	266.55	386.308	279.531	308.53	619.013	275.49	64.7802
	95.5014	89.0852	98.8621	355.793	94.529	284.826	-99.3069	298.62	305.464	263.646	252.893	244.335	285.725	305.417	302.848	173.681
	74.0364	307.347	112.182	296.572	94.3263	122.215	110.661	297.718	311.17	293.788	458.23	252.169	115.77	244.399	90.1731	90.2367
	89.3616	308.823	100.631	94.6169	265.923	283.573	104.441	273.766	287.051	267.02	534.094	201.371	83.369	284.332	265.246	74.609
	81.0178	56.5688	85.9887	101.025	240.408	303.489	-91.4721	413.011	292.512	282.842	788.332	239.064	299.025	58.1273	300.765	81.1124
	91.5294	292.707	258.281	298.439	258.089	286.564	321.032	298.938	330.521	89.2724	267.277	268.394	315.105	285.889	265.18	69.3369
	172.449	309.766	231.321	87.9374	234.513	289.148	300.178	265.32	321.046	267.122	225.738	245.514	307.178	-83.3172	267.258	70.4521
	87.5752	331.162	103.883	83.3615	236.349	288.764	111.991	278.304	-102.091	257.745	262.892	277.209	419.532	262.467	247.303	135.3
	74.3998	325.074	292.812	128.224	246.472	287.687	278.218	288.975	107.022	256.17	246.692	109.866	331.033	243.453	93.4812	105.69
	71.1328	316.632	103.776	85.8329	244.384	88.6886	304.671	290.031	321.179	267.068	276.997	258.997	357.263	235.043	228.553	80.1438
	100.073	480.214	256.563	281.277	276.226	291.338	291.042	460.913	310.033	275.266	254.975	257.007	132.139	302.405	285.323	80.883
	82.513	316.32	273.858	104.449	239.446	286.615	83.2384	290.591	107.628	218.062	248.469	250.411	-89.7735	-86.4486	285.482	74.3973
	91.5506	178.775	80.2808	111.406	247.738	280.924	94.9122	510.321	325.448	257.038	251.225	266.896	287.577	86.2319	261.938	177.558
	265.169	52.8039	77.8097	283.182	78.9046	308.718	103.744	279.205	338.733	261.79	267.994	109.74	315.604	240.475	261.004	138.816
	72.6457	208.89	80.2502	97.9483	250.67	270.073	314.518	325.044	297.476	269.829	537.343	252.245	327.633	255.856	293.026	87.0727
	90.2684	87.5414	355.485	293.118	257.594	293.23	81.4147	267.049	317.237	253.011	275.661	242.98	60.9113	272.67	286.062	74.0435
	96.3737	309.008	302.07	277.287	263.94	278.564	314.879	287.559	107.947	253.588	262.419	219.503	305.121	268.372	299.795	74.4022
	87.7999	304.572	101.866	100.381	245.464	271.342	92.1018	289.854	338.357	275.747	285.097	242.838	313.199	247.535	266.501	110.888
	81.7104	315.703	295.566	260.033	235.527	263.678	206.821	304.837	324.745	238.001	67.2482	247.24	327.512	264.031	292.629	78.2373
	77.5517	302.05	288.328	296.333	259.86	300.717	290.218	292.01	124.06	266.577	91.1807	245.985	97.5667	274.372	282.957	-140.836
	73.032	314.578	262.702	80.2668	229.697	274.776	80.8045	284.002	130.372	290.823	278.832	260.797	327.784	241.783	104.434	111.299
	72.6366	287.061	284.5	289.938	247.598	286.487	295.777	273.459	108.261	277.098	257.532	231.225	319.441	271.261	303.765	73.768
	99.2937	316.892	-77.024	288.971	268.183	288.457	156.478	222.632	-98.8428	263.75	280.728	257.328	-63.9647	255.754	281.184	88.6776
	155.183	307.042	84.8038	282.448	269.934	281.218	81.5007	265.651	284.992	534.995	275.951	254.116	305.019	275.14	-62.8216	90.2618
	89.0873	195.973	292.36	94.7406	257.873	255.528	96.7301	-122.936	340.902	259.135	267.432	269.763	333.766	283.593	279.181	75.2754
	97.2391	320.64	257.49	74.8248	226.09	292.722	312.455	95.2466	312.733	269.066	258.712	252.477	53.6577	255.646	285.056	84.0492
	181.978	366.77	156.647	94.7702	233.082	291.744	115.019	-104.376	324.651	256.349	258.014	252.122	-67.0857	115.428	260.354	74.9797
	94.1451	337.76	284.065	285.274	247.561	288.339	97.6158	302.174	114.09	266.522	288.664	251.014	-58.1503	-89.6132	284.374	108.118
	94.5921	311.079	271.563	82.6149	266.632	291.361	88.5639	112.951	51.7693	272.634	273.576	230.615	300.312	276.586	283.919	86.2589
	89.0237	151.811	99.6381	84.3414	252.667	293.497	368.839	335.15	298.751	260.456	294.945	258.712	50.9931	289.049	284.519	182.476
	1284.21	319.117	163.596	97.552	258.129	300.284	306.629	298.562	-104.481	251.217	273.426	254.323	110.304	269.5	272.897	189.31
	86.9088	302.449	276.729	108.969	254.454	258.546	97.729	293.11	308.016	260.331	282.068	249.602	-98.9308	263.137	306.963	87.2955
	83.5256	323.273	270.576	268.947	271.467	296.803	357.783	397.263	62.8683	257.183	252.375	258.216	324.812	231.54	269.443	167.226
	87.4205	291.811	245.146	99.4463	221.227	272.506	87.801	310.768	319.16	286.156	92.8775	263.43	-53.7447	264.816	276.521	69.9272
	81.2829	325.411	315.156	94.941	70.4304	286.533	102.515	302.988	315.023	238.998	272.039	265.31	326.74	-88.0923	284.926	200.993
	76.937	66.1332	149.674	294.889	106.829	94.0279	257.508	271.579	266.006	263.451	515.166	255.492	334.68	292.259	96.4243	81.0795
	82.4088	1682.43	311.613	73.8433	261.814	-92.8017	88.5154	297.695	140.016	268.806	243.592	250.406	312.878	275.757	260.5	77.6792
	83.4498	315.514	295.336	92.9042	248.926	266.265	302.493	273.294	329.791	293.746	266.187	239.708	-68.1892	264.96	282.745	75.4049
	170.784	323.302	258.634	88.2141	249.323	279.236	282.067	301.526	107.69	252.433	234.158	247.646	-64.4595	459.376	279.423	94.3024
	91.6078	322.576	279.754	301.058	81.4221	279.859	278.962	121.717	-321.992	254.366	270.701	283.865	312.71	276.605	272.561	85.4566
	85.6935	129.453	113.507	288.531	281.767	268.144	325.24	289.169	324.255	254.036	268.668	276.984	321.581	830.349	272.599	87.8233
	83.3456	309.616	254.128	288.79	72.1424	269.533	340.861	391.951	122.043	272.484	268.445	70.7994	267.811	294.973	306.545	97.8678
	105.301	321.61	242.27	277.532	247.229	282.982	273.034	287.159	112.769	206.578	204.665	234.99	322.85	269.678	289.173	86.5299
	72.8112	328.019	265.118	81.9705	244.251	297.289	307.398	264.114	96.4725	261.106	243.083	91.9286	-76.1439	264.571	237.599	92.418
	94.5783	325.444	234.988	279.238	254.078	296.14	69.5385	266.996	304.533	270.384	267.581	260.462	327.496	268.797	112.95	77.3184
	75.1187	100.63	92.2331	300.981	289.592	285.871	-87.2214	-102.702	109.868	275.204	299.265	72.7436	338.766	253.065	316.139	86.891
	72.6874	363.743	93.6951	86.5836	280.988	276.905	83.5864	318.031	111.385	259.289	267.643	241.556	314.26	257.707	248.171	81.6423
	99.5799	287.923	-137.635	-102.828	235.372	318.603	83.7558	286.896	327.584	256.557	279.075	253.889	305.935	249.898	269.303	95.2853
	80.974	294.259	137.888	94.3491	249.737	312.372	158.85	251.41	109.863	216.826	270.983	429.334	317.584	280.632	293.145	82.661
	152.749	319.693	288.332	-78.903	247.604	292.589	196.412	138.895	297.816	96.7551	261.388	249.991	59.046	275.728	288.399	181.674
	158.451	656.781	266.933	70.7352	260.057	265.464	114.139	284.681	311.815	244.712	291.342	-74.8534	-40.9083	248.876	99.4268	63.8823
	69.7381	301.626	362.388	78.1827	84.5826	273.312	267.463	320.199	350.386	264.722	257.324	260.584	-75.7242	278.206	-89.2299	78.6009
	72.7882	313.762	285.783	91.3978	255.124	253.192	81.0975	291.451	124.519	297.703	215.966	275.005	365.867	282.175	281.288	156.628
	106.453	299.653	292.766	304.027	227.909	285.22	77.619	304.061	71.396	262.02	274.719	266.958	313.478	271.451	271.056	87.6747
	86.4388	298.854	292.608	280.975	83.0034	308.908	110.212	306.207	304.062	419.608	268.696	245.89	391.876	530.197	283.669	87.3045
	92.7357	91.126	109.312	103.245	209.585	301.687	315.535	296.18	318.629	105.323	263.996	240.773	62.0425	267.089	279.912	72.5908
	87.9341	319.305	90.9043	93.9268	254.245	287.648	-67.6263	278.485	314.205	294.294	271.884	242.494	81.1657	91.0952	297.374	96.7606
	79.7986	313.96	93.6117	89.6946	259.326	285.976	82.2447	258.731	86.5444	273.288	268.617	271.585	296.416	259.05	277.734	84.6921
	94.6981	321.345	77.548	299.149	243.171	74.1222	77.033	313.866	483.905	278.211	270.916	285.097	-72.1707	303.109	-118.249	82.2702
	83.2111	304.245	94.2464	285.4	253.398	288.373	290.098	264.797	304.917	294.563	196.108	246.238	-91.2479	274.479	280.285	82.489
	87.0863	307.435	81.4354	260.95	214.438	290.116	-85.5794	292.152	122.19	110.408	237.414	256.423	82.0765	255.919	261.875	81.3576
	185.219	334.57	374.957	275.781	366.714	279.73	95.3466	322.734	110.598	279.697	274.895	280.687	323.979	272.991	98.2628	74.174
	84.5255	306.65	89.3635	291.847	234.799	281.899	259.075	271.703	107.063	285.904	262.842	277.701	-77.4135	-71.2634	291.518	97.0853
	82.5987	87.6718	91.9232	95.1831	260.336	280.401	95.8765	-106.766	345.166	263.034	137.068	263.52	292.334	94.2851	92.945	80.8511
	50.676	347.933	258.056	84.7811	252.985	251.088	78.3192	288.043	364.723	247.628	242.915	257.964	-57.9508	238.441	287.004	157.673
	71.8748	299.255	65.0544	291.716	270.145	295.794	83.6971	287.563	329.248	301.124	234.8	344.666	-67.3806	270.138	244.265	79.4715
	85.1352	356.175	76.5345	285.843	241.97	63.764	183.697	274.523	101.373	263.584	256.55	260.55	-95.5853	77.0838	271.817	84.0915
	71.3377	323.171	73.406	80.0522	270.626	283.53	447.579	312.435	299.261	276.185	293.782	244.094	308.585	292.222	269.242	166.465
	80.7794	61.8118	264.669	283.798	248.808	283.298	178.123	314.846	287.601	235.277	450.283	310.777	-114.787	255.576	239.545	83.5409
	163.379	290.096	267.084	269.542	224.945	301.454	320.77	284.022	-134.143	269.648	261.53	268.76	304.811	264.341	97.5737	90.9746
	177.912	327.745	238.928	96.7198	267.446	323.477	330.788	312.582	-87.2881	269.122	263.761	238.554	311.154	256.012	293.292	52.9727
	92.6587	336.761	293.353	100.207	264.693	264.336	117.142	-73.6944	320.871	-140.928	483.262	256.652	-72.0633	87.0432	271.797	74.4208
	79.7882	336.242	162.007	287.634	171.539	274.375	175.444	318.539	301.393	246.451	291.886	259.356	-96.4025	291.001	277.405	76.5575
	84.4502	321.633	282.203	254.611	242.74	292.198	293.536	277.852	102.739	264.658	245.032	258.827	68.9775	272.024	270.637	67.6489
	93.9112	412.843	98.3932	294.016	266.117	291.836	111.3	129.691	93.1527	269.098	279.633	246.116	-220.942	243.938	90.8333	173.469
	98.0593	326.77	231.939	98.7654	276.148	304.183	299.568	275.576	320.508	267.693	252.59	190.36	-76.044	490.509	232.191	65.4682
	80.3109	312.517	265.524	280.97	240.663	294.308	126.948	252.806	334.835	183.431	265.993	241.27	71.6235	265.181	282.623	84.6984
	94.2246	124.023	273.918	73.96	242.051	320.97	90.2247	334.969	127.453	263.864	278.489	255.145	336.914	294.761	272.501	73.0195
	86.2021	322.456	282.871	91.5176	278.937	286.145	94.1403	279.141	290.356	78.4241	247.059	276.26	84.2981	274.039	289.256	82.0377
	88.7964	65.7374	86.788	294.64	261.296	234.41	173.887	280.745	118.27	102.944	276.131	244.655	103.508	266.308	65.838	66.4913
	80.4737	98.9345	246.488	104.509	275.997	294.476	85.1103	272.058	105.395	256.486	270.383	235.934	80.9649	832.722	286.402	75.009
	88.215	72.4881	257.085	310.105	265.322	279.669	298.701	304.043	68.0819	264.263	267.136	307.306	-77.4962	1373.14	-90.9874	69.8647
	744.204	304.139	67.7282	93.8934	236.224	260.921	92.4329	224.315	301.271	269.478	288.971	103.91	312.638	283.395	273.078	156.209
	90.4065	86.0111	265.861	289.312	241.624	275.879	120.547	116.071	97.993	253.317	261.455	251.125	322.428	247.324	276.736	102.716
	81.5622	175.306	96.1545	100.959	-130.395	254.947	96.9621	262.77	296.311	296.615	-80.7872	262.74	-77.8245	268.004	288.679	73.1693
	72.8422	289.394	287.258	82.8671	228.006	296.674	318.415	258.946	94.9168	259.173	236.912	80.5921	-61.9782	272.048	254.596	149.908
	97.4117	304.275	278.107	288.659	256.257	276.955	193.141	231.462	-111.061	72.5168	255.353	257.224	295.338	250.283	294.11	95.0451
	77.4211	110.824	225.829	273.95	244.471	282.21	90.6229	320.336	276.431	276.766	459.927	-86.1816	317.171	253.882	280.585	75.4894
	79.9855	309.322	92.5057	289.826	249.442	214.409	79.8878	128.696	285.667	267.094	270.369	238.396	314.988	259.95	91.9072	83.8096
	71.2137	102.414	256.416	82.4166	215.249	112.566	125.943	284.414	298.271	283.502	274.215	67.2165	48.1521	259.804	-87.6676	88.4454
	94.4923	308.444	266.569	284.724	228.625	256.922	329.994	239.36	125.161	261.603	262.979	260.859	322.69	84.4939	46.534	73.3203
	92.3373	318.339	-89.9909	68.6438	232.902	295.705	331.763	234.214	338.351	259.731	281.95	89.0829	98.7539	278.823	271.505	86.6049
	89.5271	91.8614	90.4668	275.356	251.102	274.46	83.4435	284.48	90.9172	251.369	273.466	254.918	293.956	63.3126	266.961	85.3906
	76.1911	322.988	81.7029	284.87	314.524	297.069	87.3859	280.767	-108.129	200.426	442.505	318.644	82.5553	261.5	113.887	151.472
	83.9336	309.023	262.515	299.214	302.602	72.9591	348.684	316.824	311.719	196.23	277.132	249.843	304.427	523.021	291.158	160.35
	77.591	313.248	266.047	259.487	201.52	298.402	94.0794	263.557	275.483	264.858	235.809	230.433	76.9224	271.978	277.773	88.3426
	173.89	306.429	262.124	82.7455	289.968	266.003	313.054	293.453	306.917	76.9391	275.056	265.076	313.049	304.322	271.473	85.2338
	74.2816	141.292	60.7901	72.9006	270.122	266.465	81.2991	-123.267	-115.54	260.692	238.047	242.208	291.411	279.95	303.465	167.607
	90.1386	127.642	105.204	91.952	278.499	326.039	101.593	-76.9802	290.898	60.7796	289.388	107.218	54.8597	232.389	282.707	81.4083
	97.5275	315.972	275.416	279.638	250.755	284.105	269.423	89.9496	96.0628	297.274	547.336	77.6222	86.6917	228.754	295.441	157.609
	94.051	318.376	90.534	293.344	257.205	293.449	373.442	247.813	-109.214	275.657	276.909	261.376	301.335	266.623	273.901	96.6927
	87.6075	278.839	279.886	88.6287	266.282	270.199	433.68	286.532	327.266	259.935	109.613	263.231	294.619	521.098	295.621	68.9193
	76.6268	331.225	109.461	107.061	264.891	299.881	94.9171	255.74	111.099	255.881	251.007	271.67	-73.1228	290.9	276.752	88.3278
	79.0776	90.0123	286.013	286.307	245.396	279.635	339.859	302.226	116.522	275.514	258.625	302.703	53.4034	214.968	273.841	80.2075
	97.4082	299.247	262.22	268.179	254.582	275.375	72.2511	119.513	97.7451	285.479	322.474	278.462	285.544	96.4449	288.619	61.8103
	92.6089	200.112	255.353	292.861	266.227	75.4335	114.349	290.754	302.694	299.727	265.387	263.634	107.072	-97.0967	102.695	174.113
	84.8582	305.265	78.8014	282.324	288.204	265.846	177.76	134.57	275.333	406.111	283.64	240.989	309.165	530.02	-86.0499	88.7822
	78.2219	313.221	266.052	284.293	285.962	-67.6634	-68.9083	314.796	360.322	259.637	232.494	4345.76	314.436	245.577	284.425	80.1539
	83.2794	360.049	282.327	294.716	282.657	267.722	93.2436	301.589	286.222	261.308	264.606	276.399	307.806	264.246	-91.2393	93.0521
	76.0312	315.948	218.078	79.583	245.344	255.487	373.882	267.669	158.683	262.269	261.126	-69.8659	310.307	110.52	273.847	75.9154
	77.2227	48.5247	253.948	273.66	263.778	270.47	106.803	302.594	121.286	289.269	263.469	243.964	100.94	304.49	91.4116	155.858
	85.7382	-97.3119	262.363	81.9697	262.379	291.831	97.1336	304.228	375.057	171.806	259.178	244.877	300.367	265.365	279.707	75.0798
	95.2066	497.227	91.0743	303.071	240.038	57.965	86.7978	282.189	303.694	278.323	267.195	254.882	-62.9259	256.285	274.419	96.8311
	86.1215	324.592	288.403	280.61	242.183	281.477	83.7031	288.825	312.271	268.976	266.16	257.023	-57.7479	267.701	189.41	154.529
	87.2341	320.923	250.799	97.6022	277.042	299.028	105.329	197.721	-208.375	257.002	260.901	270.314	309.632	253.938	289.431	72.8342
	93.2053	305.852	100.609	291.237	99.5302	270.278	82.8117	288.926	304.507	206.816	475.533	248.246	283.971	278.943	83.3226	77.3844
	93.2345	372.074	87.9576	271.974	86.2763	314.916	121.847	291.188	84.6241	244.923	90.4913	277.195	296.838	270.949	-159.864	72.7513
	74.3127	322.528	296.562	84.395	265.834	267.938	107.674	291.935	100.86	67.9434	304.439	273.16	286.646	254.003	286.233	87.5009
	87.8361	311.853	-40.0059	294.191	93.7357	281.529	113.951	259.357	311.473	264.418	253.611	254.773	86.4398	127.055	259.55	157.265
	82.9198	315.299	273.45	261.011	232.802	271.479	100.016	278.818	104.903	274.805	262.604	229.233	291.154	58.7193	285.701	81.8507
	84.1469	323.732	279.754	81.3413	241.302	274.046	108.118	-66.2835	337.717	285.748	250.034	244.047	117.187	252.171	445.916	75.9959
	78.7209	303.17	245.764	105.467	242.346	292.95	316.494	307.019	317.238	239.095	248.373	268.926	294	252.623	102.913	107.91
	88.9871	337.679	78.2492	-83.3257	248.723	293.254	321.525	305.173	300.901	229.982	271.598	138.57	106.095	104.059	276.713	85.7923
	92.7902	310.057	271.245	78.2521	274.464	-88.5872	86.1611	277.322	98.9177	278.732	521.804	235.416	322.982	321.492	92.9975	82.8438
	69.8129	326.247	278.899	286.21	237.163	286.864	111.237	333.811	319.95	85.1196	250.221	256.959	332.108	286.995	80.4377	68.1125
	239.302	191.667	91.2975	85.5067	249.475	282.187	104.977	270.917	283.047	-197.058	267.869	256.505	309.944	271.685	265.15	62.4266
	91.562	319.718	290.534	97.8819	259.748	282.038	345.976	266.491	-98.0367	78.1945	251.686	265.578	311.137	280.87	249.808	62.3949
	77.9606	198.384	302.294	84.827	73.3108	303.333	77.6994	-83.3994	269.509	71.3219	292.594	254.106	283.423	248.778	268.06	152.356
	73.2199	277.136	168.562	94.5484	247.27	288.509	129.321	310.932	-131.222	254.884	264.926	237.907	-96.6782	253.867	268.561	164.359
	102.256	294.445	272.314	86.7147	248.26	284.743	298.713	334.888	340.619	-91.8776	238.008	255.911	76.656	248.827	289.847	71.5361
	93.1698	294.939	295.605	281.808	229.55	288.652	276.198	255.034	321.863	279.615	266.849	233.599	81.8998	256.516	284.954	161.044
	76.7843	292.416	107.759	80.6756	256.445	271.825	165.386	304.376	84.8575	261.657	282.783	263.27	117.729	232.199	256.155	86.0004
	89.2736	182.834	250.617	283.974	261.584	280.168	257.065	294.327	141.369	271.108	239.701	251.537	-53.5549	261.21	115.055	80.4832
	98.4311	303.798	294.634	273.283	250.281	274.844	293.834	360.353	316.72	249.702	107.677	254.65	320.581	245.556	284.261	94.6849
	82.5587	-115.13	272.278	86.7602	266.655	283.363	313.912	306.519	357.035	298.602	268.755	252.222	118.183	280.693	286.197	99.2426
	71.0834	329.928	301.4	286.583	270.592	313.132	101.134	264.249	102.58	104.461	522.207	230.391	322.357	290.734	244.242	156.309
	87.8494	188.756	256.15	249.527	231.943	282.333	95.5839	285.247	96.632	284.15	241.991	301.756	99.1042	262.153	293.497	79.6586
	95.4364	173.707	291.381	262.899	244.293	280.655	312.785	280.91	352.89	275.288	284.619	273.746	308.797	245.846	306.427	69.8893
	95.3185	307.685	-105.332	305.108	-182.957	276.345	200.081	293.633	79.9877	265.813	249.613	798.848	-68.2141	87.2898	87.4838	80.2292
	91.0359	183.863	90.1753	47.7232	238.911	317.385	302.797	286.993	290.332	274.536	274.63	249.679	-71.6954	-71.3826	269.812	73.9351
	83.646	306.017	93.0515	279.278	278.892	278.736	94.4107	232.981	-240.768	266.26	465.333	264.98	333.006	320.519	287.394	64.427
	159.366	297.471	366.668	297.888	238.918	262.152	306.399	251.253	305.489	251.67	261.89	272.998	304.75	244.262	267.299	78.3685
	89.3367	314.429	328.853	234.967	246.705	293.122	75.8006	277.643	315.522	256.28	229.831	243.148	308.289	86.5212	284.115	83.5344
	81.0922	-108.513	268.638	282.09	232.758	255.437	180.297	112	130.41	270.835	411.728	266.349	325.986	54.9586	275.219	88.6512
	89.9189	341.042	83.2201	80.306	263.561	97.9079	295.307	282.568	294.643	258.784	247.826	263.793	312.498	286.598	305.573	83.9068
	90.2974	-101.177	257.62	-92.317	266.257	281.777	225.075	291.916	312.223	89.1179	278.692	274.982	308.587	268.153	267.679	70.7384
	74.0285	259.836	256.681	82.3816	249.46	285.071	303.727	399.041	-170.198	273.159	249.968	321.292	-97.3091	50.0732	299.161	163.736
	78.4549	303.599	218.23	88.3729	246.711	270.738	307.367	305.449	308.119	262.519	575.492	86.4367	306.593	219.378	278.776	84.0142
	105.092	308.422	101.839	292.907	-69.8684	289.895	85.763	292.033	-117.981	281.42	259.638	260.063	-67.0073	162.651	84.6873	170.928
	91.0094	320.862	172.743	96.8736	254.195	269.908	77.0881	269.91	83.9958	244.451	-96.3525	258.968	175.425	266.308	279.553	86.1288
	75.7802	329.18	88.0043	91.2822	249.903	261.528	85.8433	-105.986	-102.502	250.852	238.596	89.4928	138.524	282.128	297.931	73.5795
	184.315	313.587	-88.734	105.36	234.559	288.251	83.7754	300.829	310.764	248.647	265.338	253.805	90.6203	258.308	-96.0758	109.507
	94.0353	334.618	110.728	91.7269	244.557	99.3456	137.758	268.068	334.394	251.572	249.29	259.314	292.946	270.204	86.0119	98.9446
	93.1878	326.281	275.387	99.6849	281.901	260.952	87.6435	294.648	265.07	269.998	243.854	267.389	309.096	84.2021	305.749	73.87
	59.0234	325.638	265.093	75.4434	265.814	292.923	82.8307	279.223	322.782	248.64	66.9385	269.246	-97.0733	260.439	-92.2697	86.5673
	75.826	336.733	268.808	276.243	240.095	-83.5617	93.8308	287.885	253.894	271.578	268.351	439.444	-87.6789	266.132	276.825	65.4803
	63.9306	356.197	311.939	98.2636	218.49	305.331	93.2463	265.556	334.224	260.821	255.118	262.739	304.308	264.305	281.266	64.3085
	79.8774	342.812	254.792	278.418	237.01	105.12	85.9995	315.299	136.972	293.5	231.916	271.763	315.03	126.278	84.9719	73.6419
	132.282	177.662	248.517	-72.7313	276.774	-80.7227	98.4439	92.0094	121.322	265.354	269.084	254.179	-148.869	234.839	282.415	69.778
	86.7634	325.683	274.874	281.798	278.202	-84.6123	82.9326	-110.095	319.812	187.275	265.517	257.364	338.397	548.311	272.215	93.1379
	107.267	68.1929	242.88	77.314	233.669	290.584	264.966	295.295	305.389	98.1867	105.31	283.11	-71.8461	270.994	92.9567	86.6107
	88.478	180.15	280.288	270.247	265.579	290.075	623.719	292.046	108.827	265.25	513.035	282.447	322.027	266.671	250.137	72.3953
	82.4421	314.758	98.1943	90.2486	90.165	298.73	94.0922	548.802	-105.965	255.203	103.345	99.2855	300.543	277.453	291.391	74.2342
	92.803	183.911	239.92	80.6042	281.358	296.338	170.46	-75.0891	83.7614	262.755	282.063	283.131	314.131	269.611	288.423	91.8105
	97.1048	337.078	267.199	63.1876	237.317	284.535	266.202	131.085	111.092	256.563	271.983	274.324	78.7511	92.507	291.449	92.0393
	91.1305	349.396	265.043	228.784	-93.7632	284.051	-401.025	286.131	308.047	277.217	322.304	266.023	322.053	562.187	290.372	115.11
	70.6491	309.978	269.931	284.22	97.09	295.84	201.22	288.402	165.711	253.483	249.726	261	74.7957	263.369	288.616	80.6349
	94.5228	104.009	278.643	274.54	239.403	255.295	312.964	272.209	109.188	263.673	287.543	72.9934	311.929	59.0642	340.272	156.441
	77.4551	53.633	18240.8	78.5729	76.2811	319.719	-307.569	282.001	75.7925	93.0323	92.0318	263.492	283.796	264.773	248.073	157.306
	98.0655	351.069	266.652	278.294	257.527	264.755	294.051	305.584	107.912	260.634	261.745	277.655	67.3774	272.458	274.017	58.0142
	67.1236	169.787	303.631	94.9738	255.394	296.408	207.2	280.369	193.977	250.791	240.432	312.435	302.598	214.453	319.91	60.1488
	90.6577	313.041	263.311	93.3929	277.767	106.542	99.985	267.924	310.765	85.8515	288.915	256.798	303.059	62.1949	279.446	91.3061
	163.286	169.952	321.174	274.59	250.601	279.682	100.922	307.39	-193.257	79.6067	248.274	260.573	62.706	254.403	254.187	89.3333
	77.4886	330.686	280.491	87.5185	264.357	317.714	308.784	311.303	338.746	268.602	264.711	259.522	-60.9982	81.4952	282.73	88.9928
	70.4199	298.341	103.267	87.7486	218.569	299.988	-176.074	249.077	294.241	260.732	254.864	249.859	81.4607	273.242	328.744	83.3473
	114.854	347.574	97.7959	90.1118	214.825	297.248	102.456	293.939	330.207	227.081	333.374	278.514	80.6731	295.181	312.576	160.659
	91.7462	336.586	171.653	86.0075	256.776	292.513	89.1605	307.625	325.141	260.347	274.915	251.469	57.4126	244.49	282.532	83.3778
	82.0061	187.674	291.402	281.072	267.274	249.98	108.839	306.46	311.909	254.092	263.143	263.076	306.658	258.563	-65.2516	84.1525
	71.6583	329.824	271.018	103.428	256.583	285.945	284.84	239.634	121.288	265.505	254.396	242.044	129.531	251.827	263.277	89.157
	79.4042	109.547	98.7592	282.819	-86.0795	46.6998	99.9165	290.787	137.768	274.482	258.2	285.268	-80.9702	288.171	74.7828	78.3635
	71.6764	312.424	48.9909	81.5856	243.571	251.281	-85.8453	266.946	92.9317	279.211	238.46	87.8251	-66.7753	257.296	264.402	74.5345
	75.2769	312.113	91.8343	279.46	89.166	286.884	295.825	65.4518	281.144	283.692	269.5	-77.4881	114.715	263.101	288.078	90.7046
	80.7131	-76.371	261.551	290.794	93.0066	319.71	163.589	73.3862	109.49	264.602	85.437	261.406	319.747	85.9576	285.385	88.2175
	84.7137	400.536	263.655	94.6172	253.983	302.476	286.568	282.529	306.262	245.734	316.111	239.84	302.864	278.049	280.587	78.2353
	84.91	298.863	273.733	290.32	253.078	274.111	105.91	282.342	321.695	262.006	229.214	271.807	298.64	565.89	294.285	85.8682
	-66.7034	252.507	302.183	272.042	250.605	304.945	91.6532	314.419	104.458	262.582	261.907	251.201	90.3393	281.135	282.294	80.8952
	107.008	316.435	298.651	296.869	257.737	64.9738	98.7545	45.3547	316.382	256.203	256.601	270.242	310.175	283.453	297.103	152.725
	65.6831	-72.4937	79.7951	81.7502	209.556	274.596	427.473	302.09	216.246	260.997	292.159	260.573	-78.0023	256.507	265.19	553.7
	81.9921	295.655	104.927	-115.391	87.4919	262.109	161.439	310.642	314.169	262.643	282.222	268.334	310.646	91.7595	288.146	87.6611
	67.799	102.443	79.6476	304.317	267.578	282.205	282.648	279.232	-96.8531	256.344	300.009	263.026	307.487	241.061	280.455	101.755
	83.8145	321.139	243.116	266.295	258.905	88.8216	304.76	280.529	-115.242	91.2451	270.774	78.3756	-68.2631	281.053	293.286	87.5808
	115.735	298.452	105.392	76.6915	73.2204	274.342	286.495	298.072	320.244	258.784	282.346	252.95	78.4642	248.926	274.776	89.4138
	79.7622	299.065	288.947	97.4383	276.155	293.488	75.2362	306.043	274.83	281.646	278.048	252.306	55.4672	268.892	277.743	217.046
	76.5233	102.877	264.216	284.423	251.553	67.9944	253.468	287.655	310.24	246.069	176.796	350.506	302.308	249.214	-97.1545	-673.657
	79.6213	327.573	-109.765	277.119	251.266	294.841	319.726	305.58	91.9347	275.19	243.438	244.821	61.6377	293.439	287.223	153.974
	81.335	85.9012	287.462	115.502	250.666	266.724	430.663	-91.0365	329.329	289.261	257.403	244.453	-59.7899	144.955	293.169	616.868
	76.8073	68.0677	262.448	89.4056	241.543	268.207	235.475	269.437	335.361	241.682	289.344	257.514	253.777	493.952	294.961	93.9582
	78.8304	340.129	273.365	284.581	275.21	297.893	104.42	-103.285	323.953	305.211	250.315	235.379	84.4995	220.356	433.839	106.05
	78.9453	261.561	275.79	90.7898	274.601	297.849	102.05	283.489	-194.306	100.791	242.459	201.468	-59.5811	-201.894	89.7797	71.6977
	98.4879	331.308	97.7222	294.909	250.486	268.637	87.8914	205.641	294.057	286.524	283.762	234.517	319.786	251.855	-72.4552	93.4625
	103.91	308.401	109.738	82.6026	274.969	532.084	309.119	276.533	313.441	231.266	546.982	268.956	63.2303	788.231	98.4647	84.5532
	70.162	298.958	101.745	289.57	283.582	327.256	321.504	89.2288	318.115	264.955	216.354	252.757	69.6254	246.373	246.416	91.2169
	91.4994	296.382	255.827	-89.6363	266.55	294.226	349.338	280.209	-308.88	245.649	275.207	249.988	308.855	256.291	290.986	89.4584
	83.126	72.2745	251.154	301.945	213.706	297.275	-93.5083	207.574	331.744	82.8538	280.456	227.055	68.1396	260.482	83.2082	96.7117
	78.0803	180.953	305.417	71.7078	253.688	357.406	680.363	64.1692	284.715	284.074	241.449	277.046	303.854	273.274	275.071	48.1624
	69.6054	329.7	285.037	-57.993	215.964	289.177	81.2867	402.839	336.797	223.312	299.854	223.816	-66.8147	262.227	274.777	156.903
	95.3907	324.948	282.844	288.991	267.159	276.073	101.906	274.354	314.023	221.942	520.852	251.938	303.485	258.105	275.542	132.399
	71.5725	57.5955	-67.8487	85.5001	316.74	290.316	158.496	280.822	123.96	309.486	240.471	255.085	277.436	86.7754	268.896	79.0808
	85.8684	327.416	253.126	254.895	265.821	220.107	287.929	249.6	314.637	259.271	208.837	267.381	307.979	249.299	277.786	91.7507
	47.5353	184.225	73.7986	273.179	260.282	276.459	113.261	302.184	91.3468	261.56	501.277	699.82	300.538	255.441	292.981	82.2146
	75.3168	317.709	250.168	273.961	265.753	300.317	-102.245	296.796	98.6705	273.298	266.046	263.895	-150.887	254.221	293.431	82.5974
	85.7945	-100.83	377.715	89.8193	269.796	83.21	178.874	266.11	207.117	267.734	249.506	269.492	138.292	255.596	75.0351	78.0103
	93.4946	62.4496	284.365	87.4159	249.896	285.932	93.1502	320.449	267.77	254.502	249.132	234.366	338.262	299.096	284.329	81.7751
	86.6492	106.281	247.8	84.8661	266.386	280.869	103.686	289.216	298.309	-57.0177	290.278	257.236	312.063	244.104	238.084	90.1329
	101.976	321.169	266.391	269.247	271.085	264.816	305.197	278.058	-139.109	280.902	258.733	249.666	-52.6591	266.445	273.648	154.172
	91.3066	333.457	101.177	87.4667	250.507	271.612	314.857	90.8135	278.941	248.885	372.942	85.8503	299.534	277.273	277.817	320.166
	84.2436	168.344	241.427	66.3407	248.799	301.502	85.9284	-77.8849	86.2358	262.41	258.407	270.869	306.855	274.687	-190.878	79.7748
	92.7038	319.395	90.5305	-68.9429	215.157	276.739	98.3995	337.975	273.829	253.065	344.357	253.089	310.916	253.593	322.436	67.0853
	77.3064	97.5388	289.96	104.795	154.37	277.74	103.17	262.313	-143.868	268.511	267.758	210.696	315.004	245.016	309.45	91.4884
	168.492	351.759	253.701	70.3064	219.841	277.912	97.7768	288.11	330.693	267.188	254.019	256.861	311.81	241.557	-83.5089	93.3821
	102.408	450.908	282.459	-61.607	273.322	282.623	181.63	291.017	295.591	268.393	265.66	262.754	303.112	263.029	98.4535	81.3268
	210.796	367.267	260.199	84.3125	276.083	286.01	205.437	270.122	-302.227	275.894	83.4832	262.815	321.351	63.8134	265.635	75.0275
	75.1655	327.172	286.888	274.655	272.011	290.18	91.8784	116.234	271.069	244.113	330.428	285.363	294.232	266.912	288.833	101.991
	85.5523	310.593	245.273	102.992	244.815	263.277	336.677	284.317	104.608	271.218	86.836	262.959	306.065	859.586	-83.3544	70.7776
	85.5873	107.866	81.6392	78.6473	257.962	284.483	310.028	-94.7216	114.774	260.794	271.714	89.2134	320.652	254.537	204.639	158.409
	86.0311	-93.0912	273.139	88.5107	248.565	291.63	320.013	263.526	283.542	94.5425	251.023	270.489	297.548	96.9993	286.718	153.503
	97.9758	295.577	245.423	277.709	254.614	305.011	266.053	285.357	285.762	264.726	270.87	276.133	106.765	269.551	272.324	78.8558
	89.8594	319.012	269.097	82.1276	248.911	279.965	93.8689	-74.7596	88.8299	311.768	270.45	423.293	312.817	297.326	279.417	73.2472
	-86.4164	321.871	99.3984	86.6038	268.373	293.693	102.337	-200.916	75.4688	274.597	298.86	244.179	301.212	281.515	264.16	59.7658
	100.131	69.5616	283.42	281.24	71.9315	321.409	168.015	289.77	323.142	224.3	517.11	91.9332	103.852	246.666	98.6164	78.0016
	95.4954	304.44	66.8754	296.192	94.9948	293.521	79.6716	211.993	334.637	235.93	279.283	243.609	308.014	278.072	274.399	166.094
	105.734	318.011	98.4651	290.661	362.949	301.595	432.171	342.614	311.069	265.232	250.326	253.858	300.595	-84.665	281.179	79.7945
	81.1658	110.651	278.46	-94.583	79.4307	278.244	322.862	268.559	128.367	268.807	257.014	231.337	107.429	241.545	306.41	89.4411
	79.7613	306.564	59.4585	78.0698	222.835	289.048	87.8857	266.024	339.924	100.961	282.795	101.238	284.219	274.59	292.337	72.5959
	86.7963	-74.428	355.996	275.722	231.629	284.539	89.5798	278.838	321.159	262.14	307.343	271.083	222.988	259.791	281.756	68.849
	99.8	114.609	107.145	271.012	225.055	255.832	86.5278	288.821	303.587	258.397	542.497	245.466	-88.7226	95.813	305.515	94.1953
	98.5745	-61.8019	94.6585	292.081	270.984	273.032	195.087	284.908	118.77	260.122	265.136	255.336	304.787	277.934	284.346	87.5515
	92.6168	69.9624	88.8642	283.608	-72.8628	265.455	86.2391	281.119	258.158	64.4238	243.044	229.573	301.082	272.529	281.29	99.1293
	92.3794	334.869	230.992	270.078	69.2646	281.317	375.762	278.1	309.227	260.614	268.839	245.491	290.149	239.611	568.079	131.787
	62.4585	302.474	311.63	289.708	236.962	-84.3986	323.055	303.961	296.539	249.178	280.888	302.261	297.251	255.231	237.978	68.5551
	83.6722	398.566	269.56	110.256	275.948	-46.2755	287.037	281.094	119.306	263.928	268.531	261.628	48.4325	70.4008	300.919	73.1705
	84.3964	307.948	87.5004	89.9889	266.7	272.201	72.8008	93.196	-97.0505	296.109	275.736	253.068	345.071	-67.2192	216.045	64.8841
	82.6514	106.651	124.468	261.278	253.604	-91.0468	312.317	296.789	495.645	-71.8036	271.47	256.245	329.268	86.6889	273.785	124.723
	84.9518	337.966	117.033	88.5858	269.254	278.145	313.138	285.898	292.459	298.404	272.742	247.555	326.198	366.654	261.373	84.7394
	71.6691	335.104	285.747	78.0648	243.873	277.799	74.2548	302.012	-112.007	263.844	255.167	257.838	321.066	93.2685	285.173	77.1763
	87.7863	338.262	264.668	269.816	235.118	284.328	95.204	277.044	304.604	235.007	245.119	262.556	306.671	238.346	63.1495	149.536
	98.4339	333.403	270.559	-99.782	217.996	317.96	178.933	287.133	303.555	263.17	503.622	256.054	280.507	265.007	262.432	60.6549
	86.7819	325.664	256.275	90.1972	248.708	297.882	-109.289	284.902	-193.223	247.816	247.466	252.125	72.1125	257.11	101.076	83.1834
	80.0056	290.268	89.4297	100.826	243.288	119.19	186.148	317.84	83.8137	283.575	250.082	279.756	302.501	262.134	283.217	137.142
	91.2886	297.538	283.812	287.587	305.873	267.478	92.8018	287.751	302.393	272.452	210.947	225.866	106.404	304.86	254.089	108.589
	90.9612	134.855	100.744	286.731	285.924	270.683	142.615	264.947	322.427	269.161	541.011	264.11	314.307	263.299	289.922	98.2058
	57.7035	318.672	82.2184	102.667	241.419	278.074	309.446	294.104	336.274	265.854	243.139	223.608	292.806	247.989	282.414	86.2059
	98.4224	321.185	297.135	90.8381	272.593	278.838	299.378	273.703	276.314	248.217	320.816	254.001	303.856	80.6828	80.2529	96.3963
	88.0663	88.3429	307.531	83.0893	245.777	277.832	274.006	284.744	110.792	238.186	213.222	268.116	307.582	267.602	-86.8679	81.2134
	91.9565	286.718	282.565	106.995	254.118	272.519	305.031	261.903	108.501	255.529	252.013	261.001	296.603	256.956	264.286	177.291
	78.4968	334.462	366.001	100.713	232.54	267.051	304.934	297.547	278.677	276.093	243.561	132.405	300.838	246.468	291.982	88.0021
	87.406	293.473	289.149	266.89	243.688	299.434	305.428	270.892	348.383	277.588	256.177	228.114	109.431	280.181	257.291	98.2302
	88.5902	61.669	259.884	-60.0154	280.003	274.161	-101.998	99.1089	116.621	280.086	256.905	336.61	327.302	282.006	91.8981	88.3105
	88.1299	310.293	275.492	83.1558	252.439	308.672	110.531	92.1352	111.728	278.296	273.347	98.9165	322.1	313.969	275.438	122.992
	189.538	208.505	304.025	91.0953	264.922	305.871	308.091	396.876	103.865	236.977	302.418	248.362	326.455	211.692	280.536	77.6492
	79.0243	323.816	271.434	-49.8741	244.022	267.329	228.007	262.008	323.443	269.149	244.291	259.126	311.49	273.015	280.951	92.7418
	91.987	65.3612	81.2593	273.75	263.359	293.068	85.2081	-82.4773	333.056	269.084	530.236	235.765	295.436	815.82	237.887	91.4672
	84.4804	198.058	286.106	290.061	263.124	-101.26	251.936	83.3225	595.371	253.406	275.703	280.53	64.0374	174.77	291.166	87.2416
	73.4108	276.826	70.3958	295.731	243.825	307.577	75.8224	100.703	296.718	258.959	305.332	255.051	61.8668	293.837	326.911	164.319
	100.141	180.194	253.944	300.625	261.988	265.3	105.842	266.253	130.102	99.3389	272.347	249.216	330.657	246.272	253.867	83.176
	161.12	356.32	101.918	91.5088	262.536	265.92	-76.4074	270.037	88.1627	258.756	267.507	786.21	318.886	323.317	104.053	72.0829
	88.0373	364.627	-79.3742	294.223	180.078	262.541	85.5383	259.348	291.727	528.494	195.216	253.819	-63.5935	248.524	289.711	136.578
	87.0948	332.772	273.657	96.0206	238.525	294.126	-87.6429	286.726	299.195	281.909	259.693	243.945	303.801	-111.749	272.201	87.6275
	83.5944	70.5438	266.232	281.618	283.209	289.148	301.493	278.271	79.911	267.418	266.621	116.599	309.163	225.02	312.17	172.07
	91.7128	307.38	263.209	90.0802	256.881	284.058	228.539	279.597	338.037	384.226	254.943	251.547	296.622	224.324	295.915	89.6065
	100.025	327.823	62.8766	91.5815	70.4217	272.339	140.618	109.581	303.825	68.8236	233.448	261.027	325.294	245.249	294.405	83.5977
	146.855	317.45	99.5331	277.141	346.852	273.839	84.0869	304.112	310.717	261.819	248.566	219.603	326.72	258.087	74.9227	78.3926
	89.8389	-65.7367	246.587	304.243	258.814	287.276	107.961	-86.7387	101.844	253.833	342.761	247.261	68.2489	-89.8777	276.915	176.539
	106.355	631.86	283.461	276.263	235.323	274.673	297.692	93.0015	305.312	270.058	272.168	266.216	92.2446	201.484	276.361	100.516
	96.6683	179.56	103.063	284.14	216.684	266.819	98.0993	155.51	83.6714	209.96	91.2648	232.951	102.784	82.7747	271.335	73.9886
	67.8675	317.732	304.854	110.436	244.577	85.6713	105.953	273.122	312.588	243.467	301.502	267.816	312.942	278.157	298.61	171.277
	97.5717	288.373	263.229	313.059	280.293	306.321	291.385	266.944	292.6	-200.697	250.099	244.081	310.871	266.813	289.303	163.277
	100.402	309.028	293.081	291.627	92.7821	295.758	87.8625	313.715	93.9708	241.564	245.061	245.17	335.43	301.092	83.7935	82.3161
	85.3429	328.973	271.833	88.2122	93.6036	297.577	83.1147	310.36	274.666	317.044	244.203	258.314	860.219	65.6234	-120.47	90.1105
	77.2051	316.569	217.021	271.578	249.275	274.438	227.279	288.583	241.406	259.42	88.3622	274.68	302.282	484.481	298.214	77.8561
	85.5968	317.932	95.1567	92.5773	274.258	264.448	94.6507	257.981	-92.5636	274.193	279.65	262.343	360.319	-62.6016	282.368	89.3324
	97.873	335.479	281.942	248.44	227.996	283.43	88.8522	-100.47	-120.233	243.37	259.79	269.027	452.838	255.634	305.38	87.9386
	95.3314	272.991	276.151	304.056	269.946	271.661	168.198	173.952	153.462	-116.653	401.825	277.438	306.863	77.737	289.043	92.1267
	85.0875	344.753	271.207	273.683	263.355	281.08	417.61	281.951	314.206	261.38	290.71	270.708	295.888	274.958	106.679	70.7628
	73.3612	73.8043	38.4552	90.534	256.335	290.626	346.966	-99.6674	127.562	258.244	266.832	348.402	290.074	243.616	301.021	150.657
	91.3644	318.439	291.137	-106.717	285.069	262.998	295.949	279.286	299.456	254.662	254.047	341.44	310.97	267.416	268.132	178.823
	101.678	287.29	258.435	115.724	218.289	264.918	139.824	110.963	300.176	86.0099	224.373	274.044	298.283	571.796	100.333	73.5883
	77.1954	57.8556	294.627	284.849	247.151	107.572	110.944	270.693	-187.747	403.657	270.151	250.387	-80.956	259.905	292.904	92.733
	92.393	52.2581	263.968	101.538	-82.5814	268.616	-102.792	463.916	279.18	271.377	260.911	266.193	-82.9377	259.598	285.142	78.5605
	91.6791	-74.5017	95.8399	93.0928	242.141	276.085	97.0501	248.116	349.021	256.097	274.617	240.779	295.136	265.379	313.317	91.5776
	162.954	89.7894	101.885	295.441	245.232	275.496	309.617	377.99	320.699	265.055	282.379	243.874	-94.9372	112.548	-111.657	82.0247
	82.3273	87.67	121.855	96.1195	278.267	288.584	107.633	272.109	318.084	263.177	236.534	233.615	82.5751	245.463	284.176	69.8189
	92.5979	64.1487	339.261	88.7993	267.944	301.686	84.641	601.411	113.239	265.286	239.226	267.076	308.443	269.171	295.321	96.5499
	93.4627	326.932	253.679	310.199	255.184	292.687	102.368	305.505	326.658	283.731	506.964	243.213	326.813	250.508	294.885	74.4705
	72.6868	188.948	65.1302	301.21	262.45	290.807	79.4342	259.017	458.668	121.106	519.985	258.291	307.481	223.527	260.427	169.654
	89.5941	176.98	-204.679	269.859	268.473	305.065	133.54	-161.716	120.075	296.366	260.978	279.037	306.451	277.572	285.398	138.212
	81.2176	329.001	100.845	278.371	78.793	237.194	-91.5836	159.581	349.732	279.307	271.818	230.915	342.939	259.967	47.3647	161.31
	84.9776	47.2426	94.5022	264.953	87.8905	93.7848	88.5906	302.85	294.542	252.142	291.032	201.392	263.21	262.977	92.4989	85.9364
	95.2554	444.566	293.587	279.204	248.111	298.05	172.535	291.328	328.729	252.527	240.318	243.232	355.155	239.461	273.074	80.2661
	65.5691	313.655	248.277	71.1732	260.558	283.056	89.9832	294.461	94.5273	264.301	257.645	128.058	323.053	251.49	263.58	88.1799
	72.5557	310.618	267.249	278.971	255.495	291.276	146.803	283.313	287.839	100.595	98.0943	255.545	-125.225	292.706	274.311	88.8913
	93.6315	321.693	319.003	94.3735	261.29	296.918	258.885	259.42	95.8809	229.777	195.257	264.052	351.601	255.433	83.4117	157.556
	165.034	318.04	360.824	87.1852	210.054	284.662	355.184	265.617	-109.48	251.988	253.622	246.75	85.2762	264.662	286.619	83.885
	75.5424	337.983	108.801	79.4947	247.24	-109.887	301.854	282.186	316.81	266.347	272.461	254.452	320.209	262.715	101.149	79.7868
	208.971	317.096	255.776	75.3586	261.74	283.473	91.9889	164.36	-92.42	242.554	227.472	253.53	323.762	280.171	296.87	172.858
	86.7761	312.393	276.595	94.574	233.575	283.647	81.9682	288.191	-101.193	276.828	117.705	91.2535	-104.692	538.477	296.043	256.719
	81.1461	181.377	273.146	273.221	261.208	278.77	170.483	298.367	329.102	290.691	247.838	296.051	-101.079	69.6362	307.867	197.629
	109.822	322.602	97.0851	-85.3996	80.0028	279.511	108.952	313.922	129.189	277.245	274.616	255.023	292.216	253.372	99.5231	72.6088
	414.947	317.122	68.1335	102.651	245.113	286.1	-129.506	-128.057	98.0883	300.648	259.203	238.175	318.374	260.908	101.619	89.5139
	71.4548	93.0752	269.242	286.897	253.564	308.484	92.0724	119.641	77.161	252.192	257.767	277.906	-77.33	558.195	275.148	66.7274
	87.5539	430.617	104.484	294.203	252.976	275.714	320.832	310.219	114.139	266.611	249.834	244.846	285.997	97.0549	142.952	67.9745
	83.0223	319.872	306.745	302.192	257.434	275.545	107.116	312.865	106.719	282.941	281.303	252.819	117.574	255.88	91.7129	141.257
	72.9928	192.569	278.128	296.046	103.075	250.957	95.2428	288.108	80.7594	252.473	264.124	259.808	319.339	105.055	273.153	162.145
	165.523	304.165	268.318	290.97	247.484	267.38	93.6139	286.518	117.72	272.816	267.541	262.739	298.678	276.323	280.785	87.2264
	87.3239	317.191	281.346	86.5697	227.713	299.556	308.646	107.13	100.845	334.193	261.525	247.162	291.246	77.3129	107.381	76.7413
	64.8048	80.2855	-75.5527	262.665	221.056	271.03	169.987	292.958	332.841	264.335	288.978	83.6932	311.527	-70.8853	98.4649	70.2694
	191.903	188.437	275.596	80.1844	255.969	238.58	91.1163	288.549	292.631	252.191	292.304	266.869	80.901	306.833	100.236	65.3702
	88.5339	333.546	289.955	81.3105	250.658	212.969	313.673	287.261	343.48	242.769	267.126	245.099	299.124	-76.245	281.14	74.9316
	62.4763	187.397	281.664	289.317	277.355	290.17	261.515	557.415	301.805	76.3555	262.14	233.045	312.863	272.053	272.759	76.8899
	174.06	57.735	293.103	247.166	236.023	284.261	80.8678	281.558	-237.162	75.7554	624.224	230.512	303.268	278.915	278.347	73.5366
	91.3072	313.338	271.672	79.0305	267.192	281.36	-111.698	266.718	-220.92	268.222	246.291	247.482	296.721	286.131	267.647	62.5481
	95.3339	166.672	102.312	298.391	92.3135	258.605	111.666	-91.6695	297.36	278.515	271.605	247.001	283.051	89.1878	302.065	102.157
	68.0405	314.141	265.738	96.7189	280.473	273.646	100.36	280.676	290.115	267.993	262.475	237.084	76.6909	96.0428	272.878	147.788
	93.0191	298.605	277.183	85.7642	252.146	275.671	86.3742	298.523	-99.9485	518.701	266.93	267.234	337.797	-62.6423	300.548	67.7136
	84.5057	320.099	84.3449	103.62	-98.0083	93.9508	102.149	87.4109	272.628	262.958	251.746	262.54	291.128	253.756	-149.681	71.8769
	62.6921	306.626	167.949	76.8868	253.07	289.941	-299.451	337.036	147.561	258.528	283.934	241.37	65.955	237.879	75.942	83.6857
	79.561	339.569	86.8059	292.164	252.907	266.141	98.1298	267.484	324.959	226.282	292.793	260.629	321.536	272.846	272.615	93.1697
	84.889	305.982	68.2933	276.636	87.6534	274.159	302.074	309.204	324.194	130.8	255.237	254.713	309.663	272.816	273.533	83.3185
	74.4532	315.692	291.455	282.974	270.687	299.42	308.958	259.098	305.525	280.684	286.479	239.297	68.1781	308.15	273.825	93.6234
	84.9622	310.766	265.397	84.6583	253.629	293.341	102.79	293.127	334.736	240.397	241.92	222.898	-60.4464	251.755	278.72	216.413
	82.2865	316.634	96.7645	296.015	287.669	279.702	295.46	294.583	281.622	286.233	269.52	247.529	311.421	198.635	275.11	93.0404
	89.0954	308.118	255.786	280.387	371.757	313.551	94.3018	173.554	306.771	261.167	265.58	92.0238	-104.574	177.168	273.666	216.036
	91.367	305.436	-80.4924	86.8621	276.236	298.82	116.175	369.582	-281.328	285.349	281.475	255.307	106.621	88.4573	276.352	117.279
	86.152	313.836	96.6565	316.844	262.033	88.4706	282.888	330.412	128.923	259.863	274.768	269.841	300.98	69.015	259.321	76.5763
	92.2232	300.152	265.459	280.435	249.501	280.194	92.8567	287.308	242.727	298.211	293.931	201.152	287.476	95.6926	282.875	68.3388
	95.9034	99.3194	92.0492	96.8226	374.379	303.029	96.8822	322.37	65.6783	250.276	353.311	238.812	318.493	263.034	288.551	75.2363
	-59.3871	115.411	267.855	93.2771	78.2272	304.206	300.285	639.15	118.295	258.181	253.982	251.592	-89.5368	249.895	270.612	-73.3914
	82.2972	325.27	267.098	95.8208	226.655	301.592	93.1895	90.3744	130.97	252.344	540.149	264.975	315.416	249.593	273.397	89.2228
	101.146	337.126	262.179	91.1105	201.041	262.243	89.7687	303.622	310.944	280.229	244.776	249.727	312.691	265.217	280.04	81.3997
	152.249	315.503	69.6481	276.623	254.086	287.225	427.06	286.881	94.5061	280.929	264.969	266.838	294.378	108.412	284.745	86.448
	84.5003	331.927	282.306	89.8988	236.659	262.56	219.147	-79.9409	84.8607	270.53	278.674	275.984	291.582	273.102	293.933	91.5258
	92.9178	60.3826	224.922	258.421	271.971	283.837	272.139	280.224	284.759	234.914	274.489	258.476	326.662	82.7037	274.603	83.4311
	76.7592	324.601	67.944	85.9863	104.096	292.103	95.1289	318.476	303.478	294.797	218.686	252.951	283.204	273.371	291.296	83.2797
	94.3105	297.512	95.9228	276.955	272.224	263.423	85.0818	295.206	313.68	230.057	566.433	49.9009	326.226	282.675	246.136	84.1675
	87.0016	315.139	269.191	94.0499	241.712	298.724	85.9117	283.378	303.968	259.018	300.992	251.916	282.626	117.77	-101.941	71.2552
	99.722	305.967	248.093	82.3134	-90.6919	288.746	248.859	118.133	284.689	241.128	216.56	274.928	81.1903	275.615	97.4814	83.3905
	93.418	317.357	98.0251	-74.4243	263.947	254.313	180.986	-93.3337	307.619	253.832	223.354	247.179	296.196	237.364	93.7495	87.4236
	95.3483	51.7246	258.9	-73.88	235.668	279.483	320.369	252.251	314.958	276.886	253.16	280.777	340.802	253.521	297.964	71.1011
	90.2875	328.158	104.26	87.7667	238.576	310.075	304.254	229.016	114.824	122.393	277.384	267.02	71.0357	271.008	299.044	88.1566
	75.7621	-38.5345	246.091	87.5689	246.493	265.185	85.2384	291.78	-98.2107	252.71	257.143	226.94	69.4534	256.749	292.192	84.5244
	114.215	102.864	270.94	86.0049	261.952	276.767	107.207	-120.479	279.559	264.265	1029.46	252.608	308.43	296.289	274.459	166.518
	83.755	319.193	101.858	99.5172	247.705	277.559	84.6039	271.908	291.915	267.948	257.164	224.829	72.2249	268.206	270.676	89.9941
	71.5486	298.223	251.594	80.6712	267.636	299.133	557.601	255.266	90.8187	269.399	260.572	249.513	-70.0931	255.377	276.177	89.1973
	79.6905	165.446	-90.566	77.9791	258.561	275.279	300.412	214.186	323.16	-93.1544	532.848	278.68	-78.448	98.7895	275.009	84.602
	63.0923	-52.6463	269.095	88.8041	66.5294	293.048	418.733	250.168	316.937	276.378	280.09	268.854	329.023	71.6724	63.2311	260.156
	162.843	299.108	88.9583	300.373	252.539	274.06	114.664	312.847	-96.9885	253.962	532.41	250.909	65.3081	268.861	283.422	73.9941
	83.6534	281.868	269.444	281.376	273.58	232.786	186.493	234.637	308.685	215.243	264.911	238.281	318.477	55.8257	271.873	182.184
	84.8476	318.123	106.06	280.582	256.27	278.411	-75.9543	253.925	308.188	270.581	264.955	268.697	-78.6362	289.468	253.044	85.52
	75.4828	293.641	277.154	284.306	254.527	302.144	122.628	292.062	103.2	189.801	267.763	320.404	292.258	262.892	268.531	83.0945
	904.335	333.616	284.733	307.731	236.66	272.228	205.526	266.663	272.55	255.69	201.708	262.93	302.763	301.537	86.3004	158.225
	82.5509	185.921	86.1252	287.349	238.517	297.645	274.959	293.119	337.986	57.9814	125.877	257.649	360.994	280.995	268.223	90.3686
	91.87	324.964	107.687	77.7117	259.896	-108.394	98.6623	312.034	281.427	267.4	218.852	246.23	357.412	244.205	275.372	76.7942
	75.6027	205.996	240.119	69.0232	283.359	298.612	140.612	290.862	107.423	244.159	246.187	249.681	300.67	254.349	284.286	80.029
	97.9467	289.432	256.875	301.79	254.138	319.791	-199.824	298.337	316.749	291.457	271.667	249.524	-67.3248	292.743	278.244	101.185
	78.8692	330.142	250.253	301.041	249.574	289.93	81.9515	287.193	318.506	265.415	281.284	212.877	306.711	252.091	278.471	80.4643
	87.8414	325.898	127.561	94.2845	79.7105	302.064	314.577	265.178	322.577	379.678	271.842	207.784	326.516	237.645	275.745	86.3408
	74.4015	294.913	254.174	286.84	242.617	289.892	285.562	277.737	301.925	269.706	287.636	228.066	326.984	76.7998	298.988	85.3261
	73.2972	148.382	278.596	279.519	252.092	270.363	90.5683	434.777	149.416	252.55	525.214	255.436	60.8442	255.263	81.8355	92.5428
	92.3846	324.076	94.7853	270.749	251.061	289.591	120.813	80.1284	-119.737	266.867	783.431	109.031	315.462	251.09	291.571	74.113
	85.0825	404.529	265.444	102.352	261.298	282.128	87.6738	71.5538	312.902	248.982	225.697	-68.1828	-54.8779	109.532	260.125	77.8065
	83.7699	447.331	293.65	286.661	245.145	-85.8061	104.797	292.405	116.191	263.638	273.269	265.182	307.847	98.9043	261.562	87.5093
	78.1172	311.017	277.511	290.04	207.15	296.595	367.559	301.816	109.152	263.445	280.701	266.67	-94.69	273.288	281.481	82.8455
	79.5173	350.321	239.508	101.148	322.356	265.02	-108.546	286.413	362.649	284.445	281.796	254.907	93.0067	98.2087	281.238	174.846
	83.6522	316.413	234.305	87.0634	243.333	292.857	87.5575	302.174	-90.466	267.322	253.933	240.144	293.213	238.223	269.678	89.7071
	78.6166	318.636	99.2243	88.8661	269.466	-93.1026	-89.3912	284.14	83.6583	259.902	481.025	245.82	324.953	279.789	277.872	118.879
	88.7646	338.918	269.289	267.288	309.928	286.093	112.477	241.421	-90.9965	245.138	257.321	251.089	323.97	243	266.742	69.6666
	74.3648	325.044	289.498	289.968	250.611	88.3843	138.133	114.827	250.689	279.601	245.971	256.775	326.662	268.823	273.743	91.9991
	95.7369	311.988	288.087	98.7174	263.203	274.909	57.2855	269.38	352.947	280.028	243.834	251.869	-68.6805	257.15	109.345	76.7697
	81.541	54.7528	245.265	275.051	272.395	262.677	-124.935	260.548	88.1383	258.458	279.87	247.993	64.2451	223.087	282.773	89.1278
	83.3529	56.4169	59.5857	84.9567	247.453	254.844	-171.93	-89.4527	86.4104	286.802	266.385	232.893	308.649	506.013	290.552	85.5707
	70.0522	67.9836	60.2476	97.6955	251.204	246.131	472.731	99.4484	273.838	112.226	115.036	265.628	323.286	256.188	273.084	90.3234
	84.2235	296.842	261.241	-92.056	252.461	270.917	92.8977	-74.3889	329.435	258.532	269.698	262.558	304.467	241.686	77.0746	156.627
	81.3466	188.868	264.683	99.4517	-92.9695	293.651	82.3698	288.723	333.052	240.184	222.617	267.145	283.444	117.439	281.061	73.2863
	88.5439	68.0364	297.188	291.144	197.535	260.781	328.746	284.66	-91.2565	89.1363	263.942	252.333	315.209	-110.976	291.489	82.0759
	80.9935	194.973	284.495	96.5426	449.548	273.815	108.612	263.483	121.292	281.847	254.97	94.5969	316.559	-77.3728	91.5593	79.2426
	68.7783	304.238	291.702	91.2465	244.566	287.067	96.4941	286.455	287.758	282.319	242.42	244.198	308.198	264.542	-70.8674	236.389
	140.889	45.6661	271.589	97.2009	329.507	263.27	81.626	277.589	113.385	298.859	299.756	211.459	292.149	291.503	258.687	88.592
	82.9839	338.917	95.9551	78.095	270.949	278.866	338.978	245.05	303.072	292.904	736.556	723.211	-64.8065	259.532	270.51	97.3869
	97.5116	317.783	97.591	91.1788	232.556	94.0288	135.885	290.819	90.7969	268.312	93.6478	260.382	295.597	269.754	293.132	91.9764
	87.0056	62.1314	359.03	266.957	254.822	-87.7266	173.604	281.976	-100.143	271.273	277.476	266.917	335.73	252.394	383.597	64.6057
	98.2398	340.376	116.699	298.232	466.181	290.489	316.226	-99.5421	111.847	264.571	251.825	248.793	69.1847	288.028	106.361	74.2587
	78.3983	311.147	86.6491	300.579	263.173	293.127	334.973	274.698	84.095	274.116	257.806	333.122	303.527	256.632	93.1848	83.5248
	86.9637	193.605	-90.3639	289.531	261.323	255.99	-85.1574	277.497	122.991	278.731	281.462	248.48	95.9274	275.877	274.3	84.5864
	87.7611	309.541	79.501	294.506	241.664	275.181	90.5905	272.875	254.612	285.014	267.338	285.261	307.664	263.412	285.563	171.719
	89.0984	325.055	-49.2701	86.3725	235.069	284.103	293.071	311.314	318.054	268.821	207.35	77.2778	311.83	79.501	101.413	105.472
	93.1477	301.667	85.5409	109.811	275.899	297.919	71.7589	285.867	299.866	253.863	248.789	87.5225	-65.1946	247.941	282.303	95.8101
	78.303	176.09	328.514	291.184	233.759	268.101	96.1675	274.105	-327.056	243.461	293.36	240.373	-81.1347	-89.8212	259.408	83.6517
	90.2275	315.602	87.0564	94.9523	261.777	262.901	297.634	288.479	340.57	242.154	248.975	207.425	300.118	250.83	263.167	83.9154
	82.0389	308.07	95.8684	271.179	257.568	298.765	-77.4717	292.466	322.215	262.519	236.607	231.523	79.241	302.14	279.993	70.6357
	89.0839	104.009	73.6975	84.7947	244.48	265.446	93.0299	131.938	308.084	65.9112	274.114	241.783	326.091	71.6105	277.318	84.893
	83.3111	61.2319	278.453	283.612	257.996	279.473	82.7256	274.032	113.963	263.608	274.797	252.836	-93.286	72.1769	267.681	129.854
	67.944	39.5047	84.645	109.781	254.513	308.812	105.288	105.301	309.149	64.0047	234.206	238.046	298.342	271.893	295.686	76.4036
	137.017	321.47	93.9168	82.197	247.984	371.791	-66.0472	275.703	310.665	284.532	291.635	81.6713	313.18	268.177	278.837	96.7059
	77.5143	287.94	279.348	79.0635	242.127	259.432	261.309	296.372	309.509	94.2681	270.392	252.119	282.213	85.9996	274.185	164.426
	88.46	328.906	75.8406	76.4311	252.097	275.03	92.2488	349.566	339.544	273.999	249.72	243.071	79.2393	260.998	268.72	84.9917
	72.2948	349.735	90.4515	99.1094	244.301	264.496	189.907	284.26	89.7602	277.788	519.936	255.402	91.2951	108.152	270.818	85.2845
	87.4475	110.613	270.572	282.843	75.8266	92.8924	102.987	288.45	315.144	260.136	236.51	250.839	291.106	274.66	278.199	87.8537
	97.6755	331.742	89.0049	75.5628	272.441	105.563	291.628	288.311	127.577	267.273	264.229	221.24	339.033	-95.2861	-90.9958	74.2605
	84.0043	313.337	301.765	264.335	259.409	236.029	276.772	293.179	279.439	272.99	270.832	242.48	76.14	71.1186	279.456	274.834
	78.9752	303.086	175.963	75.8071	245.58	257.518	97.5585	258.986	325.021	113.766	272.225	99.4674	286.049	123.548	76.6076	94.683
	99.0202	304.223	280.35	95.1503	262.726	288.828	90.1653	276.766	113.534	284.872	241.808	-53.5039	274.87	81.2508	295.687	75.2706
	90.2767	160.29	-62.413	-89.0888	238.079	286.751	98.6029	277.81	288.98	241.424	262.045	257.435	293.37	261.515	101.665	69.1039
	90.9272	297.989	255.822	93.6457	231.373	-96.7592	111.804	286.378	81.6416	88.8726	534.412	277.088	351.813	266.05	262.395	75.8947
	86.7481	-85.8054	105.651	276.45	254.632	287.084	221.168	253.58	95.9903	265.411	268.496	241.477	313.213	226.123	86.1689	63.3882
	70.4004	-63.2514	-63.8978	279.524	267.273	279.154	102.541	-40.6929	-109	58.3131	228.536	260.477	592.21	69.5681	298.354	66.0256
	160.703	309.711	85.9835	79.4925	274.105	306.297	83.1409	255.252	-111.29	276.999	592.823	241.807	103.604	266.419	129.961	67.2081
	84.2998	310.408	91.7772	78.3999	274.334	276.901	-99.9511	256.449	303.786	275.587	253.65	257.409	313.999	127.312	-124.017	127.552
	80.9393	53.2152	111.489	85.5663	265.569	277.348	225.561	271.117	103.545	274.92	196.46	263.25	295.038	218.185	278.046	180.725
	150.209	200.089	294.083	79.2093	219.31	264.043	99.3361	284.123	-90.4206	254.918	525.499	226.484	293.279	259.543	-93.3812	110.268
	84.6465	178.838	273.419	81.2469	254.885	268.282	170.985	253.369	588.474	186.282	250.403	249.514	306.703	275.96	267.983	76.4301
	91.8876	286.505	296.242	278	281.618	290.699	120.922	263.765	309.764	194.076	99.4275	259.924	298.591	263.265	104.17	142.434
	82.6271	73.1458	68.9049	248.588	235.993	296.971	424.132	287.6	337.112	269.035	250.395	257.116	-109.369	-77.2051	280.615	87.1914
	97.5903	354.149	205.029	84.8647	83.9816	290.843	76.9476	267.033	151.692	245.375	252.406	252.421	67.694	1084.7	293.127	72.6793
	87.3779	-65.7916	228.81	294.789	94.9109	274.942	294.852	-81.8941	306.697	254.925	456.315	249.928	102.855	316.834	95.9875	83.2837
	164.667	302.342	245.747	74.934	91.937	115.992	86.3009	281.942	291.579	283.632	267.929	76.6374	-64.4968	234.367	267.966	63.9697
	178.61	323.208	306.621	97.9696	229.009	-111.834	-293.282	-75.9058	279.051	279.906	243.255	73.8841	310.645	272.542	257.628	89.0188
	73.303	73.6763	277.164	289.47	-96.9359	87.3447	180.265	288.646	353.503	83.2959	187.435	234.41	319.129	247.918	288.208	138.963
	93.8834	318.481	517.59	267.839	250.962	287.783	277.19	269.667	315.807	265.225	302.783	232.206	322.833	255.689	287.943	86.0808
	96.7859	-94.9201	287.361	285.174	257.943	95.6519	202.605	292.116	327.833	277.109	743.597	251.835	311.203	258.462	286.124	151.439
	79.5014	295.439	279.346	283.117	283.2	-112.049	151.85	260.284	-60.7375	303.968	216.477	255.136	308.404	257.192	278.724	93.7711
	100.774	294.254	99.4759	268.789	302.219	295.54	83.4526	177.125	127.399	293.262	263.907	254.362	308.338	281.3	-84.2186	80.7649
	78.55	306.238	-81.4001	287.05	279.667	266.359	79.959	294.539	101.802	314.858	245.225	250.227	-71.2019	251.654	286.063	187.163
	98.0002	325.354	99.9725	307.235	78.8317	286.57	120.15	-73.3145	298.941	88.0572	256.71	258.508	309.225	229.162	80.5754	162.931
	97.7421	196.737	272.147	315.167	73.3746	274.905	175.665	280.696	311.823	245.731	276.076	103.14	290.652	240.504	291.455	90.7086
	74.3885	43.7268	283.621	251.232	240.106	289.994	200.174	270.455	299.794	89.6731	257.85	254.931	307.894	269.996	310.725	85.1101
	86.134	303.474	249.866	94.7124	245.682	96.6736	274.938	283.914	-227.432	268.144	281.397	301.156	307.23	258.617	280.708	76.4458
	93.1851	187.922	271.111	274.035	247.709	274.414	279.824	277.496	106.871	283.167	542.584	264.65	287.178	532.2	100.484	81.3301
	68.8865	281.233	128.144	101.82	254.712	290.486	434.104	298.187	91.7307	283.351	300.55	103.944	303.138	-86.8859	263.557	55.7104
	87.9866	62.8995	276.651	102.084	262.688	306.777	250.658	289.15	313.892	265.921	248.261	265.98	74.0113	268.366	302.392	87.5009
	83.2339	183.198	196.951	84.3583	255.929	255.251	276.045	302.832	318.146	271.712	271.018	255.069	-99.0565	262.203	280.774	85.3474
	92.4723	418.842	99.8711	259.905	214.204	289.842	282.012	177.408	340.732	263.199	257.898	271.357	242.094	284.344	296.43	71.1277
	175.566	304.104	99.7546	249.356	268.475	290.416	303.964	308.489	315.126	255.353	251.589	94.4511	316.571	247.017	514.453	68.5479
	97.8105	-114.74	275.67	276.676	305.813	289.345	88.7433	306.753	143.129	271.628	251.801	259.871	-67.421	-76.6541	266.411	339.586
	82.1355	323.864	87.1226	-62.9777	56.4294	289.346	98.5809	281.823	-106.335	257.191	268.197	109.83	314.644	271.912	287.32	87.3555
	97.3372	297.802	291.88	68.8163	237.178	273.78	91.7649	276.777	-93.1542	273.279	276.582	273.194	345.734	348.276	280.496	170.833
	75.9141	-38.6723	116.526	106.987	-78.3953	293.095	90.2461	-151.106	114.366	262.868	233.572	275.026	303.007	271.414	102.814	69.2789
	96.8845	321.56	275.861	82.0793	263.48	292.752	269.246	306.026	112.093	252.087	282.971	278.125	300.252	271.329	276.151	86.6884
	87.1264	314.15	262.969	244.531	232.967	320.393	94.1508	267.12	325.06	262.279	298.988	115.76	284.943	255.447	280.9	81.4804
	92.6376	46.3307	103.226	275.817	278.115	310.734	97.3331	269.862	173.818	287.875	422.211	255.661	311.163	77.3563	285.306	-52.4683
	101.188	326.21	277.05	308.728	235.847	276.505	277.707	267.536	297.614	258.851	334.918	254.273	320.647	595.317	263.759	81.8747
	92.1728	-66.9991	294.464	84.1945	243.863	285.534	92.9988	268.839	331.609	259.983	273.869	252.033	285.285	287.052	63.9556	72.2094
	78.5538	72.8804	113.879	260.94	86.6831	276.4	184.075	-79.4466	400.226	256.991	272.469	251.683	89.0732	544.424	318.845	71.9469
	83.8131	330.521	102.375	86.1595	250.272	264.563	74.3969	298.264	97.9988	263.937	268.817	250.414	314.134	1290.65	274.293	89.973
	90.0517	318.023	328.274	291.396	211.751	259.513	219.762	307.289	322.737	279.826	239.352	249.184	318.291	286.911	94.794	81.5567
	83.2934	308.196	86.5661	274.972	271.216	274.769	100.896	265.062	275.817	250.239	298.866	249.559	311.501	-86.3853	309.356	86.6865
	93.5167	345.92	106.069	300.366	105.891	290.886	317.793	102.767	320.403	261.797	289.904	61.8411	309.195	78.7241	354.252	76.7384
	88.2336	302.869	91.9476	75.664	217.702	291.744	272.762	303.101	117.378	282.339	253.699	234.165	90.9965	245.497	272.475	166.46
	86.1708	347.093	96.6847	85.3856	188.068	266.923	99.1001	288.112	289.504	532.747	267.402	249.373	59.2834	262.443	265.477	83.7058
	81.002	187.817	145.994	287.117	254.278	256.369	295.774	-117.579	99.0855	275.821	268.216	258.408	102.205	259.005	96.5716	64.676
	87.3313	48.8316	276.11	285.083	268.741	264.493	78.37	-93.002	279.472	244.103	255.425	237.469	293.979	809.467	309.867	78.2846
	67.9262	50.8256	249.551	289.611	259.934	286.463	165.85	-91.5588	305.118	285.978	254.981	248.72	305.395	285.159	261.174	159.057
	97.1976	296.769	89.7371	80.323	243.195	263.939	337.663	101.911	109.887	266.981	248.656	247.857	-97.5086	261.693	252.373	74.6814
	87.9309	308.936	247.192	81.0619	83.7682	-71.2467	304.963	277.965	336.648	273.39	289.041	264.539	316.526	279.293	264.707	95.1394
	81.8267	293.78	227.409	288.265	262.092	265.732	185.573	301.744	313.047	261.437	263.307	238.218	330.626	53.2617	280.462	90.3608
	82.0353	64.8942	298.969	299.376	267.948	294.041	93.8063	354.538	228.483	250.509	523.161	230.227	321.033	69.0969	290.138	78.5445
	75.424	62.6853	278.992	68.2043	251.736	289.081	310.229	-103.47	105.8	261.154	262.266	259.184	307.57	256.335	262.128	100.938
	78.3516	318.013	266.99	299.399	227.848	63.4516	82.2101	99.1836	303.772	272.236	265.963	244.422	300.614	258.618	258.111	69.101
	84.361	313.545	269.668	74.2938	264.82	290.048	267.317	276.322	-99.9772	246.282	391.176	264.922	76.5375	71.0494	85.8392	93.5004
	79.659	115.246	288.688	68.8021	242.66	267.672	86.8241	276.901	267.929	275.717	267.365	80.2515	-88.3845	272.955	290.164	173.328
	76.3444	317.804	-63.3973	94.1895	268.212	292.9	289.419	301.735	-114.627	265.319	540.151	252.248	331.891	276.985	285.997	83.0266
	78.5244	332.734	90.8403	91.2966	248.819	280.755	-265.655	74.2897	86.1467	249.401	284.351	158.9	-72.5374	80.4396	290.362	81.6359
	77.9892	376.359	63.5315	283.287	252.525	270.521	142.664	269.867	-100.302	81.3097	250.212	726.154	320.224	-41.8349	293.954	67.7564
	76.074	326.825	87.4872	295.58	248.296	293.786	302.385	279.014	334.101	93.4826	269.085	244.44	82.5877	349.598	279.184	73.3161
	79.8777	58.5864	266.386	283.559	244.345	283.45	95.4466	132.925	108.368	204.62	585.392	234.918	314.669	273.665	291.242	73.8597
	88.8655	317.183	87.9016	86.1154	254.761	285.827	274.619	269.566	277.544	239.161	244.433	248.698	305.877	545.788	296.847	75.6608
	88.7897	335.598	247.138	91.5366	250.939	292.622	160.817	276.257	82.6543	264.56	255.387	251.166	340.245	261.039	279.603	71.0105
	79.7639	183.268	92.9411	283.714	236.849	254.643	-98.3835	305.256	310.426	-51.7594	491.01	273.016	311.422	-39.1671	262.697	80.6189
	89.2653	303.048	97.6359	287.049	243.143	265.242	90.8688	287.189	301.777	271.564	282.325	250.395	306.112	298.991	283.161	94.6864
	77.4935	67.7276	97.4308	98.007	261.617	304.085	124.267	260.072	311.099	91.8831	270.48	244.952	307.628	-61.5566	290.868	82.8606
	89.5926	97.6032	262.308	77.176	246.528	284.295	86.0882	283.512	247.304	261.051	282.198	259.466	305.422	250.664	281.361	84.8749
	79.8786	323.771	123.64	71.0968	232.056	276.086	96.4409	299.943	101.328	267.953	237.667	266.002	291.664	266.445	271.95	80.9506
	101.246	343.895	249.323	287.551	273.315	251.551	295.591	240.819	308.122	275.108	298.212	242.47	286.878	111.452	237.46	78.9883
	77.132	350.377	136.585	92.7543	-98.5445	270.063	92.2862	284.795	92.3596	269.867	291.725	240.84	-59.9068	260.882	91.4599	78.2802
	73.3993	323.074	87.912	78.2024	271.423	290.094	142.573	287.029	335.445	255.705	254.316	278.14	-563.325	254.292	296.657	78.9689
	70.5133	145.86	344.08	94.4182	-103.119	279.941	500.781	277.656	-135.437	266.676	272.514	314.274	332.773	276.121	274.65	83.9057
	97.9787	83.6538	87.9858	102.605	251.493	271.527	187.959	264.086	102.568	257.779	272.299	246.294	286.47	504.139	281.542	93.2717
	87.2103	345.15	317.58	104.37	266.295	296.858	93.9002	293.264	84.1422	275.224	523.742	229.041	329.045	265.733	262.515	72.7266
	87.3488	310.629	271.64	348.675	270.741	258.533	331.654	302.491	115.664	262.038	249.806	63.9411	303.239	256.103	283.783	81.0826
	103.482	62.1179	304.759	279.592	373.655	290.453	184.803	286.332	296.894	272.625	258.215	262.258	313.169	91.0613	295.392	81.4199
	83.9735	311.837	-90.8994	81.5526	109.787	118.616	292.73	282.749	314.28	250.898	240.926	232.315	-111.336	276.135	-89.8216	72.4969
	69.8707	303.021	91.9153	89.5017	77.3602	269.719	105.694	268.414	277.859	241.118	261.59	258.782	97.5436	54.6812	112.678	103.729
	77.5003	205.957	80.0752	264.393	235.96	286.304	125.692	271.845	-114.645	354.234	241.212	263.691	299.375	231.837	285.599	81.5679
	64.4438	58.2374	261.535	81.5107	255.854	304.434	592.815	249.551	101.715	281.115	299.65	249.132	121.742	73.6102	284.023	179.841
	75.7218	298.936	-58.685	278.034	270.514	256.977	103.611	312.249	316.799	277.276	261.138	278.777	58.9679	270.797	91.8774	70.2066
	84.1405	463.271	100.003	86.7125	258.704	271.51	-100.992	288.632	298.675	269.8	253.258	286.567	119.212	245.02	281.149	76.336
	89.4626	405.269	280.828	272.084	90.0687	293.843	168.519	280.564	110.638	230.306	267.325	254.34	301.365	298.688	282.879	93.0974
	91.9807	302.404	271.176	262.404	286.416	282.106	326.497	253.254	282.7	510.06	255.465	270.201	-79.2808	268.104	93.2908	94.4054
	91.4533	-85.1093	282.663	79.8172	277.903	273.517	306.72	96.3016	111.991	260.59	256.188	232.529	299.698	308.106	280.301	94.1555
	102.504	185.207	280.506	96.0843	68.1729	275.461	109.675	267.824	278.207	275.665	519.075	260.454	296.95	272.495	288.438	74.4788
	79.9209	319.756	280.454	291.196	268.785	269.579	85.7428	278.23	91.6914	272.869	274.045	240.681	77.5315	261.851	275.752	72.0667
	98.9849	185.846	86.3411	272.093	246.994	249.139	113.295	339.781	299.043	266.773	252.903	83.3704	-106.042	293.014	292.385	159.227
	92.56	305.087	242.617	69.9513	212.002	264.998	77.3181	287.66	106.966	267.825	221.937	264.034	78.0922	261.682	291.138	80.451
	180.573	319.056	268.762	95.3297	262.853	277.302	284.256	78.2614	303.505	279.041	546.114	259.527	-69.1695	273.532	284.489	78.7426
	74.4198	310.725	85.4511	273.185	277.905	255.175	380.828	258.401	101.718	262.213	269.3	266.778	291.3	768.427	267.58	168.051
	92.1679	78.6434	296.584	108.564	266.139	300.297	209.024	274.321	272.926	259.789	255.358	257.936	316.582	274.207	290.145	64.7895
	81.966	-100.803	274.022	268.835	257.455	273.259	92.14	264.182	89.8613	258.991	549.852	270.029	284.275	268.129	92.7032	93.1408
	175.111	296.639	98.3706	279.749	-84.0761	92.0348	287.781	275.769	116.621	78.9962	245.924	270.057	295.514	-78.9906	278.78	78.3793
	81.6153	311.039	78.1231	-87.7614	83.8101	-86.4602	138.167	277.574	100.858	258.601	273.196	231.832	316.617	787.229	285.539	70.3776
	93.0927	316.252	84.9153	100.727	264.101	300.167	87.6386	281.078	89.2825	85.0506	303.592	273.211	299.284	270.797	-104.858	72.5391
	97.8192	-68.553	118.373	103.262	241.2	338.814	78.4252	299.834	294.364	260.923	263.976	271.464	83.3026	265.59	273.935	70.4978
	75.0063	162.883	294.815	101.137	270.977	47.8514	311.188	249.654	86.7087	269.314	245.918	237.367	303.88	250.107	295.269	83.3602
	90.7596	95.8799	113.87	100.879	77.223	296.023	175.031	-138.115	306.488	278.581	245.895	256.796	308.735	280.448	228.304	90.9115
	85.0241	325.166	-67.6169	273.759	252.82	316.872	82.7379	282.235	65.9043	221.13	278.933	263.244	310.918	246.755	272.102	97.2411
	74.3463	317.366	290.668	283.532	259.894	262.892	81.8558	310.444	113.52	274.643	248.607	253.086	316.158	271.868	272.271	89.566
	101.202	75.0319	85.5563	87.3004	280.582	267.084	120.901	567.46	290.423	277.464	221.55	256.092	303.241	123.955	-115.75	74.3968
	72.9454	318.752	272.711	76.3354	257.775	268.135	303.453	275.208	325.536	235.004	268.577	250.928	307.763	290.61	274.604	82.8755
	89.3863	307.745	99.2343	87.6256	-86.0686	235.084	89.3758	264.84	107.242	261.798	530.472	262.086	61.2847	273.551	83.528	72.9031
	84.2938	187.695	262.349	307.656	109.428	269.749	-82.996	-84.4696	289.18	266.045	245.549	265.481	325.172	250.813	283.648	81.7812
	111.715	317.795	70.7943	89.7223	267.495	281.697	94.2996	286.341	331.784	266.381	286.778	105.603	69.8329	262.619	211.547	165.283
	151.359	-113.281	90.0044	275.045	296.743	281.004	93.3086	291.426	291.239	261.196	388.138	83.6948	87.1272	566.049	264.87	83.087
	87.7127	169.945	92.2271	85.9392	251.727	255.416	-96.1563	283.985	330.015	264.268	268.594	266.363	289.405	254.243	-92.3425	98.0884
	67.7364	309.708	101.205	97.657	97.2732	-82.8204	110.691	301.357	99.9148	288.147	242.15	255.592	-87.3241	106.564	100.288	99.1332
	89.3988	315.911	239.806	-92.3519	245.12	285.513	89.3311	105.798	128.879	303.987	239.161	274.868	77.9565	379.115	306.869	174.268
	76.0615	129.678	280.06	291.892	246.349	293.308	93.0711	94.4682	72.3299	-123.033	254.642	227.23	260.71	266.89	295.098	95.5753
	80.6737	305.323	68.2219	95.5676	259.23	95.5924	95.0733	-89.4831	283.018	-98.1873	244.983	89.0126	62.1214	283.012	272.312	91.7303
	171.173	53.9116	281.176	263.747	249.58	279.403	73.518	228.629	317.724	71.1937	261.24	255.901	86.299	268.902	293.052	78.9337
	93.9758	292.961	266.949	288.108	91.0316	86.2668	99.6596	260.99	260.209	263.284	262.759	254.996	302.177	238.874	268.995	82.5054
	153.659	162.383	189.522	308.419	83.5655	286.632	311.5	276.783	331.863	243.557	466.549	231.967	-62.2274	78.6321	264.944	87.7397
	71.096	321.949	240.859	84.8763	228.191	271.997	310.429	260.688	-86.9308	125.299	277.612	266.393	-107.678	290.945	284.843	91.827
	76.7044	331.097	45.6587	283.188	242.644	274.811	331.35	288.357	88.9151	270.687	257.14	291.772	286.82	291.146	102.403	153.387
	80.5172	319.616	76.9355	284.726	229.861	280.66	185.073	248.491	295.193	267.314	267.259	372.059	-89.8702	284.044	276.015	88.9632
	81.8356	336.63	274.091	295.514	704.769	276.269	195.233	263.771	325.493	236.962	241.836	266.603	279.491	248.472	282.118	91.9058
	93.9013	160.882	97.2015	80.6728	258.026	258.132	78.4529	274.871	304.245	301.284	215.598	227.957	-71.9326	89.0676	272.638	106.669
	88.7647	57.422	269.537	86.891	266.193	274.336	248.032	84.2259	295.301	278.171	251.678	130.38	317.026	519.084	299.973	74.3425
	93.2302	324.815	344.598	95.4318	63.9132	287.843	306.866	235.83	272.425	239.159	278.878	263.607	289.247	275.737	290.569	69.374
	76.1423	83.2612	279.593	98.0178	275.934	68.7265	93.0918	279.434	-98.8177	279.121	236.83	260.356	296.408	298.312	288.99	199.494
	86.8033	330.295	242.41	280.099	233.961	290.921	94.5811	270.881	62.4505	291.523	264.9	271.292	356.998	260.233	104.079	175.264
	104.762	53.4577	71.0223	92.0936	-87.5665	269.886	181.405	248.467	330.957	268.026	265.011	254.554	82.7631	253.119	-104.759	82.857
	90.7719	295.731	288.627	97.0089	252.941	271.474	137.2	282.247	-91.3638	261.171	245.479	274.141	307.305	256.637	279.242	79.1725
	60.347	313.912	326.582	286.428	261.313	287.288	90.7046	-82.2899	96.6091	284.537	255.452	252.164	128.828	248.789	291.446	86.5127
	76.6126	283.43	264.21	95.8455	241.49	273.33	188.716	98.432	335.922	67.3396	268.705	260.017	300.14	260.994	106.724	75.4103
	76.6091	321.337	110.503	272.871	278.016	275.501	75.0878	-85.3278	315.538	279.147	272.804	261.858	87.4237	1536.2	286.198	88.6166
	89.0036	57.2281	306.325	79.6495	252.458	280.798	285.229	272.001	296.106	256.037	254.776	136.55	90.715	89.1568	105.98	159.781
	95.5469	189.345	80.9994	269.922	263.383	257.603	232.987	273.584	309.099	261.4	265.463	92.449	295.056	267.459	273.278	86.2679
	78.9397	303.34	277.985	89.5755	259.182	303.104	176.805	272.585	284.568	261.142	308.382	236.514	75.6032	83.1845	-104.79	93.2212
	86.4499	345.797	289.501	93.0691	262.061	272.724	93.1502	-66.5582	289.233	-99.3947	242.367	274.975	308.43	577.8	275.401	90.428
	79.1158	283.12	299.671	274.524	278.348	279.26	146.6	275.499	98.9433	275.12	276.757	265.28	312.089	-74.9503	294.125	92.5321
	82.286	91.1543	230.962	93.8882	272.027	248.994	-90.6827	165.82	288.883	272.385	531.332	228.778	92.1947	284.341	283.485	157.891
	86.7491	335.825	288.233	89.1794	257.481	87.0719	98.4649	154.834	91.5516	110.407	273.046	272.738	-79.8601	259.518	284.98	88.0832
	91.8985	326.189	111.02	78.5294	257.493	279.342	85.3944	486.28	-118.644	263.101	280.304	212.195	-78.4738	306.19	287.719	94.2461
	83.153	322.237	264.048	86.965	316.942	276.241	99.9521	249.251	321.759	255.534	190.961	95.1012	76.7406	259.74	-88.633	79.6304
	140.544	-101.334	223.823	79.9018	240.587	79.4805	493.378	264.536	305.372	362.801	480.816	255.362	303.437	283.135	301.691	95.5025
	90.4909	314.138	255.816	-84.657	287.787	255.565	194.034	381.409	311.881	267.638	489.457	266.701	-76.2689	240.41	268.555	87.934
	67.4973	289.079	82.6612	94.7124	216.775	254.575	150.168	100.448	308.171	261.866	240.979	258.435	327.503	264.505	59.726	77.7109
	76.7424	319.158	93.9585	84.0376	245.132	115.533	82.2762	243.639	119.706	270.614	269.867	253.628	319.89	279.555	291.369	99.3998
	95.4094	176.615	283.84	82.9559	237.571	287.963	101.231	274.742	336.922	73.909	242.922	248.942	121.852	297.415	291.056	71.7113
	97.2763	217.552	277.61	256.887	260.005	279.134	104.233	279.091	347.967	268.266	281.858	111.978	105.555	285.916	287.346	99.8207
	91.7042	317.76	294.955	282.664	285.527	300.168	244.062	280.588	296.423	268.12	493.242	237.152	88.3488	-107.051	283.138	77.225
	87.0316	324.974	-68.9786	100.089	94.8732	299.596	90.1748	282.329	122.182	-50.0867	263.486	256.457	57.8055	242.074	281.604	93.7127
	89.7839	142.408	273.813	86.2725	83.2301	284.832	175.885	276.304	303.847	255.174	255.937	237.961	298.99	280.31	288.474	89.1294
	83.8299	318.219	349.484	-72.6855	312.505	246.641	153.918	112.796	276.044	257.39	309.172	174.84	79.1335	245.782	287.007	93.2158
	86.1403	306.109	-78.8296	68.7521	248.244	286.507	334.498	282.085	101.792	82.2461	270.19	314.513	-72.4243	268.568	274.005	208.133
	97.1538	286.149	90.9106	104.064	82.4307	286.902	101.94	275.288	335.056	265.056	552.724	1091	311.904	51.9652	283.957	100.774
	84.8368	179.507	357.524	110.743	72.6893	263.302	68.4062	301.733	264.301	74.9199	262.324	264.543	315.809	285.176	91.1285	99.7841
	74.7072	-86.4587	293.432	84.5113	277.921	291.633	274.376	289.035	-104.935	287.448	260.402	276.046	118.334	267.299	251.455	80.4371
	66.5482	329.928	254.257	88.2068	247.251	289.177	168.553	87.6173	310.12	261.618	263.309	342.065	82.4993	278.176	233.567	82.0432
	91.299	-105.609	290.699	105.383	252.111	315.593	264.651	270.96	108.174	-127.777	263.685	270.643	91.2394	-67.4973	266.239	92.6146
	107.772	334.063	274.5	291.626	251.726	293.386	320.961	298.916	102.565	116.969	266.344	240.011	114.089	249.7	281.568	91.0664
	103.516	206.475	256.454	80.9609	248.826	89.6039	319.557	289.404	255.287	-81.8425	242.707	239.893	293.406	236.028	-109.291	90.6561
	68.2644	194.15	155.191	275.406	252.296	237.68	167.625	294.476	307.716	88.2562	242.258	266.874	294.218	107.79	109.392	76.7428
	71.8048	302.937	565.716	264.102	241.235	321.887	88.4018	-93.8878	253.023	305.957	251.05	253.265	298.617	-54.2941	259.267	69.0898
	77.191	308.027	114.188	288.416	84.7456	263.026	78.0633	102.006	107.088	263.942	274.701	238.991	315.227	280.856	307.407	81.934
	77.146	180.868	283.84	81.4598	248.894	292.669	187.993	256.916	109.161	285.952	257.369	257.338	297.284	263.7	69.1096	81.4319
	76.273	312.516	84.6754	89.0034	254.938	269.357	81.2689	260.799	120.216	279.504	272.411	241.667	57.9138	91.2292	256.512	98.3236
	68.6597	329.828	295.539	81.4452	-75.4068	280.127	80.07	280.854	170.493	251.414	511.335	269.26	74.2603	266.364	115.475	73.4864
	88.6922	317.018	229.418	287.284	246.908	280.02	91.7678	267.139	-92.8148	301.991	93.8525	81.8032	-91.2721	272.546	-79.6672	166.395
	84.7128	55.3927	225.321	277.078	362.335	283.217	306.806	89.6859	310.294	301.313	255.459	247.023	327.218	-71.5648	274.782	75.4573
	85.8665	398.493	275.978	274.929	260.998	-74.1752	437.086	266.539	122.965	265.98	336.416	244.901	309.994	85.5126	287.022	93.9776
	81.0862	269.733	278.898	80.5412	289.909	89.7927	114.02	250.797	320.555	276.906	295.084	261.721	-54.7087	259.211	266.018	340.727
	87.0009	301.791	244.941	246.987	218.932	256.94	83.6635	168.057	296.035	-67.7615	295.32	252.941	283.564	272.503	296.666	90.169
	80.7323	308.878	93.3514	285.157	253.345	281.668	85.3773	257.921	747.844	263.453	243.77	273.664	303.888	265.263	107.484	89.5085
	75.39	195.477	289.085	282.038	277.453	264.563	304.421	122.323	126.961	268.434	247.899	246.568	67.4496	85.1867	250.305	82.9616
	85.5478	340.663	269.576	83.6875	236.564	291.316	305.68	273.9	-100.379	279.911	514.501	236.671	-94.1479	223.898	90.5727	90.7407
	97.9916	323.222	289.716	85.3988	83.1256	288.18	109.19	287.265	93.4312	291.822	263.18	260.224	293.365	118.74	279.044	76.8717
	81.4255	110.443	80.4647	81.1161	254.061	265.372	199.011	-84.1358	88.1655	273.191	272.454	232.976	318.163	265.108	290.384	75.0637
	80.4958	314.982	278.126	304.778	246.981	267.747	293.107	281.398	87.3578	273.22	256.78	250.493	308.13	232.05	272.696	97.9413
	89.9964	304.125	83.4144	304.056	242.586	251.142	345.524	84.2121	313.782	250.826	243.478	251.499	303.862	241.976	281.871	174.057
	83.352	319.736	267.62	74.0334	275.952	260.957	375.88	273.522	74.1876	84.2023	237.027	267.918	319.179	-109.725	292.596	83.2755
	98.9025	79.9364	118.207	286.926	299.281	79.0274	89.7622	266.898	307.54	-76.3409	271.109	83.9099	-99.4856	252.311	290.681	98.409
	97.6563	299.922	237.575	295.176	-157.989	282.933	361.247	291.542	106.54	252.565	268.736	230.195	104.055	259.522	283.41	73.9635
	93.9712	-118.744	288.477	84.9137	250.647	289.248	91.797	268.857	328.885	271.403	267.774	237.176	104.989	257.525	278.674	82.6033
	69.0752	225.106	78.8664	102.096	266.972	266.332	89.6285	-91.7826	88.7735	251.601	259.998	103.85	69.8832	266.956	279.365	81.07
	81.6609	330.319	75.1396	98.2695	244.642	274.757	134.775	268.296	73.8685	86.7612	246.249	86.1825	290.445	238.114	100.974	169.853
	81.8482	307.318	92.6033	99.6846	239.539	304.642	389.012	274.489	312.6	264.789	797.284	227.511	300.634	242.072	279.157	115.051
	100.555	-44.807	91.7603	291.366	101.859	267.182	293.14	277.766	326.46	296.257	271.58	68.5113	321.205	246.11	261.024	79.6014
	80.9702	166.191	-78.03	278.955	249.925	275.687	310.896	-103.277	307.069	259.643	268.43	238.922	302.554	522.518	-56.0301	89.6013
	88.6696	-180.896	271.756	246.154	-193.703	271.695	295.336	88.5914	309.355	280.763	255.693	255.251	291.86	253.575	274.519	161.591
	84.2627	387.953	81.852	-86.2626	255.11	265.019	273.687	268.138	281.102	267.901	810.108	82.0581	328.105	512.11	280.926	161.454
	81.805	68.2504	61.6727	281.87	270.129	302.531	83.285	435.012	-92.6962	-83.8688	264.473	257.916	308.526	422.678	268.936	84.6184
	86.5124	340.816	118.859	90.5504	261.953	303.013	322.01	288.883	105.115	313.85	251.33	243.972	-60.6633	258.101	-89.6584	87.2009
	172.983	309.945	272.093	280.138	264.507	285.611	90.9583	234.287	88.2598	-105.382	85.1615	86.9262	93.2401	265.232	258.854	97.8566
	86.34	40.8772	86.1403	294.58	259.259	285.124	-100.598	283.423	294.843	272.685	262.636	255.572	-118.878	256.544	278.189	106.602
	67.5724	322.661	100.913	287.425	255.322	264.293	92.0678	258.367	299.506	271.166	522.319	250.253	285.906	297.851	274.286	94.1212
	82.2952	297.842	254.325	254.56	246.092	290.834	321.471	219.144	287.52	268.278	375.061	255.697	317.767	259.978	75.8804	129.211
	98.2397	72.8187	267.562	105.144	271.925	267.12	310.705	298.622	149.761	246.155	285.088	249.289	70.386	278.75	278.271	76.1959
	76.086	323.557	260.757	273.865	253.722	252.737	213.824	272.811	300.051	271.177	273.483	234.866	74.5747	255.433	-81.7471	79.201
	73.9904	311.137	90.2794	95.9221	264.525	264.812	267.465	272.41	321.934	256.583	252.326	279.996	-112.572	286.017	253.214	82.221
	93.9702	310.158	221.047	100.019	253.908	231.225	289.346	267.759	114.491	269.205	248.283	239.54	293.3	261.956	276.749	78.0286
	150.657	317.121	-84.9172	308.121	73.1433	258.215	-99.6657	275.494	319.234	270.951	235.722	80.0704	300.819	244.256	325.041	81.3497
	84.1712	310.874	267.214	80.707	270.696	276.604	82.412	-84.0229	287.278	258.229	259.83	250.372	49.0003	231.592	290.156	83.049
	69.137	300.122	238.936	84.9766	238.847	284.051	106.075	95.0137	80.0992	408.159	267.804	261.439	-84.7919	252.764	105.735	162.752
	92.0003	311.487	264.03	81.9659	278.358	234.902	94.2904	275.425	92.5231	263.931	93.5613	253.09	137.59	278.945	289.687	81.0907
	92.0024	295.413	253.85	251.894	271.592	259.455	296.323	291.487	-142.523	268.167	282.556	248.522	309.087	260.135	297.655	97.0237
	75.8137	65.5891	-89.2252	277.541	241.071	273.765	163.603	296.734	108.73	270.884	243.303	230.121	-47.8061	270.669	-107.576	87.8495
	94.3728	311.457	88.4383	273.342	193.638	290.858	149.884	299.463	-90.8336	277.072	289.51	259.521	-95.1536	60.1699	110.013	220.038
	145.354	306.588	93.4822	86.5727	184.556	267.82	94.0308	273.514	-101.516	252.661	362.44	271.306	300.431	83.0764	264.238	70.7513
	77.6837	92.7367	276.008	284.376	237.736	292.337	324.637	86.2925	148.841	263.621	98.5526	274.857	310.479	276.721	106.447	162.714
	109.264	303.26	95.9987	280.848	266.145	275.394	89.703	288.852	111.406	264.096	255.499	260.921	-73.0366	265.068	286.345	87.7403
	86.1773	339.008	140.782	284.855	220.557	285.813	78.35	313.45	76.4432	-69.7554	273.714	272.908	446.419	235.7	90.9273	84.1913
	84.0831	56.3233	253.956	307.385	268.234	267.191	92.0574	279.221	115.293	257.288	290.666	311.026	314.316	282.859	288.428	133.577
	94.038	219.952	261.772	104.057	78.3201	267.823	96.4783	262.95	347.235	270.344	273.067	251.556	96.7827	240.144	252.363	67.2926
	74.5994	336.842	124.106	277.301	223.889	262.351	-147.182	80.6334	-56.6453	273.028	516.475	258.518	333.948	272.097	282.7	71.6163
	88.4217	328.647	125.209	286.257	359.988	290.625	398.54	252.6	-138.166	264.778	291.532	244.041	305.638	267.012	276.621	87.2557
	85.3265	307.442	284.779	269.82	266.627	313.633	71.263	-91.86	312.876	257.12	250.153	251.358	316.326	251.018	282.272	81.2028
	102.125	341.766	105.332	46.2211	-184.742	257.372	306.162	299.084	368.524	268.289	271.051	272.563	321.001	-64.4186	276.845	154.097
	79.0254	333.018	76.0366	284.801	254.585	283.382	254.849	270.353	331.755	272.684	264.325	274.904	53.3746	241.578	277.953	166.089
	79.2988	324.767	54.015	263.462	243.99	264.825	270.204	92.6587	-176.585	280.211	229.52	252.904	-59.6886	260.798	102.864	153.186
	91.181	203.954	88.548	90.2473	269.48	266.914	269.402	272.493	-109.401	271.766	258.287	253.991	-82.5337	271.793	277.001	80.2267
	81.3595	293.436	278.204	281.813	249.51	276.797	88.5148	239.744	-664.551	266.272	275.756	82.5102	202.919	298.48	282.232	159.831
	138.323	316.702	287.192	86.507	244.038	278.97	103.863	296.162	315.885	283.516	262.058	266.087	347.026	250.096	256.052	66.9972
	84.1403	300.036	281.796	278.199	259.441	317.982	237.609	288.827	88.7556	280.017	422.199	279.947	355.04	277.34	284.132	84.6432
	88.2447	295.135	271.529	77.2997	256.724	282.958	-102.182	276.427	-405.214	266.154	265.608	235.172	63.1923	274.461	224.951	176.354
	76.8869	315.059	244.887	64.233	273.223	292.378	86.7296	250.108	87.7757	255.554	288.97	251.119	-60.5849	264.097	287.99	174.299
	77.4313	470.432	60.9006	277.984	255.729	280.617	161.648	287.114	51.9286	276.912	280.51	258.509	331.646	247.609	270.83	73.9872
	88.6557	321.186	82.2264	95.2498	276.533	302.145	87.7892	275.386	279.335	295.385	280.8	248.67	288.722	244.305	72.5399	90.0456
	79.3644	331.84	250.699	108.345	261.228	311.014	76.9996	266.698	272.269	270.985	563.776	244.053	-72.3385	270.686	249.12	90.862
	70.1658	47.5109	296.617	97.6933	255.758	292.593	201.506	273.705	302.456	258.17	283.054	243.56	304.965	284.603	294.308	187.857
	88.3489	284.831	227.016	282.873	244.047	305.659	185.697	275.242	314.638	280.642	322.041	247.216	84.4172	252.179	277.528	89.1823
	84.4186	286.488	266.117	271.82	257.248	295.931	95.4898	266.438	-86.2731	269.521	554.361	266.476	304.291	361.793	307.672	78.1258
	175.5	301.177	85.5764	-93.0181	257.462	301.626	-268.478	262.294	281.445	275.619	369.504	257.474	305.772	287.206	273.586	95.2882
	84.2244	467.261	92.8483	261.496	256.598	294.301	104.778	110.937	87.3718	274.215	280.011	264.477	70.9261	311.138	309.811	159.493
	79.8395	319.409	295.26	298.515	259.624	291.083	295.064	81.3906	372.285	78.5125	261.46	278.894	296.088	241.901	270.538	70.0182
	68.8389	316.783	89.9997	92.7179	242.174	272.627	281.163	288.812	293.791	267.324	1029.41	83.3987	-53.6895	1024.42	282.337	84.0883
	87.5077	321.374	258.807	249.277	264.546	259.379	174.312	-104.402	317.388	102.368	99.0515	260.268	277.486	489.814	306.254	99.4058
	85.3854	333.026	438.741	287.279	284.765	279.867	87.7365	271.541	261.068	276.135	284.506	324.645	69.5414	250.683	105.244	165.265
	70.1819	361.756	285.917	111.598	277.149	284.623	138.677	103.577	-103.089	86.9435	998.983	276.494	97.3521	281.675	274.686	81.2532
	93.7701	121.039	277.938	81.0224	173.311	266.535	323.459	342.511	300.044	247.304	286.291	96.0542	389.202	280.792	272.863	117.257
	168.51	-114.765	-85.3337	90.5853	453.363	270.811	215.519	287.032	95.644	260.42	444.093	245.712	324.022	259.835	268.352	66.1521
	99.9138	61.4735	121.666	265.273	255.638	280.626	-123.16	81.6474	82.6105	258.106	512.249	271.335	-73.452	242.145	91.1607	179.81
	93.898	78.6588	281.021	88.807	210.949	86.7097	292.034	293.674	95.3611	576.696	241.893	245.122	64.3652	302.7	262.947	78.6793
	67.4613	332.46	271.027	97.5735	77.6648	273.07	107.52	272.804	-98.2339	228.329	260.627	268.399	-83.1073	266.326	280.791	88.9308
	99.1933	302.058	94.8837	102.773	-84.3847	326.826	99.2308	270.281	285.325	271.748	276.424	262.112	-102.807	284.93	278.264	66.8993
	79.2936	322.028	265.594	94.0357	259.104	264.56	161.287	272.979	284.356	283.378	243.451	264.802	321.265	254.005	103.88	116.668
	82.9579	125.284	299.391	-106.456	294.119	277.892	189.928	268.761	114.185	261.788	252.784	85.2969	72.8816	275.962	271.342	87.9434
	81.5872	327.406	104.002	290.442	307.776	278.358	-242.297	88.4737	311.816	250.582	262.08	266.129	305.629	266.397	275.019	64.5426
	85.1731	313.523	272.1	265.172	262.697	-56.1857	79.7439	282.156	-179.032	289.604	269.476	221.449	68.8218	270.399	281.366	94.6443
	93.3075	386.406	103.103	265.237	244.923	283.558	-368.83	286.487	311.079	280.561	251.704	262.641	-61.8005	44.7196	99.7416	89.3407
	80.2698	304.185	242.663	296.404	479.856	267.612	271.349	307.909	102.221	267.366	247.984	250.457	296.03	89.4389	109.601	79.4659
	83.1617	-89.8351	277.928	85.6648	212.216	279.464	81.7929	281.92	314.103	269.516	264.981	290.788	-76.8938	240.018	269.861	73.2003
	89.1647	46.8685	93.7797	85.3383	274.346	284.276	95.7304	271.687	95.3407	87.7	263.005	267.745	324.221	517.558	278.185	93.2327
	84.696	306.828	88.9843	272.909	242.275	275.609	282.137	65.1819	-111.227	276.027	282.499	102.091	316.823	256.246	294.288	87.299
	-89.9262	316.151	285.604	-130.497	269.428	275.236	88.4128	-67.7817	107.758	258.885	289.949	252.048	-77.9449	250.067	75.1065	73.1935
	94.4979	301.96	83.0887	300.379	250.256	87.3236	91.0829	266.948	113.471	285.466	247.056	268.013	323.294	87.2599	272.123	75.5521
	92.9726	307.538	112.557	293.848	256.445	-90.7881	106.526	85.1076	286.134	265.214	1445.33	244	309.219	273.474	248.217	96.8883
	83.2451	299.277	278.089	91.672	234.17	293.282	-156.325	115.747	285.525	264.235	271.016	307.078	277.593	278.622	-125.294	81.1071
	82.055	110.201	488.643	90.5676	292.95	291.787	201.431	102.44	64.8266	270.952	481.902	253.39	296.591	251.633	329.469	-49.38
	85.0034	317.991	255.281	84.5994	87.3449	255.712	94.4749	330.075	-203.745	269.465	258.302	246.266	-163.202	263.333	281.829	88.0501
	89.6612	328.486	285.196	277.054	271.486	264.953	283.307	290.085	122.811	278.297	270.416	243.518	64.4736	271.082	-122.334	84.8088
	84.1011	174.687	84.2479	81.8097	417.449	261.897	87.5585	-106.762	286.238	265.469	255.94	237.43	110.585	-64.4957	278.44	77.9345
	160.76	198.68	318.009	283.948	286.945	260.046	337.814	297.74	330.06	273.165	279.671	253.688	292.987	269.103	264.254	65.6951
	90.2962	-45.3484	71.3614	282.663	255.006	279.07	90.2728	259.57	268.347	276.918	1508.41	257.139	91.8335	247.351	267.707	167.246
	82.2561	309.496	161.003	295.978	255.161	301.074	395.959	281.945	100.993	236.543	283.212	271.445	75.9716	246.298	265.924	85.1304
	89.915	62.5764	282.465	100.91	-64.3295	271.797	320.061	264.656	124.299	260.24	235.846	256.861	340.228	269.249	260.6	93.8021
	84.7109	317.837	104.702	289.496	254.108	270.131	87.0983	308.237	97.2837	300.073	284.985	257.678	74.4521	249.547	265.421	83.3516
	78.2209	174.461	263.71	99.6876	255.725	82.3559	259.456	241.843	128.15	256.707	272.074	251.382	300.103	79.0392	290.86	77.9609
	80.9028	400	94.9425	99.3414	253.049	-54.0083	315.387	297.85	294.525	291.034	517.193	226.323	300.916	259.474	278.203	87.2404
	85.3468	316.048	255.202	84.8847	308.889	277.789	131.586	292.761	292.554	256.542	279.132	246.716	320.492	256.235	299.672	74.4686
	93.4546	183.609	97.4406	291.33	-74.3175	289.126	73.3888	310.85	274.326	253.642	551.904	252.702	300.654	259.776	277.824	78.6026
	80.9161	292.26	265.382	295.078	222.523	287.411	300.434	222.04	311.058	-124.913	267.969	244.776	332.166	267.072	277.613	80.8571
	106.495	308.4	284.317	253.928	270.275	225.311	293.822	280.22	-96.5979	269.283	245.209	229.431	329.109	263.992	284.59	88.0641
	113.302	308.309	289.388	95.8005	288.906	277.071	86.9167	279.536	96.6727	283.167	234.518	92.0138	87.7414	261.412	290.093	157.964
	81.2401	176.934	85.1507	-67.638	244.496	237.354	106.377	266.346	-102.459	267.445	253.022	271.044	-100.017	255.343	276.219	167.278
	76.7213	323.651	256.158	84.5781	259.451	276.192	-111.554	243.92	117.077	463.844	271.132	253.437	307.536	250.068	291.267	79.082
	79.5838	319.273	270.235	287.393	257.152	265.938	66.2259	252.29	-108.321	261.224	263.94	264.036	65.5455	168.115	285.461	81.9161
	94.7928	71.5972	101.169	93.5948	264.025	268.876	87.2445	289.929	299.279	-176.492	263.874	253.358	-65.1186	-178.566	273.692	82.8887
	192.226	197.302	266.748	284.837	272.359	282.147	-76.4314	267.129	310.396	254.756	300.447	78.409	308.851	260.007	291.583	90.5585
	150.019	55.2355	268.865	87.5721	-167.176	256.104	75.0166	273.105	155.458	299.641	221.112	267.194	336.859	307.345	257.158	82.1764
	78.9396	293.578	89.5499	288.705	260.03	285.233	333.286	290.548	309.473	271.261	274.494	251.319	322.789	244.432	259.583	173.699
	247.911	319.849	269.796	78.7758	-93.288	265.836	-576.847	259.343	319.445	-56.1376	247.011	248.913	301.654	277.825	278.453	85.1153
	79.0323	-47.4979	283.289	282.06	260.708	269.154	255.843	266.956	-97.3564	246.712	247.719	270.049	70.5669	256.623	-110.276	92.1065
	82.8162	68.2349	259.442	96.8893	245.683	277.778	143.181	243.172	85.9824	265.304	261.307	241.658	106.965	242.848	95.8778	71.8472
	70.0658	61.695	98.9664	101.809	235.642	273.474	223.271	192.709	118.845	269.657	284.393	233.88	312.631	275.685	284.565	243.555
	95.5121	328.166	104.455	277.001	237.079	277.241	126.812	262.309	106.643	91.2422	262.008	230.432	-58.7358	318.193	273.872	94.6
	78.9189	445.523	153.024	83.9484	-60.6266	284.449	325.701	261.482	294.498	264.298	264.786	207.752	76.86	261.255	283.301	88.6764
	96.6376	283.669	-104.282	279.74	266.132	228.916	130.333	-51.8154	-133.133	265.38	267.829	280.791	302.932	276.68	80.6573	92.1655
	87.6789	341.766	291.98	252.667	266.703	101.004	201.604	361.705	249.338	289.747	91.4058	270.854	315.182	282.239	255.439	89.0215
	85.5081	-47.7785	100.548	274.597	275.085	279.17	88.0892	231.263	103.455	265.683	264.997	243.741	292.368	281.105	254.135	67.1884
	90.0713	187.047	247.066	93.8568	90.0808	290.152	92.0235	256.14	97.4024	265.252	251.442	255.152	302.187	94.4294	290.339	89.8505
	72.7598	305.929	120.444	-93.4572	242.488	290.455	231.138	273.057	287.789	100.561	229.153	242.885	341.846	220.575	265.708	101.178
	77.7419	300.685	104.213	84.7668	259.621	267.199	131.125	280.541	316.794	256.019	267.945	239.381	316.737	270.398	105.183	109.334
	166.063	311.753	267.001	276.385	87.292	89.2059	99.6113	259.852	326.267	239.244	999.206	272.077	-63.4425	86.1036	294.078	160.093
	95.7113	303.176	87.8181	84.626	85.0567	276.583	324.872	63.2955	86.3963	254.412	253.795	482.532	66.3336	226.228	84.663	128.715
	92.7463	325.367	266.491	92.7644	266.352	269.754	-135.639	254.512	107.777	263.669	261.714	266.049	-68.5496	241.577	123.962	79.032
	92.3245	319.8	95.2867	89.9242	89.1187	292.1	289.4	241.84	75.9514	270.877	243.39	294.211	326.075	234.683	-89.104	71.5742
	94.3211	55.4439	268.692	284.75	296.04	290.036	108.669	265.045	125.317	278.011	453.505	9413.71	324.846	274.244	288.328	176.968
	106.075	176.787	249.586	79.5667	187.09	293.889	100.62	277.916	88.6698	266.752	261.976	101.991	293.944	286.503	293.908	86.2904
	96.642	310.736	262.313	287.731	249.687	280.558	246.446	269.093	-76.3188	242.282	80.4797	243.75	64.1954	-107.421	265.018	89.457
	102.277	500.282	287.464	87.3956	253.602	310.638	95.7426	277.656	289.199	245.537	252.768	248.851	77.4062	283.781	315.621	155.48
	97.6967	96.7167	284.803	69.5484	270.763	267.833	-286.889	287.189	105.078	267.153	273.358	93.7443	104.787	267.758	278.874	175.757
	82.211	-70.3453	267.838	89.2791	-224.601	284.679	96.3422	285.363	-293.391	260.449	274.479	262.532	71.1775	267.805	285.189	172.364
	90.2627	293.461	101.76	88.4109	249.897	269.197	85.0813	101.987	554.219	270.201	322.663	283.377	309.844	-78.2465	88.3837	108.459
	89.9052	310.582	75.752	248.169	254.506	279.827	97.3227	88.7641	80.9921	-54.4628	249.635	247.61	163.998	295.404	263.422	61.4312
	90.8294	65.9838	-90.0924	291.024	291.637	46.5283	166.027	293.202	417.829	281.716	254.466	244.881	293.461	259.161	270.687	94.5439
	84.934	79.9321	100.052	-98.1087	256.957	270.748	114.807	95.5188	104.43	275.157	255.705	275.234	-221.329	561.787	230.009	87.6571
	67.9697	298.812	84.7366	82.5308	267.222	277.53	93.9192	-78.269	185.547	277.547	257.702	246.702	-101.663	272.648	252.917	172.367
	95.2075	313.204	258.687	292.124	292.375	270.63	95.0571	96.9747	271.132	273.366	274.114	254.101	110.669	270.701	278.017	81.505
	182.735	377.376	100.059	77.6369	257.731	272.32	185.072	275.486	105.655	278.43	256.443	253.141	-103.793	-88.0775	278.15	77.4997
	80.3557	-47.8712	76.0723	87.7209	254.79	280.668	120.832	103.841	-158.068	277.735	274.542	231.04	292.169	88.1584	90.5224	90.8907
	92.7247	302.232	252.964	278.904	266.023	288.91	82.9121	117.931	274.929	267.916	279.089	253.177	282.196	478.88	263.939	93.2313
	83.2843	325.258	280.562	90.432	249.152	284.249	91.8851	266.981	100.47	255.874	256.902	275.344	331.035	284.851	281.232	92.9401
	77.2161	315.03	77.7736	282.917	273.835	255.72	109.364	91.664	-97.9736	281.222	235.208	258.486	322.425	226.667	-72.0058	162.742
	69.1362	291.441	266.84	266.736	249.22	267.302	-84.9525	255.768	315.989	274.823	273.125	241.515	-103.65	157.666	-177.22	133.819
	98.2432	315.468	247.628	285.57	297.019	299.224	176.199	269.197	-78.9546	55.4725	242.836	88.8922	303.927	248.659	108.779	83.6136
	58.3179	-61.6014	278.074	-81.9005	247.539	267.986	360.89	274.214	293.523	265.302	287.99	228.41	308.908	92.9632	292.058	82.6359
	82.9057	310.985	92.1701	78.6333	-83.6927	288.184	117.367	274.897	-104.386	78.8331	265.314	269.453	296.131	75.9569	281.511	-77.6414
	84.6793	332.373	90.4147	265.858	254.77	294.959	-183.337	251.767	164.181	263.821	83.0283	80.485	332.111	264.499	91.5356	175.121
	79.8716	-56.3858	259.049	287.318	258.428	265.694	86.8454	257.359	88.4934	194.195	242.909	245.443	320.406	-88.322	279.979	756.49
	89.0836	296.679	113.211	81.0977	70.5212	279.178	79.7278	288.111	82.0094	267.554	280.459	386.34	314.804	234.463	-88.8287	77.863
	93.6189	187.108	-89.4114	273.551	261.319	288.575	317.024	206.056	286.88	237.51	230.588	228.45	97.176	557.648	123.637	83.1436
	96.7844	61.4608	-102.306	85.157	-84.4782	294.632	75.6649	281.085	339.924	279.418	263.877	83.1682	308.328	271.134	270.54	66.703
	179.589	185.961	116.471	278.071	84.9487	259.207	162.297	-112.814	314.932	259.154	260.679	252.807	-135.998	-80.9789	288.852	79.4333
	94.746	306.356	165.514	70.7095	271.571	293.127	298.079	261.612	346.719	84.5134	267.485	115.558	310.645	243.554	292.392	79.2968
	169.905	174.992	63.7695	60.3732	262.472	282.989	157.158	298.64	343.199	272.917	264.866	261.763	315.868	278.942	283.878	166.609
	93.8877	75.6809	258.072	88.6856	208.283	72.8546	-99.8824	-89.7573	101.842	275.889	247.359	251.858	117.864	282.078	120.61	93.8118
	79.5082	311.431	104.667	98.6546	252.636	278.865	109.7	100.552	173.288	283.754	329.091	241.725	314.047	276.018	261.379	104.755
	78.6511	324.574	276.334	289.235	245.433	291.649	102.496	362.525	95.7835	247.56	281.214	309.45	316.435	261.197	280.14	177.568
	81.2881	342.421	261.093	94.6589	261.949	209.828	116.082	227.349	-93.6651	246.069	234.068	241.968	309.335	261.416	291.07	83.8837
	92.8996	299.802	153.584	83.2756	253.77	236.287	280.581	289.78	325.996	226.077	238.715	253.032	306.176	246.191	299.644	64.7417
	79.5227	315.035	261.322	287.162	222.933	279.474	289.607	269.115	310.605	275.026	259.719	242.831	295.053	48.002	266.618	82.8413
	77.0066	304.688	254.811	261.297	234.71	271.368	281.085	234.813	250.325	268.767	269.772	259.404	100.224	279.995	279.843	80.9571
	154.505	66.1548	91.7402	80.5118	245.442	172.165	94.8173	266.41	306.157	280.689	285.133	222.665	305.159	273.301	285.258	150.039
	84.716	464.768	253.088	314.946	263.065	262.21	83.6413	280.75	123.525	73.9517	270.678	340.043	163.177	281.417	-109.531	68.9981
	92.3097	300.579	83.5669	90.4524	101.466	275.439	111.029	260.863	278.21	290.133	244.618	246.939	308.761	260.139	286.798	75.879
	81.1575	327.954	243.622	355.249	275.439	269.279	92.9828	286.58	-198.861	291.307	264.644	198.099	116.448	517.175	345.975	184.392
	81.5232	183.941	271.83	278.35	262.752	244.902	-87.3684	-77.6956	-317.919	265.36	261.858	258.246	67.2982	143.766	290.065	65.8293
	72.7132	-49.2694	113.372	92.8037	129.771	259.494	88.1222	103.1	283.503	282.308	267.42	242.263	329.308	245.226	273.881	91.1916
	99.0983	125.46	92.1657	340.059	317.382	268.433	99.1575	294.132	-81.0845	257.194	259.906	253.631	317.254	103.687	275.813	93.4228
	84.1722	54.2657	84.0279	268.642	90.7087	-134.974	260.872	274.041	-77.8096	256.356	242.158	77.1163	329.082	248.788	282.783	156.984
	178.092	322.306	-131.828	94.0711	238.48	279.841	97.8981	262.264	96.9085	-73.2795	243.167	261.469	111.252	46.0765	273.86	80.7398
	92.198	341.152	79.3648	90.5877	108.787	101.167	95.5949	279.169	106.765	289.084	328.094	96.0247	309.711	258.835	286.54	83.514
	89.9764	313.849	249.11	86.6352	273.28	273.1	94.6788	-73.4824	309.11	266.499	282.569	260.267	67.1234	88.6608	286.538	79.1363
	84.5193	322.515	96.7464	296.168	270.25	286.031	90.98	88.5941	303.112	-77.4063	272.622	237.704	87.8955	251.663	252.78	82.1846
	89.4786	326.369	84.3043	80.871	247.147	324.076	194.928	302.851	344.759	283.949	243.402	274.806	-79.706	320.916	284.837	81.0689
	89.8901	74.5391	262.983	284.934	285.644	275.805	93.8109	292.815	79.1549	247.872	243.097	240.677	-67.9094	251.61	274.873	64.6163
	156.95	315.476	259.616	103.75	250.413	263.4	96.6172	261.324	354.792	269.388	241.585	231.648	91.2057	275.216	276.152	92.2839
	94.88	-91.3112	265.574	93.1395	286.197	276.496	298.139	-84.4559	126.102	279.363	267.798	238.002	-109.05	251.5	264.897	60.1172
	93.212	65.1899	-91.5602	89.7724	257.374	258.772	306.6	257.15	337.035	312.411	252.532	261.804	98.5491	-81.7722	279.775	82.031
	83.653	326.997	333.804	90.3551	277.637	255.101	179.155	263.413	-291.188	280.544	260.112	258.656	301.877	267.342	283.011	153.387
	74.2801	329.46	254.166	285.383	289.761	285.791	88.6433	132.353	301.364	89.2801	226.739	70.9153	-157.317	273.424	270.471	62.9921
	87.0694	315.109	65.8698	279.584	282.519	285.459	118.684	60.2321	295.092	274.739	256.847	54.0845	128.853	239.635	296.462	82.2925
	-63.871	300.678	270.358	88.9719	265.776	249.629	71.652	276.165	296.252	280.625	284.638	245.896	346.458	723.46	266.605	95.1408
	71.2072	156.256	262.359	82.9076	289.786	277.358	278.498	270.209	318.876	272.263	263.906	249.271	311.716	77.0219	82.8318	81.9245
	83.3034	44.1124	275.527	274.362	294.684	276.317	76.8517	285.458	293.306	211.099	223.016	243.111	291.504	48.8342	296.271	73.3148
	79.4124	331.462	85.248	77.6861	248.036	274.977	94.4852	-78.3114	279.783	-556.318	259.176	247.061	311.447	217.221	-73.9924	159.678
	79.3598	313.758	-73.304	285.807	238.207	275.067	340.427	91.7942	270.138	273.671	261.908	257.145	317.427	75.0956	283.306	88.062
	80.2893	293.12	268.628	288.358	252.27	270.637	159.759	269.424	310.608	267.297	269.896	251.337	317.474	91.109	262.976	90.2949
	137.41	304.369	118.942	-90.6259	252.64	278.864	314.825	287.489	121.54	288.151	244.411	261.57	-64.2723	270.265	277.521	95.3743
	148.652	95.7562	285.013	83.0652	255.693	283.287	108.957	294.837	94.8303	296.513	254.407	254.086	298.156	274.034	265.61	90.235
	84.7503	324.81	251.487	86.3553	271.855	284.473	99.9121	257.751	-272.327	269.088	265.259	267.751	37.1174	278.121	280.191	87.3773
	80.0472	301.785	269.673	276.513	253.432	285.024	90.4274	265.367	101.708	280.493	262.57	264.813	297.899	262.464	100.849	66.0365
	66.5649	64.7188	110.915	281.989	255.586	276.54	150.354	-134.617	-101.074	273.549	252.061	267.186	312.791	254.656	300.365	109.897
	76.8271	320.911	274.723	280.552	79.751	285.925	91.1445	297.83	270.776	248.067	256.957	76.8769	303.461	265.43	302.155	101.83
	66.52	320.972	91.1085	83.4027	75.3144	286.157	87.5123	102.603	282.528	295.533	289.65	251.27	67.5802	1097.52	279.202	84.1869
	87.3862	366.88	101.28	269.87	255.026	268.001	115.011	116.615	110.46	273.498	256.311	285.189	284.779	267.205	267.57	71.0123
	184.086	312.372	164.227	86.3416	88.9678	254.374	98.5149	279.687	102.06	265.66	254.855	260.221	300.506	277.859	104.984	67.465
	95.4066	283.356	96.3812	274.942	255.72	277.844	92.0233	266.496	112.037	258.736	261.085	266.133	302.794	294.209	268.413	124.811
	91.1187	464.328	268.409	88.7383	241.156	294.699	121.045	277.18	101.253	91.6671	103.221	251.419	286.509	283.951	49.0029	71.5844
	84.1311	42.7598	282.179	-46.0964	265.206	261.194	94.0157	267.371	294.246	288.588	801.017	259.744	97.6192	81.5015	299.34	83.8207
	84.8111	72.5286	114.303	286.66	267.581	275.268	268.613	267.819	298.504	258.503	93.4261	273.308	320.081	-83.8205	211.722	83.0209
	176.903	319.739	274.98	97.3748	260.187	272.459	114.058	272.083	320.299	272.534	262.826	266.242	303.761	83.3665	287.374	76.8488
	172.129	98.7901	276.802	94.18	231.715	257.693	320.635	89.2992	307.096	281.378	499.449	260.255	-102.829	79.3977	81.6948	85.9853
	360.944	112.707	273.059	289.161	274.921	287.913	232.967	-108.884	-112.032	270.083	253.066	231.756	82.2614	565.603	288.19	88.9982
	83.8121	-51.2216	274.313	81.4603	255.217	284.756	86.1361	258.798	103.408	268.102	267.972	258.143	313.98	270.555	264.031	81.9605
	83.652	49.9748	286.671	90.2848	213.807	267.452	201.759	-85.463	70.3674	276.791	269.647	238.571	304.151	284.711	281.294	72.8056
	87.3424	308.712	279.539	285.342	248.675	291.634	116.111	234.085	106.927	276.394	218.869	80.6585	343.858	254.46	281.348	95.4532
	83.8702	101.706	93.7074	255.071	301.581	295.718	104	276.781	91.4752	259.226	280.864	310.818	276.336	252.092	89.8968	86.0876
	69.908	-102.36	320.841	263.411	310.016	288.173	94.057	257.478	314.513	280.236	314.975	93.0386	331.875	280.773	92.0032	92.2681
	89.4243	193.273	257.891	260.401	307.849	252.973	185.093	283.893	303.591	133.013	264.175	274.767	-50.7682	76.4558	293.933	80.548
	81.1107	96.2078	240.153	281.381	-291.445	280.577	309.531	105.803	322.644	288.423	278.735	273.856	309.03	274.677	263.304	91.272
	86.6423	334.843	275.312	262.536	288.863	79.0855	164.841	277.862	-292.924	122.245	519.391	251.313	316.764	282.09	281.099	114.221
	81.5425	96.5691	250.781	279.207	257.611	276.257	91.5232	-256.974	91.0259	284.572	299.176	255.763	87.292	-77.62	357.47	125.999
	94.5934	44.1054	262.653	74.3918	231.298	255.087	281.811	270.944	331.641	276.001	258.186	265.274	276.516	268.416	278.739	77.8457
	81.4045	184.257	285.071	107.494	262.141	269.592	87.3376	110.983	305.414	256.742	267.391	55.1568	299.193	90.5968	282.721	74.4942
	68.1419	313.793	287.698	91.4743	243.848	277.876	88.6299	94.3618	135.946	-153.572	254.158	262.029	302.309	88.3082	271.909	102.218
	85.3531	110.107	251.29	76.8788	268.552	275.262	242.726	289.503	336.283	271.092	244.485	232.676	64.6272	-63.0084	78.9358	81.7757
	77.0552	40.5986	115.351	92.7437	272.717	263.582	-94.2237	292.097	-122.904	272.115	255.87	246.993	296.157	253.523	291.962	63.3657
	82.4786	280.702	97.7881	105.047	246.621	-104.273	108.105	237.794	292.316	283.964	252.338	241.624	-60.209	78.7445	271.956	81.7849
	88.9718	316.901	122.15	89.9026	261.936	257.594	289.208	291.036	-288.664	260.996	237.65	262.931	302.577	236.57	267.246	95.0457
	177.353	-81.4317	-86.1571	100.261	275.48	292.626	302.511	322.048	121.023	268.941	252.713	260.806	308.592	264.581	109.35	53.7104
	79.9671	91.68	59.1738	287.346	279.986	261.566	112.079	292.438	236.409	287.214	263.116	249.909	289.619	240.863	273.258	60.0783
	93.184	308.964	266.395	286.33	254.14	292.872	-98.0793	275.927	341.322	282.65	249.767	83.1305	321.999	236.909	274.962	85.8401
	78.1781	299.927	86.8343	85.9504	78.8844	278.995	102.863	274.181	129.552	62.1534	304.293	766.039	323.054	-43.8984	300.908	73.0199
	91.5159	318.821	-99.8951	300.951	257.137	280.926	79.2224	287.515	89.7114	270.145	263.912	268.327	311.984	268.757	231.783	92.1654
	76.4339	78.5512	94.3028	86.201	254.76	277.392	108.548	282.887	95.3206	102.404	235.926	269.318	329.433	250.267	279.8	69.4885
	83.1564	307.018	70.2257	270.266	261.284	255.867	90.5118	264.726	304.06	263.018	276.469	246.578	311.397	254.059	299.552	85.7783
	95.101	329.8	273.395	266.308	250.183	247.609	103.283	-80.3589	-152.382	271.921	254.123	279.235	327.17	258.931	275.34	89.4236
	93.3435	53.7182	272.517	88.3474	255.382	256.192	241.551	274.497	107.487	262.905	290.44	251.712	299.468	-78.7261	254.917	90.0619
	93.9493	323.454	96.006	89.5175	257.848	276.011	83.0301	282.904	303.337	281.723	254.131	255.225	94.5663	263.877	277.859	121.516
	81.3695	305.276	92.3392	84.8134	341.22	253.395	172.671	278.247	154.134	265.703	287.314	253.54	305.688	80.1107	282.21	78.1826
	84.5255	322.136	241.988	270.048	265.434	278.825	86.1311	251.077	97.269	275.76	268.895	254.214	309.687	247.536	81.1231	78.734
	89.7663	59.3707	96.3814	91.1497	242.554	282.328	291.362	259.915	309.159	266.87	264.504	238.646	65.7512	254.355	293.957	156.689
	122.315	212.999	103.163	299.726	274.31	287.574	-84.9909	-83.1666	-109.696	254.217	253.064	247.363	58.2675	291.221	-93.6509	83.9781
	82.1957	299.568	262.452	85.8621	267.579	66.1514	301.837	76.2571	300.667	126.247	521.326	95.1362	-73.9141	68.9601	256.043	91.1094
	82.7666	97.4595	69.4789	89.6339	253.415	252.548	551.727	275.6	320.323	288.114	280.197	250.048	298.28	63.4675	236.439	71.05
	86.4864	312.358	257.268	304.556	289.995	285.978	104.678	288.15	88.7761	280.986	284.356	84.4483	282.486	-89.0414	78.7313	247.367
	84.6247	318.798	269.77	256.68	229.619	267.671	74.0037	256.287	65.0789	259.775	212.74	98.1487	336.026	242.181	291.519	75.6471
	87.9617	347.937	-100.319	100.785	217.98	248.383	89.0235	310.942	309.175	280.223	249.971	248.534	-47.8347	267.712	286.928	167.911
	96.4384	296.091	231.978	-95.9666	262.502	268.367	97.1597	306.95	287.997	-105.217	1170.88	252.935	89.4669	254.757	118.532	81.5613
	73.8336	-54.5771	-73.7667	83.6771	289.053	278.883	110.582	268.373	96.5233	270.368	255.624	249.358	323.014	262.332	-75.7227	77.3133
	83.683	145.768	95.1381	276.455	271.732	253.674	127.787	269.743	327.636	257.825	266.888	256.988	104.076	271.557	284.271	169.608
	82.05	64.1371	277.534	94.2004	98.9336	283.094	193.458	282.824	122.406	263.764	259.417	249.351	-95.2197	271.831	290.019	77.4021
	102.791	288.97	273.986	263.701	269.217	247.935	163.588	266.698	76.4079	291.976	242.66	80.5476	228.088	238.047	297.814	100.56
	87.4046	295.905	267.867	76.546	253.329	265.387	-133.055	277.044	337.616	254.448	556.655	236.833	337.382	285.577	273.509	196.244
	176.781	313.726	268.257	93.2738	350.678	305.908	219.732	59.4677	-105.794	265.295	956.502	248.42	95.0494	273.385	265.478	60.0348
	154.514	296.838	77.78	257.746	227.405	262.026	63.3383	270.532	-92.9688	114.957	293.542	275.891	312.764	286.258	295.723	154.424
	97.0013	194.052	99.1369	273.135	221.67	384.287	-144.714	267.455	294.125	286.633	468.914	74.1862	299.296	97.8639	285.612	95.1363
	162.703	382.575	83.7498	85.4739	261.459	282.77	-85.8524	309.41	139.827	294.84	266.638	276.369	-110.287	250.295	274.148	69.1231
	78.7759	-112.256	-83.505	95.4159	249.707	260.865	117.317	262.679	106.215	290.562	249.52	271.793	57.0689	272.949	243.996	82.0556
	81.3717	51.1703	112.053	264.512	-74.7314	282.939	372.333	288.017	-87.9187	110.949	259.1	236.632	98.3374	67.3641	95.8392	81.0434
	84.4011	64.5071	285.575	85.0123	109.222	268.884	298.11	292.714	309.329	298.643	242.15	226.229	101.568	262.856	265.486	78.4767
	76.5068	333.265	108.284	81.4713	257.631	270.214	277.252	95.3236	-150.02	264.287	445.729	250.366	85.0998	236.226	266.69	93.5942
	76.7287	322.598	138.708	84.8611	387.579	290.628	289.969	-91.6418	282.592	252.878	255.193	266.477	66.5351	285.638	292.053	93.4828
	89.1051	79.0551	104.171	277.892	81.6728	70.1554	-115.124	285.777	327.222	266.854	87.708	238.199	76.5269	81.9754	277.045	93.6548
	98.3706	150.59	97.7922	279.515	89.9079	263.695	275.32	86.8385	-94.0557	267.209	303.597	94.0417	-68.8305	544.076	88.9646	89.3748
	94.8795	314.163	76.2117	263.655	263.086	296.478	103.865	-84.1647	101.557	274.721	516.782	280.386	70.4029	272.923	90.9096	87.6727
	78.4404	299.866	271.836	271.906	274.863	274.708	282.306	277.012	305.331	252.741	253.578	133.348	-96.661	278.484	75.7547	79.4866
	170.697	460.446	261.47	279.305	270.842	246.525	344.246	268.648	-137.922	244.243	279.999	257.884	-74.236	284.091	284.645	82.5813
	80.5696	301.32	230.239	268.797	272.579	253.231	341.742	272.246	287.09	256.846	296.319	267.441	102.201	257.302	282.099	176.983
	93.8196	287.636	102.197	254.439	244.368	262.317	99.6866	140.29	117.746	267.166	107.296	267.183	298.48	73.7059	281.798	101.329
	95.2956	177.207	-93.5672	112.49	256.742	267.719	-280.969	-92.2872	311.463	265.182	270.993	280.2	301.205	79.4885	306.31	77.684
	75.3333	436.609	285.127	282.485	249.897	276.737	296.858	88.3022	93.9732	276.196	256.927	245.612	222.933	273.691	254.339	78.585
	95.0581	382.168	265.751	274.83	255.585	268.55	288.084	286.087	307.369	292.157	288.389	229.049	320.785	272.448	276.91	82.2817
	88.0854	285.144	122.628	292.805	236.789	284.529	-297.023	-88.7864	272.073	286.341	290.674	242.451	304.07	-80.4371	261.096	75.2816
	92.1567	335.693	278.442	274.434	248.499	259.919	163.912	85.9974	289.389	270.127	280.861	254.709	297.963	275.053	103.838	70.0217
	168.353	-59.0252	267.728	66.0014	257.914	279.012	293.23	-73.1639	277.116	264.311	267.82	242.355	295.05	287.164	89.3605	87.458
	109.746	99.9651	101.679	289.699	262.675	292.819	76.212	200.541	288.91	63.8062	265.933	264.024	307.629	248.658	-99.4123	82.7449
	93.781	282.442	268.241	87.0719	260.75	291.059	95.3318	295.371	282.252	289.204	316.261	254.919	295.237	862.706	189.961	87.6305
	78.9289	318.366	82.4853	294.906	250.925	281.368	79.6187	290.743	97.3687	288.648	253.791	257.756	310.11	266.972	255.091	86.262
	79.3951	74.283	279.401	77.1967	282.338	281.918	91.185	277.037	285.187	272.552	279.284	252.537	310.593	237.299	94.9785	75.3017
	80.2583	42.1361	86.4116	180.503	260.117	73.2876	80.5982	255.616	-122.558	-77.9621	216.425	265.697	67.62	836.956	279.747	155.97
	83.1314	317.748	253.1	294.767	243.437	258.274	117.677	84.7129	97.7723	258.586	223.673	109.908	67.0892	257.685	126.085	95.9667
	75.4504	318.119	52.2051	288.957	274.598	267.198	317.613	279.21	-222.257	263.488	201.61	114.765	289.136	263.325	285.023	76.9035
	83.9487	283.628	287.207	80.0265	257.304	301.264	321.583	105.917	314.604	250.184	195.469	253.991	-54.0592	253.362	280.097	163.714
	78.4956	82.4	128.324	285.545	227.496	-98.7389	81.858	283.237	107.885	112.817	268.247	246.463	-105.148	283.377	274.099	76.5252
	76.9054	-99.9683	286.724	86.3641	89.1681	292.811	176.929	285.986	241.273	263.175	87.8151	261.889	304.48	246.692	279.186	175.73
	85.0628	100.88	115.108	83.5604	86.567	258.557	152.285	282.449	-98.7946	246.366	212.357	236.787	407.504	272.229	249.895	101.788
	79.966	199.047	91.4507	-88.783	253.698	287.558	306.755	271.639	260.445	263.681	312.487	241.378	285.055	259.906	290.401	70.9436
	145.409	323.967	-59.6538	65.5974	260.643	266.422	223.399	271.595	-87.089	278.383	277.704	261.956	276.716	280.933	268.217	170.552
	93.8812	318.318	-58.2998	94.5503	248.215	271.015	80.6559	291.284	-311.862	252.034	230.791	86.8944	293.151	272.028	84.6186	78.5447
	108.527	330.381	282.418	85.9794	-79.1286	278.928	280.056	264.771	107.179	305.086	265.237	244.661	92.0763	226.022	280.366	154.297
	179.432	279.236	73.7248	98.2157	-87.8	85.2081	313.343	-102.472	208.965	262.751	277.55	208.273	309.11	208.253	272.084	77.981
	74.3711	303.718	269.599	97.964	249.523	267.979	309.047	306.287	288.123	-121.786	278.024	85.7061	327.819	258.337	86.485	97.9443
	77.3248	295.589	69.0617	95.5604	83.4178	270.272	97.8719	263.803	281.25	273.478	252.93	329.672	303.503	527.03	279.245	72.9347
	81.3241	88.3601	271.173	85.8333	273.196	252.209	184.916	90.1286	280.199	259.143	277.663	92.5644	324.977	249.393	266.805	76.6973
	149.329	331.049	279.058	98.0608	216.59	291.901	141.087	88.3053	315.719	254.991	285.719	245.725	315.366	250.196	91.0929	170.37
	174.042	123.289	251.377	103.079	233.639	279.061	171.605	281.079	104.847	269.928	318.481	256.844	99.7657	269.198	78.0154	90.9177
	80.3679	297.905	-52.3738	85.3995	424.281	131.622	296.83	79.1357	269.3	293.32	254.751	240.164	307.28	74.8822	-92.1374	87.8552
	80.4401	194.3	118.126	84.454	223.841	277.992	90.6023	-100.249	271.77	259.193	257.088	235.087	67.37	273.821	-111.119	76.2761
	79.5266	332.114	64.2378	92.9362	159.28	276.113	84.0663	258.334	281.337	232.487	291.983	84.8099	-63.062	256.206	258.704	197.529
	82.3104	327.923	100.956	80.0436	288.502	448.735	149.766	275.137	297.8	204.245	513.779	271.442	282.012	-109.919	274.769	56.1479
	93.731	327.848	286.485	96.6282	285.338	277.13	96.3571	227.956	-107.845	283.566	256.216	100.074	303.829	82.5161	287.963	90.0139
	103.202	62.6662	139.598	267.857	295.287	266.622	97.2545	298.9	-100.241	268.763	265.821	249.039	110.255	280.883	288.504	96.0898
	103.792	46.9045	272.004	283.834	255.055	226.131	66.2056	286.751	112.341	83.8481	258.648	261.042	-94.5519	267.434	301.929	72.3905
	86.249	85.9226	270.027	106.729	258.202	287.996	198.748	271.919	294.377	280.27	270.714	307.144	311.498	267.493	-74.4715	74.6233
	95.2814	313.617	289.724	232.103	227.84	285.878	69.6202	279.899	70.7364	269.291	294.325	280.129	314.081	104.875	274.815	87.2526
	81.4527	73.7934	294.301	76.4861	271.933	267.649	255.409	231.842	97.3834	100.398	257.193	241.492	297.603	79.5296	280.323	124.479
	53.9722	295.275	281.713	97.3317	221.907	282.264	80.4655	264.78	284.306	259.26	282.968	240.501	301.224	565.569	257.208	93.1305
	61.4572	326.181	265.965	268.791	282.486	272.688	290.069	282.275	288.372	278.733	298.389	253.046	280.668	515.749	272.228	84.2795
	89.6012	861.209	262.849	78.1709	267.669	103.025	343.454	284.7	-103.828	285.823	273.42	254.182	125.406	272.247	279.889	80.8934
	76.4649	320.394	277.028	96.726	261.854	88.5726	676.44	279.791	100.534	256.42	264.291	82.3776	302.97	248.677	282.146	85.8489
	70.823	297.359	85.5543	83.3327	272.756	274.173	523.225	282.64	308.604	260.84	94.4454	246.42	303.473	259.387	-89.3294	71.9286
	184.541	298.015	53.3422	82.3656	263.563	268.873	122.13	287.867	285.217	263.106	91.1818	269.289	104.262	271.371	292.981	165.355
	90.9005	300.012	334.287	71.0736	-65.7174	278.391	202.096	305.349	319.999	268.971	427.863	268.956	306.055	267.705	285.906	89.7137
	83.2502	-74.5455	265.745	272.97	249.617	262.476	90.9758	89.7404	170.194	94.318	276.911	249.596	343.474	78.8319	283.916	64.1035
	78.302	296.779	-84.1792	430.282	248.651	270.812	-675.743	242.808	105.129	64.2064	272.703	246.496	321.819	254.941	258.964	76.1894
	84.83	318.159	258.832	99.9727	255.48	276.616	84.4585	73.9034	116.914	267.055	299.264	259.413	310.143	250.499	284.611	-58.8728
	86.718	297.42	238.615	291.838	260.365	277.482	140.579	272.813	-158.991	-65.0949	291.07	232.576	-129.735	262.349	292.781	88.6713
	107.438	301.722	280.323	258.415	207.807	265.981	89.1774	271.19	310.683	268.118	251.895	268.03	312.872	262.889	72.3901	98.0777
	85.0385	297.75	-58.9347	81.8993	251.123	290.46	73.6565	251.429	280.595	259.927	256.581	243.459	-48.9845	282.271	288.944	95.4875
	92.0066	168.439	269.926	78.101	267.418	260.642	88.6746	265.325	264.195	209.858	262.847	248.27	-78.9257	282.139	269.875	-86.6314
	171.507	373.775	271.347	83.406	254.565	95.7553	94.9242	278.896	-173.862	275.612	264.757	261.986	92.0018	518.749	279.917	156.902
	76.3544	188.59	250.771	79.1246	428.248	252.948	78.5717	315.771	121.5	218.29	1309.14	246.425	293.773	237.389	289.233	55.6076
	73.1911	309.309	271.174	86.9196	90.1619	237.972	132.963	250.486	342.089	264.475	458.092	258.744	319.047	251.805	250.599	95.8295
	79.6988	185.22	284.173	289.638	258.336	285.735	88.5214	48.5334	86.4825	273.479	265.002	265.363	364.432	276.166	273.628	67.6588
	84.4128	89.3539	326.048	47.9499	85.2976	223.796	79.1657	95.2618	-107.016	289.932	292.864	228.351	314.338	84.5927	258.177	76.9821
	102.961	306.637	89.3144	377.2	98.94	-170.943	85.1155	381.54	294.573	259.387	87.6472	241.19	49.5543	551.864	124.21	166.296
	81.6783	306.519	261.791	303.951	270.626	282.483	321.847	285.204	282.175	257.877	281.823	86.2745	300.509	251.473	257.138	99.035
	79.47	55.5779	252.402	265.099	234.383	269.417	-85.7286	95.3566	296.014	274.14	259.868	259.845	61.509	242.71	272.889	77.685
	90.4278	306.349	262.611	281.024	239.54	128.595	72.791	326.916	274.265	269.742	261.086	265.118	103.776	67.7753	315.505	88.4822
	82.7449	94.5625	75.8215	100.392	260.012	255.184	327.777	315.172	305.712	-98.3893	284.122	248.223	304.717	264.235	287.013	180.023
	84.1322	270.309	120.858	261.958	250.088	286.769	263.996	261.092	296.442	256.783	255.456	246.823	-171.757	268.354	286.453	171.918
	170.818	302.885	84.1899	286.686	81.8103	262.063	81.9372	245.916	306.105	77.2137	347.746	262.931	-61.4698	280.689	265.884	80.3921
	86.2023	299.592	268.308	94.7676	241.146	272.234	274.739	276.76	92.1319	267.296	266.003	264.131	105.664	781.51	260.45	93.9207
	87.3778	254.693	-124.883	78.3547	261.995	279.232	-308.143	253.122	294.727	279.128	252.482	230.239	-81.2994	81.6164	272.657	96.1043
	86.378	292.368	281.054	98.6039	257.063	-88.4491	94.998	95.033	303.296	269.791	322.257	84.6841	316.852	266.278	79.4668	87.5198
	110.051	306.163	273.477	272.663	212.967	274.627	206.227	295.054	291.051	277.923	311.727	252.063	307.31	254.515	90.1261	85.7424
	84.5471	310.341	139.6	288.016	237.555	284.606	292.043	241.628	312.156	271.321	246.712	251.622	289.861	266.384	-80.6593	79.1363
	80.0535	314.228	266.694	94.8445	281.306	264.523	157.906	64.5303	237.751	87.9158	432.487	258.215	-82.4363	249.976	83.3032	82.6286
	80.3182	118.758	264.91	-77.3111	256.645	257.424	-102.5	265.46	115.321	271.587	249.15	259.717	329.288	279.666	94.5425	84.6068
	117.291	319.557	247.651	72.8278	91.1004	256.265	-115.42	270.249	-95.3224	265.883	289.99	254.17	316.683	232.047	110.849	65.6155
	77.5427	60.9886	271.388	96.5967	346.105	73.4414	211.058	269.012	136.933	286.353	284.028	253.821	282.436	273.104	262.158	81.1027
	85.6849	196.378	265.135	80.2839	261.088	292.61	302.924	285.321	297.532	97.7746	296.524	238.542	331.077	271.07	-113.796	157.086
	76.6243	73.3587	92.6306	108.289	239.784	277.37	316.374	263.304	318.059	96.5888	273.92	259.95	57.1995	253.255	105.427	79.1177
	99.3191	75.6076	275.711	93.9626	276.432	-103.96	283.289	253.371	304.931	108.988	535.286	242.432	-52.2454	-70.5242	285.797	85.7509
	92.6574	322.16	90.157	301.435	260.219	270.365	461.481	75.0596	286.698	268.396	369.543	85.9063	334.336	274.273	271.661	67.6085
	81.4353	287.042	272.465	97.0428	306.836	282.014	93.2305	283.06	-316.388	-54.4812	519.095	240.028	306.177	276.452	96.8101	178.413
	88.0048	299.251	249.36	276.422	253.691	261.646	70.2098	265	-96.0787	279.679	522.769	258.507	281.841	245.476	89.6901	85.9921
	97.7731	304.914	85.2108	-63.0991	275.084	275.625	173.332	313.196	93.5843	83.2152	569.166	256.901	86.3488	-87.0406	84.7728	76.6791
	83.4595	177.241	80.1861	87.9495	271.631	254.826	184.081	277.284	326.133	-73.319	245.098	256.396	299.261	77.9658	283.914	85.9185
	83.9953	294.753	268.511	95.2279	268.751	264.816	103.934	103.056	123.36	269.451	262.005	86.0361	294.141	261.547	279.53	125.743
	151.32	324.811	266.151	274.34	201.723	290.438	258.569	236.594	114.592	271.467	250.601	258.043	321.546	252.941	248.134	90.6905
	-60.8317	312.505	88.9911	262.195	252.646	273.571	76.8006	291.941	306.865	295.067	268.17	253.857	329.509	69.196	112.725	63.936
	87.1862	193.674	468.428	294.19	246.74	275.889	-97.7512	278.268	318.933	250.453	240.267	278.796	327.975	101.819	-103.725	73.752
	70.337	314.002	-109.372	310.532	275.045	264.638	101.297	317.637	317.996	272.84	346.118	252.745	-78.9718	263.729	108.946	91.1501
	101.86	302.833	291.225	252.224	267.387	268.224	304.508	332.962	115.264	-182.465	266.741	233.157	56.5021	250.693	289.471	78.3967
	148.928	176.888	274.223	92.0544	265.011	268.145	100.27	265.009	265.344	264.908	283.81	237.881	300.894	267.303	85.5616	165.707
	176.499	173.802	284.777	86.1545	97.4174	284.003	81.4521	-98.729	323.642	248.902	256.49	124.981	96.2829	264.149	277.092	78.6132
	86.4795	301.566	251.059	97.4734	258.973	294.925	107.379	90.5874	277.883	275.199	520.257	243.679	296.886	85.1686	295.519	68.6849
	76.0711	66.4147	257.367	448.954	89.6649	65.0426	291.252	-71.1236	288.926	283.397	264.301	252.964	320.175	231.088	283.437	72.5642
	82.0206	312.643	249.472	93.983	262.008	262.647	100.262	269.882	94.6832	265.44	289.297	260.548	111.92	288.719	277.463	91.0356
	77.3748	300.67	84.2093	92.544	245.833	261.938	84.9461	281.728	324.176	247.534	237.187	73.1344	-103.205	-68.981	273.765	84.9995
	82.9841	329.35	252.76	286.191	274.311	167.991	318.407	289.265	119.054	244.096	262.476	238.062	293.806	263.764	279.458	80.984
	75.4686	408.944	294.235	93.1881	215	270.405	275.125	286.96	98.6106	-183.949	226.994	244.777	319.834	265.913	262.647	80.4906
	92.4782	303.106	76.7886	261.134	270.877	-67.7335	81.2576	281.942	302.631	165.889	268.75	253.098	304.134	250.234	286.964	153.028
	105.472	57.3071	106.371	271.795	255.292	273.18	270.708	251.026	442.685	283.471	267.205	269.563	95.6061	113.578	75.3116	67.7575
	86.471	187.346	258.607	271.613	-111.206	266.604	156.769	118.733	309.076	272.192	250.586	260.674	285.296	246.292	279.082	77.4348
	86.4699	315.538	98.0628	280.357	84.1475	285.152	102.358	69.4548	100.04	90.0494	276.487	102.653	314.099	252.945	249.91	77.3704
	96.1829	388.612	267.265	206.469	263.191	268.916	86.6208	540.675	313.505	91.2605	273.993	268.201	92.0698	251.02	258.387	81.6575
	86.2231	-105.974	273.787	273.874	242.814	259.432	322.502	270.832	298.566	263.91	270.239	277.711	67.069	-84.4223	90.9397	151.254
	96.9174	289.274	270.549	86.7512	266.78	305.162	172.601	95.1985	311.21	265.475	277.326	261.908	-83.4559	84.8891	309.457	85.0833
	71.9653	323.233	243.592	73.8912	245.846	282.959	-99.8086	128.994	282.105	255.264	280.094	283.637	87.7398	-43.887	292.716	83.3924
	79.7097	321.049	280.403	104.096	270.088	269.367	212.386	233.902	117.382	255.218	242.076	278.032	-76.6152	520.223	278.083	68.3312
	70.1025	305.741	281.642	84.7995	234.844	260.128	100.358	285.065	294.948	275.526	243.599	256.703	296.95	260.28	273.286	80.6708
	93.0889	321.714	325.68	87.572	262.026	286.44	133.013	266.409	270.029	263.96	356.715	264.589	315.073	274.765	274.341	88.967
	-62.6539	98.6575	252.632	71.9211	256.119	287.443	292.367	222.112	-101.111	281.72	280.947	257.798	304.863	293.219	424.227	86.0641
	127.281	49.0304	281.18	301.886	276.757	280.391	101.074	198.746	94.999	287.648	242.994	253.234	62.6446	111.712	283.528	86.6481
	96.6634	318.767	-90.6361	332.13	225.531	328.89	73.0438	85.422	274.059	222.475	251.524	253.805	296.972	283.156	276.903	84.2341
	96.8249	303.729	83.3314	251.586	247.916	268.882	47.7904	209.476	258.242	272.49	258.676	336.335	299.179	267.103	270.75	104.759
	115.963	305.611	-147.961	298.026	256.503	333.327	95.935	252.03	284.433	298.551	262.083	249.77	71.1188	265.162	267.458	75.6481
	81.0274	311.855	106.258	76.9294	91.093	274.235	-94.8531	244.084	289.991	289.489	333.566	114.181	-60.1651	265.948	266.294	77.9104
	164.77	321.225	444.561	-50.5684	-120.777	247.34	96.7594	287.63	310.441	261.169	264.888	269.421	307.085	276.869	254.349	75.4189
	83.9427	317.39	97.2681	79.0613	246.354	262.046	99.901	96.1299	101.482	259.348	289.915	113.446	83.6677	235.898	265.571	60.6951
	78.3709	59.6047	107.124	297.479	274.38	281.79	304.226	102.126	-96.3497	243.607	253.476	-74.6539	-54.8285	277.795	289.018	174.864
	64.1584	185.92	163.275	82.3307	109.998	281.35	156.425	180.631	84.2986	274.671	252.709	263.772	303.721	258.392	298.969	69.1687
	89.9029	332.575	271.873	290.195	238.809	264.788	85.5262	281.555	370.149	268.502	273.913	260.188	117.321	230.821	268.422	163.142
	82.8003	304.97	111.791	267.845	291.89	351.377	373.197	239.215	286.581	266.409	198.837	222.356	315.448	251.283	-55.2446	76.9449
	237.967	345.401	268.694	85.4099	103.743	287.626	87.6806	284.417	108.878	272.054	280.792	262.057	306.416	77.767	48.1754	85.5978
	85.391	308.067	251.761	80.2704	272.427	258.343	99.2643	85.0572	309.2	279.265	278.601	92.4059	298.219	69.8424	297.862	92.4177
	93.5952	34.9776	250.42	269.448	277.249	248.313	98.7864	278.013	309.169	270.172	258.117	96.3511	151.956	272.186	280.227	72.2597
	70.6714	307.833	101.355	91.4555	255.846	304.141	87.6651	-113.437	93.0175	272.64	83.8799	79.5773	312.417	283.855	100.542	171.977
	86.3253	303.907	82.2675	93.3489	250.716	63.1982	297.902	106.871	76.5259	256.46	270.479	273.043	325.263	253.599	97.9723	70.3629
	68.1926	317.471	72.9923	298.209	309.513	266.018	301.895	268.897	119.823	285.652	263.054	233.061	331.69	290.707	298.345	69.4876
	84.3187	322.797	63.9645	259.036	87.9522	289.25	528.154	104.468	105.135	258.251	232.807	328.116	58.5351	261.032	285.24	99.3015
	82.4171	347.684	276.093	95.2797	93.5145	260.971	80.6297	94.2319	315.854	279.95	268.077	243.399	267.07	274.854	274.56	67.699
	88.2458	332.33	277.808	109.677	-82.9124	271.145	96.5255	-82.9772	107.969	-62.2798	285.818	242.844	61.6475	260.728	280.938	84.5273
	84.005	308.776	271.306	274.846	268.097	264.166	255.609	282.388	113.741	267.388	97.003	231.16	312.128	245.526	301.438	91.303
	-74.6317	316.412	92.1788	286.943	288.961	273.408	108.805	95.7853	-45.5826	273.932	541.948	239.365	80.2558	268.533	301.703	73.7427
	93.1062	313.18	47.4913	270.986	66.2339	267.763	80.3146	281.073	263.481	245.142	245.687	90.3237	-68.6084	267.373	274.285	79.0698
	88.4061	315.648	92.9593	83.8544	264.891	279.099	307.957	232.965	300.832	260.419	277.185	239.353	324.69	521.281	260.91	99.5817
	89.4219	49.3082	267.548	267.023	259.16	259.066	168.886	252.482	102.495	272.639	228.349	100.023	286.653	223.494	91.7964	83.094
	92.0378	316.011	154.768	276.443	267.056	271.088	283.03	270.779	132.516	272.606	280.849	266.115	323.872	249.333	287.381	160.135
	96.3113	260.05	92.769	260.565	245.011	280.15	233.471	373.948	315.916	-120.547	277.745	253.98	96.5494	224.911	89.5981	151.601
	92.1394	308.093	85.2323	252.295	243.796	283.557	82.5303	66.7559	98.3367	274.161	247.712	241.008	312.748	578.985	-98.0724	94.3605
	72.6214	-205.1	110.243	77.3728	262.761	244.87	205.547	284.179	303.978	266.906	523.878	82.0188	304.111	299.956	257.429	80.7494
	91.7759	320.127	122.504	83.9949	252.595	288.088	87.7652	272.236	-96.606	256.579	517.163	509.213	295.052	86.8331	64.246	-82.7082
	76.4241	300.871	268.735	72.8149	258.321	283.631	99.6726	285.276	289.686	247.198	248.433	238.48	316.794	-113.387	84.1469	172.571
	80.9142	201.272	88.3498	279.896	80.5859	291.029	93.2767	288.255	294.007	275.332	233.952	273.076	302.838	514.419	298.618	71.3417
	85.6709	338.346	279.258	95.0816	283.56	84.0638	-117.714	285.93	290.841	260.128	277.821	81.7433	302.223	245.658	284.246	95.3759
	86.6596	204.417	97.1305	88.737	252.902	-74.9208	183.647	66.242	291.508	-84.514	266.718	252.31	79.7822	221.86	270.314	94.9039
	256.323	-114.696	268.681	87.9009	84.4959	272.558	-269.693	274.973	326.294	265.793	289.544	242.397	306.633	265.266	122.348	73.5573
	187.52	119.94	264.235	70.5682	259.684	313.831	565.416	267.739	96.2621	277.6	210.175	98.9178	-69.9914	53.963	279.787	166.972
	69.3401	309.992	-58.3569	287.361	239.125	279.349	-280.627	292.587	95.4746	257.327	234.27	99.7598	71.4794	87.3977	251.796	88.4741
	85.8038	367.392	248.261	286.663	282.715	266.734	311.045	253.987	130.364	100.968	207.489	267.691	-58.2372	278.842	107.951	85.1131
	157.987	326.095	328.979	-86.8769	298.151	261.436	242.53	301.903	287.587	254.647	397.53	95.0734	90.8707	203.547	83.0084	86.0267
	90.379	312.239	269.797	85.8861	257.944	42.6254	89.4036	276.869	109.481	94.4306	263.16	79.6024	316.462	-77.2838	265.587	170.258
	87.5426	325.592	283.459	88.6657	248.444	264.179	80.2214	260.861	305.482	279.667	279.307	83.9007	305.975	276.271	300.491	80.2499
	84.5022	301.225	277.369	281.496	250.946	280.17	-71.9511	303.213	286.186	288.31	554.078	228.976	311.032	-102.499	294.747	65.4399
	81.8313	103.115	414.3	89.4658	271.312	255.48	-250.889	274.733	318.451	274.509	270.296	80.778	323.962	520.974	284.106	77.832
	92.8901	316.485	276.585	78.1448	254.684	284.933	265.385	275.865	88.5602	276.387	282.426	257.421	312.181	68.4228	243.167	85.4958
	89.4591	289.588	238.58	291.774	280.942	267.708	105.094	262.92	91.0621	81.6585	289.799	235.081	302.308	258.366	277.161	77.4561
	91.935	307.572	116.269	272.749	97.6476	281.713	77.3232	287.263	110.985	283.388	245.061	246.775	89.5332	557.803	-73.0191	87.9002
	91.2531	67.3077	105.751	268.466	88.4297	250.998	312.643	278.791	280.015	276.814	306.805	769.565	305.217	260.57	279.243	78.0307
	92.1803	-170.263	96.3208	280.238	264.987	264.603	113.211	-96.8301	-111.575	256.295	249.879	250.035	80.2426	519.17	281.554	83.0451
	85.652	315.29	118.028	253.107	254.042	81.1079	101.21	-96.2194	113.741	274.007	509.65	240.426	303.826	514.688	281.64	176.001
	96.8611	-88.041	268.228	85.8994	253.96	260.815	92.3845	249.051	288.779	217.172	776.551	258.155	284.113	246.999	86.8817	98.7943
	89.3982	119.497	280.353	275.333	178.696	249.775	419.602	291.23	322.81	262.921	252.746	256.44	-88.706	-82.4763	-108.111	161.975
	61.9629	299.315	395.425	271.752	217.07	271.738	87.8731	277.356	300.668	219.387	474.112	252.075	82.6224	531.134	100.272	93.4613
	86.7321	58.9885	85.0917	98.2023	259.174	266.508	97.4252	234.942	-179.508	269.802	104.522	247.327	-65.121	226.706	-84.1848	83.5327
	70.1532	302.466	82.5615	273.353	235.183	269.711	298.875	285.151	254.802	264.985	510.969	235.533	114.22	245.661	282.976	71.4632
	74.0013	309.664	91.6133	71.2223	325.511	267.846	-297.927	272.729	315.783	107.999	519.761	265.589	321.612	255.609	281.495	78.9988
	96.4624	298.22	271.591	104.602	252.7	282.427	-295.182	65.5462	-104.267	283.847	327.965	256.339	319.244	-137.763	275.526	146.775
	64.031	81.9372	250.739	81.4406	250.672	281.18	186.889	276.329	112.215	277.108	257.08	243.34	298.256	250.984	95.5411	88.7836
	74.3776	190.821	107.456	276.517	274.597	260.222	85.2565	300.191	-108.96	252.105	491.227	237.898	313.005	247.406	266.074	85.9617
	84.7861	112.6	308.16	274.951	251.438	264.06	84.9739	245.968	304.376	278.17	247.686	238.769	-84.3689	250.647	282.817	96.7227
	100.592	-102.573	273.669	81.9079	266.092	258.928	73.5775	101.367	266.546	255.48	316.717	-90.8274	87.3426	262.053	284.193	81.612
	93.6484	186.383	100.246	92.7537	263.94	267.073	269.905	265.361	95.8092	84.9723	774.581	278.719	331.001	63.7736	296.245	81.1402
	83.6695	332.834	257.658	-89.5763	253.662	281.372	294.053	96.2741	266.064	250.16	267.271	103.468	-86.2252	253.613	272.934	52.004
	86.4391	319.267	248.866	91.8198	-87.0192	270.03	933.825	254.995	317.714	278.838	270.492	81.2619	115.593	247.675	282.585	81.4991
	103.506	302.734	264.629	-97.0442	248.018	272.655	287.295	268.837	121.919	294.457	280.636	247.583	313.873	256.018	275.762	165.512
	97.4239	347.191	115.122	66.1818	238.073	266.226	283.74	264.404	317.557	261.853	276.402	262.9	290.019	210.201	280.268	107.857
	78.6033	308.534	273.382	299.687	90.8373	518.525	-108.854	310.205	320.149	264.482	296.319	274.77	301.767	368.437	275.832	86.5373
	89.1498	180.137	379.922	259.724	255.8	84.9318	309.667	266.518	290.946	-112.951	235.078	264.382	308.572	259.428	293.174	88.1806
	96.6814	113.541	210.1	101.32	246.798	358.157	299.223	83.2885	280.655	-99.5801	244.514	264.712	302.379	289.762	-90.1157	79.072
	84.713	306.101	265.994	269.962	251.107	271.263	87.1981	289.936	312.029	265.094	285.13	267.596	234.906	238.261	271.418	479.82
	98.294	345.882	209.064	278.85	63.74	287.715	97.3951	282.678	317.994	271.181	291.76	236.561	256.508	252.279	272.264	92.1061
	93.4836	45.0389	157.227	78.3126	261.02	257.179	277.012	262.356	298.263	278.856	330.118	841.955	290.063	244.574	274.726	87.6306
	89.1387	-119.281	110.299	287.685	331.252	265.994	796.507	310.183	-78.4183	297.309	274.853	257.823	97.8372	233.671	295.401	81.5124
	72.1196	57.3909	259.475	290.297	252.822	279.066	-87.1767	276.769	288.394	253.614	261.266	259.941	-94.6977	249.018	95.4566	81.3931
	158.687	332.67	100.008	77.7671	77.7606	260.767	-279.716	423.315	91.0335	-90.6348	281.548	245.742	286.512	-63.0512	271.948	90.2382
	165.209	334.045	110.863	97.0148	248.514	282.214	113.4	279.079	300.665	276.842	273.711	121.605	125.078	240.937	278.584	154.502
	72.1559	305.38	73.843	240.787	275.936	284.502	292.692	268.294	263.336	254.914	534.075	281.341	62.5708	271.783	262.316	76.5672
	88.1615	39.8806	257.962	86.5264	103.652	284.558	79.0332	273.155	-102.574	282.728	249.716	239.486	96.9211	254.682	382.003	82.4225
	83.2538	111.216	262.274	93.2068	251.553	312.593	89.5797	259.666	249.496	272.586	200.016	104.386	319.049	-67.8718	100.443	160.782
	97.307	311.645	296.765	282.197	102.047	259.74	89.7122	92.0961	312.25	270.753	262.55	241.265	76.6312	250.648	589.581	78.3204
	82.7435	54.613	98.5645	82.5227	273.51	265.35	-111.85	-85.9745	102.056	271.255	203.511	253.635	145.421	273.104	268.794	73.8494
	83.6436	320.236	273.066	248.125	-78.975	276.424	93.2528	273.45	299.922	267.246	255.101	265.691	69.9985	259.718	280.719	117.985
	87.298	330.833	266.651	262.637	88.8461	262.233	87.0901	257.55	113.841	268.953	-87.8771	232.987	-75.1217	258.188	294.969	87.1111
	153.787	310.893	180.167	81.3822	242.961	263.504	286.746	259.944	-95.696	298.318	260.684	267.436	318.889	297.264	96.9533	92.1784
	155	195.824	268.27	271.123	236.642	245.536	90.4732	-136.956	351.559	259.285	269.594	-879.776	-104.184	245.292	276.243	84.3568
	61.2737	312.944	267.977	86.7183	256.444	272.83	277.256	232.218	331.739	292.392	298.186	-772.825	313.778	231.792	97.2149	79.749
	75.7464	42.6125	52.2075	90.6157	90.9169	302.332	74.6084	315.693	97.8091	90.9052	256.109	724.671	309.679	514.489	266.535	87.5669
	175.458	181.05	267.493	269.61	230.11	249.454	-93.1999	103.866	315.951	254.254	289.427	271.162	108.869	225.241	94.974	83.1756
	66.176	327.761	273.036	276.983	258.86	252.421	92.1848	262.559	293.098	267.562	224.062	249.66	293.63	245.897	-76.9473	154.918
	90.444	-123.564	-66.4597	271.92	256.697	255.797	276.518	291.992	-87.1045	274.091	161.162	3363.82	301.31	70.8613	291.605	44.9515
	103.124	285.689	259.707	93.3155	276.582	278.073	97.7463	268.849	315.945	256.063	248.035	275.943	289.338	243.178	263.774	159.746
	81.1264	247.565	101.855	253.087	237.556	-77.0112	293.951	305.927	82.1276	280.604	264.58	244.181	323.222	258.493	87.3798	93.8671
	93.2786	254.318	293.675	-45.3678	89.8885	256.118	87.0026	306.942	400.274	275.598	215.103	230.128	296.104	232.2	283.727	59.3699
	92.2378	321.279	104.757	71.2113	313.619	291.341	78.7231	290.207	104.109	58.156	223.596	257.839	-92.9048	542.223	301.837	170.653
	162.518	305.101	267.959	95.3847	261.29	274.942	96.3185	290.617	296.502	292.195	300.071	256.434	78.9489	282.666	87.7729	142.294
	174.129	69.6834	74.2577	280.787	-83.058	278.375	244.664	-100.643	304.721	283.792	256.91	246.503	103.381	256.999	285.014	106.369
	89.1909	310.908	82.069	99.2664	248.022	289.014	285.748	126.398	262.938	298.937	83.0435	243.568	-110.725	256.964	294.156	84.621
	88.6662	302.734	268.277	95.841	289.809	312.757	273.005	282.56	317.325	-167.653	271.248	247.705	274.992	240.292	277.096	96.3517
	154.104	-73.4904	291.101	88.5755	260.273	270.699	-92.3898	338.15	317.776	271.384	-85.6025	245.978	304.107	234.668	292.621	85.7931
	72.0849	302.619	241.478	263.572	290.145	263.539	73.307	331.223	91.4825	83.3147	547.218	273.943	302.348	258.819	272.468	83.9692
	81.483	322.06	251.82	289.204	252.977	273.735	285.289	289.615	285.589	262.247	298.937	239.356	298.384	366.318	292.105	65.7833
	83.0405	314.551	99.2068	259.847	269.137	270.218	100.303	84.6992	352.081	292.28	259.838	248.573	70.3164	237.496	88.2564	70.1714
	94.8719	301.572	242.821	275.903	-167.771	270.219	293.073	92.1865	296.885	273.194	287.171	254.297	296.205	72.4833	269.9	105.32
	75.7359	324.736	340.163	279.792	267.527	264.487	87.3224	261.764	319.886	275.758	247.872	222.233	320.572	247.554	292.514	84.6165
	73.3342	310.34	277.208	58.5958	258.936	264.35	90.7399	281.059	320.57	252.117	303.484	276.006	72.3929	271.758	291.799	59.6449
	165.682	91.5886	281.107	83.0498	251.041	301.92	463.235	46.3315	352.343	263.495	250.964	186.27	-77.2399	248.789	291.088	107.129
	82.309	310.568	237.885	259.423	248.673	285.237	97.5499	266.825	121.537	280.92	276.466	248.707	317.412	277.299	274.377	78.6381
	87.6047	114.484	265.116	279.459	276.091	271.874	84.438	257.747	295.58	98.2199	438.676	257.678	242.382	246.964	99.5624	94.1018
	61.3098	301.078	273.124	282.396	268.3	284.06	386.878	90.8515	281.084	254.021	516.863	236.9	-64.7934	595.76	-76.5521	76.9847
	71.786	102.112	92.878	-44.3748	-81.7729	291.236	103.188	-78.1829	272.845	-111.282	272.415	259.472	314.833	252.723	109.654	80.413
	94.5274	314.806	166.537	290.439	250.652	-60.676	96.4884	268.657	279.452	263.098	514.147	238.884	-94.7268	262.32	286.626	92.9133
	121.248	298.432	374.7	88.864	272.123	297.241	77.27	268.329	429.893	281.701	82.3794	229.758	261.521	252.488	-95.0899	55.6022
	83.6076	51.0783	273.15	277.271	226.352	336.41	278.536	94.4235	85.2406	263.848	279.758	264.581	60.2603	246.625	298.023	79.063
	154.242	55.6129	265.618	285.92	262.297	267.248	286.167	81.1202	315.454	97.0261	527.708	255.349	308.004	236.151	92.9586	86.0905
	81.5509	94.9912	270.781	250.541	-85.0481	271.984	233.271	275.833	73.2924	243.669	702.561	259.143	294.3	265.759	277.923	157.215
	99.9829	328.81	344.357	278.321	563.811	288.666	87.8955	265.621	477.66	279.771	538.818	255.741	301.444	534.8	283.503	86.36
	77.4833	190.213	254.332	284.121	288.599	277.175	290.259	301.378	295.798	104.708	232.323	94.1942	286.234	84.982	240.426	56.3169
	80.2725	65.0641	246.247	101.131	268.487	267.805	88.3019	-83.8672	-119.301	-112.591	506.38	269.806	288.815	243.589	101.932	91.0964
	73.5051	72.6974	239.999	68.5274	283.949	289.557	79.2159	251.835	104.495	104.033	261.302	248.438	70.6668	286.554	99.0604	88.4695
	85.5534	186.297	86.1971	273.67	251.526	285.332	65.3462	288.577	294.173	268.622	206.176	265.631	294.932	259.901	279.26	111.437
	70.0108	84.4326	261.502	278.926	245.128	81.9749	85.9661	124.613	-98.6287	276.649	260.531	249.879	-76.9759	242.27	101.316	65.3687
	107.963	58.6758	98.9959	73.3973	243.854	274.148	174.435	260.996	103.539	279.939	339.157	257.375	91.6264	60.9578	297.673	69.1096
	63.2853	66.855	269.514	280.624	235.793	269.255	85.2137	282.054	325.098	282.274	252.541	81.0967	85.0894	121.414	282.735	168.704
	95.89	303	272.612	87.9561	244.861	250.155	190.032	250.764	294.229	265.432	258.423	260.104	308.368	-96.9637	288.805	157.153
	80.1339	325.787	71.9694	280.143	272.989	-87.7392	149.398	283.653	307.421	263.767	259.104	68.9463	82.4935	271.768	268.059	82.1865
	84.9101	306.543	52.8076	281.207	76.8035	285.38	152.234	282.109	107.57	263.314	276.189	103.459	56.1243	256.888	256.217	82.4532
	75.8802	190.105	256.511	291.586	262.889	285.82	88.0122	278.987	115.809	282.643	230.119	259.238	121.112	256.126	286.602	84.1101
	72.9791	180.302	86.3666	100.416	236.499	304.815	96.3735	258.926	83.617	274.12	271.626	245.992	296.994	116.389	263.745	-41.3493
	78.2155	291.991	333.191	262.283	-95.3838	81.6684	89.5099	-64.415	-61.6473	272.643	265.361	272.112	-79.7055	272.828	280.288	73.0693
	151.809	314.542	241.366	83.4839	259.085	272.398	89.2733	269.93	272.538	258.681	252.646	267.732	314.867	263.865	287.897	68.0899
	76.6734	-95.9238	226.211	92.6751	282.731	263.495	96.7361	87.4973	-105.551	271.084	267.433	248.572	331.9	255.234	282.388	77.0161
	99.684	112.845	304.676	-83.0507	239.092	283.441	301.324	289.028	287.401	253.987	256.052	99.351	-73.5726	260.81	-111.199	71.0775
	74.7122	196.229	131.195	85.4282	281.064	287.023	95.6054	244.677	278.813	304.641	293.119	246.219	-65.3235	90.1858	85.4613	80.6265
	103.9	316.018	272.231	72.1006	342.064	279.821	84.9096	248.493	-215.825	263.983	268.532	244.426	84.2852	-93.6394	293.023	85.7695
	95.8077	56.3441	251.842	263.324	-68.2093	266.988	83.9994	104.112	253.253	303.061	271.496	251.343	303.115	537.68	251.091	84.1235
	76.6765	298.253	250.391	248.548	254.598	300.967	550.166	265.935	279.183	65.561	798.862	273.474	326.006	224.374	265.776	180.373
	67.3109	397.35	289.423	99.2311	-85.1108	277.3	81.3056	289.462	-142.426	290.277	274.276	226.74	319.262	281.661	278.039	-62.8226
	156.643	326.186	250.41	107.133	250.939	91.8871	-124.802	221.957	177.828	290.355	75.8861	250.077	-50.0609	262.843	293.084	89.2023
	103.21	322.325	272.655	256.753	253.82	294.174	296.306	273.905	-87.3127	-104.852	249.752	250.186	51.5055	283.255	291.072	78.6875
	88.4001	315.28	287.214	64.0592	88.2956	269.206	304.335	203.994	102.253	262.758	253.403	250.972	134.957	852.173	300.858	85.4633
	87.8313	-127.938	54.5873	268.808	262.288	280.175	282.799	264.443	92.7937	278.256	497.243	255.776	295.883	295.597	-82.3683	70.4889
	78.47	385.561	270.054	82.9463	246.626	251.622	300.345	87.4882	-129.059	271.598	248.405	238.163	291.446	250.429	265.936	148.69
	194.601	344.053	298.478	94.4414	281.44	293.079	-227.935	276.906	304.69	274.132	267.317	87.1571	122.634	277.096	264.828	81.3999
	91.2468	326.032	140.762	76.085	312.509	258.26	-120.745	224.396	95.7791	68.3011	265.463	237.865	325.062	258.537	-85.6461	80.5535
	87.5753	303.215	99.6879	282.177	-86.4286	261.703	275.947	261.73	88.0669	281.199	819.478	270.908	318.401	77.4443	225.574	81.6311
	80.9155	326.992	260.8	285.126	239.614	255.168	100.197	266.171	64.3833	254.642	555.357	253.926	294.978	268.75	103.517	75.3463
	85.4408	318.631	253.163	109.546	109.705	273.537	87.4179	263.028	117.211	267.471	240.436	251.274	307.679	-89.1209	273.069	83.2187
	90.7464	77.9601	270.562	252.507	234.677	267.607	98.0546	257.004	110.168	282.256	212.07	245.32	284.766	279.861	285.474	78.4916
	79.9335	189.365	-51.064	257.756	263.022	270.925	424.463	-85.6335	-153.111	258.048	765.245	264.233	296.576	286.182	90.6589	110.736
	126.247	322.139	-115.617	296.496	272.248	258.7	284.517	290.426	281.586	267.117	267.7	253.127	93.1097	248.49	278.893	80.0385
	103.182	302.674	93.1212	304.706	254.545	266.402	101.51	295.928	308.201	271.848	278.334	102.019	-57.6898	297.699	283.703	73.437
	82.5568	310.033	92.3623	263.982	319.852	274.102	108.145	149.739	-119.033	271.825	286.532	258.657	314.219	294.797	267.816	81.3276
	159.598	329.079	173.617	86.4035	266.98	249.519	91.0814	255.574	-84.4119	253.703	269.53	83.3179	290.14	60.4422	101.393	177.989
	70.4544	408.481	72.054	-88.9109	189.936	122.872	288.9	275.09	84.4661	290.191	274.986	272.259	306.968	269.266	-63.5643	960.347
	87.8262	303.868	247.235	273.579	268.89	289.29	303.065	267.834	318.613	102.581	264.981	75.2343	297.168	525.492	291.681	77.2859
	91.7036	313.785	65.6257	103.825	267.962	268.533	298.187	135.707	111.168	276.383	253.71	256.628	308.882	272.384	287.007	73.1795
	79.7406	502.42	104.87	83.2855	299.882	251.579	152.276	276.734	121.763	285.044	520.777	257.895	294.274	66.4695	96.2527	78.7458
	90.5368	47.6718	287.84	265.818	247.599	270.367	273.756	281.98	315.301	259.824	469.71	257.959	299.58	69.7983	284.081	86.3383
	94.842	461.736	276.929	83.4995	203.324	281.784	98.7574	279.311	85.5049	261.182	262.895	334.44	110.425	288.621	301.217	104.54
	92.123	308.517	99.2113	270.727	-89.1192	289.116	292.096	254.476	100.735	266.33	272.083	258.737	86.775	266.701	292.085	140.533
	91.6986	72.0651	249.581	70.2231	249.709	281.039	95.3361	269.815	309.901	279.309	265.491	248.374	172.552	98.5634	274.959	105.273
	101.072	306.862	244.424	104.207	263.612	317.424	296.305	280.665	84.1613	246.21	235.477	335.078	318.255	265.67	258.152	84.8274
	62.6257	184.218	281.34	281.508	276.257	72.5679	160.55	209.158	120.02	259.855	269.991	260.925	278.732	261.09	278.352	91.3796
	90.8579	327.608	260.716	99.2305	258.545	282.008	185.421	268.107	305.574	-43.9532	261.286	236.701	326.735	258.205	322.83	83.5062
	77.4953	318.885	256.315	74.4786	266.516	271.291	87.0132	268.594	310.952	-97.0325	425.858	276.595	352.078	278.19	274.938	104.337
	83.503	69.0326	159.336	92.9317	247.27	303.051	278.85	267.547	280.876	98.782	253.499	262.138	296.247	505.426	290.559	171.086
	71.8735	-48.0745	109.253	271.982	260.246	263.483	289.299	278.639	-201.945	70.8687	244.838	258.846	346.623	268.406	289.945	280.642
	88.8731	200.874	78.9681	102.105	265.31	296.82	228.465	279.726	80.0841	267.127	248.08	267.377	339.917	69.8864	246.082	81.8587
	86.8055	314.107	285.415	81.6018	261.123	288.497	283.685	250.447	308.799	248.923	239.862	257.174	-65.6542	262.529	266.62	79.2638
	75.3552	315.101	254.347	104.764	237.334	285.734	256.006	79.3247	-83.3615	265.952	266.01	236.357	91.5747	82.4035	280.06	228.585
	84.1029	319.42	130.027	82.8897	276.602	298.185	277.864	280.723	296.513	272.804	392.49	248.486	319.2	250.692	265.831	90.4871
	103.18	80.0123	273.956	91.8712	254.571	276.063	68.8288	282.332	284.488	249.453	294.742	262.21	277.77	278.906	278.823	101.537
	81.8185	70.8194	268.241	74.1757	288.783	264.595	97.6105	262.923	269.883	258.656	274.847	255.665	163.483	283.458	52.9305	153.703
	84.7979	318.431	259.616	277.676	254.505	37.257	106.551	381.181	261.498	290.258	550.363	262.746	-103.595	-79.0439	-90.1315	78.3011
	176.107	343.999	-71.5753	90.47	250.464	-54.2506	88.7875	-120.133	317.513	279.957	273.576	96.6046	90.3586	260.588	298.541	79.113
	89.9846	57.0203	231.694	268.301	275.598	278.587	79.6866	382.608	-99.5335	51.4376	278.597	262.775	-72.3952	271.647	278.251	92.9782
	68.9402	305.152	91.2731	270.57	254.989	268.333	-109.487	113.524	290.772	71.5691	269.582	277.863	336.498	41.5692	91.5667	121.178
	87.3127	307.527	223.391	275.986	252.199	292.791	94.0684	271.825	312.228	270.726	241.267	253.744	304.346	255.229	117.643	93.6605
	100.717	186.157	95.9881	267.858	78.6554	262.4	302.613	251.985	314.24	259.199	270.377	261.624	311.594	-64.2778	282.364	75.1588
	87.6993	183.196	265.766	72.2308	263.312	268.019	85.2622	301.364	100.806	271.57	288.906	243.384	296.557	81.1123	86.7767	71.6507
	74.715	319.246	-53.8835	65.8825	108.327	270.719	270.914	334.793	287.918	270.21	215.648	251.29	289.378	251.407	97.8608	89.1106
	86.5348	296.978	114.804	87.3117	256.471	256.108	74.4592	244.97	109.483	251.526	254.924	251.348	312.916	267.523	257.486	84.3017
	90.2915	313.592	276.265	70.8473	254.29	259.184	83.0919	270.893	110.842	274.129	265.911	233.389	311.297	-83.5946	284.772	143.31
	89.4289	313.443	98.8648	273.052	242.247	286.373	305.901	290.618	286.291	281.234	269.475	270.888	313.17	278.227	296.732	184.203
	80.4409	334.992	267.528	296.879	251.463	273.403	-85.1647	268.165	86.1397	111.579	236.376	234.111	317.377	-88.5447	78.3645	221.813
	84.1068	-115.406	245.083	79.5118	252.335	280.879	294.722	276.532	310.916	273.089	256.918	267.393	316.769	293.87	76.4625	168.88
	74.1784	302.488	83.5975	98.027	225.434	287.632	301.823	283.697	76.8344	274.916	778.964	238.527	315	286.274	79.3658	83.8033
	80.3492	303.343	215.277	267.25	256.367	260.866	76.7444	433.865	289.575	283.704	246.596	264.438	89.4652	78.7512	110.287	82.4304
	71.3141	315.263	71.8149	88.3868	252.245	269.143	62.9846	290.075	84.0156	56.6978	254.276	235.571	299.46	262.292	-84.315	92.9373
	77.2381	300.204	100.07	271.477	245.906	46.2217	289.414	86.3513	98.1673	267.369	261.943	96.5478	274.728	253.23	278.816	97.7096
	135.25	307.099	238.469	245.124	246.157	268.213	98.6218	253.847	316.356	243.768	535.633	272.58	317.751	266.387	269.107	72.2008
	83.2813	288.69	87.7224	75.7984	250.077	261.487	193.089	271.208	8783.83	66.513	258.341	239.941	-61.1202	82.4954	292.711	89.3258
	93.6163	387.771	277.824	270.775	280.001	-80.3548	410.417	273.102	298.207	-92.4847	92.0905	132.127	86.586	337.209	270.918	166
	126.365	295.097	283.337	268.547	111.714	269.488	278.902	275.706	323.132	128.699	224.313	263.335	310.213	269.827	304.809	86.281
	86.4149	73.4892	89.2162	274.177	283.171	260.561	90.1429	275.671	-97.4828	290.379	252.497	204.854	81.67	76.3296	251.004	78.3581
	98.7868	315.11	-113.449	270.724	93.9367	266.741	-83.515	260.692	-72.6933	257.161	278.715	253.423	-61.6323	271.552	298.776	100.147
	78.2042	324.658	270.978	87.2915	98.0542	288.807	-441.95	265.803	99.7991	282.151	264.826	239.974	71.3751	262.602	271.477	89.6603
	158.078	82.9794	263.216	261.56	256.805	251.853	93.1001	104.773	287.99	281.411	261.302	251.713	353.507	799.658	277.256	119.564
	251.778	312.496	72.899	91.4326	481.232	240.583	91.3972	435.668	192.744	275.488	-114.882	54.3312	-63.2008	269.135	103.15	85.5288
	70.3347	448.712	272.085	273.968	97.6341	276.338	289.879	275.425	-301.483	270.034	82.4302	250.869	325.879	81.1235	274.803	72.7493
	88.6711	295.731	246.757	76.9894	254.371	280.802	-61.6108	280.281	325.118	252.38	540.873	239.357	100.533	240.95	82.8305	90.3617
	92.0586	340.394	333.724	287.294	296.708	277.984	283.13	84.9085	113.606	274.449	241.526	275.057	313.679	258.461	282.172	80.9061
	79.3264	311.584	292.114	274.627	253.342	74.8237	79.962	293.92	-97.5698	265.617	262.701	264.78	100.649	287.023	276.682	49.4821
	77.089	293.389	258.495	266.989	221.647	-59.4755	298.047	265.597	276.55	288.647	261.406	225.244	-63.4565	77.1335	-81.724	89.5571
	85.5027	331.847	274.166	254.387	255.587	277.072	86.8738	293.32	118.022	266.682	746.906	266.331	344.293	262.019	83.8553	112.398
	86.8687	140.091	259.818	270.321	276.4	462.201	80.0572	85.3052	255.934	-98.3382	262.624	258.593	283.354	268.69	285.288	92.1217
	67.3819	328.008	276.498	255.941	227.281	245.53	273.046	277.216	73.7705	274.599	252.366	256.884	317.577	263.745	-49.4111	92.7912
	158.165	315.78	255.725	259.066	255.243	245.953	91.8239	272.243	276.35	260.673	286.648	232.225	305.946	539.507	287.854	172.843
	79.6337	303.98	276.11	274.09	264.866	262.16	80.6485	264.987	-110.488	266.305	91.9029	257.215	325.544	255.217	270.67	166.019
	79.4967	191.981	298.473	261.528	-52.4156	343.736	174.09	249.181	107.783	287.63	266.615	212.485	-77.5887	252.484	273.442	90.9595
	72.5605	303.789	88.6501	86.1212	241.531	364.161	103.386	248.67	318.048	311.677	567.933	246.637	307.539	89.9629	270.991	86.693
	83.7451	300.332	91.7586	90.0284	-114.685	261.908	92.6126	279.075	-331.048	297.334	255.51	83.5289	-41.543	261.4	314.143	85.4382
	102.075	320.125	256.231	266.703	251.317	265.837	93.6955	90.3502	313.965	315.778	235.65	223.983	57.8603	267.175	260.364	88.9588
	73.5847	311.013	262.518	280.89	258.669	95.0295	298.534	-103.5	288.31	-75.2349	236.736	246.472	-58.5528	-54.8216	281.906	79.3146
	84.0098	305.942	264.127	270.344	294.685	178.518	90.7238	273.471	321.867	254.66	1291.89	258.748	312.936	230.973	269.739	164.396
	85.7919	329.178	269.987	268.165	263.546	275.05	-93.0043	287.421	311.82	328.593	254.011	259.488	314.946	259.628	286.346	86.9714
	93.6869	315.48	164.488	271.08	270.828	282.846	108.557	292.292	92.7221	264.633	271.535	249.9	306.469	251.982	270.828	91.6256
	85.4176	304.944	266.561	297.41	95.9649	255.489	245.403	109.611	-99.866	266.367	273.449	72.9352	329.351	266.407	262.456	101.893
	89.9735	317.216	53.2823	102.728	245.474	257.744	77.0568	238.996	313.49	275.025	253.636	256.338	59.7932	257.849	275.046	80.1522
	75.4665	306.918	105.029	264.195	-90.2786	274.463	289.702	266.427	116.752	266.315	270.833	318.863	182.209	78.4321	283.473	149.49
	94.6322	111.928	275.797	87.676	277.609	259.32	90.8723	280.234	-213.618	278.566	270.461	90.843	341.266	273.793	292.106	86.9553
	122.218	107.605	275.993	90.0327	247.234	279.015	313.44	311.009	306.978	274.928	272.492	267.375	62.1566	256.966	-73.6659	160.573
	120.046	103.826	275.845	94.5766	261.573	96.8961	329.876	201.073	225.007	277.641	233.801	103.452	344.441	251.25	280.055	92.5331
	83.0909	338.186	268.122	90.1649	295.129	280.862	87.9754	295.281	74.2339	281.365	237.379	79.7275	65.5278	255.607	277.094	77.7789
	84.1258	304.212	81.3228	262.648	273.014	254.115	-260.525	251.856	79.7378	-93.1419	239.572	245.856	287.544	275.425	280.643	73.1523
	78.3058	307.015	107.921	293.935	244.357	272.06	66.7473	286.177	298.694	269.106	90.6824	251.323	-83.7804	245.442	-107.162	171.949
	152.544	111.048	102.015	268.259	271.176	269.614	270.182	261.293	89.0338	296.677	605.222	254.175	50.6568	227.754	260.274	80.3044
	76.9019	186.965	117.849	85.5302	290.935	263.553	289.102	268.09	109.791	262.879	251.792	251.9	-58.3945	262.016	286.267	115.241
	83.1734	103.576	243.632	284.311	243.27	292.245	399.446	276.336	280.975	-105.077	1258.22	251.679	61.9771	-107.648	298.304	-60.12
	87.5818	318.189	80.5913	282.022	256.375	284.045	82.3079	-78.4555	296.959	74.4596	256.169	235.722	111.836	233.696	280.644	83.6843
	84.4247	51.1224	255.243	83.6827	261.988	246.35	110.042	274.562	-88.2536	-95.4124	282.312	277.298	321.118	245.612	285.463	70.5106
	99.5681	66.5821	277.801	278.153	87.8976	251.592	357.45	286.838	300.546	265.851	272.651	246.426	73.8333	277.288	292.197	195.488
	66.2739	308.363	247.652	265.974	290.725	264.185	80.8557	73.3292	273.073	104.142	265.59	272.962	80.7226	262.241	250.295	78.7469
	80.9927	319.858	277.359	265.09	209.581	258.15	305.477	254.98	126.843	250.59	273.75	279.598	-92.9802	245.078	267.621	75.9475
	105.144	86.6929	264.314	312.145	81.9446	249.093	121.962	271.194	291.038	266.134	250.777	89.4001	-103.082	259.58	273.791	84.2771
	162.365	306.828	257.968	261.827	288.658	258.177	109.994	264.773	270.32	265.914	545.581	258.489	-74.2063	66.2159	283.641	80.8739
	71.0186	180.748	255.792	280.751	276.307	277.531	-170.765	363.388	314.505	262.88	248.4	250.126	-61.0225	247.874	282.297	70.4094
	101.41	-47.5995	91.5071	268.488	94.3958	269.195	78.9685	309.501	291.178	92.3003	266.38	49.6953	320.996	248.575	276.371	85.2418
	82.1029	309.649	79.5689	275.392	270.124	288.245	-82.5496	122.795	305.702	265.065	244.926	1746.16	288.79	270.375	332.018	68.2734
	105.404	298.199	247.174	249.184	254.634	262.612	70.4532	252.445	-134.553	279.595	262.862	251.505	325.717	281.213	283.259	75.087
	95.2344	286.619	-71.1771	295.087	220.161	286.011	308.703	260.854	108.224	-113.354	238.685	189.826	-81.2872	273.718	286.993	162.056
	160.595	-49.5279	269.9	-93.7631	-107.291	267.693	175.717	244.587	276.906	244.815	271.3	279.681	63.612	581.357	258.474	81.8026
	89.2757	65.4994	169.299	266.227	84.635	268.119	-76.5888	258.515	291.293	275.281	200.954	252.449	312.188	259.212	288.058	84.5164
	99.6272	182.329	278.685	73.0764	257.894	268.412	93.6215	234.453	112.649	272.358	281.688	110.629	301.507	251.77	267.315	167.162
	77.3911	58.1209	270.582	264.015	288.691	261.941	94.5635	258.59	314.736	87.7783	241.195	241.183	-59.1082	263.366	282.11	94.1238
	84.4563	310.505	273.631	282.071	291.754	294.787	287.022	285.15	122.162	276.478	256.463	259.169	-64.8254	241.547	292.584	86.2173
	67.2293	290.124	294.453	91.2833	281.29	286.007	92.6164	87.7336	-107.614	280.172	215.806	136.85	81.0079	238.359	237.244	64.1448
	76.288	-63.1645	274.98	-109.72	89.6307	269.624	75.9513	256.775	102.083	262.359	265.175	254.315	50.9239	262.343	80.9618	70.613
	85.9455	319.346	283.107	293.468	244.715	115.374	259.176	261.362	96.2706	239.29	271.497	254.344	292.23	273.65	266.934	105.528
	78.6505	299.017	256.528	82.3328	255.626	252.368	390.553	253.125	282.322	274.069	525.166	255.497	292.095	256.418	-72.9804	71.6081
	80.1196	298.083	157.334	81.759	237.832	282.578	308.98	71.6818	295.956	276.732	294.573	249.57	280.146	245.087	274.043	80.4139
	93.8456	164.031	109.713	88.5651	97.131	265.037	283.504	283.104	100.307	251.453	255.626	247.812	310.371	263.969	252.332	69.7703
	100.037	293.777	89.304	80.8427	263.213	281.113	-104.264	580.823	314.446	123.248	260.673	238.958	287.835	255.301	285.31	87.6539
	75.0576	173.639	88.5156	250.992	-84.9911	241.12	105.676	245.402	301.569	278.447	272.137	270.898	93.7046	251.173	97.6509	80.9768
	97.2481	309.398	101.489	273.909	276.149	273.918	99.3178	268.903	266.726	254.635	553.18	113.706	75.6041	251.067	104.475	80.1512
	95.9156	295.145	278.866	89.4697	277.175	271.176	83.3835	313.101	286.368	117.219	310.408	268.083	56.5227	99.4645	271.636	83.9184
	93.3089	306.089	78.388	264.569	260.938	258.772	91.2467	244.784	304.863	243.033	243.591	259.785	285.252	272.841	-147.288	89.6453
	71.8906	303.94	265.24	92.8254	82.7712	249.161	87.6021	265.295	292	-81.2007	268.033	242.331	301.706	262.503	171.605	85.9821
	294.022	56.5051	81.6996	260.519	279.196	253.102	99.6242	-90.5683	55.6756	248.184	274.349	262.296	336.062	250.252	288.919	156.772
	94.0471	69.7902	177.694	87.9885	260.22	293.655	162.31	278.538	278.946	-86.0597	277.046	279.959	69.4486	264.117	269.381	85.642
	81.3757	297.537	265.71	90.1366	238.317	278.718	89.2126	119.117	295.584	235.201	100.943	264.123	298.435	265.451	-82.0296	101.006
	152.338	311.31	268.084	192.831	253.767	289.023	81.2718	294.101	108.651	273.34	506.577	229.738	322.079	562.246	97.4737	83.7868
	198.794	121.171	266.874	295.291	256.293	304.912	92.3485	314.868	83.6064	261.856	271.889	259.648	342.254	65.9932	267.646	81.441
	81.5737	301.106	88.1103	278.544	275.401	263.173	63.9343	263.652	315.341	213.265	260.301	257.393	-69.8863	277.507	292.249	162.173
	87.4211	78.3917	274.311	94.6718	54.2052	72.8289	-108.72	252.166	374.793	275.326	263.637	251.486	87.135	267.19	277.886	82.5747
	92.6948	191.537	270.652	241.19	253.785	294.673	86.4671	265.408	98.5259	-129.475	262.946	213.691	78.7836	-62.9266	276.454	168.426
	-56.2033	299.038	261.736	264.011	278.216	283.723	81.8345	236.867	324.697	261.081	289.121	255.273	312.721	255.289	91.1568	83.8528
	85.6605	-102.448	98.2413	267.285	277.097	273.683	77.542	264.696	-97.4812	266.171	240.41	251.981	303.176	544.75	288.427	158.744
	84.6214	84.2313	263.549	263.613	133.997	256.947	282.645	275.597	110.676	119.381	193.463	265.002	67.0543	260.12	306.427	90.3994
	100.077	58.7676	264.339	94.1571	75.5851	259.996	286.699	296.793	267.112	262.448	224.427	252.397	281.424	72.2472	274.758	160.307
	88.3053	315.908	469.217	291.54	94.8749	232.494	289.672	269.937	90.9415	284.129	265.091	283.314	311.804	71.6693	287.146	69.9654
	86.4043	323.166	99.9213	272.034	271.705	254.416	302.819	282.974	101.611	265.392	266.836	286.07	113.369	267.438	-85.9174	167.557
	67.8503	69.7835	249.542	90.4695	265.05	271.007	90.5166	253.974	111.659	268.091	511.671	250.434	301.397	269.311	274.793	77.428
	97.6141	1193.66	292.568	280.49	238.008	279.999	-82.8534	280.122	281.786	293.864	232.687	274.605	71.1527	608.119	79.8037	189.957
	76.2918	51.4187	87.5326	281.484	250.782	512.694	176.861	208.997	292.276	280.404	241.565	247.181	105.627	232.715	283.475	80.2055
	64.1189	294.204	267.945	85.7279	-89.6347	276.617	84.0161	67.6967	-177.192	265.94	264.509	250.594	345.796	265.481	282.091	83.1879
	77.5479	326.205	261.507	87.0872	261.591	283.506	292.192	220.274	-93.0084	310.1	246.546	87.0729	308.106	254.035	282.718	76.7263
	72.984	60.4526	272.067	115.98	257.785	86.668	96.0597	283.301	-87.6945	279.929	284.061	257.493	-64.2851	248.74	107.087	71.5802
	64.853	54.3419	86.6444	289.357	267.551	259.282	87.1248	292.397	98.392	265.801	255.169	81.0842	-50.1233	94.8273	269.659	77.9497
	57.1287	165.722	268.647	76.248	264.016	284.896	292.102	275.374	113.226	268.734	279.907	243.012	306.383	227.227	266.976	73.8472
	77.5428	104.175	88.4417	-97.1922	87.8029	277.543	80.3965	258.337	104.543	268.179	262.788	252.172	84.1441	1062.11	275.321	72.3823
	94.9224	285.072	98.2738	271.79	296.668	273.915	317.346	273.564	322.996	501.743	276.043	277.7	313.436	266.14	299.951	93.9219
	101.791	305.028	93.9896	269.731	193.792	266.276	102.634	261.847	320.519	278.555	262.709	232.423	312.845	91.8	274.168	101.257
	77.8078	47.7722	253.589	271.416	279.286	263.969	116.232	325.399	72.7366	279.119	248.59	263.821	-75.6003	-87.4379	268.73	80.1939
	75.7368	299.754	272.504	80.1228	270.968	280.471	164.114	95.9568	239.396	261.943	318.753	241.055	293.557	262.361	274.19	87.3404
	89.0394	297.676	264.18	91.8032	256.924	281.94	85.7411	83.5542	-187.677	254.053	224.773	251.214	-87.3087	278.789	-98.9329	92.5726
	87.5305	346.153	-115.212	79.6147	258.216	298.761	-82.9638	92.7437	202.458	250.577	266.325	254.56	298.948	255.584	272.895	90.5489
	87.654	190.234	107.237	298.917	265.863	268.686	84.3866	74.3919	122.955	279.655	270.576	160.849	-72.6141	265.308	275.226	91.3316
	84.9457	308.818	194.985	90.4121	230.836	253.811	92.2543	-72.7717	265.439	267.228	248.51	223.356	262.536	60.7554	294.839	69.9136
	200.582	307.142	107.134	287.855	235.085	303.335	106.398	100.884	290.046	279.754	251.75	249.342	114.25	279.584	283.858	96.4106
	79.5784	329.59	277.978	116.227	248.691	318.765	254.726	305.367	-105.322	284.955	1011.94	229.487	-89.1377	71.7643	278.21	165.024
	87.436	103.78	70.1	289.692	242.661	264.182	282.74	95.199	94.2401	262.573	475.452	400.013	91.6314	247.786	271.038	-199.939
	88.6236	-95.6636	261.287	278.932	292.436	277.287	300.406	280.195	71.2272	256.724	264.026	252.119	-95.7216	253.945	274.128	78.1671
	99.4516	293.059	267.342	96.9773	233.7	316.284	326.061	262.015	259.068	285.476	259.225	271.572	314.368	-98.2281	271.468	78.3113
	65.5637	83.7228	263.957	91.9444	94.0105	82.1902	92.4512	100.808	-226.116	250.973	242.829	243.16	-62.5427	79.214	-77.2089	95.4993
	56.3903	155.324	292.234	89.1942	255.393	282.849	320.012	280.959	326.637	280.758	508.611	242.594	319.922	255.618	106.985	150.662
	90.9708	313.896	103.335	79.287	286.059	265.013	83.8101	82.0332	-89.5878	263.598	521.793	240.401	300.664	250.667	279.761	96.4027
	93.9867	280.37	264.504	275.072	272.323	281.349	-90.6554	276.715	-72.2786	275.402	259.928	68.9723	-43.6519	519.955	95.7053	81.5306
	74.5173	295.986	280.986	247.667	276.054	264.541	90.2807	250.497	330.464	279.961	346.411	-123.669	294.79	130.551	286.839	78.6282
	77.1476	109.303	91.5982	83.1505	342.304	279.879	293.731	264.941	291.356	286.567	513.61	258.832	95.333	65.8637	108.392	78.9303
	83.208	370.606	94.8708	261.324	274.779	287.725	-103.847	250.506	-75.0475	72.3641	263.452	87.5486	-85.1118	274.481	260.265	70.4642
	73.252	-61.0516	264.314	298.148	402.382	262.343	285.558	265.336	-96.7669	133.719	285.998	232.838	-51.1442	91.3539	262.463	73.1079
	75.5603	-115.457	251.529	295.05	299.408	288.339	78.4635	319.204	-96.4749	273.759	259.914	256.223	69.7055	256.818	253.877	82.3306
	87.1304	312.279	98.0843	74.7039	270.413	242.044	73.6614	268.471	907.546	-59.6282	220.332	246.544	69.6011	81.5785	308.174	90.4934
	78.8477	100.808	251.089	80.0023	268.647	277.698	138.159	270.891	294.551	555.855	85.6364	260.351	-78.8745	263.579	292.988	153.713
	109.441	402.86	267.948	269.938	280.149	265.313	-92.5419	272.029	-124.963	261.039	254.532	240.42	313.026	234.033	353.928	167.392
	76.7954	174.318	271.657	272.571	263.875	268.978	89.6292	257.836	306.843	263.561	290.035	91.0566	290.602	257.924	92.0352	91.277
	176.179	335.531	88.209	253.611	256.288	259.853	128.158	259.319	126.595	101.77	1018.34	241.316	313.279	268.056	87.9416	75.461
	166.368	291.966	73.0411	255.67	75.7984	273.764	179.649	283.884	275.881	82.1969	276.989	254.587	-82.7817	242.879	-113.88	526.024
	99.7061	180.873	107.137	274.374	256.053	286.686	274.372	324.695	332.914	271.682	266.571	243.805	-66.0277	255.485	99.592	74.4107
	89.3984	304.461	272.842	270.352	263.913	106.958	107.9	253.057	300.466	239.664	281.777	258.935	322.485	272.16	275.17	93.1015
	92.2616	372.104	101.444	265.515	251.91	254.683	88.4014	262.81	136.8	295.826	251.692	262.858	307.817	273.194	284.025	249.903
	94.1494	62.3195	95.8693	96.7848	98.1714	269.814	86.0609	279.325	321.727	259.523	278.54	105.907	325.5	76.3825	-106.712	147.044
	66.4628	298.092	243.964	266.528	260.37	267.818	-104.65	256.635	-310.734	274.969	262.426	243.8	91.6224	275.141	249.849	97.18
	150.783	327.15	399.287	-70.6614	264.689	269.673	-120.996	263.458	285.717	246.584	572.664	307.117	300.958	246.667	280.196	142.731
	80.5144	315.532	107.823	94.6977	282.933	260.752	91.7727	265.138	-111.093	93.4403	255.608	247.083	-89.7951	258.784	-96.3003	86.5012
	86.0878	299.178	277.24	279.557	261.5	265.483	71.2542	-83.0172	83.1938	293.552	255.687	265.075	309.069	267.391	290.612	85.0194
	78.2492	264.108	238.54	92.5323	-91.0089	279.79	291.828	266.235	119.121	268.532	214.308	267.736	305.931	276.624	106.507	71.7793
	103.161	288.712	80.8016	73.3274	264.582	273.212	84.6858	270.728	285.031	90.4059	265.404	94.6491	89.492	245.487	83.0532	76.5958
	69.0166	331.761	107.7	266.191	256.247	270.353	292.717	-92.7961	-151.907	258.656	286.494	220.268	305.751	282.657	-89.0495	92.2374
	129.815	331.101	76.7151	266.718	96.074	58.394	288.463	284.587	257.847	247.326	286.107	81.4019	-73.3257	249.709	236.1	175.819
	81.4869	336.741	295.838	284.66	273.178	258.705	307.444	253.746	-150.585	70.9147	262.628	227.559	-87.6572	262.237	87.9444	87.0386
	231.769	326.451	58.3181	96.3894	83.9059	286.288	373.09	91.5853	89.8134	269.407	284.22	83.5669	88.8352	89.5336	-84.5575	73.218
	76.8825	58.6932	207.059	283.952	264.721	270.081	79.8246	286.139	-98.893	274.99	210.582	249.667	304.942	-94.7706	91.8285	73.3045
	90.0886	313.145	272.538	270.008	277.056	257.44	85.2847	-174.79	292.301	265.832	483.075	239.813	301.032	251.35	264.192	161.795
	97.541	315.982	275.955	256.479	273.511	272.256	98.3091	260.636	-102.523	275.494	288.816	238.318	331.754	477.186	-111.909	88.9692
	78.816	308.226	239.595	82.1172	278.789	277.672	73.2148	233.687	103.889	262.179	248.843	252.371	63.5044	273.898	261.496	77.102
	83.4378	315.084	280.367	84.9592	248.375	288.691	86.8951	76.8018	282.337	537.775	261.411	250.325	279.875	270.71	68.9716	72.2317
	80.5338	299.821	256.293	83.3689	246.821	264.679	92.9159	285.248	128.283	294.582	259.356	243.24	299.707	264.551	282.651	221.552
	86.9438	314.581	77.5654	91.4652	80.9517	247.317	414.827	252.468	311.819	274.625	280.22	90.1784	314.133	-50.7245	87.3061	103.954
	98.1455	80.9707	296.041	88.6591	261.99	274.28	-90.4608	-98.5589	-107.476	69.2888	258.735	232.688	-79.7837	289.602	-92.9024	82.3075
	90.9415	165.383	269.696	267.625	225.662	308.87	92.3373	245.298	-363.293	272.667	284.996	254.002	287.92	-62.505	-71.6366	81.1484
	80.4778	844.041	108.148	279.39	270.125	271.834	81.0372	261.778	126.901	93.5661	277.052	263.439	85.7493	245.931	86.9811	92.763
	93.9784	308.086	-78.8299	90.1906	249.803	262.737	84.4406	80.8332	323.982	252.403	250.677	247.943	311.851	270.837	267.425	-48.5191
	81.0337	301.359	118.895	73.1385	275.488	290.78	71.3799	67.155	186.488	274.339	252.774	92.8147	314.659	266.391	274.577	155.422
	80.2021	101.819	101.562	93.212	249.331	270.818	175.746	255.99	-122.495	262.503	77.0959	271.93	307.042	257.81	104.862	238.697
	85.3066	-90.832	265.695	275.029	180.525	275.039	82.0198	363.187	60.2474	253.576	293.005	250.632	296.321	248.306	279.202	79.2802
	83.545	63.3444	281.159	313.13	253.635	297.152	90.7936	-107.767	-192.247	282.519	300.802	138.44	79.1826	266.303	294.323	85.4089
	94.8469	309.11	88.8245	80.3179	260.01	285.719	-101.317	292.942	98.1654	267.209	105.062	62.1208	311.727	276.656	278.6	65.6437
	87.4259	298.172	290.185	-73.9408	257.621	270.087	-80.5327	256.822	79.8601	296.009	277.961	253.907	319.138	280.852	104.372	176.026
	68.2886	109.813	289.254	292.377	264.623	270.269	99.8746	276.859	-104.895	250.732	244.071	257.315	299.29	253.884	91.3584	78.3604
	92.616	231.947	78.3481	85.7421	264.374	259.119	98.6631	260.142	102.657	269.264	239.039	261.424	107.559	-159.621	258.228	175.832
	83.4541	846.7	111.541	255.83	256.245	268.24	279.101	246.955	-237.54	268.136	495.378	251.612	-108.056	521.31	269.64	80.6359
	73.516	305.283	77.0666	72.199	263.118	288.123	161.559	95.0245	91.1982	253.347	265.331	243.286	542.805	255.784	92.2621	80.4701
	94.2667	166.761	259.747	270.112	293.297	274.406	92.0671	249.491	-199.544	274.914	246.532	63.8189	301.134	266.584	275.911	165.37
	87.5617	61.1126	-63.3695	291.656	264.791	265.274	78.9914	266.456	111.633	89.7976	527.585	259.165	293.167	73.8539	-114.729	77.494
	89.5682	80.6702	74.5288	90.3134	277.592	272.306	-85.899	258.543	-113.621	278.1	231.077	253.052	105.724	259.206	282.732	72.582
	105.272	320.307	255.073	281.175	90.2803	283.427	94.3403	228.688	-91.1782	58.2276	221.329	249.21	95.5733	258.895	270.987	81.7566
	167.975	329.968	283.878	234.575	271.736	275.041	69.6193	87.8174	321.789	263.66	250.54	-130.98	296.778	-76.6381	273.422	119.308
	168.605	109.914	267.374	262.355	234.305	559.589	293.019	-87.3016	296.939	249.932	269.895	259.922	94.0545	257.032	298.702	92.1041
	166.981	306.432	275.508	271.45	266.872	267.429	95.6197	273.993	317.358	255.558	271.078	234.475	321.916	253.234	272.899	86.2364
	71.868	180.809	265.416	89.3902	248.538	258.263	92.3289	316.752	101.125	281.465	243.201	258.031	302.316	269.66	82.1509	91.1128
	78.3769	317.936	275.104	97.9969	267.626	279.676	79.7298	107.782	110.41	247.964	259.681	233.649	305.944	235.292	327.484	91.4136
	84.206	182.967	275.336	86.6668	258.027	262.403	106.367	217.426	288.938	275.173	249.463	255.82	290.76	-83.9351	316.994	83.7974
	84.4893	126.678	74.989	274.684	247.296	276.125	115.257	273.877	337.926	92.5849	95.85	259.132	94.0683	-189.713	267.088	87.3474
	81.2885	320.218	274.11	277.057	267.831	264.053	117.317	253.674	-102.968	273.943	286.215	236.918	322.375	231.656	281.685	190.317
	86.9692	196.479	79.1257	270.817	245.117	255.182	313.175	288.582	312.995	116.531	477.834	245.754	100.7	103.164	290.998	75.76
	81.9903	329.551	262.102	-82.8121	266.939	269.675	104.128	-185.503	287.376	-70.2157	260.661	254.468	312.266	266.746	283.26	89.8119
	89.8296	54.5337	269.409	243.394	267.249	285.062	-77.0373	259.137	296.938	262.101	256.891	265.346	288.067	270.438	-95.8008	82.9901
	74.3633	303.405	293.618	278.221	247.755	304.822	103.247	270.013	99.7236	275.955	271.563	244.753	313.833	95.4621	83.8284	161.22
	75.0464	312.557	57.3249	244.54	264.977	-47.3862	113.133	285.602	150.313	102.318	271.381	240.7	124.407	278.81	280.343	75.9149
	103.738	300.746	96.0531	268.336	258.664	264.864	-73.5135	298.992	-177.376	246.997	262.585	273.517	282.517	73.514	67.4773	76.3479
	83.8291	304.929	88.3889	259.91	285.726	280.941	97.7762	292.89	137.819	266.588	280.908	778.762	291.142	255.181	266.08	87.4294
	93.3543	329.342	290.088	83.5973	247.922	279.198	268.188	219.08	339.77	272.228	265.417	205.79	302.144	284.68	95.1861	82.0839
	164.342	55.7328	287.56	87.8499	348.215	279.929	382.079	299.871	277.293	258.169	102.083	259.107	311.609	265.546	269.192	80.5325
	106.346	311.294	92.9003	-103.269	62.1424	-103.736	85.1874	276.911	291.193	201.098	267.074	104.69	314.6	90.9086	262.743	79.5906
	93.5932	453.579	115.756	76.8704	317.867	288.545	96.6866	268.618	-96.3165	237.638	292.024	220.062	67.675	77.6674	259.411	85.4726
	167.123	310.501	269.036	275.063	264.12	265.587	107.352	306.131	222.377	232.059	877.504	84.843	324.865	804.938	231.197	157.764
	81.2441	313.916	263.104	99.606	267.877	85.4553	87.9229	300.915	-88.6447	295.272	268.945	118.115	-69.2793	227.357	290.431	92.201
	92.8743	63.7682	261.859	74.9808	86.5612	248.534	292.154	319.676	90.8349	90.7831	224.87	100.082	325.894	264.329	116.045	80.2734
	89.8256	189.358	-69.3677	94.8744	295.379	273.036	116.206	260.864	95.9635	92.7974	247.554	88.1966	328.859	262.775	-318.345	90.1821
	67.7838	330.184	104.566	77.0331	103.087	273.682	119.071	265.206	93.0946	61.2591	259.759	252.91	304.181	79.347	250.977	75.4591
	170.56	309.261	268.898	264.478	253.374	273.717	105.9	265.242	265.705	279.376	280.697	221.521	321.668	-79.2252	279.722	89.6518
	91.9319	190.148	-67.1535	283.101	82.1952	268.219	79.2194	263.285	83.6563	279.759	225.401	253.504	310.59	278.125	268.853	65.6911
	143.958	81.5796	242.816	281.533	270.021	254.887	91.4015	104.592	115.331	268.903	831.416	255.411	112.599	222.822	-110.489	88.5221
	75.9183	312.316	260.394	77.9203	275.873	259.197	103.02	224.842	-270.104	260.675	262.725	238.695	301.772	264.197	262.449	129.559
	81.5735	299.42	117.058	274.861	93.7172	281.983	-74.0961	254.164	90.1763	279.621	253.83	139.799	317.477	261.653	-88.051	72.4509
	92.2518	304.533	298.243	85.3478	273.969	240.364	90.2021	273.461	-85.9433	277.457	232.851	91.0027	314.304	269.709	274.325	96.257
	152.311	-106.498	170.653	268.249	262.436	279.802	269.427	285.405	99.8743	269.933	270.681	258.146	292.376	270.109	276.598	97.5925
	156.637	-97.631	302.503	103.545	261.707	260.135	393.09	286.134	-75.4934	255.341	283.27	258.39	-87.7707	1027.66	103.307	62.1359
	83.3978	314.677	-44.0985	88.5897	89.2763	297.938	98.7226	217.829	247.54	281.302	275.542	116.214	306.051	267.786	260.81	70.6104
	80.5217	309.185	-58.8335	256.065	310.707	67.1233	97.0977	234.831	-196.371	268.137	272.028	252.108	53.581	231.115	-76.8062	72.0442
	81.8158	-83.923	87.224	270.102	83.2616	257.902	90.5905	263.762	-99.3124	285.032	480.956	256.023	328.112	549.751	267.706	97.8354
	80.3216	324.957	261.968	284.177	55.1003	283.523	133.498	278.401	99.6337	125.601	243.858	67.103	-68.5544	268.849	85.2621	154.663
	84.0053	176.009	324.404	273.134	276.321	270.639	91.141	213.434	-202.697	385.677	276.75	255.203	330.805	275.943	-78.3394	94.8046
	93.3149	302.647	259.802	302.624	275.136	251.541	102.166	243.408	159.233	79.8797	306.917	257.668	301.835	240.754	299.386	76.0831
	93.719	310.905	264.364	278.573	278.107	326.591	84.0247	291.207	305.963	278.724	254.344	249.418	66.6536	253.771	-83.8944	74.0466
	77.3507	286.724	272.704	91.2469	251.934	275.984	-77.9274	261.097	239.444	-64.5573	281.771	260.672	323.803	82.2835	-133.486	80.382
	71.551	314.387	126.191	277.274	278.728	261.119	-88.7411	281.472	322.352	299.196	269.361	266.004	276.993	53.1899	270.99	94.8642
	85.9786	846.279	98.4353	93.8502	267.716	322.554	105.339	265.357	-172.869	291.822	261.549	259.098	316.149	254.126	83.2646	76.8601
	79.3204	307.194	250.938	94.2465	258.356	257.771	103.329	264.25	291.446	309.255	268.693	255.25	312.048	268.537	103.28	106.151
	96.4744	298.547	250.073	89.9362	253.43	278.676	283.171	289.453	-174.473	144.392	261.231	229.68	290.035	285	277.106	102.623
	91.0095	283.994	-91.9327	252.664	253.508	243.693	66.9437	270.751	245.072	277.126	242.728	266.926	-77.8587	79.0792	-102.797	74.802
	79.7976	300.753	71.0841	87.3181	264.962	286.375	289.682	100.823	250.389	260.74	241.977	269.747	89.0873	267.369	264.951	79.7396
	85.0439	301.063	234.618	-47.0211	247.912	89.2845	286.956	121.78	313.782	247.331	269.738	239.336	304.008	82.1888	260.108	78.5697
	71.4799	292.002	89.0505	277.034	259.603	258.329	-85.8962	254.417	257.625	294.366	271.892	244.73	318.791	260.225	292.526	158.86
	78.6547	308.547	263.427	224.061	261.186	234.352	102.071	279.575	273.459	101.417	252.63	74.0598	-75.1878	388.625	116.849	91.295
	73.2274	187.789	275.718	281.41	195.713	268.829	79.7359	243.736	274.487	266.128	230.558	235.646	277.886	245.961	84.2882	86.7537
	96.3715	96.8144	104.278	48.9157	250.305	239.771	304.24	271.771	303.277	82.7956	260.447	-121.985	308.166	791.598	285.626	82.2873
	82.8168	322.235	262.871	264.769	242.827	261.375	94.7748	257.123	283.028	254.873	78.8235	256.115	308.193	72.8867	268.439	86.0414
	87.0045	329.443	263.725	-104.973	273.99	265.635	79.4875	241.757	-113.432	63.8967	237.429	246.106	89.401	252.025	99.4609	89.2383
	89.6523	321.735	262.867	100.907	257.784	269.223	94.6819	87.3574	99.8338	-97.209	265.011	70.0515	320.925	276.839	86.6577	97.772
	83.7577	314.997	257.114	95.882	336.09	271.68	98.3356	265.762	311.825	-96.031	522.795	255.502	310.355	252.418	275.847	89.915
	82.2962	358.857	96.6817	91.0808	231.684	265.157	173.889	109.469	-86.9564	80.2804	282.529	268.296	324.768	280.835	70.4068	94.7939
	78.8804	372.347	100.313	89.7413	283.787	272.997	100.743	253.48	333.762	65.4694	254.299	94.1638	100.69	77.3116	92.6681	85.3367
	80.0344	296.469	68.8219	266.13	270.78	287.559	85.9732	-91.8068	310.642	88.7389	253.152	248.07	304.165	77.2462	-138.72	72.3282
	90.2285	268.797	246.275	264.686	287.802	272.881	244.924	78.8394	298.228	263.802	271.502	105.716	299.019	558.002	272.846	96.1775
	86.4196	248.143	279.24	243.614	285.057	280.041	89.3613	256.42	320.611	281.732	291.539	97.9447	80.0488	87.9103	276.58	146.127
	93.0947	305.819	84.1901	284.293	240.988	266.065	284.443	274.191	342.026	96.4017	256.627	87.932	304.753	232.656	86.913	82.1162
	111.988	98.2609	67.2929	93.2197	255.701	283.681	359.432	264.862	303.155	236.106	243.204	60.6748	299.839	256.796	282.547	86.718
	90.9406	308.007	87.5647	87.0873	62.3354	262.217	-86.0179	312.339	-74.8488	75.865	269.836	248.777	-68.3184	305.525	274.423	81.6647
	81.3066	319.092	281.728	84.55	277.843	-83.8405	166.736	63.1553	283.778	-122.512	260.599	229.064	307.661	262.787	262.246	71.7324
	73.1907	294.413	93.1328	262.825	277.267	79.9842	91.4213	275.586	-103.109	120.588	261.009	246.193	1395.91	250.156	290.268	75.4705
	78.3629	343.668	53.4405	90.4141	59.3477	268.522	174.982	285.56	-116.207	100.829	263.799	250.735	306.744	260.366	-78.6709	92.1416
	95.568	303.227	90.6534	283.93	247.585	282.083	80.852	-107.131	86.6831	275.801	290.041	246.752	316.383	302.716	108.14	86.0621
	84.6406	291.352	275.299	92.6936	269.689	279.552	242.355	297.442	307.513	266.082	520.761	84.6347	303.303	84.3078	274.977	79.3595
	79.5671	325.536	67.1874	73.3883	270.004	276.235	69.1722	278.346	267.163	308.497	238.976	271.576	293.748	64.8635	257.849	169.867
	80.9172	301.213	262.457	281.988	95.4455	267.784	351.945	261.788	113.518	238.032	269.745	253.73	73.317	269.051	-90.9053	87.4873
	80.8221	298.921	99.1503	283.723	263.129	251.537	90.491	75.0135	-173.792	269.862	242.972	248.963	315.991	271.136	276.514	91.6747
	80.4419	312.273	143.539	235.964	382.138	267.128	162.023	92.0187	81.3267	280.441	252.426	241.059	-60.8399	256.229	99.5943	93.7383
	76.9646	75.7892	-98.0912	289.238	263.965	270.683	287.237	268.806	120.865	334.006	246.988	240.096	313.604	72.2463	105.49	78.6629
	150.534	301.943	264.556	77.4999	249.495	278.529	64.495	259.695	297.799	275.545	243.745	266.66	298.922	279.768	100.404	164.434
	90.198	316.988	281.45	80.0314	280.838	260.847	247.585	206.57	-100.024	275.962	262.036	75.807	323.115	292.157	286.993	72.0235
	77.765	317.328	258.528	266.164	268.582	269.213	297.38	-171.5	77.1921	272.259	281.622	86.7762	306.08	266.428	101.392	85.1922
	90.3615	182.217	288.599	87.3488	259.53	74.1543	97.8626	260.939	-129.586	278.127	264.738	246.598	134.271	277.256	-83.7769	70.4417
	95.8683	-84.867	239.171	291.547	379.949	348.554	137.276	264.631	72.7674	283.844	293.947	86.2844	297.984	257.762	78.6684	162.432
	136.228	436.787	283.71	76.8856	222.439	266.372	280.701	106.239	288.36	271.567	514.915	246.168	300.764	292.1	286.806	158.112
	96.8695	281.722	98.5829	-79.2414	228.891	286.321	188.893	276.213	319.53	264.12	266.078	97.3901	308.508	279.014	281.165	259.39
	67.678	295.296	90.1154	271.322	263.063	251.317	102.808	272.185	282.344	-59.4041	263.37	259.598	317.372	-87.5067	286.91	72.0093
	91.2801	317.344	260.726	77.5969	393.183	279.927	99.8402	290.603	278.39	255.79	260.49	255.944	311.119	252.234	280.867	72.5915
	89.1186	295.909	269.338	97.0685	252.537	271.107	87.7399	250.699	-79.4571	295.659	391.872	273.072	-70.756	37.0337	297.117	64.7853
	76.1959	-100.601	251.437	270.701	238.948	280.749	95.3651	269.591	159.024	309.37	250.62	251.969	323.646	265.792	285.891	80.9274
	107.996	176.36	287.279	270.287	257.66	253.883	322.403	282.183	100.155	304.974	268.551	229.747	2258.71	251.24	282.646	-65.7943
	72.4409	459.239	280.341	279.44	72.9685	254.236	87.3212	279.988	-104.569	253.866	269.889	269.97	316.438	556.255	289.82	77.9377
	91.3641	103.41	274.103	99.1317	243.795	278.644	101.649	-82.7386	137.413	88.386	288.25	247.04	61.2566	303.846	83.1756	172.367
	81.9863	176.033	88.5465	260.49	80.6277	272.746	182.39	253.049	104.587	277.949	534.453	249.837	-58.7858	211.264	274.221	173.552
	82.0785	112.322	79.4618	287.293	248.277	288.201	79.4336	300.317	302.579	277.043	227.705	242.371	288.385	289.395	276.409	175.78
	78.5409	292.36	105.651	256.956	260.682	101.72	63.9971	275.857	83.38	-87.7814	255.431	96.6908	319.448	260.116	274.447	184.777
	72.2728	297.862	264.989	279.337	251.972	259.006	293.35	-97.5994	115.674	271.704	247.581	251.733	317.498	536.612	285.733	68.3482
	90.7852	308.509	246.107	272.151	269.843	289.409	94.5845	475.22	123.588	274.424	288.873	69.5617	303.563	536.912	-58.9945	77.0936
	82.0229	306.889	261.167	289.021	247.442	281.106	90.8145	280.807	-94.7676	258.916	211.203	255.942	304.593	73.8817	266.125	180.662
	75.9321	316.962	-117.672	91.5432	111.85	78.8305	268.77	98.3715	82.2742	-70.0109	269.462	247.312	302.569	256.4	274.575	68.0364
	86.6265	298.984	255.824	58.6075	308.414	-80.2951	87.3819	296.417	117.484	299.761	263.412	238.388	-62.5546	229.711	64.1902	80.5316
	88.5284	51.1307	258.522	87.8159	256.03	259.679	76.953	265.787	263.693	-98.5514	251.175	254.745	51.5562	226.5	273.472	171.476
	102.958	324.696	271.778	265.565	263.557	271.165	163.107	259.613	278.106	274.335	261.334	278.36	291.515	88.1503	293.956	87.2388
	191.955	321.646	273.12	89.2121	264.76	274.16	63.2831	256.844	-376.352	243.58	265.44	228.255	90.7176	261.516	298.532	81.4944
	92.9725	58.425	284.728	272.62	235.633	283.984	89.6751	250.768	325.85	107.949	569.455	258.043	109.398	269.622	-115.139	163.339
	81.1627	450.227	250.71	77.3435	255.973	269.379	239.586	265.829	70.3454	110.098	375.392	-60.7517	302.737	-96.8826	264.501	61.9438
	62.2329	100.594	250.574	275.245	299.831	258.119	92.9536	278.298	305.797	-140.318	546.999	246.954	308.745	236.565	107.665	73.0239
	90.6513	168.694	329.539	83.3804	256.531	290.748	103.424	265.069	-56.4018	261.991	228.67	248.219	100.141	65.5691	-69.9895	69.7575
	84.1593	-106.382	244.756	82.26	272.053	278.511	364.68	242.177	-77.9156	279.659	264.122	278.179	305.86	254.484	277.48	88.8891
	93.3912	98.7293	259.368	241.533	277.95	288.664	100.792	481.503	243.235	280.772	257.555	85.7343	-104.137	246.215	104.292	53.1329
	178.625	285.908	306.336	281.712	242.661	242.502	91.8793	362.382	304.495	270.29	677.202	256.778	306.151	-61.7614	276.583	73.3702
	90.8932	297.3	-85.5435	279.305	262.54	262.128	72.3107	276.076	132.292	94.0051	253.895	-77.5657	99.1366	74.3812	266.474	78.8718
	69.2372	-226.533	225.159	271.755	217.529	278.57	294.846	258.737	162.066	277.175	321.843	262.243	313.561	248.54	263.454	94.4473
	88.1694	329.245	290.278	-48.8689	252.958	254.517	-88.5752	254.744	289.054	275.61	264.803	74.0492	103.955	-79.4384	287.277	77.9428
	77.9865	433.309	121.127	57.688	275.002	268.649	285.76	315.484	283.375	218.59	309.384	92.5625	66.7062	496.11	105.734	69.7959
	153.234	325.445	97.585	268.338	76.5554	276.804	88.8099	280.316	301.736	123.73	277.737	271.193	316.765	256.405	349.601	74.3035
	79.4296	333.967	333.149	240.241	277.213	270.997	413.787	243.743	299.611	-76.9242	505.529	273.686	306.522	278.891	90.9931	83.1929
	89.4463	300.682	309.463	89.3984	263.51	279.258	-121.321	323.071	284.92	255.681	238.011	253.036	-72.861	72.8244	274.794	92.5432
	84.5961	321.756	247.562	87.8719	269.594	291.591	-87.6416	262.557	306.263	171.675	214.375	230.539	329.004	241.912	299.874	76.8052
	82.9282	299.468	247.878	86.451	273.748	259.88	86.6457	259.309	321.018	267.397	280.682	266.005	314.444	54.6229	-96.4647	75.7015
	112.761	91.4748	97.4279	87.7274	74.631	262.539	101.272	272.947	91.5142	257.734	253.609	261.9	298.541	534.586	114.22	88.6121
	110.577	297.76	71.8524	277.238	276.54	79.4273	260.995	395.707	92.6214	282.023	492.532	248.161	67.7737	259.861	-76.0508	83.4921
	119.806	300.291	262.533	244.724	258.351	246.465	107.25	269.859	91.1091	272.735	274.726	244.127	316.558	244.283	303.349	88.0929
	88.102	329.428	124.487	273.093	250.81	271.507	-77.4951	429.942	-92.4593	-100.22	309.639	256.98	304.601	279.463	282.494	104.981
	83.0618	59.3773	98.749	94.2577	253.508	275.885	293.097	257.091	286.131	88.0943	252.922	88.4792	289.423	288.42	267.789	73.9614
	75	333.178	-104.15	42.3414	275.185	226.618	279.245	292.781	260.944	274.079	246.56	230.784	-105.81	63.0835	287.582	139.77
	91.9424	319.863	75.2078	291.838	267.41	239.383	80.5471	319.976	286.867	296.243	260.464	101.304	307.034	256.598	110.019	82.2748
	79.9234	324.984	344.605	266.953	285.441	248.951	310.329	219.765	282.849	258.002	252.095	257.353	320.709	95.1472	273.737	159.755
	159.477	97.4568	272.542	259.376	285.721	272.869	248.17	179.465	376.438	272.335	176.633	91.2186	328.061	-84.5247	114.475	75.0168
	110.039	-407.496	265.408	94.5878	278.339	266.022	97.5658	259.774	292.079	302.294	324.028	254.019	317.318	244.93	268.872	180.277
	88.9085	317.853	264.833	102.816	281.976	286.141	91.0352	298.938	106.696	261.86	1276.31	81.4759	119.09	81.7207	92.4774	155.439
	76.0368	-99.3325	262.549	265.219	185.611	278.197	98.2126	239.078	-113.388	172.988	280.669	231.529	316.334	-78.8087	289.403	93.7106
	99.2025	178.677	94.7672	90.6084	266.902	95.3509	333.605	94.7717	325.461	76.3377	259.907	287.257	84.0735	256.388	84.9382	87.5148
	96.6479	328.324	275.754	274.006	291.706	-79.8977	80.5461	273.923	126.234	58.2501	260.338	83.8323	299.413	487.386	86.5272	80.7343
	100.85	326.131	81.843	292.329	290.194	265.848	73.815	282.387	-103.296	299.711	248.987	248.5	311.829	241.167	285.237	101.43
	176.885	78.3234	265.708	92.0616	316.724	-74.7712	93.1659	248.563	-72.1849	263.759	261.145	248.453	-67.5867	259.409	266.853	90.9664
	134.454	198.604	264.563	271.547	254.779	268.07	87.1708	267.583	101.129	-100.145	231.661	244.663	284.798	261.921	276.966	165.01
	91.2837	98.8056	151.153	296.679	259.169	80.2702	-292.395	284.835	316.712	111.742	257.79	241.3	-507.795	72.8943	265.347	77.2674
	81.0765	289.625	243.289	83.3403	255.106	253.739	121.469	249.931	95.6514	301.973	289.009	249.836	109.034	268.368	-165.025	66.5819
	99.1786	312.826	134.403	245.381	225.598	263.868	91.1803	259.384	99.3052	268.574	281.569	263.006	301.221	309.497	86.4314	88.0975
	71.7292	52.921	235.875	259.954	261.231	261.487	75.5755	256.16	92.7019	255.809	316.499	250.564	274.318	276	265.305	69.3417
	89.6161	316.557	289.124	274.015	274.514	348.041	243.361	268.736	257.377	248.534	245.814	101.974	281.904	98.6682	1073.37	86.703
	91.7747	322.658	287.972	268.015	239.59	250.973	262.806	294.908	89.5413	271.099	265.249	250.774	81.931	256.091	116.701	92.67
	91.0849	311.678	89.9136	97.1077	273.68	259.002	144.035	80.8654	336.509	274.265	245.292	277.619	307.257	282.129	302.555	76.1139
	99.8225	330.533	266.097	254.836	258.6	255.172	87.2128	274.308	71.5144	285.364	308.125	238.618	-75.8935	265.591	268.81	99.9811
	83.0469	195.273	250.428	78.3093	255.896	275.409	302.648	431.574	260.293	268.663	316.118	245.825	-102.768	94.708	270.017	90.8625
	81.4605	85.0178	101.929	82.7937	244.881	266.501	227.97	207.624	291.181	80.5309	247.99	87.3035	105.808	-99.3524	72.6972	174.215
	85.7531	298.012	72.4775	87.9542	84.7789	267.7	287.94	244.991	311.784	-72.1424	236.686	269.006	-89.9927	75.3415	270.776	87.8729
	73.7774	294.364	74.323	263.213	90.372	288.809	414.725	292.495	83.8295	-99.6696	234.151	254.087	295.111	255.572	288.325	84.8287
	81.3868	106.035	80.5286	89.5321	276.308	276.032	89.253	292.097	83.3913	261.801	82.1958	227.917	318.058	262.666	253.717	76.9584
	82.0152	86.2039	89.7814	70.7467	260.531	251.186	80.2273	104.199	263.64	457.992	549.332	80.6661	307.84	257.659	280.351	85.3173
	175.258	75.4849	272.853	274.537	254.07	264.201	103.628	-87.5483	103.671	291.764	226.695	95.3606	320.262	261.477	171.915	91.9561
	85.4141	178.44	271.603	279.374	267.096	277.47	93.1138	126.583	316.663	295.521	438.076	255.204	289.462	74.81	280.934	92.6464
	78.9594	313.509	107.281	257.321	280.827	475.786	72.5703	250.507	314.189	283.258	512.931	337.787	-100.142	236.212	300.449	100.996
	85.7916	298.244	253.412	268.245	276.378	236.84	71.659	-114.489	94.4721	-112.026	83.6791	242.006	109.834	501.179	276.709	85.1252
	93.0223	157.858	109.815	90.4001	253.824	251.03	97.8436	78.0022	288.269	268.1	302.197	95.7597	-87.5055	438.965	63.8938	106.166
	122.283	314.156	281.247	268.268	279.735	250.612	73.6819	254.364	-105.586	290.35	391.939	259.087	138.025	240.906	266.251	71.9247
	87.8982	59.1164	-76.3283	75.8166	248.295	263.172	79.4591	249.749	92.3754	259.015	103.347	253.909	314.328	232.935	281.688	84.6068
	66.4654	320.042	-93.6905	93.7266	248.1	262.432	242.999	261	323.026	264.987	108	736.014	143.245	249.764	274.665	122.534
	101.389	299.744	280.25	79.6024	289.907	54.108	83.6484	255.197	220.847	267.636	301.212	275.376	116.919	276.567	267.762	74.727
	83.6319	152.021	273.743	269.594	257.035	266.888	124.495	284.848	356.189	301.457	257.528	260.88	309.641	275.4	273.541	72.2455
	97.0366	323.495	156.384	101.705	-96.0089	291.782	62.9729	80.5629	89.6978	256.733	284.459	243.764	294.217	93.0526	-88.2083	80.9846
	174.866	308.755	254.99	272.053	-94.9256	239.677	286.229	-93.1526	-68.3289	94.9369	262.352	229.145	289.976	80.3284	279.461	88.843
	86.2206	56.6766	86.7995	111.959	246.178	232.949	68.65	344.039	90.5092	117.375	271.863	251.183	307.517	272.145	-88.4955	86.3995
	169.28	312.839	88.9012	72.6749	243.059	255.029	109.964	257.632	-84.6137	266.849	255.635	262.598	306.217	-109.013	279.17	169.15
	87.9977	75.3689	254.794	85.4664	281.105	276.481	77.3134	80.7527	317.251	81.9323	260.549	245.228	315.908	70.3263	258.983	95.2673
	77.8459	294.026	104.867	292.577	247.408	260.582	373.37	89.5586	-170.14	280.849	269.341	254.141	304.727	547.776	271.755	73.2607
	77.1679	305.91	82.5909	93.081	253.217	-86.6033	298.183	236.417	135.406	286.256	266.74	242.548	85.5305	260.875	280.954	86.1099
	79.3254	81.7669	56.5981	88.2847	74.2388	267.574	244.018	268.821	105.427	-50.0321	241.034	247.294	-77.3473	81.5953	-81.8409	72.6796
	71.1606	324.049	61.2112	274.289	102.479	278.275	89.7543	-73.9624	-141.173	242.729	240.904	231.37	72.9987	196.905	262.982	94.7243
	89.1074	324.551	269.407	267.082	88.294	266.257	-271.242	116.54	107.715	-91.7982	243.523	196.228	323.245	91.5269	281.649	62.4567
	93.1639	112.716	277.838	106.543	289.62	140.896	102.685	281.204	102.738	90.8634	223.207	104.554	344.816	279.946	84.933	69.057
	82.321	316.715	71.1268	293.557	254.791	280.663	90.9456	230.636	296.703	89.0757	271.486	255.549	331.84	246.877	-83.9139	142.45
	94.4591	300.3	279.04	275.821	235.057	256.39	298.892	115.761	105.324	259.471	253.015	273.804	306.81	-70.2794	78.263	79.8431
	86.3901	86.3225	77.4692	292.987	247.37	284.004	97.7452	93.477	310.681	282.71	261.333	235.62	299.046	538.576	262.622	148.719
	160.088	65.6395	65.0505	289.675	266.275	248.71	354.742	255.473	-95.9355	290.825	200.876	229.808	-147.353	-89.6214	269.101	89.8637
	66.7461	-179.755	97.5207	276.034	267.792	298.291	284.667	324.173	106.335	261.598	282.312	265.24	305.182	257.64	289.069	83.3282
	92.097	310.209	87.2759	86.1875	253.625	290.541	82.4501	97.7134	105.607	280.806	249.374	248.806	331.883	244.219	258.727	79.9552
	88.3883	296.265	275.684	80.9088	247.378	288.051	450.731	268.389	110.255	103.861	324.044	266.998	307.105	94.7061	93.9567	97.3077
	86.779	313.463	355.699	86.0424	271.524	280.84	-370.654	266.774	84.2063	253.988	324.077	251.451	100.488	151.314	-86.0715	71.2791
	81.0218	317.829	273.429	287.1	82.5859	262.498	76.4893	248.637	301.35	269.361	299.802	251.424	-98.7271	281.769	298.51	159.871
	83.5007	177.699	282.054	107.51	259.234	257.412	273.276	235.735	85.0713	90.0482	285.01	249.501	303.726	273.767	260.263	89.4537
	89.9368	311.178	280.766	281.274	251.848	284.796	92.0418	174.226	-129.764	268.961	263.332	77.3198	317.092	56.1506	264.343	90.7013
	80.1091	313.555	271.938	297.841	255.427	250.01	198.84	-98.7213	293.02	276.107	264.015	94.8879	295.832	252.12	279.237	85.1846
	81.4592	314.281	258.586	97.1194	244.576	292.182	82.0004	282.336	-105.803	277.2	256.96	249.303	303.958	-91.0223	296.214	109.397
	77.5901	-59.7673	303.399	80.9782	260.018	266.118	172.192	258.294	103.901	261.554	309.067	240.404	77.8282	83.7578	88.1332	145.707
	198.373	295.687	253.511	266.337	128.635	287.931	89.0201	281.635	290.499	260.727	254.532	261.226	298.839	262.543	256.731	80.6947
	95.381	301.783	283.535	69.2515	61.5955	246.779	86.1012	292.333	155.698	290.657	252.225	228.481	-89.1491	261.506	260.057	69.6629
	78.4807	299.027	259.719	294.025	249.82	280.49	500.855	354.175	83.2351	277.923	264.562	107.071	286.814	272.44	111.066	178.127
	68.2608	339.696	288.515	270.915	266.935	262.238	91.4473	289.118	-112.495	266.642	224.288	247.206	73.5799	261.153	89.7217	87.5161
	87.7697	321.74	85.3872	87.689	406.171	264.502	89.8926	-78.0286	276.788	-94.8778	255.708	252.627	296.02	106.501	266.072	71.2568
	80.7596	290.898	101.985	264.487	103.543	274.82	97.3143	259.009	264.981	273.718	230.568	245.836		112.145	269.81	97.04
	82.2659	80.8511	96.5369	283.533	272.387	283.905	89.9912	279.772	273.379	139.898	258.5	238.29		270.442	269.5	79.054
	82.2145	288.99	276.216	83.7733	279.313	276.106	87.759	257.964	290.642	272.907	272.546	293.67		261.395	-99.5069	91.067
	89.415	288.612	220.994	261.589	265.585	253.138	88.1532	85.8223	80.7634	223.094	283.483	83.2181		74.996	272.515	95.7794
	74.6654	75.1731	91.7201	76.5866	89.9185	266.691	-94.4114	241.05	109.193	171.787	272.978	238.253		273.327	58.8421	66.6987
	82.783	154.781	67.4305	77.1833	96.7062	261.518	254.082	311.384	97.5495	232.857	279.355	259.745		230.526	272.572	175.236
	77.9255	835.411	272.773	270.342	83.4534	58.1954	563.505	226.942	297.759	-97.6397	530.099	271.806		265.562	265.695	82.2371
	166.94	312.201	257.263	279.866	260.51	257.015	79.7767	267.74	378.994	278.719	220.692	267.558		79.3652	215.196	-66.7749
	76.4561	138.463	107.766	99.5559	271.729	255.926	89.5863	276.952	289.146	275.293	246.853	247.006		117.205	262.746	178.314
	82.2392	-529.595	76.9489	93.4992	81.5046	266.844	160.865	308.393	275.444	261.726	271.259	240.345		76.65	209.804	86.0321
	78.514	304.479	273.656	287.681	95.5096	250.195	161.334	319.37	61.6277	274.807	492.816	255.37		253.078	276.474	56.135
	95.7033	289.234	255.021	89.7009	271.325	274.087	305.996	107.08	294.267	263.124	257.838	242.498		-65.7892	285.562	90.7894
	86.3399	304.594	268.784	279.523	253.129	260.85	87.1738	293.693	284.519	85.8459	247.908	260.126		67.2713	102.13	82.1432
	79.6803	310.926	241.724	89.4768	248.772	269.452	213.139	91.6531	-83.9969	259.718	263.906	253.513		262.077	111.018	90.158
	85.0308	305.571	84.1331	80.1383	282.917	271.729	279.788	259.999	77.377	96.3498	272.139	254.681		247.326	294.899	84.4203
	104.265	291.507	79.5612	288.232	252.869	261.777	166.531	279.169	-147.958	305.213	185.379	223.759		249	-75.8613	80.6464
	75.3474	-111.817	-104.133	291.291	-103.517	494.63	72.9861	297.536	-89.9138	276.309	824.508	253.063		265.575	134.107	79.7511
	82.0043	110.152	92.8412	445.616	84.3122	258.631	196.71	275.432	71.6791	303.187	512.848	328.438		280.633	281.774	77.1423
	88.1128	70.2409	280.998	261.101	268.372	239.125	85.5799	265.43	-101.374	267.022	238.129	268.836		249.65	277.065	94.3598
	83.6875	-101.918	284.44	290.741	265.347	267.735	148.651	268.332	118.948	276.128	257.981	240.922		232.526	274.628	83.7016
	71.5097	330.403	93.1672	296.787	292.006	278.266	-299.607	279.896	-102.345	236.315	289.619	407.137		259.783	264.637	88.2616
	95.1152	168.723	282.612	269.751	277.98	210.821	85.0317	248.731	-99.3774	274.049	241.885	252.164		250.621	275.058	72.141
	98.1617	327.622	244.749	94.1084	270.401	282.769	-83.7328	253.323	292.197	258.163	254.05	245.479		272.597	281.889	81.8085
	93.7541	368.59	63.2924	286.752	93.5846	258.502	80.0911	265.332	218.241	-114.065	257.332	270.728		269.361	265.934	153.335
	90.0835	299.09	268.781	87.4205	114.204	260.624	85.8339	247.644	110.314	268.271	254.409	268.494		259.943	280.483	73.3135
	167.453	290.319	291.508	264.858	83.2397	51.4763	87.5724	136.03	-102.465	254.253	282.454	71.0858		291.073	85.235	85.4805
	86.1401	325.08	326.486	107.358	261.324	-80.0964	86.0453	278.878	108.998	275.091	80.1013	75.709		84.0217	279.41	83.1919
	85.9215	179.785	-58.9179	81.7996	224.643	273.496	86.0578	223.625	285.458	112.407	260.801	273.423		239.135	283.138	132.256
	110.507	315.701	101.835	258.738	259.147	279.725	76.8754	272.984	122.257	-79.6434	264.278	265.134		252.653	274.199	44.864
	75.0454	59.4849	238.339	257.714	255.538	479.912	81.9972	287.615	107.964	277.411	271.071	56.119		-62.7876	276.602	94.0758
	93.0939	-56.763	280.549	253.507	267.313	268.931	283.504	83.6457	106.585	288.381	269.499	255.325		274.242	100.719	90.8736
	79.9316	285.713	283.704	289.736	92.5985	271.615	263.248	-95.4886	-234.544	296.724	257.057	272.282		255.67	286.839	79.2428
	73.7809	270.642	252.942	282.316	238.351	276.949	283.387	273.884	97.9713	282.657	261.922	225.554		260.26	292.537	70.0589
	96.6458	283.212	269.088	263.834	91.9501	273.507	280.646	262.863	-92.1006	275.332	272.141	761.435		90.3688	271.911	182.431
	83.8557	295.914	258.891	72.6438	301.402	266.157	89.8907	287.893	-150.104	281.158	238.314	269.31		267.122	-89.2191	76.7782
	84.2573	332.252	243.158	273.635	257.982	257.431	93.8752	-105.348	87.3783	271.839	286.148	131.488		267.994	-84.9822	170.686
	73.7075	318.336	261.705	288.254	240.3	290.386	85.7139	465.656	111.164	278.535	280.601	249.413		271.937	280.005	164.544
	82.1301	102.029	263.75	67.1969	258.64	281.359	77.0127	273.203	278.749	105.539	300.922	250.628		251.192	96.3833	71.0902
	86.9798	295.767	-105.252	270.292	256.977	262.452	94.3884	272.542	114.724	278.492	239.693	253.929		278.778	295.315	89.6932
	157.158	76.1881	107.429	82.4994	254.449	258.693	114.21	258.592	-114.76	58.494	249.457	243.662		247.104	273.752	94.5886
	187.245	119.125	71.952	84.8248	315.132	286.027	87.657	273.63	125.403	-98.5905	214.934	233.907		265.582	317.951	79.5765
	89.9144	295.913	262.68	267.266	250.367	241.2	93.6302	70.4287	-211.502	96.8637	268.961	270.128		537.961	-85.2083	87.5569
	88.1283	352.095	88.8173	288.483	65.2544	251.328	287.74	283.524	291.615	286.01	260.421	252.097		68.5481	90.8525	92.7656
	89.7989	-85.382	260.97	305.959	262.307	272.736	93.8842	269.808	-82.384	264.705	261.818	228.24		247.085	104.74	72.8353
	67.6954	99.0558	265.159	95.918	271.284	256.846	91.42	272.256	447.347	285.055	265.871	235.248		255.032	285.614	87.6479
	68.7352	300.803	273.309	98.316	247.863	263.814	-245.488	-92.5978	-77.7508	275.946	266.775	264.152		50.9739	-81.942	87.1555
	74.7297	33.551	276.217	71.0359	257.673	318.664	75.2055	243.065	67.5428	250.442	305.517	254.726		254.922	292.997	90.7468
	78.8699	311.666	223.973	-85.9224	287.806	271.471	82.3787	302.603	268.759	285.6	243.83	275.825		-85.9847	267.254	168.772
	93.1937	325.643	281.914	84.2823	78.5119	241.924	282.449	263.369	95.7486	-98.7197	261.447	276.649		253.051	-94.0377	164.805
	83.1911	-95.0826	172.306	261.825	-92.1741	238.124	91.2807	271.193	278.338	244.822	272.046	235.214		-84.0545	257.937	169.11
	73.4887	331.972	284.622	257.115	266.269	273.637	226.145	278.148	319.431	278.708	251.399	248.8		247.684	258.897	79.5293
	83.9146	317.202	-70.2323	287.502	248.726	245.255	102.639	260.226	289.107	274.73	295.637	235.725		67.4389	264.627	76.3731
	81.3737	323.043	271.932	89.1961	-74.6552	253.859	90.6752	261.412	277.649	94.6013	230.529	233.583		64.4685	243.408	81.2544
	81.0303	311.046	93.6991	-70.8061	243.226	274.165	284.304	260.84	277.102	-83.9208	270.479	245.667		281.006	277.496	79.3675
	69.781	50.0784	356.467	293.173	274.662	255.318	-70.6617	233.09	113.354	263.509	280.617	239.963		258.942	267.897	58.9394
	79.1317	321.939	283.623	85.7136	263.481	254.464	87.8341	272.177	304.036	269.85	274.199	108.604		238.93	280.49	78.2569
	76.1277	314.085	278.572	261.393	248.754	268.249	88.4654	275.44	316.825	262.42	228.138	225.359		254.842	273.646	86.4531
	77.9183	316.046	267.2	249.16	242.744	247.24	72.1382	271.769	-101.68	264.998	496.766	229.775		248.584	247.969	90.5267
	90.6917	300.533	364.799	100.309	268.459	261.716	86.2317	260.573	-112.588	275.208	267.227	145.445		436.531	85.9541	172.456
	89.4915	303.326	90.3061	266.707	270.212	273.468	-94.8493	279.625	-95.4594	95.6801	-77.7155	258.917		64.0227	274.826	83.1747
	90.7598	335.113	282.427	59.9105	265.766	284.365	86.6562	264.592	188.841	281.588	267.434	256.306		295.507	279.604	84.2466
	86.057	308.342	256.8	99.1817	274.308	240.876	85.257	273.996	104.838	294.282	1302.11	259.995		274.149	-82.9939	89.8936
	91.2939	306.45	262.534	272.275	241.256	265.695	85.8313	260.268	264.048	283.918	89.0647	260.789		303.78	287.655	79.2766
	75.7532	307.783	276.868	115.796	241.561	244.591	93.1401	332.401	350.484	246.04	279.518	56.3313		264.229	94.4598	77.636
	147.128	314.955	259.355	67.1787	-80.6566	202.922	82.8091	271.958	291.042	262.391	278.25	277.592		254.251	-93.1774	76.2377
	85.7174	309.764	276.463	81.0556	284.355	250.881	329.499	301.53	-183.144	248.641	256.765	-87.4982		280.436	85.1936	76.054
	77.5943	299.51	89.1696	256.516	-84.4443	245.655	321.1	440.915	90.8445	80.9827	257.737	87.9117		236.728	275.795	100.107
	73.8156	304.815	103.302	76.138	252.254	265.857	278.003	270.106	99.6055	282.284	253.643	258.691		246.376	298.523	85.1726
	87.5673	307.411	256.289	278.674	118.99	273.608	136.814	134.352	109.846	284.942	258.102	233.861		276.866	-81.4943	165.791
	163.471	296.929	-54.7861	94.0369	89.749	94.8757	282.42	262.622	99.1553	-83.4237	262.833	214.886		848.827	291.385	96.1776
	72.7253	313.842	89.1419	-88.7526	154.315	255.72	294.443	285.08	308.926	266.272	248.186	242.148		261.751	259.38	62.8412
	79.0231	310.464	-152.676	91.1236	270.928	58.8495	100.75	290.396	97.8057	265.215	282.85	245.864		258.215	271.584	229.764
	80.3226	299.459	328.481	73.0601	241.397	253.015	96.1811	243.129	-96.0244	80.5128	257.971	240.87		502.381	253.6	159.337
	69.8751	314.806	278.154	-81.5891	243.742	262.221	283.259	263.221	277.927	266.784	261.33	258.57		293.53	262.251	95.0112
	97.7001	59.0076	259.052	87.9471	443.894	125.857	298.868	277.983	83.2617	265.707	258.361	247.94		250.231	284.515	54.9551
	71.0784	45.1595	117.762	-34.8728	297.454	270.624	296.299	275.24	299.64	279.711	278.828	-73.3148		305.669	274.75	84.5115
	94.7576	303.476	268.163	75.8913	278.887	-91.6833	304.7	248.882	83.3873	-64.9285	538.112	248.694		249.592	-67.5614	-47.5151
	106.764	108.711	242.748	97.9857	268.41	90.9393	89.3663	244.117	-105.219	251.642	274.154	209.834		96.0155	280.152	94.0588
	76.0227	177.549	108.148	251.321	279.481	261.71	76.1259	278.861	-122.144	257.183	287.626	258.476		70.4489	288.273	103.058
	102.728	298.869	240.519	74.5415	267.421	247.759	70.3953	281.45	-89.2971	51.4905	272.689	252.983		768.089	282.972	-66.2501
	134.605	175.002	261.35	263.957	237.284	271.65	91.7495	254.928	80.0151	279.212	257.639	-68.5637		67.8042	283.406	66.0786
	79.2235	190.768	139.856	109.173	269.849	251.46	534.77	259.617	112.918	-112.759	270.97	-89.7952		269.376	-86.8741	80.1267
	83.7715	-100.746	62.1125	73.537	248.461	255.988	167.54	272.271	272.148	261.625	85.6684	85.0991		-108.329	294.026	82.5013
	73.3688	314.097	275.992	268.471	250.917	257.931	98.4802	254.905	113.003	-109.979	262.501	92.2682		297.571	273.68	83.805
	76.6582	408.036	315.289	90.859	257.051	264.733	72.781	118.413	291.972	291.199	516.267	252.864		95.5892	134.006	70.5111
	91.2542	313.037	-98.7574	277.77	250.657	262.983	300.221	273.568	-304.761	265.955	265.118	263.724		291.149	271.339	74.7233
	1282.25	318.345	97.4025	247.714	247.833	-81.1369	287.29	276.463	326.81	99.6969	254.153	265.719		287.231	266.654	253.678
	91.9381	327.929	265.789	89.383	242.471	275.849	324.829	276.133	-97.7801	80.3466	268.798	277.955		257.668	233.617	96.668
	91.848	331.77	106.986	90.6212	243.956	251.81	94.5826	283.956	281.299	272.534	258.475	267.095		266.322	283.978	80.2601
	88.4522	329.952	261.913	-83.4798	261.634	341.528	295.915	277.202	302.393	282.619	253.623	252.832		-108.882	253.243	159.549
	92.0298	313.899	278.328	86.1148	221.441	270.82	49.0054	265.615	84.2987	67.5864	529.187	247.916		262.289	305.835	76.7238
	83.524	299.61	296.626	99.4546	252.071	281.368	329.476	73.7092	102.7	237.067	263.263	276.423		121.232	287.191	90.087
	177.994	58.3104	73.2199	160.961	208.382	284.958	98.398	294.018	300.514	259.539	263.904	277.184		239.647	275.672	85.4559
	82.9701	284.882	62.3148	-173.65	229.163	266.25	218.383	272.544	100.368	265.146	492.107	247.118		235.45	250.934	89.1931
	84.4258	312.968	278.709	278.594	294.773	275.661	313.723	266.93	85.7646	270.714	276.849	264.033		267.443	-95.5142	95.6543
	122.432	59.3666	65.3913	89.4563	196.373	278.741	96.5322	265.736	268.363	-78.6715	230.233	252.279		282.996	274.454	167.033
	101.217	287.429	262.505	272.414	113.177	251.449	257.109	280.444	-95.6804	103.524	204.04	238.567		244.834	282.828	155.853
	84.7094	428.135	269.026	273.345	272.192	287.669	96.8465	108.372	89.1119	252.676	243.412	270.612		95.3259	294.59	147.378
	155.323	304.587	87.4375	80.5932	-94.008	256.081	88.0994	273.723	289.981	277.389	255.187	314.402		301.623	245.487	80.9221
	82.1033	298.584	-109.046	97.2283	82.81	268.02	45.0484	284.543	90.7271	256.359	281.53	267.485		296.781	88.0544	91.3897
	70.2351	318.624	108.074	428.734	-105.171	290.624	328.211	254.232	136.925	272.49	300.258	99.2628		255.548	-88.9306	68.6651
	77.7779	308.343	61.7427	277.707	268.64	273.931	283.574	-78.5014	-90.3354	80.4372	269.076	272.992		77.1553	94.4909	96.2921
	79.5118	301.148	139.501	256.221	90.133	259.503	100.779	236.127	309.013	271.854	258.599	247.509		290.909	281.156	81.2961
	81.3416	301.831	263.002	78.548	88.7059	266.862	142.008	244.357	113.006	-98.8972	82.2204	65.9475		250.458	261.824	78.1174
	83.8717	305.54	-71.0318	81.9587	385.577	289.42	89.3566	275.05	91.9861	289.344	88.1266	257.92		285.866	110.533	157.597
	86.7446	72.1182	84.1103	81.2183	231.679	272.141	-87.1022	266.166	135.958	86.0272	237.484	83.5403		272.941	272.721	177.814
	67.4286	283.556	265.599	-90.0109	247.371	246.464	87.2584	250.018	94.2377	287.587	209.7	267.426		246.836	-113.195	75.559
	88.2822	302.09	70.1897	266.989	-72.8084	289.984	84.0855	296.66	98.8652	288.369	253.678	242.815		254.466	279.489	88.5759
	98.6926	160.037	84.335	254.973	326.021	256.346	92.0885	254.268	123.15	-106.586	254.593	102.04		279.974	288.817	74.5543
	98.113	341.685	242.263	256.815	254.799	250.277	105.135	-94.118	69.5403	88.3207	261.833	234.898		274.958	-78.5455	81.543
	79.7745	296.416	106.329	84.4998	268.118	272.361	103.034	243.854	114.108	98.5417	274.393	261.799		-89.1456	297.43	181.487
	90.5989	296.805	267.864	95.0586	95.2479	265.709	144.568	215.605	56.4233	-74.0509	259.069	448.792		91.1903	-91.4696	252.955
	65.3888	319.216	254.887	280.03	241.143	294.459	81.0674	335.179	127.615	278.543	282.094	261.778		68.4436	253.842	79.8815
	81.4658	304.091	80.2987	258.019	421.179	259.991	75.2411	258.102	-107.828	95.1197	258.489	73.5298		261.861	93.0814	70.2615
	91.3255	172.717	265.908	80.3717	-78.4483	261.461	291.16	-85.2696	98.6514	265.95	279.1	237.542		265.306	257.091	172.69
	176.053	319.96	272.666	93.7956	263.241	269.32	303.349	255.249	-196.96	274.129	244.862	266.356		-78.0219	93.3895	80.4092
	94.165	431.584	83.3315	79.1078	281.281	261.497	91.8807	295.291	88.1691	250.6	99.6082	269.303		260.697	91.495	60.5467
	169.952	118.234	256.304	83.0632	278.931	254.686	77.415	278.643	198.959	246.605	812.561	239.412		300.936	296.07	95.6125
	80.0064	296.507	89.0761	82.1244	268.011	287.591	83.0898	262.607	106.942	77.8774	275.126	250.091		252.762	276.359	80.9728
	141.679	41.9713	242.702	256.701	88.9704	297.311	188.26	258.184	311.137	273.868	238.014	264.225		281.415	311.339	69.9488
	100.546	320.978	269.452	86.3315	260.157	249.653	85.0136	263.927	270.334	266.692	482.976	237.708		294.331	271.712	163.734
	85.0504	284.893	-57.2004	253.509	265.388	270.532	99.3033	262.521	106.647	265.148	255.135	249.539		255.831	282.398	86.7507
	88.0598	313.949	106.318	101.532	339.658	273.529	95.4219	276.948	95.0119	286.354	282.43	-78.7473		263.919	93.6392	173.043
	77.1552	291.82	79.5935	78.7531	368.214	276.886	200.184	220.915	317.605	422.689	266.949	83.2761		276.286	108.141	74.634
	74.2339	323.231	-74.2203	270.194	265.884	270.553	295.24	133.06	290.884	273.556	257.026	253.215		260.284	269.441	81.2887
	80.0176	319.13	72.5871	82.4472	255.269	91.8472	78.6413	278.979	107.141	262.504	565.379	251.402		252.492	263.688	-51.3248
	61.3544	280.129	316.563	104.131	273.648	271.326	321.134	258.686	414.739	292.801	252.253	77.848		290.574	43.6961	172.131
	83.7545	53.4437	272.696	96.5698	257.395	276.009	76.224	276.347	297.287	122.118	904.618	91.3566		279.991	264.623	78.1057
	67.6962	177.235	249.44	264.013	263.795	279.982	291.917	256.969	86.9793	278.072	601.58	239.775		1782.8	77.9	88.759
	77.9186	344.843	103.588	260.103	80.9206	254.285	83.6566	95.6615	287.153	68.9934	271.097	229.564		284.621	288.777	164.583
	86.9881	302.799	258.395	269.338	254.721	264.019	118.926	293.175	124.425	282.298	269.355	247.538		-82.9037	280.562	79.3178
	84.1868	293.744	280.284	84.4503	277.535	282.434	92.0438	242.298	295.732	285.049	275.145	242.441		85.2479	276.398	94.1979
	96.5058	194.759	275.081	86.6537	257.521	264.683	92.0883	250.644	401.257	92.5859	299.177	244.451		246.485	95.9463	90.0099
	180.93	199.056	262.723	96.1735	76.8951	251.016	87.2852	299.656	294.034	279.958	250.847	266.313		246.438	85.6846	77.1284
	97.9528	333.778	246.393	262.213	-108.073	88.0444	258.211	282.556	101.192	287.247	311.025	280.597		249.9	79.8845	139.716
	81.1082	310.427	109.536	79.7829	94.4671	237.057	-89.298	280.172	-149.683	282.425	234.012	234.876		249.861	293.847	73.5919
	87.6421	292.75	280.867	255.403	267.558	279.132	94.3186	64.4241	281.524	267.868	265.437	250.938		256.809	269.943	151.308
	82.4383	51.4788	247.237	272.303	271.84	247.319	73.3726	255.653	104.396	272.298	262.447	251.851		-76.5643	280.248	65.3803
	101.112	70.9719	252.184	270.751	259.947	277.133	289.25	255.934	-110.292	273.432	551.109	262.251		259.864	-79.3933	84.6357
	83.0487	-201.568	259.192	92.0152	103.56	266.666	86.1478	-90.7184	-284.224	280.505	245.107	253.797		246.741	69.1035	80.9452
	164.878	130.279	-115.31	271.293	249.896	279.592	617.886	256.885	289.352	-95.7202	258.121	266.801		508.184	-77.7819	83.9951
	81.7919	96.4175	257.224	48.9176	268.282	72.8013	98.3304	242.968	348.421	380.994	279.833	77.2677		236.828	92.3833	85.3149
	82.0052	207.358	254.265	281.766	192.104	315.497	-365.875	283.98	271.362	260.306	213.474	66.5099		249.343	103.221	96.4118
	78.5228	73.5017	265.974	260.692	257.644	281.61	271.204	255.882	298.598	258.377	272.729	257.922		247.332	291.544	67.2674
	91.408	50.1639	283.973	82.4692	264.487	255.607	62.9741	260.474	93.2212	269.32	278.745	254.115		274.235	64.7432	103.12
	166.654	300.515	290.18	274.777	256.605	257.823	104.253	209.409	-97.0985	266.886	259.483	247.191		250.638	237.104	171.759
	76.4023	341.096	255.121	72.7917	275.629	272.895	-155.815	270.379	-104.775	270.189	268.223	264.916		256.843	296.5	84.7964
	88.1074	53.8264	268.697	281.582	233.253	274.57	70.2052	-79.9073	90.3453	116.231	241.386	251.04		271.397	-181.913	165.15
	76.9831	290.606	102.717	87.8746	248.443	264.372	292.387	66.7171	85.7512	-102.647	254.714	102.967		1101.37	204.813	88.163
	81.7319	308.88	109.106	245.899	264.143	260.92	69.7368	260.068	-96.1109	-74.8951	299.629	278.207		266.528	-119.231	81.6061
	90.5155	61.7496	272.771	289.105	251.948	298.542	86.2161	262.084	-105.009	266.82	516.235	236.952		265.697	302.28	150.315
	265.035	54.6118	93.6766	82.8203	260.024	260.377	83.5466	291.576	291.401	91.3663	292.594	260.315		261.871	278.028	82.2569
	91.6106	287.201	253.917	93.7438	266.508	297.851	96.0498	250.217	281.979	243.953	216.889	55.3481		588.74	-123.059	103.156
	84.8605	283.576	290.344	284.081	274.048	281.632	187.921	246.929	292.362	273.59	260.673	239.85		-78.8485	270.162	92.1244
	279.517	312.677	252.805	82.3151	265.234	96.6854	92.2091	271.808	306.338	280.773	429.899	243.864		250.999	270.02	83.0163
	92.6896	307.697	344.608	268.435	265.34	272.224	160.677	237.515	236.221	281.667	518.215	250.51		274.567	282.621	93.0186
	64.915	323.159	160.776	251.122	276.676	270.647	87.2366	272.57	83.7788	292.543	231.273	271.715		86.5098	290.073	78.718
	156.508	301.396	85.9833	85.7917	257.941	251.326	104.135	-101.738	188.438	282.852	1072.66	242.975		84.975	117.256	77.2031
	86.235	49.5389	251.009	95.2541	287.607	284.857	185.695	253.64	114.93	272.94	239.097	207		266.047	290.144	101.691
	50.5837	480.495	93.3501	263.632	288.776	273.942	87.2162	272.095	102.344	261.698	225.18	-84.5025		269.732	260.902	75.0458
	94.5818	872.852	70.0533	-121.914	260.063	289.065	73.6726	260.394	-84.6495	263.275	281.678	271.773		235.413	272.443	81.6572
	85.1905	74.7816	254.314	280.129	280.666	269.106	89.4287	100.852	-189.722	60.9509	260.055	251.421		280.435	283.159	73.5431
	84.7716	184.842	-55.9192	275.077	272.04	293.797	101.375	266.857	-300.92	287.813	251.399	251.761		71.9285	283.798	84.9613
	92.2348	83.2136	253.923	87.1677	240.364	287.264	71.8151	315.902	-87.1775	258.656	266.269	236.182		489.874	98.0476	81.437
	101.26	296.468	252.684	260.279	272.261	247.238	283.869	270.716	-131.901	270.455	202.974	236.834		242.886	272.327	76.142
	93.3195	86.1242	273.722	98.4563	247.757	256.485	173.965	267.049	310.818	250.477	256.196	257.394		255.034	303.964	89.1522
	98.1118	42.0758	104.821	77.9628	75.8796	247.026	170.682	293.118	100.413	298.907	459.125	250.991		-104.354	60.9248	67.4798
	93.8922	316.383	236.123	110.363	99.1806	107.957	96.3971	79.5933	97.5385	296.14	1029.52	257.991		250.462	276.834	78.13
	77.7962	307.815	281.799	92.6836	82.9767	268.243	112.71	262.085	105.769	262.298	273.996	261.148		78.5889	292.488	85.1914
	88.7808	329.896	267.305	299.839	284.541	284.147	301.078	253.897	-116.542	270.736	278.255	265.225		88.2409	310.148	171.678
	78.6633	176.253	281.135	277.447	243.004	270.63	212.464	261.401	-103.985	270.213	545.064	98.2634		247.485	99.1353	166.026
	97.1242	189.492	284.435	98.5957	324.384	250.721	-73.7508	242.798	97.6885	103.702	231.217	95.3672		-84.4571	288.045	171.959
	71.8999	291.695	249.505	264.137	249.024	254.328	99.3926	245.426	302.295	264.131	225.153	-77.8101		-72.1392	-98.9584	84.4944
	74.5078	292.594	245.493	-123.435	265.267	269.506	81.9853	257.609	-94.0764	-115.451	264.163	323.235		244.844	-123.199	74.4794
	74.6366	291.335	266.801	89.46	261.788	319.36	87.5864	254.445	99.3312	294.463	256.485	224.04		89.6666	288.017	161.129
	86.9125	292.213	271.289	80.1192	275.961	270.917	297.483	247.431	125.654	260.092	262.243	269.274		270.984	-97.2442	89.473
	75.2804	338.778	319.79	269.903	263.134	255.994	162.025	250.607	287.656	122.437	268.965	74.7406		254.54	308.974	169.393
	84.3747	316.041	105.551	84.148	84.243	278.183	95.231	263.035	306.931	264.365	244.95	259.53		112.487	269.329	68.0662
	172.682	293.643	78.4944	250.606	257.862	478.738	81.9042	265.974	99.9163	275.538	357.716	375.867		257.45	159.295	74.7404
	85.3871	285.42	90.3954	251.349	248.504	251.891	101.027	289.5	316.691	271.116	262.717	243.928		533.349	284.964	84.7955
	85.9323	298.164	324.137	260.015	269.976	273.708	173.387	284.477	329.721	283.126	227.76	247.09		265.012	-84.6833	90.2808
	90.7686	319.493	303.682	87.6402	228.213	281.682	-153.295	288.763	-257.175	-96.3749	254.916	234.985		290.476	92.336	92.711
	95.2842	283.025	106.894	97.8804	268.205	260.655	294.267	256.757	66.2565	-95.4761	272.825	246.505		81.5383	49.7735	87.9848
	70.3898	302.842	286.894	102.069	273.286	90.0795	98.2071	257.058	120.213	275.079	259.896	244.703		251.787	280.979	83.2218
	80.7992	287.085	256.611	253.005	255.362	357.906	276.026	336.11	-103.847	267.203	291.537	724.598		252.782	297.19	82.1189
	88.1431	-59.8241	263.037	65.5599	245.197	262.897	313.831	52.4597	274.381	260.424	266.976	251.527		90.7971	271.916	231.213
	165.054	193.624	95.0025	253.36	281.953	280.74	100.551	94.2477	275.038	276.051	267.379	258.082		259.298	283.091	173.122
	79.8978	243.395	257.21	291.937	245.159	280.455	123.728	103.202	308.851	89.2803	283.655	267.162		500.001	263.221	65.6447
	77.4371	321.715	251.132	80.1284	251.315	269.343	95.0807	59.4395	302.689	263.192	264.828	261.429		263.887	280.23	92.7035
	77.9667	309.316	88.9266	84.9686	244.994	267.58	108.494	286.153	280.061	265.374	283.019	246.281		257.276	-75.4879	-58.3877
	76.4981	324.386	261.96	281.702	274.476	266.344	91.5902	101.812	304.452	275.694	260.847	243.195		259.189	273.369	84.1519
	81.4044	53.7818	98.8811	263.339	270.273	279.372	-102.348	242.25	103.145	272.739	557.271	246.399		523.039	-187.817	86.4954
	87.9667	320.722	-94.9694	241.661	245.855	255.912	62.4827	274.653	-97.9119	278.611	263.06	238.844		251.591	-98.4217	50.331
	106.202	159.219	167.695	248.965	245.832	94.7935	288.938	-95.289	-84.5077	258.725	243.523	268.703		92.3103	101.684	96.4587
	88.1983	318.81	91.9594	104.317	238.248	252.213	302.01	352.342	96.1097	269.978	217.794	73.874		425.024	313.498	80.5864
	71.5419	53.1718	89.9682	290.966	270.957	254.228	63.2722	476.181	-98.2721	280.965	260.278	262.27		257.395	287.366	72.387
	85.1919	312.32	277.623	93.1604	105.991	275.151	101.919	284.236	57.8994	271.614	616.032	216.98		90.9403	291.369	90.3126
	80.3024	294.62	-93.3239	102.767	261.453	245.516	-98.7859	273.992	111.435	286.223	273.215	242.827		249.992	275.541	88.5174
	83.452	67.7808	-71.752	263.354	281.133	247.223	70.4177	98.4321	282.355	292.269	258.809	253.603		264.729	291.069	136.676
	378.277	299.739	83.9611	250.178	241.006	68.5898	101.364	217.466	282.426	260.053	237.346	251.729		269.795	250.596	180.373
	184.854	73.4698	263.613	100.129	264.59	269.843	197.041	280.972	292.223	267.067	269.339	80.0846		235.125	267.477	160.97
	98.0696	306.753	84.4821	83.5318	279.891	257.133	74.7412	-63.7795	100.265	285.623	261.738	104.582		552.068	-86.8777	86.8082
	90.2845	79.1073	277.964	263.25	95.8587	292.402	406.733	238.554	-179.932	291.018	273.603	230.6		531.172	261.828	165.687
	88.4092	301.763	104.201	243.05	79.8421	262.575	303.872	280.87	-105.277	280.83	527.376	246.33		269.055	271.887	172.698
	72.4511	88.9923	272.29	79.5295	91.3831	103.234	295.957	278.127	136.256	109.292	266.849	167.615		60.9849	280.047	86.0667
	108.729	328.872	249.626	83.272	82.6807	254.552	267.038	-90.9251	118.987	278.016	273.968	99.4659		88.3736	280.25	231.496
	94.8025	302.87	249.9	-66.4479	272.347	246.369	-105.264	258.041	277.293	53.6166	295.98	252.444		247.516	94.6252	74.4992
	73.4632	293.022	272.406	74.0861	106.726	249.015	621.773	-80.1537	294.61	299.434	244.718	257.163		77.4041	-88.547	175.266
	169.135	39.093	260.125	77.5389	258.76	264.163	112.879	-81.0757	269.849	99.358	253.265	229.608		292.172	268.61	78.9491
	75.7624	303.119	326.1	84.9497	271.636	271.071	-111.655	272.017	86.5364	253.73	252.329	234.782		262.771	123.236	149.025
	174.722	45.9681	111.469	252.812	274.052	262.978	271.645	262.619	146.911	256.594	274.518	252.588		86.5031	-92.1885	72.004
	74.5004	185.873	74.8683	77.8906	253.759	294.048	-81.036	89.2645	269.236	94.1623	137.136	275.128		267.177	78.4626	78.0576
	90.4707	171.601	104.981	81.7778	278.295	-78.584	124.889	90.3075	95.3157	71.8229	303.526	245.53		489.838	252.104	71.6845
	81.7671	311.178	251.829	308.033	-79.4088	275.36	326.991	275.496	258.944	87.5166	80.0227	261.217		265.903	274.372	87.3886
	81.927	-42.0281	256.651	267.153	92.1873	292.166	105.294	114.558	299.865	299.642	258.525	258.119		109.371	268.267	87.9745
	85.9716	105.261	285.473	274.395	220.422	263.907	194.121	-83.056	-95.6466	-101.185	244.685	295.476		245.218	271.259	77.4632
	74.159	322.451	338.695	102.439	257.884	83.7432	286.427	234.332	-80.9752	273.243	277.073	251.589		85.9591	128.698	87.4683
	95.3462	85.4302	271.656	-92.1503	302.304	244.521	314.229	283.5	294.63	289.823	295.918	251.768		-94.6655	290.038	75.8353
	164.319	101.89	318.57	96.1328	294.525	298.431	81.8155	273.658	313.492	264.584	266.526	-77.171		86.3577	287.492	73.7282
	70.6723	317.908	254.882	69.5185	287.897	265.083	279.004	250.8	-87.1601	285.276	274.722	247		266.325	282.428	86.9318
	94.3661	307.663	267.286	88.6769	263.453	272.62	281.835	265.68	292.11	246.174	246.975	260.219		272.702	279.484	92.5074
	97.3987	331.398	96.2902	75.1601	264.87	267.166	299.112	253.063	-88.1016	291.075	336.9	250.926		247.886	272.934	84.2048
	85.582	303.297	273.199	73.8819	273.084	294.963	259.204	267.62	305.672	-100.304	259.641	263.459		224.457	72.9074	75.4674
	73.2424	42.8679	266.595	241.956	274.32	267.793	165.094	-95.8535	-96.6064	281.138	420.831	254.324		289.981	267.751	81.3875
	96.8966	307.656	246.986	239.208	239.216	259.595	301.706	306.253	282.498	99.0618	269.389	252.025		289.727	269.252	87.7288
	173.428	292.218	261.979	83.0496	253.661	278.801	-104.103	283.354	87.6974	263.734	258.055	283.031		72.7963	281.89	71.5213
	83.6652	144.809	197.46	245.588	87.6885	218.443	80.844	281.217	285.586	270.331	1151.41	244.642		260.269	297.232	89.3329
	80.9991	295.184	274.208	281.601	86.0111	260.341	84.5503	265.354	-80.2922	-58.0766	252.365	86.9557		251.262	63.7177	83.9687
	84.4693	85.3418	329.722	83.5001	242.262	273.089	282.802	266.981	-200.616	270.594	242.875	246.083		255.188	-62.5342	80.4961
	160.436	310.636	266.802	258.778	244.089	248.406	65.0197	285.668	91.4174	252.14	524.241	251.372		235.488	284.206	85.4824
	92.1489	313.708	250.3	263.081	250.923	270.446	-102.187	274.979	-115.058	276.068	265.257	256.768		235.615	276.354	83.1877
	117.152	307.096	86.5883	-86.5978	97.3753	270.068	93.6699	281.879	-181.973	266.249	246.865	273.217		275.217	-75.75	83.0543
	181.888	333.573	250.771	95.8756	247.157	254.677	73.0271	299.601	318.186	82.1598	256.548	271.275		84.1111	279.484	91.6048
	77.5853	308.601	70.9912	95.6964	259.7	262.137	283.971	251.451	273.124	266.343	513.443	246.196		285.177	84.7112	85.5523
	90.353	304.185	-94.8228	91.1455	256.686	295.644	-429.028	263.853	287.071	270.845	262.759	92.1528		265.312	282.564	73.3238
	88.2549	308.082	92.4433	242.62	249.18	231.862	362.146	94.8349	100.244	256.741	273.571	82.933		248.434	101.263	79.2629
	78.5066	183.996	274.394	89.1603	246.722	243.363	-79.2569	252.175	317.205	283.945	264.18	254.252		73.2381	273.449	94.4634
	94.0218	58.6929	286.669	267.379	276.16	255.681	87.7619	249.72	299.134	283.681	517.29	222.284		-72.257	265.858	284.955
	172.792	312.039	74.2163	-87.4733	252.827	276.804	91.0831	-98.5942	256.605	275.301	248.515	245.372		271.25	283.316	99.5246
	85.2516	184.436	83.5496	73.1658	273.474	270.208	126.478	244.626	92.3803	251.451	264.923	341.854		266.569	276.039	105.501
	72.8875	292.168	275.591	92.4992	84.9773	77.6078	-107.215	266.659	301.31	249.664	520.888	240.525		265.825	94.7424	155.484
	92.2911	314.607	96.5737	262.994	246.842	272.86	307.183	237.386	295.285	251.485	297.941	248.936		83.5025	277.648	106.388
	82.475	66.8239	250.282	96.6638	245.661	256.702	91.4284	238.122	291.53	274.854	317.5	251.623		246.909	289.342	152.607
	-115.145	278.975	261.279	84.8479	254.161	275.038	168.95	226.985	139.427	270.615	289.04	89.9828		822.1	284.685	160.844
	96.8082	77.1757	268.321	254.228	260.244	259.649	94.0456	291.093	252.03	263.531	259.335	246.406		247.005	278.311	158.779
	101.844	-153.376	75.7136	73.298	267.759	283.822	-285.65	303.27	111.463	273.743	261.256	261.646		-76.6649	269.414	77.1746
	63.1248	329.847	249.412	96.6049	241.194	274.417	85.053	264.414	-101.673	274.229	301.904	251.924		79.8508	239.134	87.2753
	80.6038	125.762	269.069	275.845	377.327	246.163	250.373	354.33	291.562	57.0959	274.691	246.059		76.4722	-69.0274	80.0668
	82.0291	324.355	90.0378	292.315	296.294	269.987	91.1174	252.12	256.9	256.352	261.296	268.841		77.8492	273.986	124.87
	73.9654	129.903	267.688	72.5224	237.84	265.49	255.798	272.822	124.484	266.248	63.1134	308.271		89.0328	46.179	75.8233
	84.6995	-119.122	274.782	-65.5078	272.479	266.306	68.5519	249.953	-143.534	82.2939	98.2118	671.927		259.681	271.338	176.195
	81.0292	291.17	284.845	74.2845	199.346	81.701	-48.0447	242.389	286.07	283.56	442.986	243.091		264.575	73.0522	82.3133
	98.285	311.938	80.1162	267.712	234.915	268.372	266.353	253.328	253.941	275.982	265.558	257.23		-93.7107	268.323	75.3677
	85.5831	49.6371	256.496	256.991	306.574	243.26	344.13	250.896	256.359	264.316	291.391	235.414		86.8647	297.701	83.2166
	68.3688	369.684	56.2679	264.454	-151.575	284.045	92.5759	286.836	301.947	268.167	834.255	267.231		250.564	263.32	81.4678
	69.0011	184.962	344.318	267.658	204.538	246.733	280.055	255.278	280.591	266.27	318.445	264.917		44.2847	264.007	87.6782
	91.8707	193.556	259.161	89.5229	380.965	63.1427	265.735	282.982	-85.6579	256.503	265.787	242.16		261.962	273.803	69.6274
	78.8934	317.892	93.4481	105.44	336.211	261.652	290.534	103.484	88.8119	271.723	268.021	236.31		270.187	-72.8076	78.8487
	92.0503	313.616	-73.5591	97.7388	325.086	265.028	75.942	286.807	111.38	279.255	263.313	97.7119		274.442	272.357	86.3611
	72.2232	323.048	261.621	-86.8394	238.409	268.766	284.081	-125.323	296.083	292.46	271.924	227.322		286.745	279.668	82.969
[truncated: 7,663 more rows]
