# Supplementary material for: Frequent transitions in self-assembly across the evolution of a central metabolic enzyme
Source: Nat Commun. 2024 Dec 3;15:10515. doi: 10.1038/s41467-024-54408-6 (PMC11615384; doi:10.1038/s41467-024-54408-6)
Supplement: Supplementary file 6 — Source Data [file 41467_2024_54408_MOESM6_ESM.zip › Source Data/SourceData_S3.xlsx]

## Sheet: Fig S3
Mass photometry	Cyanobium	M.sulfidovorans	M.sulfidovorans W150A	M.sulfidovorans D151A
	masses_kDa	masses_kDa	masses_kDa	masses_kDa
	89.5887	239.943	75.0612	24.3147
	103.23	282.083	101.925	22.7507
	91.0054	215.952	92.89	80.7212
	86.6303	265.582	85.8823	88.6475
	136.472	138.624	89.6204	105.292
	99.0349	269.811	87.3492	90.4869
	89.0987	228.068	76.5586	102.119
	102.96	259.747	230.002	-26.4903
	274.247	238.897	97.2773	87.9233
	90.5596	288.811	97.9444	88.0432
	115.204	261.053	83.1353	87.0016
	92.1977	249.881	67.0943	-88.0891
	275.33	273.694	86.1577	96.0894
	84.3539	305.693	94.8771	82.2037
	-108.034	280.942	100.697	99.8701
	93.0575	236.005	81.3937	92.5912
	90.7678	63.5327	96.9528	85.6837
	99.7402	298.893	94.6917	86.8644
	80.7418	267.205	87.066	-20.6415
	76.5952	57.3894	91.5128	97.624
	92.5705	91.204	84.8547	-27.4061
	80.758	276.974	73.5802	88.8801
	96.5899	247.389	91.8749	86.7454
	78.8168	244.719	86.2591	91.0519
	289.43	270.713	83.3151	87.1196
	81.3691	252.938	115.968	94.248
	102.166	270.204	98.7202	88.4237
	96.4432	121.818	130.137	98.7774
	159.053	-61.2528	95.9117	50.8672
	260.667	256.864	73.9433	95.8834
	98.9605	244.995	82.3212	94.7968
	93.3643	453.569	94.0184	96.3392
	93.8347	271.305	78.957	81.3098
	90.7382	250.851	94.2615	-30.8742
	71.1389	258.256	83.1426	94.902
	92.2937	269.931	123.018	87.0869
	97.9317	245.632	84.4678	76.3102
	107.517	242.553	129.575	95.1645
	261.561	296.042	77.1614	93.0905
	92.8181	281.502	101.224	92.6063
	80.906	270.464	82.9754	88.2072
	80.2317	260.913	82.3169	30.5155
	84.3851	103.839	79.1102	-30.0314
	92.4642	302.496	79.292	101.454
	258.706	237.338	102.304	24.1794
	257.513	52.0512	90.9237	98.2771
	78.6423	119.091	93.233	89.9171
	88.6595	-77.2886	104.275	90.4937
	104.53	263.435	100.927	81.8589
	82.3853	93.6249	90.4403	-65.9808
	-77.5178	288.346	91.5874	90.4842
	122.963	241.754	96.4756	23.0285
	99.0242	275.934	87.9163	91.5082
	95.1545	76.4463	82.5518	94.7441
	72.7746	432.842	94.6885	102.748
	-73.5576	254.994	89.0271	78.6161
	273.827	213.332	82.7225	95.4882
	262.919	259.294	85.2015	92.6582
	88.4036	281.662	77.6262	2684.28
	255.07	342.002	120.818	101.243
	84.497	251.762	79.5824	92.6701
	306.016	270.145	90.2262	95.1941
	134.379	254.395	98.947	215.716
	98.1897	260.573	95.1201	84.4808
	164.174	289.266	92.2824	92.6775
	92.9889	233.363	98.7968	97.4392
	97.7372	252.609	62.6429	93.4744
	89.1706	92.1378	103.313	94.5058
	84.5195	257.239	91.4055	107.119
	92.0031	278.226	94.4263	46.9062
	69.1675	246.836	92.9419	87.1093
	93.1456	262.784	133.097	26.9137
	81.3524	273.947	95.4326	-19.7077
	120.98	258.591	91.2518	86.1685
	80.7563	263.778	91.4653	-25.3565
	74.3588	296.104	93.0288	-24.697
	93.4999	273.186	99.0497	-39.337
	85.5946	261.595	88.8826	92.7952
	261.866	246.778	80.5301	89.6164
	87.4838	259.705	177.268	93.0404
	87.764	273.296	141.478	97.9782
	96.5576	241.334	89.9444	98.596
	97.36	227.386	95.6398	103.132
	91.6566	271.131	90.4553	-47.2026
	77.6061	278.155	89.1178	89.2736
	88.2824	80.7984	83.4328	107.738
	61.449	270.097	86.6613	100.136
	97.0441	275.952	80.5611	90.9691
	103.049	257.602	102.227	21.5543
	98.6591	251.187	90.6281	79.7652
	-87.6429	84.3604	89.996	21.5266
	86.3617	-85.0394	68.5145	75.8336
	94.906	251.677	60.1738	89.4157
	78.5797	-68.2223	89.1767	91.2298
	96.8998	72.2362	90.4942	48.3146
	82.3746	281.335	85.3503	81.4254
	89.2171	248.632	100.051	85.8576
	-107.441	233.881	99.6049	91.42
	89.799	265.461	100.524	94.9539
	70.5981	245.017	94.9863	87.2392
	110.428	257.953	80.171	94.4215
	86.6342	302.758	-188.991	-25.3458
	269.499	270.865	78.2513	103.072
	73.5458	308.117	197.574	95.9885
	258.475	327.695	76.7313	82.1854
	101.241	270.996	93.5019	93.4582
	90.5106	270.263	80.7038	107.644
	290.884	264.536	103.289	92.1712
	71.7648	264.735	104.355	103.095
	62.9002	274.819	90.9143	88.6001
	92.8012	231.063	103.961	90.498
	63.7894	231.448	90.4115	88.368
	86.8525	267.99	88.2669	114.119
	73.8405	280.183	71.0748	85.0105
	103.173	300.985	130.883	90.3644
	85.5898	265.944	104.659	99.621
	304.436	241.983	76.8957	1047.49
	94.8932	264.385	68.1468	104.792
	96.5619	268.314	87.4145	95.2506
	65.9924	320.845	-35.0853	89.9395
	96.3801	235.585	91.5145	31.0624
	83.8492	245.636	99.9648	91.5793
	64.3288	252.703	91.2544	27.3393
	92.0813	246.464	86.3189	96.8028
	77.1386	266.243	69.9222	73.9892
	96.1216	249.026	78.8792	106.127
	93.7786	240.004	106.495	-30.7518
	79.8456	271.521	91.4484	97.3602
	282.029	242.716	80.4895	-25.6592
	64.8103	221.492	75.5925	89.3377
	77.5865	-52.9499	86.2544	26.5639
	105.104	269.926	92.7428	78.8225
	75.5596	246.748	93.6585	123.514
	93.5538	303.958	70.4462	-28.3513
	96.5992	-66.7942	92.4587	110.351
	104.551	262.574	-137.889	-26.8972
	85.158	61.3421	93.1282	91.8033
	91.0973	278.633	85.6197	-29.1276
	107.328	276.422	86.3591	-33.7818
	80.6479	257.356	88.2945	-23.4507
	69.5286	303.898	83.2785	96.7778
	249.419	291.788	158.619	104.863
	277.338	280.623	136.378	72.8107
	96.072	262.114	92.4585	35.1198
	88.8425	252.25	88.2429	24.6091
	100.067	-107.093	102.821	88.1858
	91.1359	276.018	85.8394	82.4897
	86.1002	-49.6051	92.9884	93.9901
	95.937	254.774	93.9167	-35.2974
	80.4969	266.083	83.8218	26.1202
	93.2418	203.182	88.2691	25.5777
	82.1792	258.157	86.1109	88.765
	85.6414	261.486	76.5554	93.2017
	76.6336	240.226	72.4062	88.8355
	-83.1498	239.135	79.6095	279.371
	77.5023	251.852	100.57	-25.6222
	68.2098	267.412	78.5841	27.0559
	85.3502	-102.913	85.6981	76.8577
	79.2482	262.468	102.887	-34.6056
	80.1124	250.204	90.8165	33.4815
	83.723	114.07	129.675	-23.9647
	146.583	265.965	83.328	-39.6883
	81.3979	82.407	89.0205	78.7458
	-87.6706	279.973	119.525	95.5514
	112.699	94.2735	99.0505	88.5986
	80.1919	245.507	93.7342	23.2699
	116.514	70.8471	79.7988	85.7796
	76.6123	273.466	65.0879	93.6502
	86.8467	252.932	75.8504	100.409
	75.2397	262.735	92.1793	-28.5221
	86.8251	257.177	110.002	85.8055
	102.526	262.024	87.2187	92.0372
	87.2341	240.287	79.4627	91.4593
	254.731	250.765	88.3485	-24.8514
	84.4283	236.953	83.7885	94.5411
	98.668	284.394	89.4789	92.2454
	83.0689	254.084	93.8684	-24.8393
	62.1268	268.459	57.9687	140.161
	83.8292	241.402	76.4126	108.169
	90.2415	64.2951	78.9321	87.4794
	90.1354	272.138	73.1481	52.7752
	132.852	277.428	84.7768	-77.8684
	90.9284	86.5411	75.0241	97.2809
	100.556	230.469	94.575	25.57
	72.5859	295.262	92.7521	88.4422
	72.9347	247.649	87.0088	92.3771
	83.9922	-128.723	105.922	93.957
	98.1161	131.344	95.3416	112.465
	72.4299	-101.038	90.393	93.023
	103.778	249.203	91.6851	72.5555
	92.9107	271.967	87.8821	-25.3999
	73.2432	262.975	90.4992	-24.9517
	220.254	287.771	81.3701	90.6735
	93.7088	68.099	98.82	-23.2735
	92.9226	-69.3362	86.8832	92.2687
	282.085	235.602	75.9324	94.6876
	96.1771	300.098	86.0575	92.0554
	78.4079	263.394	96.0263	89.8446
	70.3322	283.276	79.0445	-72.3874
	256.06	284.063	97.2443	83.6256
	107.582	87.4627	76.3735	95.9711
	76.837	233.056	94.8975	100.697
	97.0664	279.945	84.7729	96.4493
	252.419	251.058	85.8547	81.8867
	87.1375	256.3	83.84	89.0026
	88.8389	104.696	135.7	106.541
	73.9289	68.6247	281.503	96.613
	92.1252	257.044	89.2442	18.6692
	85.0771	207.514	97.4749	96.4884
	-116.032	258.829	80.2607	100.205
	108.954	-222.087	96.4029	90.8151
	101.447	212.132	91.8627	103.714
	81.4324	263.248	86.607	98.7993
	-125.17	297.042	96.784	-26.1012
	87.9872	245.836	93.7728	85.9498
	301.979	265.333	72.4023	94.9283
	82.7854	285.597	83.3841	83.0038
	107.583	101.891	84.0013	-84.0711
	279.721	220.326	85.2695	47.7482
	83.9104	222.127	105.89	87.2089
	78.8903	277.038	89.9323	-55.4527
	83.8325	271.93	169.207	86.3981
	271.448	-73.8818	87.2456	130.277
	78.3538	248.236	95.9177	-33.2487
	76.3991	295.288	87.778	-27.2976
	104.994	262.484	90.5524	-22.6883
	193.904	83.2265	84.893	98.0703
	98.484	268.333	82.2207	91.5974
	77.3313	280.975	81.7421	94.732
	-159.375	243.821	90.5909	-101.62
	88.3564	126.353	89.884	77.9798
	99.6146	278.239	65.8817	32.2295
	87.5584	94.2754	84.0575	52.3218
	244.768	259.093	78.2401	79.2984
	116.016	253.741	86.6182	81.375
	96.514	240.259	96.0878	76.9962
	93.3034	60.2731	79.2863	91.0932
	85.8507	95.208	81.0018	86.861
	91.568	260.582	81.6196	65.8517
	100.316	277.856	77.4817	-114.794
	85.8618	254.544	82.6728	30.4418
	89.1441	259.981	85.1723	90.867
	127.921	434.24	92.3908	-22.0498
	-83.3636	236.392	73.9314	-26.3521
	266.798	271.937	82.1057	-26.1872
	65.6215	239.654	98.6717	87.0609
	82.3316	270.929	95.733	94.0637
	85.0017	263.302	122.237	85.3802
	78.124	246.076	77.3398	89.5985
	133.09	264.391	90.9037	-35.733
	92.8806	443.06	102.495	88.7734
	79.6538	278.41	91.5501	82.7946
	82.677	76.1279	98.0707	89.8651
	115.315	273.354	81.3107	83.3263
	84.8998	256.55	94.6616	-25.3947
	84.7332	95.3575	94.3768	26.9278
	100.704	287.117	86.0722	24.4984
	84.3932	278.745	76.5344	84.6229
	83.4738	268.704	411.902	-132.759
	97.7206	261.987	88.6675	-42.4628
	99.1939	259.398	84.0495	80.5063
	92.7235	299.172	67.025	-28.5291
	104.547	207.845	75.6072	31.4457
	93.6133	288.009	77.5805	54.2883
	81.4927	94.7054	94.4931	69.726
	97.2045	255.684	85.5055	261.424
	86.3069	239.599	81.5297	83.6525
	255.104	267.533	81.545	96.5986
	89.3304	251.505	91.1563	76.4355
	96.3042	237.542	159.243	-32.4917
	-92.0098	256.789	73.1662	102.011
	88.4744	273.964	80.5686	92.9738
	89.8534	235.667	83.882	-31.4334
	117.326	288.963	90.3192	87.0943
	103.638	247.725	87.1025	28.1535
	-49.241	269.244	104.115	-22.7215
	78.2955	240.604	91.3773	34.4615
	82.1434	268.825	90.5261	38.6465
	85.8119	252.823	92.6479	117.828
	73.218	73.8317	100.479	-23.2808
	89.0384	249.245	76.6924	34.8492
	94.4169	250.529	90.2043	95.9831
	82.6318	269.453	87.6308	85.9613
	99.4555	217.861	82.5186	28.5938
	83.3542	246.433	86.4122	87.0335
	91.1474	241.021	90.0998	94.2044
	257.511	265.411	99.6082	106.928
	98.8194	264.463	84.7013	-24.7435
	-209.951	237.393	82.1216	43.8953
	90.814	312.486	91.9008	97.3487
	87.9873	243.811	64.2953	101.696
	75.5576	-104.028	97.0577	77.8995
	91.7445	229.517	87.6541	88.7491
	104.492	262.837	88.9835	83.6882
	81.6299	286.872	92.344	78.4337
	80.6994	271.324	84.5447	-72.2527
	106.505	254.251	88.0894	-25.0467
	225.38	252.402	85.469	81.1167
	99.0888	262.843	79.6359	96.8865
	93.5624	244.377	92.0566	-24.3373
	100.903	-105.126	65.517	93.8606
	316.496	311.67	102.095	92.6505
	546.554	271.933	86.9217	102.627
	267.449	303.258	96.2576	100.016
	96.9839	245.27	85.7806	90.8629
	85.2322	279.941	91.0819	87.3753
	78.3085	265.385	96.5437	93.468
	100.789	238.132	90.8586	-20.9981
	83.2337	268.108	70.906	101.681
	244.956	260.565	83.28	155.206
	106.079	237.038	76.114	23.7745
	99.5882	271.246	94.5274	44.5126
	90.6806	86.7495	84.6161	87.7853
	93.5386	271.363	85.1054	257.68
	114.328	-65.7637	91.7679	98.6452
	80.3451	80.6264	90.5196	27.2325
	243.002	276.185	82.7138	33.0444
	73.3797	260.149	83.6701	82.1696
	78.2336	251.846	86.5848	80.9453
	78.415	239	80.3447	92.9319
	84.9752	284.195	83.0564	-25.0234
	108.455	-96.2614	99.8048	-22.0651
	129.206	97.6437	76.3223	-34.9689
	73.8164	265.971	85.2675	82.0398
	77.0001	100.851	88.7223	64.6908
	78.9505	295.156	75.7984	55.8809
	58.6425	291.184	92.2563	88.8716
	93.4902	272.706	93.3736	80.0809
	91.7696	303.32	84.6851	90.2503
	85.7908	264.286	78.2815	96.6503
	86.6289	283.286	103.436	66.7305
	79.9357	245.247	93.5199	22.9223
	131.844	271.318	73.3324	106.638
	137.89	279.905	78.5602	79.6533
	98.5692	292.737	88.8198	103.103
	70.6279	212.796	76.0701	107.327
	275.119	254.999	75.4193	104.441
	82.2287	287.732	78.976	113.828
	96.5178	266.25	78.5048	93.9899
	-86.6266	235.012	93.2189	101.279
	95.1887	293.669	83.6187	83.5604
	85.1722	298.916	78.3056	140.961
	104.964	232.792	89.331	-32.8783
	92.1206	242.422	77.902	138.688
	-68.3401	261.76	77.9331	91.5876
	79.7386	249.77	69.9715	-28.7991
	119.146	233.836	85.7926	103.917
	82.5649	231.805	100.33	83.658
	81.0691	70.4792	68.7752	30.8186
	86.7777	-78.6677	87.0288	94.1795
	88.8177	264.639	102.135	93.6292
	88.1535	254.838	109.71	157.451
	80.1527	267.928	86.8559	102.202
	95.2734	257.784	78.4049	23.0098
	90.5912	281.331	90.1554	96.0171
	82.3035	237.582	87.2719	85.0998
	270.944	274.808	117.961	81.7348
	-52.906	248.812	102.441	-24.0145
	93.2888	261.558	79.2145	-62.8178
	96.8688	276.67	92.802	95.6702
	77.7345	326.539	80.1513	86.0567
	74.0828	53.2803	89.2937	-31.61
	90.5599	258.143	68.7006	48.1868
	80.4242	77.7646	81.1285	98.4928
	80.3186	262.319	89.4071	94.4344
	64.8268	264.749	80.096	96.8983
	82.6551	442.182	99.0459	60.8853
	113.207	317.459	91.2208	85.0467
	128.164	249.443	81.5339	23.1295
	99.1599	282.109	88.9407	90.5986
	86.7697	78.7297	77.2775	73.5427
	74.886	286.943	93.9145	93.029
	77.5789	266.45	88.8651	45.2998
	101.06	-191.19	72.0468	96.028
	80.7822	254.216	77.7379	1154.64
	76.7427	255.272	95.7463	105.175
	75.8495	254.871	94.8266	73.501
	104.623	284.234	90.2892	-29.3467
	92.8801	262.49	68.6888	96.3756
	272.657	257.392	93.6817	30.3665
	85.4018	-97.0285	87.4194	94.1444
	91.0689	237.248	86.9132	-34.7151
	-167.863	265.335	81.046	-35.162
	98.4676	111.894	199.201	88.9462
	93.1766	250.787	92.4804	-23.715
	85.843	243.291	62.4445	-30.3181
	92.6192	109.786	91.0046	73.9147
	84.5188	-86.5584	87.0496	86.2009
	100.981	168.008	110.321	99.7963
	89.5414	115.01	77.3553	91.3377
	88.9175	236.392	88.3917	105.099
	95.6984	272.603	88.5156	29.4957
	89.8237	60.544	90.9459	98.3603
	79.7765	270.341	97.3611	39.5215
	86.0959	246.555	74.0424	-33.9267
	96.8384	292.37	176.523	-30.8202
	102.196	242.075	72.9227	-35.4572
	112.026	268.645	90.574	85.2792
	81.5496	261.665	95.4889	82.4131
	80.8102	232.426	89.1772	61.2924
	106.631	254.924	95.8815	25.4393
	71.7372	262.816	102.683	100.447
	-80.3383	265.335	30.4105	-96.2734
	106.188	276.579	85.1534	-60.7607
	76.2341	248.073	83.3686	26.7721
	-89.5689	-91.2873	80.9206	80.7381
	94.0277	-123.911	91.6692	21.8108
	-67.7748	83.6849	91.2631	84.3174
	86.1007	-110.823	86.1317	-22.0981
	104.125	252.283	96.0674	-78.5549
	76.7802	271.728	82.3318	77.6424
	91.4469	422.524	138.282	98.4166
	-130.771	51.785	83.7154	23.0199
	83.7265	254.214	72.93	91.4725
	105.576	272.26	86.2775	-24.1295
	109.908	261.526	135.631	28.3015
	98.4267	-50.7932	103.997	93.2061
	118.198	234.758	133.244	100.527
	89.9516	476.451	156.483	104.909
	110.403	230.7	86.7322	-26.0317
	77.326	-94.7128	76.6047	99.8153
	73.5601	274.643	84.6181	94.2557
	73.8616	261.98	87.0707	96.3522
	100.861	234.307	84.7117	80.8434
	86.749	282.68	87.2239	28.1658
	99.0582	238.056	83.2859	26.4243
	97.6337	235.92	87.0897	-28.96
	560.275	253.716	87.7175	27.6745
	179.83	67.7348	87.982	82.0588
	108.848	108.812	88.8962	82.9988
	70.065	207.776	85.5932	99.9959
	89.6567	245.75	98.99	79.5094
	-80.5681	260.659	83.3314	-21.5088
	66.4362	282.97	100.617	92.8068
	80.9558	131.039	87.1355	94.8709
	109.111	118.145	85.5279	86.148
	89.402	238.834	94.7614	91.1179
	78.8352	286.445	85.4953	88.9684
	98.4559	273.297	86.5285	91.3631
	92.4458	167.317	86.1381	87.2658
	65.3623	273.981	93.5142	93.6559
	81.867	290.541	95.5215	97.0304
	92.777	84.2301	74.5329	79.3402
	95.0179	249.556	90.7174	68.1625
	83.5706	242.564	82.0079	29.3887
	81.6288	275.817	84.4056	81.4203
	93.3644	259.624	85.2474	91.4462
	88.3846	271.301	87.3567	-30.4785
	70.2149	255.308	76.5525	79.3723
	102.732	104.011	81.3172	86.9435
	84.495	266.57	93.2683	21.0397
	76.2929	273.915	98.205	81.6028
	82.7203	247.452	83.8577	53.5199
	87.725	255.807	82.0688	102.229
	86.7914	253.354	91.476	26.2485
	249.73	246.448	101.36	-27.2919
	86.509	271.993	80.5722	-98.8378
	101.613	275.977	86.4676	91.3987
	85.8585	268.418	83.3483	96.9023
	87.8204	235.872	93.4687	110.268
	76.7538	246.906	97.764	101.655
	-86.1875	247.281	80.5973	-30.9884
	86.4333	248.917	85.1849	65.9205
	194.844	279.136	85.4173	94.0216
	96.3019	235.128	78.5581	84.4737
	68.2969	248.508	79.1509	94.9626
	109.591	98.4111	86.969	26.7632
	-112.797	240.329	81.1136	25.3034
	113.142	279.283	84.432	100.284
	296.189	258.729	80.4645	50.4702
	91.3687	257.396	90.5587	84.5241
	61.9625	263.565	76.845	71.1099
	99.0966	265.165	92.0524	-23.6721
	85.7488	106.026	102.208	33.8303
	102.886	277.939	84.9521	-20.9963
	69.8281	248.987	128.236	103.99
	98.9896	326.495	66.6134	-34.9716
	81.4162	273.289	84.3162	91.5891
	88.2412	241.928	98.323	84.1727
	85.7038	277.385	87.727	28.8112
	95.2812	260.548	77.9458	-62.8984
	76.0734	74.9071	118.479	92.0572
	264.862	267.139	80.7083	103.404
	105.926	244.151	84.8028	96.4176
	259.071	262.148	98.8018	91.3005
	91.9223	242.657	146.94	28.3553
	99.8693	-98.6382	71.445	383.796
	105.796	229.863	77.2052	91.4979
	81.7812	85.2066	89.2228	100.794
	247.827	61.5546	99.3598	-105.651
	77.2978	244.454	80.2975	93.8313
	88.9073	262.85	80.1466	103.422
	109.462	275.605	72.0548	84.5349
	84.9234	265.719	64.2303	22.967
	119.373	101.495	94.6749	102.215
	268.541	250.51	89.118	87.5875
	80.9056	-90.6737	74.0627	73.0628
	-81.913	-98.748	90.4874	-31.6143
	263.292	229.518	96.13	94.0736
	-74.0852	240.345	83.2789	91.7872
	94.9862	255.735	87.2991	80.7018
	105.316	262.501	101.813	58.7569
	76.872	280.902	80.5711	71.8357
	83.3704	-118.826	503.326	23.1943
	278.427	114.394	88.5656	98.5829
	97.658	282.259	79.2589	-24.716
	77.494	282.719	82.2165	-26.459
	78.7451	260.896	99.8734	-25.4492
	83.6801	267.665	75.4536	-83.2846
	109.297	239.309	87.5147	89.6897
	246.489	220.52	85.1541	-27.0246
	104.205	273.304	62.9443	81.336
	95.759	-68.8023	92.1836	87.1482
	65.4562	258.105	83.946	89.1802
	84.0933	260.007	92.9433	-26.5122
	93.2613	262.696	78.0524	-25.6597
	95.9336	278.252	90.9687	-23.2055
	62.4961	100.663	95.9006	91.4066
	92.0674	269.269	81.4849	90.3137
	99.6986	277.142	92.2122	86.5382
	-78.909	238.97	75.3089	34.2244
	88.9306	245.209	83.7542	26.8277
	92.5087	256.3	93.2245	86.9276
	83.5193	246.467	80.8672	24.1818
	224.832	265.558	102.319	89.9457
	83.5383	-104.921	97.2565	97.6327
	-90.5657	248.702	79.1086	106.002
	96.0725	-80.8912	38.6683	80.276
	110.768	297.158	98.0213	76.4796
	76.7885	274.795	101.463	93.1034
	87.8653	62.1057	81.0168	-29.7895
	81.6105	258.895	76.3835	88.3656
	-86.1905	-179.653	77.6457	26.6099
	73.5994	396.199	81.9444	99.4722
	60.988	103.796	86.6647	106.869
	79.4032	240.347	99.1237	-23.7624
	79.535	258.467	97.3841	87.8606
	-86.766	262.516	71.9758	-24.0474
	82.6305	281.253	85.8675	32.1886
	78.9766	244.772	85.1765	-28.0162
	84.288	280.814	81.4588	-22.8382
	81.8804	236.227	83.1157	91.7287
	107.946	276.278	107.455	92.162
	281.364	465.302	86.8495	97.4072
	94.5598	251.008	83.6409	23.0921
	106.667	259.94	85.1547	96.6137
	99.6613	224.226	88.3882	21.9477
	92.0843	161.614	79.6631	-24.7317
	69.0511	159.688	46.7068	26.521
	94.8335	274.284	90.8467	92.4889
	97.4127	246.906	78.5784	80.8815
	115.76	286.103	72.5417	199.043
	95.4366	294.483	92.2305	-24.4707
	91.081	290.566	72.0499	23.9087
	64.9083	234.411	99.0267	-22.2239
	96.6178	257.45	91.4005	89.4978
	78.6743	243.337	94.788	-21.2079
	80.0685	259.274	95.729	109.414
	66.6386	270.878	65.987	83.3124
	94.6063	395.879	77.2682	82.5124
	104.952	257.558	76.6078	70.3196
	84.4478	68.1857	74.7591	-30.785
	87.6367	223.31	98.8582	-19.2181
	80.4186	75.2767	95.8528	70.5487
	-237.338	243.551	95.3722	24.809
	114.215	-73.3259	96.5134	76.1254
	100.758	-89.4643	94.1164	88.5111
	59.7797	98.7786	92.0109	-23.6114
	78.6079	255.149	91.6103	85.098
	78.3655	256.576	96.5521	80.0531
	90.4566	261.587	80.3868	115.053
	72.7558	249.226	90.4529	-22.4393
	103.318	72.1462	76.8882	-27.048
	104.274	242.865	71.8427	93.1153
	125.633	157.055	90.4732	-26.0509
	75.0431	261.1	93.5267	92.7601
	96.223	195.238	72.9051	89.4165
	88.0084	274.932	80.7585	78.2138
	95.0213	136.268	85.3549	24.6837
	113.012	275.487	72.5111	92.5713
	76.4879	195.153	98.8279	-31.1959
	87.8194	277.96	89.3764	83.2875
	93.8048	262.522	91.6554	54.666
	85.2449	263.915	85.6081	88.6237
	84.054	248.732	92.3792	101.829
	85.4053	239.323	88.6243	-29.9582
	127.564	266.941	98.3532	91.3502
	96.5246	241.61	85.5635	89.5154
	88.606	310.711	93.514	90.264
	74.063	289.403	86.1608	24.9228
	83.0661	307.784	89.3523	-30.4332
	111.553	264.808	87.7692	-33.4842
	83.4463	289.525	78.0874	96.2143
	-88.7251	8299.78	92.9217	76.4601
	93.0947	274.539	102.487	73.7198
	86.1741	267.383	85.8533	-25.6147
	567.995	298.107	90.6774	86.1076
	170.926	269.739	97.9233	96.1186
	85.21	275.357	82.8045	80.1019
	275.016	227.027	89.6555	82.3419
	91.1166	241.104	74.9575	92.7117
	106.417	307.126	84.757	76.4552
	91.695	-121.092	96.7456	-23.1789
	128.56	287.239	81.2769	22.8044
	102.466	244.623	-33.0969	92.956
	87.5349	-107.128	98.4349	88.9769
	89.8704	266.269	99.8297	-23.7937
	83.317	79.0528	83.8503	80.976
	92.4699	-80.6546	87.9564	91.9413
	86.7698	258.378	82.9329	-89.0588
	82.1724	88.5929	98.2984	102.662
	77.1194	284.838	129.988	99.4092
	-100.594	265.56	88.7674	90.1268
	150.035	268.553	75.7117	80.2358
	231.891	256.093	95.2549	86.7527
	79.5751	277.816	66.7705	103.086
	90.5471	283.294	84.4266	134.338
	78.5938	250.401	95.0778	93.5349
	100.338	439.179	23.8905	106.501
	85.8602	99.8548	89.0941	94.7531
	79.5241	237.003	112.106	-20.0419
	83.6377	285.98	83.677	-24.918
	77.1134	234.677	82.2797	24.5541
	89.2715	276.531	75.9943	95.3715
	259.831	236.53	85.8971	84.1218
	77.2442	255.868	74.4118	-32.1996
	84.1659	281.22	81.3104	98.6869
	83.8238	240.645	42.5809	24.3905
	264.461	264.649	84.158	88.3291
	83.7076	276.148	92.9388	74.7702
	76.5189	259.824	85.8811	89.9711
	158.495	263.967	105.149	85.3964
	79.8342	231.387	69.9921	-28.8772
	72.6517	238.903	81.4336	28.0927
	94.4548	263.439	63.6522	87.0377
	90.3291	256.335	66.1649	89.6517
	260.155	281.121	56.3105	75.2742
	87.6979	256.809	98.1862	-26.7072
	284.634	240.693	76.515	85.4712
	86.8403	94.6272	94.8797	77.4365
	105.755	234.883	-56.1818	-39.6341
	96.5869	-78.9678	84.2769	27.5742
	67.0374	269.033	89.0625	-24.1938
	95.68	455.873	26.3028	33.5021
	100.313	-74.9805	73.9995	86.4788
	-105.376	250.362	78.1198	81.1692
	89.2523	-90.0792	87.4984	-23.8275
	96.9449	282.395	89.581	91.9985
	70.3714	482.207	93.3581	89.0109
	-138.046	285.239	85.7929	30.5519
	102.683	397.366	87.2186	76.8557
	87.8774	236.527	101.751	-23.5082
	88.2767	242.262	81.6538	89.2278
	139.333	258.104	82.8481	95.491
	89.7522	266.123	87.0156	26.2348
	268.302	280.93	75.9496	110.082
	98.4185	255.401	84.8379	89.4515
	101.582	226.057	107.538	121.064
	124.175	284.641	84.8829	90.0863
	93.9478	69.128	81.0486	91.7373
	81.4355	253.497	80.9172	74.2832
	96.8168	87.6368	87.8623	26.9964
	95.8426	247.242	105.507	96.4453
	165.463	259.308	87.4786	105.09
	102.751	267.75	89.6725	98.5349
	95.8983	274.445	112.366	86.0031
	89.0162	90.1625	95.5362	131.628
	103.656	253.428	88.475	-25.618
	90.9933	252.302	80.5501	77.7426
	83.3391	245.329	96.1662	31.8329
	535.959	290.279	75.7874	87.1446
	82.1065	259.752	78.746	-20.6849
	93.6937	265.955	92.6084	96.2153
	90.8554	269.11	77.9936	-64.7091
	271.117	232.998	94.3381	36.9985
	94.7638	-83.4125	71.6452	96.3319
	70.5214	-68.1667	82.1282	111.847
	228.872	245.382	93.2323	88.1651
	95.1372	234.868	83.4044	98.6724
	91.2561	238.998	94.8546	87.7036
	110.775	260.248	74.6813	91.1868
	80.2491	267.46	90.0525	81.1938
	99.095	252.686	87.7219	-102.603
	86.6847	235.372	94.6552	80.3751
	-69.0632	249.438	78.1489	195.195
	87.9769	102.228	92.2647	58.9979
	172.115	277.32	86.0215	-24.7564
	90.0964	265.754	31.1171	26.1217
	93.6378	261.864	84.0084	82.1942
	278.103	125.673	90.9683	92.7584
	139.773	277.285	72.1139	94.4588
	291.976	248.604	84.5367	85.3608
	85.1319	267.272	90.7658	95.8608
	-72.0758	277.856	84.7855	93.8801
	124.139	90.8329	84.6848	25.6153
	106.397	292.089	33.9515	94.3224
	117.825	254.508	94.7329	-85.6691
	86.3035	-95.3461	83.251	88.1658
	88.4148	-76.6095	83.5415	89.7791
	94.2799	89.09	78.1732	78.2058
	85.2272	258.059	82.9022	-23.5539
	75.7391	285.02	78.9056	28.4339
	94.8891	-58.4692	94.8471	-70.915
	89.5477	101.025	94.221	98.0907
	86.4733	-95.2551	96.1823	99.2127
	61.7578	291.069	90.9299	91.6824
	90.8942	261.874	100.364	-28.7308
	98.977	257.194	98.5376	-30.5939
	287.387	224.765	94.5895	110.88
	267.82	249.24	85.6514	26.6463
	108.817	100.044	79.879	95.0305
	86.4705	255.374	80.0144	74.4169
	86.9849	291.747	89.9326	37.4751
	80.3618	-258.477	79.5577	100.936
	85.9231	240.473	94.515	88.2845
	82.2339	276.432	84.0649	-28.5587
	269.995	248.924	103.797	26.243
	78.2973	260.511	96.0005	86.736
	67.3765	273.699	88.7374	120.964
	83.6097	252.609	97.2809	102.337
	90.9477	251.252	85.6973	-26.6813
	67.4587	257.428	94.8957	-101.572
	124.825	238.464	92.5614	30.2169
	257.256	251.402	101.495	-30.9729
	73.8104	328.713	88.2509	94.7487
	93.5717	241.447	69.5131	-28.2099
	95.7543	284.113	85.802	26.8138
	90.9911	256.233	73.8416	-34.3036
	91.3201	-56.961	92.5011	28.1459
	321.476	252.905	83.0939	18.9954
	82.3148	261.822	96.5954	-22.3303
	69.311	259.193	80.9718	89.5437
	89.4078	-86.6102	89.0187	-29.517
	282.675	221.866	77.7082	-31.739
	80.2507	93.4905	84.6505	93.195
	82.6692	541.034	84.567	-29.8166
	84.4971	236.895	91.8366	87.8197
	72.4448	255.272	88.3905	91.6733
	86.8143	254.711	91.5493	30.7662
	93.5397	254.338	74.229	39.3054
	272.967	260.005	86.9911	95.3398
	84.2566	257.508	96.5388	76.384
	77.1594	261.996	84.642	81.6441
	75.6003	317.673	88.3938	-27.9035
	234.061	255.84	92.7387	-25.4143
	69.5723	280.908	83.8364	36.2066
	101.454	259.645	85.7372	88.1013
	91.9571	104.386	88.2169	24.7437
	70.094	269.155	86.6159	-56.2574
	121.942	308.112	92.97	-25.5512
	87.8882	259.636	94.2492	90.8943
	98.7336	251.813	88.9699	279.005
	92.7214	220.216	91.3524	-22.6557
	99.023	268.759	95.3536	-28.483
	108.703	248.279	92.7136	80.3326
	1053.55	290.489	89.6662	-26.1432
	93.7172	293.109	87.2661	26.6338
	261.579	262.233	96.249	79.5086
	84.2861	262.709	99.0652	-25.346
	73.8936	268.015	84.3104	-28.3389
	93.2283	433.047	89.8756	-30.9708
	228.353	248.593	83.7748	-20.6738
	88.373	265.128	94.0153	88.5948
	-78.0853	258.416	91.8714	91.7042
	77.2358	260.521	89.4721	26.4742
	123.556	291.566	85.5109	88.2019
	113.02	278.079	89.1726	-21.5751
	94.4759	-87.3483	119.298	88.1373
	567.747	296.908	83.4924	93.0371
	86.3133	256.71	79.5815	30.6377
	271.604	-82.3564	81.1802	98.5647
	106.957	273.228	83.3755	91.6801
	89.3357	240.667	78.7366	105.353
	94.2279	106.61	86.4835	33.6543
	-78.458	240.168	72.4541	85.5728
	105.236	294.161	75.2286	24.1342
	96.5113	222.568	90.6478	32.5193
	94.8997	282.242	87.7773	81.6756
	62.4026	253.769	84.6352	84.1059
	80.7441	281.616	67.3845	-38.9536
	100.79	252.647	51.0817	96.8371
	85.9537	119.178	76.7939	33.43
	82.5904	286.445	81.9623	102.434
	83.4191	260.238	80.5122	86.8938
	89.1331	259.654	84.8062	33.352
	79.9839	279.628	82.0417	85.842
	-207.6	87.4118	86.9421	95.9224
	90.9321	286.858	82.1707	-68.5372
	91.1487	273.529	82.0224	85.1758
	264.824	276.934	93.7152	51.9349
	94.1574	242.863	83.4945	-34.7138
	75.7493	409.596	68.468	119.983
	100.374	145.453	-34.3569	104.173
	84.8727	413.077	-21.8727	-29.9391
	94.9511	263.127	97.301	33.7727
	98.6839	145.811	110.272	-30.4699
	95.7772	265.555	101.563	-30.7787
	59.5155	266.081	91.8907	-28.8817
	96.0297	260.58	88.8027	34.6652
	70.8412	227.759	80.8085	81.1189
	93.4584	265.794	86.6555	86.8079
	94.6629	-65.6111	86.0093	24.4313
	103.331	273.416	86.7631	26.4001
	96.0592	255.655	65.5858	96.0011
	86.4045	-105.769	79.7264	23.5584
	111.391	274.94	78.3201	-22.9806
	86.7198	261.014	79.7638	-20.7644
	65.296	304.632	79.4425	686.392
	86.2262	257.78	87.1983	89.3091
	291.939	235.159	96.3711	80.8535
	71.4336	258.616	145.299	85.2802
	61.4087	272.121	82.2617	90.5219
	79.2407	457.452	83.0322	21.9516
	76.0382	282.068	100.106	25.4729
	99.2489	244.908	138.07	24.1872
	84.5401	247.758	76.5104	82.5389
	94.7436	250.114	85.3279	86.2948
	85.6614	277.037	77.8382	21.0734
	88.4875	266.575	80.1274	89.1685
	89.705	254.115	135.271	35.7068
	72.4211	247.27	98.8603	-26.1337
	98.8962	273.529	93.417	99.748
	81.8361	279.049	79.4939	99.5525
	97.7823	280.613	93.6916	-26.5099
	95.5316	275.896	86.8956	94.5447
	86.6532	273.187	85.7357	91.2418
	84.4476	100.916	156.281	84.3205
	96.9061	287.889	77.9866	84.9582
	98.1705	415.341	76.6866	97.5421
	76.9215	258.109	87.0477	85.7534
	96.5215	247.154	113.262	-22.5399
	154.451	241.804	84.2689	95.8526
	99.3032	248.947	88.6721	-23.1107
	81.1783	275.45	90.9302	100.482
	70.3416	68.7281	69.2706	-26.9487
	89.5452	262.842	81.9497	65.3851
	92.7866	219.622	87.7646	82.827
	86.7026	263.016	86.8618	46.7757
	95.4646	238.458	93.2904	30.4809
	82.0421	262.554	86.1256	24.5867
	87.1018	75.1169	93.8172	96.2282
	84.193	254.165	87.1692	82.366
	88.9449	233.558	76.0307	26.2322
	282.435	252.48	85.8846	-27.4722
	74.2204	-96.0605	79.5251	94.4493
	98.738	-95.2764	82.4124	-42.5729
	92.0183	-78.9533	96.1506	89.6444
	257.146	79.5975	81.4561	102.296
	97.1513	255.568	97.4194	-23.4979
	76.7079	232.032	88.1175	28.4089
	99.3048	96.3362	87.4342	22.9137
	95.1851	262.208	89.1437	93.2247
	275.687	275.524	58.5302	90.6029
	268.01	252.616	71.366	76.5487
	92.6276	282.677	94.4169	84.5873
	-1028.15	262.966	104.138	35.0446
	65.6598	269.93	91.0264	-28.3486
	88.5207	250.351	85.7451	96.4676
	85.7147	271.521	85.2336	93.1918
	86.6246	271.72	76.7999	-25.1822
	63.8954	232.258	90.7825	-25.3783
	117.357	277.83	93.7991	-23.5492
	91.5518	174.093	44.1536	94.8289
	90.0216	283.73	79.6013	30.1394
	90.6107	249.889	86.0766	115.098
	78.7845	217.793	83.2508	86.3887
	76.739	274.94	88.7583	89.9751
	79.8	238.798	74.719	-26.2645
	79.733	268.672	95.9809	97.1335
	-78.6288	256.537	88.0913	-31.3369
	65.5251	369.681	94.7942	92.8713
	90.9594	250.671	84.4591	103.567
	88.5899	206.63	88.7574	95.1657
	81.8839	153.932	78.5396	98.3741
	99.4111	246.051	87.9705	296.357
	116.723	262.927	81.9338	85.6014
	90.9558	259.27	86.5773	86.6807
	75.4646	228.122	88.4503	105.559
	94.0551	286.465	88.4794	447.966
	80.3849	258.493	97.2811	23.7445
	122.979	275.283	90.2249	96.2753
	95.2763	459.711	78.6387	76.2406
	95.5303	251.174	73.1457	69.9532
	87.0512	98.0073	89.8978	106.968
	-92.5593	256.893	71.2565	77.0759
	90.8079	269.242	83.5456	107.122
	104.881	259.045	165.629	93.0032
	82.9802	148.958	111.47	89.3594
	85.1798	259.762	85.26	-30.6106
	80.4701	286.416	75.397	96.7737
	84.5024	356.695	56.7077	25.0263
	90.3118	265.62	83.4335	35.1254
	110.56	259.658	86.0662	86.2441
	95.0004	268.809	70.2682	80.5788
	88.7128	135.497	90.8109	-98.9042
	89.0016	90.2548	98.0349	98.8462
	94.5305	-105.457	100.67	93.6623
	96.1728	62.8327	106.446	20.5884
	272.385	-107.398	82.2901	96.2384
	269.634	247.678	79.3945	74.2612
	98.1061	112.771	91.1258	-28.1689
	90.6107	256.144	104.083	82.3865
	73.845	252.71	99.6561	223.287
	88.9189	250.808	99.3314	-26.8761
	-62.126	310.353	88.9615	74.7534
	100.608	262.687	65.7608	91.0886
	88.3673	342.77	90.701	74.2688
	94.7124	261.853	60.9398	99.2838
	110.047	239.415	90.7716	85.8135
	68.0846	275.815	80.0074	25.6321
	88.3827	276.69	92.5021	32.2224
	224.388	74.6625	70.4119	90.264
	89.7186	250.516	83.4287	30.6587
	86.469	112.58	94.0842	-23.3875
	-194.056	250.73	102.17	100.431
	65.613	78.2479	81.9166	32.8662
	89.4136	265.591	88.632	32.082
	81.0998	252.919	99.6462	-23.8535
	86.724	249.74	82.829	84.7653
	82.1519	84.8654	73.3425	25.5299
	86.2534	61.3536	63.2843	-25.0072
	97.2787	240.469	94.1482	25.3536
	84.9702	82.7988	88.6492	95.4273
	95.7823	267.643	66.7683	106.627
	84.7075	239.368	74.0181	89.878
	96.2445	264.509	97.8916	25.7115
	116.194	252.525	91.6653	20.4043
	143.033	261.552	101.792	90.0596
	278.361	276.845	81.0285	88.8818
	71.2176	67.537	92.9116	87.6106
	71.695	213.555	88.2517	23.2717
	76.4173	62.7845	78.8819	-30.9785
	98.293	247.327	69.031	24.6532
	82.9943	83.0661	88.443	90.8539
	80.6602	93.697	88.7661	91.6109
	69.256	-53.6815	134.459	95.3571
	89.3061	255.542	87.4761	90.8955
	70.2625	435.6	81.7328	-22.7629
	93.6011	269.095	80.7186	-21.9419
	255.326	280.481	80.5272	-23.9544
	89.3869	223.212	77.7456	24.3455
	100.316	254.553	81.8732	-26.324
	76.6209	272.95	91.5797	108.16
	93.844	255.064	34.738	69.1256
	71.1825	259.693	80.7571	-22.6183
	90.5588	91.2031	88.0602	100.628
	95.1313	267.959	76.0749	33.6524
	77.4449	-107.389	83.3913	91.6149
	261.801	83.565	91.6421	85.4294
	254.807	261.228	96.7956	-26.7471
	113.913	-91.6424	74.9336	29.599
	88.1417	102.466	85.1826	24.4234
	86.0458	-76.7334	80.5413	93.8683
	74.2454	258.647	77.0315	25.7342
	64.8447	76.6763	92.3503	99.8933
	285.12	-61.2206	90.9221	27.3603
	106.99	235.784	72.9202	84.9158
	90.3242	247.67	151.081	72.2078
	83.4402	56.5765	91.2479	88.6668
	113.664	266.043	89.382	78.3272
	80.5653	264.656	83.8399	96.0457
	-100.249	105.205	93.5027	101.258
	86.3083	243.525	80.8742	29.1425
	91.9134	229.49	89.21	58.2493
	77.0906	-76.1225	78.6074	-24.3491
	68.5839	126.226	80.0998	25.073
	83.0204	-81.2087	81.9565	26.5135
	67.9365	293.004	89.3605	58.9484
	91.6985	278.138	94.0078	166.25
	73.8039	285.613	86.1547	84.6159
	78.9692	137.711	107.143	101.667
	273.735	107.885	99.083	24.1937
	61.7533	231.666	91.1689	-54.4003
	76.0399	285.419	98.1457	-27.7585
	142.809	249.032	86.6832	91.8219
	87.3852	258.728	80.5889	92.6794
	98.1635	291.882	86.1233	88.6236
	94.6405	225.929	74.8528	82.9115
	79.7851	273.126	82.758	94.2277
	98.9573	273.081	84.3874	91.2424
	87.633	226.755	88.9643	92.1547
	158.299	276.684	99.3573	34.3599
	93.15	82.3924	80.8146	21.4066
	63.3609	273.547	103.557	90.4646
	84.9563	217.554	94.2922	104.397
	63.2272	245.995	96.099	-24.8068
	81.3469	252.145	87.7996	-24.8597
	105.271	265.931	89.975	85.3497
	286.845	235.637	98.1043	99.5794
	91.4736	255.172	91.893	-49.2591
	240.668	441.44	91.6031	32.13
	87.8556	438.105	93.5778	95.1886
	75.5204	263.971	74.1969	81.307
	95.5251	84.8706	92.8107	97.5776
	73.387	279.275	120.876	-22.5989
	88.6571	104.983	72.8715	22.8468
	84.2104	264.936	79.3252	77.8694
	273.435	279.895	-35.1178	29.0592
	106.083	216.227	72.9164	48.5771
	77.6259	228.537	141.81	-24.52
	90.9081	253.754	89.3918	81.1414
	75.7234	260.408	97.9016	84.0113
	90.7024	270.249	84.1528	-92.4037
	106.443	266.699	95.9668	110.766
	78.8725	278.427	89.0036	30.5658
	97.2168	216.774	100.464	30.2089
	85.1715	75.4233	79.9191	-19.2405
	83.833	261.397	102.912	-36.1144
	-95.9918	139.889	86.5968	94.7464
	130.936	252.064	95.5457	29.9691
	85.9781	118.664	101.035	24.6948
	83.4578	246.324	87.9062	95.1552
	74.4985	278.338	79.5333	92.0779
	92.5597	261.79	96.3494	90.1838
	57.6294	256.365	43.4286	36.3008
	79.0608	265.974	109.473	22.1971
	142.152	279.818	86.9145	23.3578
	88.0439	242.567	80.6061	-21.7315
	74.9571	263.173	95.4452	22.3173
	84.021	255.864	83.3863	101.174
	-52.1036	294.284	89.0713	87.4981
	240.974	262.122	85.4406	82.8693
	265.819	-119.252	84.6197	-23.464
	88.7024	237.037	84.3966	82.1221
	87.1561	234.835	72.0856	94.7918
	290.899	78.435	86.9568	-28.1126
	89.3893	261.87	84.5514	23.7337
	105.693	251.663	98.8345	93.6015
	105.25	-57.4497	82.2682	22.6511
	73.7683	-94.5087	91.4097	79.3667
	107.376	231.958	79.0843	25.3102
	75.0982	261.212	106.413	30.728
	77.8964	278.445	87.0478	27.3006
	121.13	256.461	40.1876	25.2145
	76.056	262.178	90.6871	-27.3837
	78.289	400.63	88.1383	28.9743
	103.206	249.225	88.6909	22.3733
	91.8702	-76.2905	100.865	26.3391
	97.9374	245.019	86.1556	-107.94
	265.037	94.0261	98.7396	106.404
	96.3516	247.388	80.7058	28.2487
	83.2442	240.233	86.4627	85.4661
	87.8476	66.176	81.7139	24.0088
	95.3531	259.085	97.0811	92.8186
	78.7169	-76.3689	160.865	79.6859
	108.01	277.947	79.9742	87.525
	74.19	252.519	98.9961	24.2091
	90.665	122.95	80.4263	89.005
	101.223	67.1789	88.0836	82.3708
	87.545	266.595	99.5677	24.7475
	75.4999	108.29	89.4963	92.9759
	102.197	86.1014	67.4566	22.9329
	-108.189	243.54	94.0664	94.269
	162.59	242.826	74.3461	99.8931
	95.1363	281.309	87.1428	29.3217
	97.5487	266.329	92.713	25.6437
	78.0443	238.01	93.0052	22.6542
	92.6249	249.071	79.7266	100.645
	69.5496	128.499	88.9283	83.7715
	-103.863	51.7504	75.3619	-31.0324
	89.3982	268.183	69.2709	98.3665
	143.749	276.993	105.938	98.35
	108.686	272.982	79.4188	44.6417
	77.2535	282.365	69.8887	22.6561
	86.4482	241.752	86.3796
	278.782	81.9781	83.1457
	81.9001	269.891	95.7214
	94.8235	86.6622	89.2464
	92.0821	241.364	87.295
	100.68	96.1799	88.8669
	-79.8074	268.947	95.218
	86.5404	124.405	98.3497
	73.9651	294.463	100.911
	77.9902	240.88	97.0996
	89.7209	251.452	75.3938
	87.4953	244.824	91.404
	86.0923	107.431	96.0008
	84.0099	-59.2443	90.435
	95.8807	260.823	-52.7511
	81.1362	252.046	90.4672
	95.3835	-62.9913	-47.5388
	90.0104	-77.039	97.7805
	275.525	262.626	88.4618
	78.4613	-63.4953	91.8933
	93.8253	241.471	84.534
	106.344	115.494	96.5605
	64.267	-62.3895	84.314
	83.2118	248.81	73.3185
	101.082	252	85.1709
	92.5565	293.047	96.7377
	107.333	243.933	68.5161
	77.5798	257.547	94.8741
	93.44	444.377	72.8542
	81.6053	269.459	99.0581
	96.4823	225.439	104.348
	77.5302	268.985	91.739
	98.9229	277.093	96.3796
	-94.6195	69.2335	96.7854
	152.451	-76.9894	88.4401
	104.019	93.524	85.2236
	95.671	-79.5898	85.4409
	97.4611	241.087	89.4819
	74.3412	173.159	87.7985
	92.8746	86.0471	67.8791
	76.1911	82.1867	71.961
	-177.813	277.305	87.8157
	108.292	253.243	71.3042
	73.7029	-63.6085	90.1449
	72.4872	252.919	104.594
	93.8229	305.753	101.213
	88.1478	257.956	82.8701
	90.876	259.108	92.8283
	93.6767	252.734	84.3118
	100.823	272.942	83.605
	95.1853	293.436	88.9628
	91.7353	245.879	86.0335
	76.5998	290.589	68.3029
	237.242	267.917	82.0642
	76.5381	241.44	105.064
	71.3187	244.798	85.7639
	112.607	276.156	91.3183
	93.4795	262.422	92.7076
	76.4634	253.056	90.8621
	88.6359	301.97	88.119
	95.4078	283.392	91.5168
	82.504	-43.2874	66.7942
	62.057	-53.773	79.1914
	81.5433	274.027	86.3158
	259.813	237.725	79.7344
	134.189	457.62	94.0942
	86.5766	85.9138	73.8516
	76.7435	157.238	90.7162
	91.0421	250.656	89.8714
	299.129	253.61	93.3176
	83.35	105.235	-23.7682
	263.368	81.5514	91.2397
	88.1655	275.182	86.8393
	92.6258	457.655	142.694
	80.3338	269.428	101.944
	84.3017	148.603	73.4606
	81.0671	297.038	85.8177
	98.0722	-80.6853	81.3414
	97.3686	57.5456	93.4914
	93.0091	259.198	85.9213
	74.3416	258.282	101.992
	143.319	259.661	88.8929
	70.3451	261.017	81.309
	241.121	-84.8354	83.4215
	93.4674	237.207	88.9284
	69.2439	211.961	73.0117
	97.0259	441.908	97.2336
	78.2089	262.863	74.1339
	80.4025	254.546	83.954
	83.8483	94.6284	71.3814
	75.042	266.171	93.7534
	80.0103	267.156	88.6525
	86.5246	209.519	77.5698
	80.2575	100.453	88.1826
	97.2006	256.122	77.9849
	71.6382	269.626	79.5529
	172.588	219.099	81.4939
	97.4459	285.974	83.7285
	95.9955	304.908	100.502
	92.7601	262.903	102.035
	102.021	230.731	96.457
	67.9081	302.426	97.3188
	78.0291	269.432	101.161
	89.3226	-72.0146	91.3372
	79.8663	235.538	200.434
	77.6526	250.541	76.7696
	84.1201	277.741	65
	87.1072	272.537	86.6809
	114.762	237.86	90.8922
	88.217	257.218	75.7298
	83.3426	111.243	87.7476
	99.9736	252.939	103.106
	80.7576	351.876	84.0862
	91.1393	276.171	69.8746
	101.602	256.033	86.5578
	79.6758	256.814	76.1872
	98.1853	257.784	84.1825
	75.2628	90.1566	94.6476
	95.5637	257.26	76.3645
	78.3502	258.552	94.2404
	103.58	274.079	86.3851
	-106.995	275.833	82.3661
	108.147	240.771	80.2034
	92.1104	281.116	96.4812
	83.3948	240.773	74.626
	100.158	86.9991	92.6819
	91.0166	-76.2947	85.6412
	76.9277	53.597	87.574
	77.0428	293.831	88.5218
	293.194	291.416	83.9894
	72.9773	255.702	88.6208
	88.4009	-90.2164	96.8306
	90.2557	-86.1667	84.2007
	92.7637	81.6527	92.9633
	92.9503	257.828	79.0587
	86.6362	269.924	87.3261
	79.929	270.495	85.7678
	98.7941	238.167	100.525
	92.9287	219.93	70.9315
	120.854	103.306	78.5633
	87.1372	195.779	89.1879
	297.874	149.301	67.2384
	99.7643	287.489	70.7384
	107.197	259.628	85.9504
	81.7818	268.911	97.9086
	153.551	-60.719	89.8946
	99.7342	103.774	80.9902
	94.4118	-72.0923	70.7566
	85.2335	-88.9334	89.905
	73.0126	96.2835	82.7946
	102.605	274.957	95.0904
	90.7338	266.316	70.051
	82.3862	70.9883	69.4695
	80.3679	268.617	85.5727
	272.123	275.4	87.0272
	81.3086	-103.361	87.3081
	85.8233	-95.3422	76.7508
	89.1978	131.517	286.485
	86.4849	-75.4397	404.826
	89.2756	255.01	67.5509
	75.5487	283.529	84.6404
	71.0851	281.616	68.0057
	108.754	-118.308	66.9141
	136.933	270.969	80.2892
	85.5898	251.217	80.758
	87.7332	100.387	82.3232
	84.0539	107.893	85.1814
	86.5687	-133.847	90.8973
	77.4419	265.694	94.1399
	182.675	267.459	77.3113
	142.321	258.055	78.805
	123.093	-84.0142	185.081
	92.393	247.967	101.951
	76.8097	247.514	80.0907
	123.857	276.816	90.8233
	83.2408	258.067	91.4115
	82.6529	260.888	93.6829
	270.952	117.918	73.4517
	76.2213	-61.6644	97.2747
	77.084	254.136	83.1319
	81.4498	58.5862	106.81
	80.5817	77.3255	101.718
	89.6791	262.222	84.7039
	-90.1167	243.589	85.6516
	82.4346	249.174	90.6364
	291.403	65.7128	91.8238
	72.1638	267.666	97.7113
	86.921	256.087	89.8362
	70.6698	256.441	67.4756
	-88.2849	58.2153	87.9401
	82.3945	260.93	85.4347
	82.3924	-87.969	90.4983
	76.5364	238.056	87.197
	86.8511	280.118	79.289
	97.9149	274.901	76.0129
	68.0988	279.377	82.3809
	83.6907	257.082	86.2744
	266.37	347.943	96.9798
	91.8073	245.736	85.6228
	90.4749	249.254	86.5057
	91.1565	-96.0707	90.798
	114.405	249.209	97.1601
	89.2266	275.643	77.567
	98.7401	274.04	89.2965
	180.341	240.185	73.5744
	85.6022	259.842	83.184
	143.238	225.265	84.4931
	280.022	265.941	91.5061
	95.0852	260.301	89.9975
	239.155	258.186	93.8357
	90.3196	254.267	86.4933
	-138.358	-103.202	91.4621
	106.2	253.304	89.088
	90.9966	274.118	87.77
	69.7314	260.105	99.0766
	-81.3454	283.695	230.595
	67.891	275.783	95.0327
	81.7272	279.072	95.1058
	127.513	93.9794	90.6111
	104.982	249.306	81.2246
	95.1625	259.032	87.093
	281.46	101.411	85.7341
	118.057	232.09	105.842
	-118.407	263.243	89.6826
	95.864	261.071	83.6998
	246.442	66.9419	94.4579
	323.919	288.441	87.6112
	102.187	108.866	134.809
	82.7355	257.449	29.1489
	255.403	-55.5526	81.8478
	91.9427	247.21	82.4839
	72.8425	291.844	78.2534
	103.415	240.732	84.6232
	-138.266	265.268	88.3473
	82.1608	263.81	126.011
	92.3958	285.369	97.3321
	89.5206	235.756	-79.8545
	85.9274	278.258	90.3701
	85.4734	274.779	84.746
	127.77	242.769	86.1033
	79.3243	113.541	90.0842
	93.9169	256.257	72.4252
	104.372	161.045	87.9192
	76.4224	244.293	95.544
	305.549	271.804	87.9115
	74.0226	249.495	77.9949
	92.7026	286.476	86.4244
	88.0074	98.9247	105.512
	263.034	104.701	82.1535
	83.637	257.649	80.541
	256.05	243.71	95.4161
	80.9032	109.05	82.7398
	96.6756	248.558	72.9794
	126.46	266.826	90.8483
	84.5614	248.203	83.4715
	68.4333	262.246	95.3291
	-87.8174	265.207	87.8224
	106.525	246.651	89.0806
	86.7988	261.55	69.0787
	103.448	114.969	78.4939
	112.684	-66.6164	72.3032
	256.489	287.4	82.2147
	92.361	214.801	76.3527
	84.8372	279.561	64.5362
	88.6557	255.165	87.263
	81.4155	255.689	97.7675
	258.796	441.245	111.622
	99.2341	291.716	83.678
	144.944	105.743	88.0889
	279.193	-78.507	81.4766
	-127.676	-116.163	89.2085
	81.0253	122.937	92.6738
	87.0615	273.518	78.3211
	114.267	66.3256	89.0494
	94.4841	-95.665	87.0926
	113.528	266.634	73.3242
	99.3223	460.824	79.0354
	71.4076	246.373	76.6444
	94.4064	230.27	94.7083
	93.3475	259.704	95.5095
	102.215	250.423	82.9633
	79.1441	271.561	81.6111
	93.0957	257.845	81.625
	89.3003	270.615	84.889
	106.556	245.982	76.9282
	96.0848	89.7871	80.8779
	-76.8433	254.588	76.4802
	65.2414	269.76	87.7459
	-108.264	273.108	65.0235
	72.1097	-76.537	82.0065
	101.449	255.917	95.2286
	95.281	266.704	82.8284
	73.6953	-44.1005	203.8
	111.763	248.941	82.9714
	93.8554	-127.085	92.6421
	96.4488	262.776	79.3743
	101.559	194.565	92.9917
	74.1217	233.229	90.0258
	89.3815	68.3672	85.8645
	-106.354	56.1874	96.65
	83.1357	264.701	91.736
	88.8328	309.597	91.0219
	281.447	94.524	85.3296
	72.4625	258.633	96.557
	101.98	268.794	92.0339
	74.2474	55.2186	93.359
	-108.54	265.185	86.2829
	79.5579	89.5164	82.8272
	80.9708	257.532	83.1786
	77.5186	105.331	89.8424
	105.422	-100.842	95.3807
	108.726	267.363	75.2711
	95.9281	289.04	81.0554
	79.9967	277.358	95.5868
	103.319	261.702	151.09
	99.9875	94.649	87.0316
	-72.4076	430.223	82.1156
	69.6766	62.0179	84.8017
	83.72	89.3357	68.8708
	85.1723	75.8363	86.0876
	87.6117	66.173	98.5496
	79.2119	259.236	86.0395
	82.4064	253.176	86.8795
	82.1012	264.676	94.28
	94.9183	265.697	85.3834
	88.8916	246.067	121.757
	84.837	269.391	73.5055
	85.7325	239.224	94.1506
	84.5191	255.248	79.3436
	108.85	262.455	77.6865
	99.1616	251.931	80.3933
	108.696	258.509	148.699
	73.266	272.414	93.0349
	95.1811	-92.5431	80.6007
	82.2051	95.8724	90.4184
	96.0527	251.916	76.3814
	89.3049	-52.8015	226.608
	94.4653	256.582	85.2217
	284.502	264.555	87.8108
	89.7737	289.51	82.557
	86.9394	89.8032	74.4401
	101.88	235.096	75.5658
	269.204	251.063	81.1382
	92.1668	102.931	101.331
	68.4841	52.3293	138.879
	105.11	-87.8288	88.2903
	81.2193	106.301	85.4231
	102.332	16083.1	93.0016
	273.491	241.943	84.8275
	59.3103	76.9005	100.336
	93.7946	264.98	93.3586
	85.5124	251.514	83.3898
	91.7902	84.2766	73.6907
	250.917	135.11	83.949
	268.639	84.1538	89.1455
	96.296	256.358	75.8135
	75.1323	267.238	70.5305
	-82.1039	105.324	62.6629
	263.612	-111.451	88.0435
	-96.9655	1376.67	92.7102
	272.8	-113.82	86.7142
	301.168	271.598	141.836
	87.0906	-78.5175	78.0294
	277.004	255.264	83.934
	81.5117	262.729	78.4406
	86.4074	255.471	89.6621
	86.0962	208.552	89.8499
	95.1909	100.513	102.76
	79.9479	-83.4429	184.42
	-77.0877	223.812	97.8809
	100.221	295.765	93.8705
	78.3011	265.932	70.2187
	94.0635	71.5622	121.036
	89.3301	276.58	82.8948
	86.6823	273.197	87.6331
	86.6923	253.081	88.7557
	269.137	271.905	89.3959
	95.3024	103.603	93.5974
	96.3695	-244.04	76.9557
	117.793	250.339	85.9202
	80.0326	118.033	77.6358
	81.8031	257.186	97.9731
	104.303	261.037	95.0596
	61.9957	283.17	101.043
	84.9412	265.297	81.7694
	82.5756	225.386	86.1103
	68.3766	242.622	81.2788
	79.4188	270.206	84.6046
	89.6203	95.9521	100.325
	81.0302	68.8656	72.7591
	98.0361	233.112	91.1335
	94.6139	104.568	82.4567
	81.0416	-96.5914	92.5022
	84.7846	241.856	81.5579
	80.415	263.852	78.7426
	79.2363	216.565	83.723
	73.9188	272.55	86.7404
	87.3935	243.308	83.0778
	90.3134	236.857	152.745
	86.2935	295.233	21.3264
	74.4104	-60.6584	91.1375
	93.2873	251.773	83.5862
	94.6701	-215.881	101.405
	82.6079	274.789	95.2976
	94.4294	252.19	74.2049
	85.4991	44.8802	171.332
	103.677	230.759	99.353
	89.0101	307.443	86.4874
	78.9083	250.783	88.6038
	87.7141	-91.7491	90.9665
	96.2836	271.573	87.9511
	59.2191	248.141	82.8566
	76.1224	225.549	82.4442
	-71.0196	-70.6296	80.0095
	88.6771	296.951	94.7507
	142.946	250.038	85.9599
	145.143	283.936	84.6436
	171.437	268.543	172.437
	100.188	261.981	113.633
	88.4903	270.969	104.816
	86.1904	237.409	87.2229
	79.29	255.425	80.2897
	85.9873	258.993	74.0391
	253.512	269.113	88.0663
	91.9409	253.479	89.6728
	90.4697	258.67	103.579
	264.364	236.261	87.509
	90.511	256.013	91.2405
	73.6787	-325.815	95.1238
	91.5329	271.202	84.326
	87.1447	-88.642	77.4796
	74.7385	296.098	78.1147
	-98.5736	284.079	95.432
	92.3203	107.679	82.0989
	79.8962	326.872	82.2401
	83.8328	264.153	91.3613
	89.311	258.38	83.4334
	83.8379	282.216	103.354
	73.6488	248.713	84.9773
	69.5224	267.649	78.2879
	-76.3555	249.425	222.976
	103.39	242.812	103.17
	75.375	383.394	76.7351
	69.0716	271.299	82.2149
	-62.314	271.405	100.927
	88.1922	255.312	82.2746
	83.4392	264.77	77.0469
	102.527	276.954	66.9909
	141.368	282.334	75.7939
	261.713	243.072	85.9309
	74.7616	274.526	88.2369
	187.46	125.79	92.5501
	88.2808	-102.372	85.3171
	111.256	233.968	80.1465
	105.545	266.518	84.1443
	92.3384	266.527	78.9943
	77.2185	273.38	99.3281
	75.2627	277.373	73.9788
	-93.3005	118.652	87.2334
	87.7926	-120.382	76.1069
	95.5222	285.093	90.7238
	90.7648	259.305	102.412
	83.8336	252.039	107.521
	114.12	-70.1518	87.573
	77.2693	182.633	97.8335
	102.63	89.9651	142.9
	89.9269	-54.5386	89.7211
	262.792	259.496	85.2608
	80.6384	69.8477	103.496
	156.701	80.8996	94.5766
	-70.3838	242.253	92.1597
	89.4327	259.949	96.7254
	93.9329	-163.7	98.7899
	79.4535	-111.568	94.8413
	263.129	265.647	88.0594
	290.561	280.257	84.0523
	280.993	-49.4078	79.4102
	94.4995	-75.5074	76.3113
	82.365	83.1554	78.9794
	74.4792	93.601	89.4479
	95.859	236.594	105.472
	100.868	153.698	78.5761
	261.811	250.627	82.7205
	94.4579	256.791	83.4065
	79.0422	251.062	85.7353
	285.933	270.993	99.8219
	277.688	484.701	88.0339
	75.2707	322.825	90.56
	112.671	240.8	88.5641
	122.964	251.587	63.3782
	154.089	302.444	118.604
	81.8607	232.906	131.642
	80.7641	116.725	92.7083
	68.8114	260.773	84.5631
	74.6032	278.267	78.7837
	85.9484	240.81	81.8866
	76.2102	270.138	85.1702
	71.6337	62.8772	74.5374
	68.853	252.655	92.4771
	96.6211	245.95	82.7229
	-78.0345	79.2291	76.9249
	85.8809	-105.453	58.7786
	260.335	-141.028	74.736
	81.4326	86.7565	92.0479
	91.9523	-112.561	92.0306
	249.723	243.469	140.809
	68.4813	273.632	81.0247
	88.2947	-57.4208	77.6422
	92.5298	271.535	84.2696
	83.1977	213.698	76.1097
	89.1264	260.164	95.9219
	76.165	251.423	176.064
	273.508	246.441	92.7618
	75.6763	275.697	97.5508
	92.1669	236.534	85.1859
	82.5116	255.76	79.1351
	64.7968	258.843	78.8042
	-82.0866	366.96	91.4349
	100.04	96.4166	91.0971
	-57.845	-64.6587	90.5543
	90.8308	302.372	92.5767
	68.3225	243.039	113.486
	77.2028	72.9768	90.0091
	78.9379	266.716	95.5595
	88.9592	-103.629	85.3713
	77.5151	283.635	83.0061
	101.53	229.647	84.7056
	68.9811	260.665	86.0302
	93.1757	278.887	89.7772
	261.543	406.884	77.8166
	74.8112	263.93	96.389
	93.3113	257.459	90.6865
	89.1995	246.438	86.6817
	168.439	270.581	104.613
	97.0318	103.205	90.8909
	83.0439	262.331	80.443
	81.0457	232.365	92.9813
	85.3601	293.807	76.2207
	138.902	274.462	88.3455
	-59.8127	82.4779	100.137
	344.896	-282.839	92.7202
	89.6706	67.1467	87.1609
	-139.679	269.113	81.7958
	81.9658	240.557	92.9328
	66.7392	-121.206	85.3547
	94.3967	258.516	100.803
	88.1988	111.826	90.7804
	257.965	238.681	119.663
	90.3193	284.568	106.006
	100.655	268.681	140.165
	85.8735	176.839	86.2732
	109.353	155.042	83.8264
	78.0776	254.335	141.734
	88.8308	51.1882	95.5635
	83.3744	238.845	94.8613
	123.848	94.4969	97.1949
	76.8408	105.857	87.1814
	81.5745	84.7704	92.7521
	94.823	-124.69	163.458
	78.3863	277.435	111.334
	89.0874	288.78	93.0045
	-75.4827	264.398	81.9075
	148.883	264.584	91.4672
	77.6207	91.2709	130.178
	94.4034	-86.8304	90.9596
	79.7777	262.4	97.0548
	89.3788	-84.4014	85.7815
	76.0645	257.795	74.841
	87.2527	86.3221	102.735
	74.5304	102.995	176.652
	101.026	-42.7267	211.541
	77.4348	244.026	78.084
	103.611	-85.479	160.104
	277.118	-167.461	60.7543
	83.0653	264.565	82.8986
	77.5385	90.4296	87.0837
	102.868	-98.2935	73.3592
	94.5775	234.58	83.6081
	100.625	232.129	85.497
	85.7888	-103.476	85.116
	99.6965	-60.0476	97.9952
	102.069	98.9807	86.0235
	-93.2238	85.1157	92.97
	93.3527	258.699	82.4898
	91.9603	-107.945	77.1676
	91.4014	256.467	88.2888
	81.8915	260.301	95.9417
	82.8776	278.736	92.3043
	154.268	260.924	78.1071
	73.997	251.724	88.4462
	83.9907	-107.251	79.4128
	82.8846	272.877	90.1485
	-79.2305	81.5069	92.5585
	94.1538	248.769	77.4094
	79.685	255.966	89.0267
	293.228	260.153	82.7022
	68.3439	257.376	96.811
	75.9685	227.607	95.7022
	93.4519	253.813	91.772
	43.264	-94.5344	89.5347
	94.8413	258.427	97.9517
	75.4037	267.64	88.9113
	79.6476	116.297	89.1056
	40.1827	246.935	73.8331
	95.4476	225.987	72.0515
	67.3548	-53.9188	88.1017
	-84.97	262.618	98.7373
	94.3258	252.691	86.578
	264.232	243.92	91.0572
	91.3254	279.359	81.7125
	84.0553	256.425	89.7114
	123.27	236.376	86.3558
	278.336	84.7334	82.9777
	101.299	248.056	97.907
	83.8012	246.261	83.7449
	97.663	111.401	87.1426
	76.3075	63.5791	88.3449
	78.7702	53.9676	90.0816
	81.0805	261.103	99.8733
	79.2088	273.137	92.166
	92.0612	253.319	85.6075
	86.6195	251.601	87.6757
	85.82	260.77	-22.0884
	67.6044	-115.142	72.2055
	89.3856	264.956	82.0365
	75.7367	246.719	102.198
	259.938	259.272	93.1016
	102.601	259.993	91.273
	72.5473	89.7763	85.5008
	83.1914	116.996	82.7135
	91.7972	268.492	89.0003
	88.7725	263.084	92.5749
	95.305	194.618	93.4693
	168.875	64.8056	140.508
	93.2842	101.759	85.9188
	87.0969	261.603	-25.627
	87.0445	264.755	88.2683
	108.171	147.331	129.759
	101.798	-62.9888	68.8554
	84.821	266.657	66.8126
	70.9347	82.2897	85.1495
	290.523	252.181	79.3978
	75.5136	161.32	103.669
	94.4814	91.39	78.6584
	91.7529	89.889	79.4141
	93.7033	295.957	82.538
	83.7114	223.348	76.1033
	87.7046	-117.354	102.539
	83.5532	89.9815	86.1347
	88.9871	269.773	78.8242
	88.7065	262.219	85.2234
	93.9203	99.0044	86.5777
	114.103	246.084	93.6765
	74.8908	270.049	94.3312
	73.8202	82.9514	83.9529
	48.8145	216.94	79.5795
	85.6955	-88.6755	80.9949
	94.2333	269.24	102.48
	82.2295	-72.9972	90.8731
	103.793	64.1393	71.5706
	81.3078	244.221	106.707
	89.0373	86.2929	89.2981
	83.0819	249.092	95.3387
	240.658	280.544	85.8329
	98.5532	249.676	93.5044
	83.5385	260.685	90.1838
	85.2102	52.6618	88.9852
	75.9228	255.356	78.4863
	83.9504	290.684	95.1816
	71.7868	278.378	83.8626
	144.784	76.0176	91.7175
	80.2887	271.114	85.6908
	87.7887	109.387	81.7988
	105.638	263.551	92.895
	99.5292	269.637	96.143
	107.375	278.069	90.2447
	84.2621	246.887	85.3844
	93.0982	240.673	79.6582
	73.1271	238.902	91.049
	85.043	264.126	92.6343
	81.4894	254.323	82.2122
	83.3413	240.797	78.4707
	80.1744	-125.971	95.6728
	-261.338	293.664	90.2732
	263.032	108.219	81.6081
	247.367	273.248	91.2795
	75.4146	261.877	83.6239
	102.65	264.886	81.7802
	93.9104	246.567	78.1101
	93.7982	258.404	87.2198
	110.823	265.57	97.6398
	83.4331	89.7915	94.8627
	73.2627	281.882	84.7581
	82.6918	60.6609	92.8458
	84.2477	90.3981	84.3539
	95.4598	231.257	85.561
	105.28	302.778	90.1003
	263.958	258.576	77.8707
	66.2009	274.241	77.8553
	71.4021	281.294	87.9155
	76.3256	196.027	89.0078
	114.228	-74.1709	90.5108
	77.146	257.739	85.2349
	105.015	251.413	68.3326
	91.6568	236.181	82.7262
	87.0629	256.416	70.7253
	75.3991	-53.5163	86.4381
	91.3099	90.6049	95.3298
	77.3128	-125.805	93.724
	81.9386	256.287	82.3742
	91.9243	262.699	96.3747
	87.8169	256.207	94.9689
	77.5614	262.68	80.8322
	86.7581	274.974	84.7738
	255.407	88.942	77.7367
	102.268	233.789	65.2688
	81.1804	-118.141	88.6045
	277.573	305.401	85.5735
	86.7813	-72.2587	88.9609
	79.6969	-77.2034	81.6697
	101.963	75.7256	92.4215
	90.1339	76.0382	91.4631
	87.7236	235.865	84.3679
	73.9988	270.492	-49.5856
	85.5541	-114.263	84.7318
	97.091	129.078	86.9778
	147.402	276.179	87.6195
	73.6466	264.206	83.922
	85.8143	257.952	74.449
	89.3274	255.555	85.0766
	86.9824	272.883	86.2635
	89.3963	269.258	88.5137
	88.5275	-86.2725	80.8565
	128.406	309.982	89.8584
	89.2523	110.448	80.7598
	95.5085	244.42	86.4274
	281.35	-61.5529	93.8225
	87.0987	-249.499	76.3139
	178.406	-46.7775	79.1129
	114.619	253.389	94.1659
	74.1778	268.857	84.2138
	80.3123	259.598	84.8115
	83.4321	268.677	95.2078
	72.7899	293.651	88.5625
	78.944	251.781	88.757
	91.6326	273.678	85.6137
	74.7056	219.535	93.054
	89.8696	256.675	68.2045
	81.7666	-70.512	60.6536
	85.0427	109.389	84.8733
	91.0626	279.218	70.6763
	75.0477	235.622	76.033
	95.4042	261.933	85.1067
	284.335	240.323	82.4519
	80.9	270.487	85.0426
	93.3657	228.233	84.8884
	112.699	101.124	85.0325
	77.2431	104.443	81.4768
	92.2253	260.097	78.9124
	270.96	-101.007	88.2203
	73.6804	235.832	85.4812
	79.8254	253.927	95.5038
	99.5968	134.707	80.6931
	79.7053	253.006	91.1128
	98.0852	251.886	84.4217
	89.2131	228.594	73.6719
	73.2698	-122.844	82.1874
	103.892	255.353	79.4584
	100.257	89.878	81.9764
	92.9393	260.937	74.5694
	102.726	281.101	85.6325
	83.9287	-147.25	81.7825
	109.28	128.899	169.274
	81.9219	-101.016	90.775
	102.7	262.562	74.8804
	276.648	256.09	71.836
	73.3551	267.277	96.9245
	92.154	256.539	91.446
	70.4224	205.116	93.3619
	85.8589	121.508	74.9955
	121.19	271.581	114.799
	65.4072	251.991	89.3309
	82.684	268.459	85.3583
	99.0762	261.116	76.9432
	-74.0601	-110.105	79.5335
	266.226	257.698	80.8844
	70.0258	239.448	78.6802
	83.6821	258.616	84.2646
	88.9001	-114.245	86.7033
	95.2282	120.546	83.3638
	87.7627	283.163	-50.5424
	88.1736	253.611	84.8614
	92.9639	239.457	86.5437
	91.7211	125.256	95.1403
	98.8383	256.691	87.5862
	-76.2854	294.148	82.939
	87.1011	263.828	91.8437
	86.8381	242.123	82.3456
	92.9697	97.2172	81.8217
	104.526	297.503	96.0869
	97.8345	244.779	89.1896
	97.0031	-133.011	99.3924
	91.2092	270.956	79.9073
	74.8081	-76.3381	92.8453
	-55.88	160.053	92.3191
	94.1132	250.888	81.9126
	77.8262	267.547	87.7343
	280.989	108.169	89.7837
	73.5713	275.395	70.6423
	-91.4803	87.9138	96.3728
	82.2683	245.38	83.2029
	99.855	81.5172	96.4035
	103.279	311.755	54.3511
	94.8344	99.6007	73.3879
	127.307	265.411	96.9443
	-87.3435	-103.988	178.127
	81.1574	229.438	66.1662
	76.6978	-88.8299	84.7591
	-72.9059	-111.515	85.1951
	85.3413	285.953	70.7423
	298.145	113.885	67.2028
	69.8503	239.649	89.2502
	78.3403	99.137	85.029
	83.5399	252.28	87.7219
	92.9667	-103.378	79.996
	83.5945	233.422	78.9475
	81.8425	205.953	89.478
	87.4405	268.297	62.1435
	90.7282	-119.541	81.9294
	95.2329	-97.6613	94.3493
	96.2539	250.26	76.8674
	83.4482	-58.3736	90.8974
	278.907	89.3115	93.9194
	72.2514	66.7823	88.0378
	102.461	234.686	83.0935
	146.418	255.485	95.5427
	81.6282	141.347	83.4014
	82.3739	111.945	95.0141
	93.026	110.023	98.6297
	79.2057	65.0435	87.9876
	74.0698	269.642	82.9235
	75.9988	64.4508	70.316
	95.9913	-79.8509	88.8552
	75.9136	243.272	88.2986
	71.929	253.998	83.4765
	103.989	253.355	90.4348
	77.7788	90.0763	93.4245
	99.0141	254.115	98.4144
	91.5385	252.827	97.7025
	72.8255	86.8826	74.7232
	90.1763	257.72	71.3274
	78.8835	251.185	73.2923
	86.7719	-91.8993	87.3174
	104	241.503	80.0188
	87.2608	242.78	89.1357
	80.6612	274.279	86.7632
	83.4788	95.8754	83.7506
	82.4863	70.6846	90.3677
	82.6897	285.212	93.699
	74.0245	68.7158	100.899
	80.2314	282.689	77.8542
	98.0319	-115.905	82.8961
	66.08	251.89	91.9868
	244.98	108.587	88.014
	82.4965	291.023	88.5059
	96.4572	96.1016	71.7259
	80.1678	268.778	89.593
	81.3638	104.416	72.6506
	83.8381	272.03	96.6887
	82.7673	275.257	89.4726
	90.4271	-150.1	187.858
	77.3726	245.091	89.795
	104.432	-114.274	85.4553
	76.9351	-68.3599	97.2839
	-74.6379	228.965	87.019
	71.7674	238.149	91.7273
	74.5331	234.71	434.646
	95.6752	163.096	72.4908
	88.5766	279.334	85.6796
	76.7992	72.608	98.9328
	88.7752	-87.5455	85.6874
	-191.113	132.369	89.0899
	83.9327	262.235	86.4687
	85.56	-131.951	94.9206
	94.2513	-165.13	89.4884
	101.43	269.783	82.4474
	241.501	249.791	118.34
	62.8626	276.596	90.2523
	245.501	252.907	98.9133
	93.0578	-53.0821	82.6718
	96.1318	271.067	68.6341
	71.9688	773.36	82.8529
	76.4185	104.244	82.225
	81.8906	267.968	97.781
	83.5433	492.408	102.365
	90.5089	270.594	88.0152
	91.0789	246.375	-30.9383
	85.2324	37.9029	79.0401
	100.435	164.942	92.9958
	86.273	82.0304	88.716
	92.3541	97.6319	83.0283
	97.7361	256.321	93.2292
	85.2479	258.255	73.6366
	76.3794	277.944	20.1895
	73.6563	242.294	94.0527
	90.7627	281.055	94.916
	88.8228	265.426	74.9848
	265.95	-78.305	83.9564
	80.1999	252.851	108.555
	92.4906	277.344	88.9166
	-102.382	-113.467	84.8008
	71.2523	264.936	91.2792
	81.3253	219.167	90.0634
	265.572	72.6907	97.1674
	90.2317	187.709	96.0998
	82.6641	284.707	84.58
	85.7783	259.79	69.2158
	101.102	280.025	87.5498
	88.3688	101.597	83.0028
	92.6661	275.096	87.4832
	150.438	92.2513	92.5353
	75.6823	-172.689	80.3153
	85.4315	90.2279	94.6756
	102.137	239.653	98.7614
	97.3239	265.137	146.184
	93.2637	282.692	77.8992
	84.2157	-39.165	92.5135
	88.6575	97.7901	108.571
	77.1159	240.627	59.3064
	85.0986	245.326	94.6349
	74.0892	255.7	91.2013
	90.6407	133.789	86.0211
	101.024	-75.6612	79.7465
	88.8937	270.85	86.5198
[truncated: 5,318 more rows]
