# Supplementary material for: Frequent transitions in self-assembly across the evolution of a central metabolic enzyme
Source: Nat Commun. 2024 Dec 3;15:10515. doi: 10.1038/s41467-024-54408-6 (PMC11615384; doi:10.1038/s41467-024-54408-6)
Supplement: Supplementary file 6 — Source Data [file 41467_2024_54408_MOESM6_ESM.zip › Source Data/SourceData_S6.xlsx]

## Sheet: Fig S6
Mass photometry	altall anc1a	altall anc1b	altall anc1c	altall anc2	altall anc2a	altall anc2c	altall anc3a	altall anc3b	altall anc2/3
	masses_kDa	masses_kDa	masses_kDa	masses_kDa	masses_kDa	masses_kDa	masses_kDa	masses_kDa	masses_kDa
	173.887	91.256	100.251	306.509	211.109	103.932	161.118	94.0934	226.761
	249.907	98.7594	79.9486	60.8512	95.1143	141.06	93.6854	80.3053	50.5037
	87.6189	100.146	94.8649	123.33	86.2089	97.552	39.855	87.0632	60.5388
	214.856	108.987	75.9315	99.8024	203.737	393.152	53.5319	67.8658	-35.722
	174.198	124.785	86.9622	112.922	7791.14	106.274	48.0117	159.034	-25.4601
	357.116	102.906	84.0348	74.8112	199.133	95.9063	54.2085	75.6738	485.923
	95.1047	537.36	250.57	85.2816	114.054	83.425	46.8426	234.719	-23.4863
	259.563	195.073	88.0169	90.3973	226.215	97.7424	26.0734	102.478	113.844
	306.86	205.782	181.224	281.214	1941.62	191.441	43.7103	97.772	53.3761
	230.006	100.46	169.045	107.46	93.2697	239.763	78.1154	80.8154	168.293
	271.487	114.099	336.935	101.8	95.3071	87.4389	82.425	98.0221	40.3328
	285.405	70.8717	84.567	82.4934	90.2426	97.1733	37.6262	83.1948	217.01
	262.571	582.311	105.974	83.0524	100.767	79.3725	46.2695	244.158	128.583
	231.365	180.488	73.2983	50.5394	100.279	111.184	46.2731	248.161	44.5665
	325.561	209.735	254.505	99.4304	92.8702	94.4418	75.5365	100.327	53.0232
	98.7753	112.354	251.712	-76.0061	45.4531	81.3239	89.6815	103.178	23.498
	177.963	88.7286	269.789	81.1415	199.655	92.5629	170.357	229.126	53.4073
	180.146	74.0898	95.7163	73.9999	26.7391	93.4044	69.8803	41.5363	176.092
	180.557	126.896	102.763	85.9497	111.25	337.484	49.9912	93.1077	566.602
	86.999	95.8102	281.959	98.1582	96.2337	89.5291	37.3278	78.4401	41.3531
	92.5831	134.608	85.0543	52.3964	198.405	78.2789	83.8506	95.1492	24.6203
	191	202.915	98.4705	43.958	193.222	291.155	47.5727	155.497	170.313
	292.861	87.3232	317.01	53.5981	203.667	154.405	260.494	87.6998	72.151
	163.033	97.9339	92.9407	82.5672	98.3535	118.15	41.5398	259.583	73.2133
	84.0374	89.8153	196.227	92.2029	70.4996	102.371	30.9383	90.3303	203.361
	187.836	141.177	97.4101	83.2787	316.064	74.4849	45.063	93.1133	86.2071
	190.127	507.31	95.0335	63.4478	194.748	99.0747	49.4708	116.135	87.5022
	75.7917	97.9129	187.073	84.6297	373.169	89.7877	175.228	81.5689	299.814
	182.078	94.1632	296.194	83.2773	209.648	396.384	70.8328	84.4668	277.026
	94.0605	171.652	82.554	44.7457	194.54	342.057	81.8982	90.1236	686.624
	176.795	312.584	61.9134	76.2548	201.33	109.003	46.1946	86.8617	188.059
	86.7927	94.6021	286.477	68.8754	53.8506	79.8659	47.05	85.4105	474.89
	168.621	106.723	173.923	32.1269	273.888	107.869	86.7019	82.5419	39.594
	93.5449	155.891	98.3451	78.0784	201.118	119.006	181.939	92.0031	45.3128
	413.073	153.187	95.1609	89.1738	103.676	99.4038	173.121	82.2048	85.7406
	210.55	158.778	63.012	53.7388	95.7771	85.9684	392.782	252.137	46.4802
	306.065	183.666	197.375	25.9704	237.659	382.164	82.4115	117.084	96.9787
	195.174	401.335	295.522	77.123	200.814	326.507	47.1124	81.9783	36.2359
	189.796	148.722	93.1446	74.4879	103.942	93.5383	83.5559	85.4419	83.9471
	89.0068	291.529	125.04	83.856	98.0305	100.917	-55.9721	82.7822	48.4867
	185.176	308.892	93.8014	77.307	221.198	168.938	173.894	101.479	42.95
	379.959	114.698	101.85	87.5951	102.672	60.3577	22.8654	94.2037	40.0358
	225.12	184.43	280.588	85.8851	110.143	201.272	72.1203	82.4025	84.4521
	166.442	80.7379	179.109	93.1963	195.534	88.1076	52.9768	88.2185	22.8468
	121.168	280.185	88.5497	93.218	188.364	57.2333	136.427	94.5153	44.5067
	193.024	118.675	178.202	83.1974	434.925	390.587	83.2893	250.791	75.4593
	174.47	100.546	79.9502	90.8211	105.72	75.2808	81.2273	95.5281	82.8173
	75.1904	98.7844	84.5435	93.7814	96.8105	83.2733	47.4321	74.8666	48.0621
	246.871	101.042	272.966	50.219	100.846	130.542	122.638	76.4337	340.811
	93.9112	96.8523	128.434	103.64	209.96	325.476	42.3829	77.0847	68.4003
	101.549	88.2822	155.73	98.6378	107.533	99.5833	45.2022	262.449	134.236
	184.323	97.8029	99.4258	54.813	649.925	657.266	93.0931	98.6212	39.5054
	95.3437	365.192	181.377	83.0686	86.5362	82.658	75.8981	116.785	123.654
	100.512	107.766	205.073	267.349	248.503	83.1466	24.5225	81.3314	85.5692
	170.561	95.3028	234.828	90.3154	90.2295	101.292	41.4183	86.5715	328.841
	168.529	101.943	83.1519	49.0417	296.589	144.952	46.698	81.0841	-43.1502
	152.939	98.3004	56.6319	97.4565	99.7084	131.486	92.3811	92.8674	403.634
	269.359	353.892	88.8059	117.889	103.069	95.0832	75.8985	94.8152	42.3087
	176.559	412.355	179.621	78.5226	95.0619	330.478	37.6571	85.0282	129.188
	98.3473	151.813	159.963	62.5758	104.173	337.966	57.97	86.4327	42.3936
	171.119	93.1126	29.8172	62.6385	102.36	333.964	52.3951	87.2451	29.9441
	279.652	140.241	179.968	84.6015	283.481	301.889	86.3269	103.261	178.724
	103.952	93.9729	170.551	101.305	313.583	92.0026	46.9937	102.552	44.5189
	98.5264	100.156	70.0752	55.9838	96.7634	99.2466	49.0485	91.3315	46.4353
	95.6636	578.574	92.0695	86.2095	161.343	297.311	74.6756	104.705	46.9268
	269.391	87.6282	106.522	78.2218	102.78	83.655	44.5402	-70.0424	88.8887
	100.515	755.369	48.2625	200.119	92.9422	104.232	70.0715	84.9151	44.0156
	200.565	113.434	87.0335	52.5008	104.105	177.834	44.0343	84.5229	1675.78
	186.021	100.373	358.948	56.9468	92.0473	83.1311	81.2276	78.852	24.9732
	161.241	91.5637	105.89	93.5665	306.463	88.8305	91.7525	90.978	259.888
	194.837	314.979	96.5232	105.246	45.801	85.6383	77.1173	90.8759	26.9571
	135.925	162.307	100.448	81.3677	110.213	84.1959	37.707	141.002	32.497
	177.911	107.871	94.6047	70.3807	111.561	94.3059	97.2896	93.3531	49.9348
	291.71	101.799	81.5109	98.0667	198.599	93.5713	36.7607	259.106	96.9849
	207.793	76.3577	109.89	57.9601	113.428	100.798	91.535	163.7	38.7123
	95.6281	96.4472	94.3117	127.617	256.457	95.4455	75.4229	93.7753	68.2268
	149.666	170.698	78.3607	59.2853	99.4622	89.5645	83.7137	250.918	-20.788
	77.0498	286.348	161.275	68.1514	417.389	88.6628	90.629	46.7411	-23.4793
	78.0835	176.25	82.637	184.762	93.3309	86.8297	87.4872	78.7489	91.8129
	194.691	95.6948	93.2904	56.3907	193.735	101.09	75.8827	468.374	40.7732
	-48.6805	87.4252	186.053	87.1922	103.456	94.3846	48.6155	88.3533	45.9725
	304.203	216.655	91.4659	108.128	98.2558	85.6387	-24.8079	84.8872	254.673
	293.942	709.658	3711.1	98.5017	89.8363	75.7486	45.3675	50.2282	165.408
	92.588	91.1333	179.422	91.2815	326.184	321.679	30.0985	104.58	68.7915
	181.911	92.8794	98.5826	89.1351	111.472	86.0269	42.1818	55.3397	335.683
	205.973	78.0927	85.0406	39.8108	46.9219	192.729	161.193	143.945	51.2016
	106.191	99.7559	167.117	86.6435	92.3118	104.721	84	89.909	50.3228
	186.733	107.558	103.667	93.5027	-126.611	314.131	71.3079	103.57	88.0385
	80.3745	116.007	107.348	81.8586	104.699	330.088	46.1016	94.0984	50.36
	187.087	99.0682	460.295	82.4019	1055.01	85.3834	136.808	78.6758	26.717
	302.755	108.966	83.0639	50.6619	52.2467	92.6643	83.5304	280.859	40.6183
	97.4703	85.942	171.495	51.9668	210.597	147.804	46.1484	88.4203	37.1828
	88.154	97.7874	80.8341	158.641	35.4781	95.1843	41.2375	77.9985	668.639
	88.2379	177.61	84.7529	72.1629	102.373	83.8246	79.0673	80.4269	76.9931
	171.117	104.242	160.5	58.1016	142.11	104.345	84.0962	98.9073	161.364
	215.599	344.946	99.7558	94.1259	105.28	338.368	42.9996	192.077	521.022
	268.387	132.127	62.7171	82.2332	1010.43	93.6915	20.2057	87.1848	22.9678
	273.518	101.093	175.296	42.0317	32.4458	310.792	54.7224	82.6222	45.8722
	98.8755	98.9698	100.956	84.2525	203.558	98.3334	66.2196	87.4133	45.2509
	213.27	94.5535	95.2757	83.6212	104.604	305.902	97.1336	-46.635	223.51
	165.234	136.235	98.0185	81.6065	55.5977	110.369	40.3493	99.2709	32.47
	265.39	90.4243	131.901	64.7002	310.353	100.963	160.298	105.424	37.3804
	188.329	171.821	46.8531	91.0855	108.823	194.705	43.4025	244.97	68.4009
	97.6937	312.763	82.0133	71.9508	264.022	1210.12	52.0585	245.768	227.953
	94.7991	96.404	96.87	109.065	150.265	97.2185	97.7074	330.967	39.3414
	273.076	185.339	80.4939	53.3337	92.1131	324.251	42.1082	78.7811	336.243
	184.921	115.876	79.8167	90.1871	196.761	85.0969	58.5416	242.829	28.7617
	171.058	90.4972	86.0249	117.388	100.666	99.8584	23.6434	113.211	124.895
	87.7826	170.829	399.27	54.8698	98.99	165.226	328.138	86.2748	46.2628
	187.779	175.179	79.2718	82.559	212.829	96.8939	44.5588	93.2937	369.555
	151.139	-53.5207	88.1902	83.3472	310.73	95.0032	45.4061	210.675	56.4433
	84.6716	183.574	86.5126	76.441	98.2574	87.014	89.1607	538.634	78.2502
	253.854	204.696	77.1472	40.4026	208.681	115.812	79.5082	146.475	178.73
	363.699	98.2415	73.1473	47.4283	98.8512	87.6803	40.3341	250.271	48.966
	327.421	98.6198	80.4688	200.895	273.281	356.339	30.2913	86.6124	21.6436
	319.595	404.516	180.985	78.8159	280.346	101.591	92.573	91.0422	78.4792
	409.876	183.84	82.4071	60.3429	781.911	93.1008	37.9957	357.45	46.6299
	202.776	99.186	93.6814	76.4361	155.437	404.693	75.3734	109.524	89.7249
	85.7723	167.092	102.47	92.6277	89.2592	90.8887	84.4668	86.0136	38.6367
	97.867	95.0582	213.644	46.3083	237.189	91.0149	59.8535	159.627	538.274
	92.6627	122.774	98.9594	52.7587	93.6422	85.7139	43.0779	89.1198	35.1386
	262.96	170.35	88.1878	187.824	106.841	343.119	83.9729	305.662	67.7414
	94.1065	94.6184	269.205	77.9663	314.983	95.1281	36.7048	115.772	1697.69
	80.9955	1087.98	104.295	76.2083	96.5291	717.016	32.9453	299.324	-33.1746
	208.059	116.572	83.0325	69.1435	112.117	87.2284	76.8281	88.9089	41.6176
	304	181.012	27.1854	79.3378	102.387	84.2104	218.245	93.1566	46.9265
	160.096	191.599	34.357	93.992	84.0686	83.0441	50.1226	170.114	69.9063
	93.6452	91.3117	83.0509	57.6838	196.229	342.424	50.1901	122.055	287.924
	94.8275	93.4122	315.805	50.1844	102.985	86.1387	50.7173	92.8025	40.0726
	270.422	53.7664	80.6703	63.5314	219.211	85.7836	46.6156	91.5481	44.7696
	224.732	162.625	66.6393	93.6265	106.208	107.268	33.5171	97.765	85.0314
	172.175	175.462	85.4816	94.7016	99.1839	329.579	161.285	81.5313	40.438
	95.6628	107.854	96.7732	87.452	135.331	74.7532	53.4815	252.448	41.0217
	78.5001	96.8292	198.466	78.9412	95.8906	100.65	59.8781	100.241	37.4512
	335.716	102.445	153.155	47.8538	110.016	80.6286	47.7011	92.0376	60.7491
	188.38	100.112	81.2327	62.1444	92.1427	102.103	54.926	330.361	605.637
	107.661	89.0444	309.357	50.5833	197.936	91.0233	57.2465	90.314	551.753
	107.431	94.3395	255.89	92.6533	86.7639	101.641	51.0322	88.6451	39.3485
	91.3004	298.187	172.378	72.1483	103.175	112.694	35.9669	126.745	82.0512
	204.362	90.0978	103.113	-39.4241	177.761	90.8409	106.566	96.6983	79.4683
	79.0647	98.6921	91.0808	85.2127	226.877	90.4142	48.1506	87.8818	46.351
	293.466	94.6374	90.7053	50.681	200.014	327.298	173.583	87.6224	78.7471
	198	104.729	81.7709	77.11	303.515	94.3283	39.1041	71.0852	75.1509
	86.0001	80.0155	83.0399	93.6509	193.871	61.9163	207.334	81.801	424.727
	200.107	92.7595	87.8297	50.5107	139.706	93.1584	34.6798	390.376	49.7565
	141.176	99.8974	84.2669	51.9052	370.693	100.115	85.0085	90.8205	43.437
	86.4862	103.159	123.031	58.114	361.367	88.6334	84.648	88.9104	88.5627
	80.5469	89.7822	82.9636	56.8034	223.158	114.724	41.2225	78.8282	154.168
	388.068	103.215	-80.6132	54.6467	94.8481	99.3989	101.065	74.0711	38.3721
	161.505	102.229	90.1125	79.9208	185.775	96.6719	93.4979	87.1599	82.5154
	185.713	182.461	-37.6828	48.1996	90.4308	95.0522	76.6787	102.116	42.4316
	376.527	82.1996	142.66	85.1875	97.0549	79.5124	48.4675	91.4683	44.3779
	256.966	110.179	93.2855	79.7211	187.623	320.277	42.646	90.8477	53.9548
	94.9195	145.966	93.1781	52.91	97.7831	127.109	49.0812	85.0005	89.696
	84.7051	95.9377	78.5313	83.3612	85.6512	89.8442	95.6295	1433.53	81.98
	188.817	105.894	74.7665	259.865	92.9036	81.1848	91.3879	80.5753	45.1274
	96.8045	103.898	93.2808	45.0326	203.406	640.216	84.588	94.8096	37.5486
	300.674	172.599	79.4359	84.5095	290.888	325.83	74.8316	99.8032	38.377
	272.332	94.0966	227.75	55.7791	100.882	901.668	32.5062	249.6	325.756
	107.108	81.3693	-28.489	59.4913	101.055	93.4342	35.22	90.0619	82.6634
	84.041	113.171	81.6274	76.9369	96.0551	98.702	52.7147	101.239	124.562
	178.294	86.737	131.458	59.7584	198.929	312.747	81.8913	92.8764	85.4275
	89.8187	89.556	82.4257	80.3798	48.0976	126.589	-52.783	89.4584	48.523
	99.2514	96.9548	-30.7478	87.0304	203.769	330.076	-25.4805	93.4794	430.299
	93.7692	96.5176	92.0014	61.0563	201.87	91.0617	176.107	90.5453	97.4606
	200.635	78.8559	89.4533	47.2051	198.563	322.831	46.466	94.6278	45.9549
	182.719	83.9445	79.2807	51.2895	113.901	194.339	95.9009	98.5359	47.5702
	157.21	92.9911	82.2415	50.6357	1183.22	105.238	43.1487	88.2263	53.323
	151.865	189.317	33.4546	54.4715	91.8417	93.0763	93.7112	66.8627	44.4595
	119.037	85.9419	83.1006	88.9508	93.9384	83.433	91.7036	174.235	242.826
	93.5106	67.6164	89.2474	56.1613	106.205	57.2267	86.8396	236.461	46.3283
	159.092	79.6745	79.7165	90.9891	100.557	104.519	67.2453	84.9243	37.5875
	102.211	110.311	278.663	52.2107	114.777	82.9339	75.7899	87.0491	121.96
	100.877	99.1546	55.4127	44.1962	140.465	109.306	135.602	87.4142	106.391
	120.19	101.739	96.8041	90.8694	194.252	347.346	81.1369	68.8316	43.6241
	101.81	87.1215	84.0404	89.837	150.74	83.0479	87.8559	93.2645	48.4588
	85.1119	92.2602	100.296	94.1791	387.25	87.5999	74.7088	83.045	245.973
	96.9554	182.823	71.8355	55.5827	197.556	92.3187	51.7099	99.3887	85.78
	106.812	86.2752	87.1138	106.353	205.894	85.8389	75.1428	75.6193	84.7816
	108.543	170.46	91.883	54.3564	203.756	91.6905	81.5454	79.6019	46.498
	85.3147	94.3049	106.914	51.8109	102.998	318.698	74.0168	155.209	40.3828
	90.1077	84.3367	33.8047	112.009	207.641	85.6218	296.513	75.2778	45.4107
	83.3517	104.168	89.6128	49.0463	106.387	84.5098	25.0807	88.6016	20.2383
	81.8966	488.502	89.0666	61.3196	97.8234	82.9452	45.9514	41.7384	37.4452
	85.058	223.082	252.311	63.6378	89.8089	96.1533	76.1408	81.7022	34.395
	94.7302	183.466	386.059	47.7221	101.777	91.4813	54.057	204.552	55.2561
	156.236	103.118	847.047	53.3854	101.297	108.202	90.8456	88.2531	223.999
	99.9898	96.8273	91.4318	92.2011	144.315	104.821	48.7883	94.3199	46.4282
	80.2194	120.527	75.8913	52.9735	92.9271	101.627	171.701	72.979	39.763
	69.2135	96.9554	76.2866	59.1401	140.907	99.5039	86.0827	93.9923	45.2495
	80.9339	83.6833	81.8804	88.3908	105.806	327.83	103.42	386.116	48.2669
	86.6363	100.493	324.455	86.6331	64.7342	116.369	51.0069	104.478	81.0494
	90.9105	97.9775	80.8771	49.3594	24.861	104.926	46.6289	362.522	83.4545
	103.257	215.668	375.897	97.8642	221.826	88.5735	93.7235	76.7154	80.7658
	181.972	89.1172	186.551	80.546	102.31	93.2294	24.3726	92.0034	52.0489
	211.761	88.4477	235.672	64.0146	195.653	79.37	69.4352	266.454	52.2328
	97.4149	66.6012	209.121	82.2993	-27.7146	92.4486	75.5853	79.5844	49.3814
	97.991	76.3323	92.1899	50.6878	172.832	76.6825	46.9358	80.8475	1004.69
	90.6748	90.1165	92.2661	59.2265	193.624	59.6237	169.063	94.0077	35.9003
	110.495	522.142	88.7618	72.9462	307.758	82.7562	79.6193	96.5364	48.5667
	93.81	359.155	395.321	89.8196	102.345	125.722	67.4844	89.2158	52.3849
	217.997	94.3675	90.7907	50.3499	175.76	329.017	46.6127	258.103	80.8035
	80.0982	93.0565	211.424	63.4452	369.414	330.059	34.0579	96.1064	123.934
	94.2219	206.511	100.822	60.1785	111.083	199.544	121.921	74.1305	65.4043
	97.867	234.735	26.7944	85.8212	219.467	91.5824	75.6839	97.1031	640.23
	96.3031	88.1559	74.3493	50.4515	207.308	93.989	100.911	116.121	29.0258
	275.468	374.917	84.6506	88.0629	121.756	189.084	30.6077	109.044	86.9281
	169.362	98.4242	86.579	45.821	101.697	97.5266	32.5341	76.9539	50.3418
	89.0188	86.6518	312.897	76.7759	114.959	325.645	88.3236	80.4372	-32.5842
	153.115	354.335	93.2496	91.5292	299.277	81.7858	74.817	84.52	80.6714
	98.9453	245.267	86.3305	48.6826	482.202	262.932	80.2556	-105.211	82.0865
	252.67	173.551	177.388	81.6427	94.895	123.547	85.1257	97.197	83.741
	173.348	77.3371	86.967	45.0931	113.633	321.404	37.9855	94.1042	55.2694
	176.991	118.39	93.964	54.8531	207.633	318.487	43.355	106.729	96.8571
	74.3105	99.6687	93.2114	84.9816	106.544	87.2044	48.7612	89.3341	48.3871
	85.1884	105.749	74.7496	83.2518	208.885	88.5038	90.2975	87.7116	45.0607
	177.594	95.6882	98.6168	94.9284	293.859	110.551	50.7821	89.7358	44.7757
	100.794	89.0437	84.551	61.2422	294.956	120.258	84.0854	83.2675	78.4123
	88.9107	88.0947	93.8222	67.4064	140.246	316.452	44.7671	72.5663	39.5371
	119.984	80.9357	74.08	61.2234	117.23	84.0614	89.8352	258.1	46.6962
	88.1433	41.3761	109.172	41.9282	99.3474	638.055	42.5152	72.7815	27.9684
	101.191	94.8363	94.849	77.7916	106.89	80.3817	179.562	82.4009	87.1056
	81.3551	75.1574	86.5474	80.0513	106.82	322.397	52.7729	82.4245	46.8516
	171.387	96.6726	82.9064	140.642	291.17	312.465	-26.178	102.152	78.0355
	82.7053	79.1213	94.1865	47.902	88.0623	346.862	74.9411	273.325	79.9279
	120.861	212.309	82.9288	70.0556	83.3427	77.9814	186.169	75.5046	41.9234
	94.298	882.153	134.726	98.6064	288.726	87.5045	78.6402	244.205	51.0333
	98.6507	84.2305	80.6765	90.5141	319.301	87.3408	255.561	78.1015	76.7903
	95.9204	82.2026	291.691	62.4438	-31.583	303.519	73.5888	281.739	44.8202
	88.8046	139.375	208.963	88.5701	-92.4373	106.821	66.3773	240.248	42.2535
	99.9567	89.0402	93.1794	82.5786	23.98	100.08	85.6281	165.491	77.842
	172.983	92.5368	73	79.5063	104.269	330.912	53.676	94.7178	121.462
	200.684	561.277	353.813	170.188	206.002	93.9833	89.6407	88.8917	69.6592
	206.68	108.499	178.477	87.8798	90.9524	119.074	30.1153	106.205	33.2448
	201.537	654.413	87.2178	65.05	106.044	327.778	68.3725	495.087	77.8256
	100.813	97.0122	90.2129	53.2471	80.0262	84.6055	72.7194	141.66	214.862
	71.3387	98.2628	-32.0353	180.346	45.2311	184.473	37.7723	268.99	84.5175
	179.648	86.1339	75.6454	57.4904	105.027	184.373	242.754	82.3627	254.668
	91.6663	162.725	84.108	59.2429	118.964	147.492	48.3538	60.0843	133.156
	244.231	203.206	69.0543	57.8851	88.1593	86.848	57.7855	98.9576	101.176
	331.108	102.986	83.7226	94.5288	306.229	317.181	102.93	129.179	54.5294
	172.419	508.256	92.307	52.8644	104.118	93.3731	35.7495	98.738	46.5577
	264.747	121.768	81.8165	73.3306	64.0763	87.5314	38.4085	80.8502	46.4427
	273.55	90.9886	179.804	93.8713	96.1975	89.4861	73.044	90.6987	80.5037
	82.6279	566.6	205.284	92.6465	118.111	112.518	87.1205	68.615	41.9412
	99.5416	91.0329	56.5793	64.9494	232.099	33.9967	51.425	91.1857	48.8887
	190.387	104.048	76.0617	57.8149	105.013	92.4825	55.9741	74.6353	94.6965
	165.773	103.025	243.538	52.2967	101.191	103.952	47.7087	95.6293	75.8423
	91.8249	179.963	91.1291	51.0998	106.597	94.0382	41.084	109.576	418.506
	124.567	177.636	55.8181	178.877	97.7818	104.45	39.5049	72.9249	600.431
	87.267	92.6327	76.5522	81.7536	192.66	136.083	-26.454	85.1433	46.5866
	70.1555	1225.61	86.0997	80.0858	84.0205	315.772	46.132	74.6708	36.0435
	98.9353	201.866	201.696	50.0476	208.181	97.1088	119.019	-75.0817	39.887
	147.949	68.748	105.233	83.2334	312.688	94.7049	32.0939	85.2586	131.662
	97.5252	490.777	88.9703	85.2995	59.457	326.942	65.2972	92.5923	496.612
	91.2754	160.569	95.0868	92.6352	210.43	180.897	40.7167	691.33	51.4289
	85.5626	94.0992	87.9853	86.6264	106.542	32.0367	87.6998	251.505	46.9143
	711.174	94.5189	160.7	-83.9822	203.944	101.456	49.1268	71.2784	55.9413
	105.399	92.0339	-72.4726	46.3821	197.103	326.884	88.6829	110.098	39.5573
	88.4906	184.931	37.9159	55.2836	135.293	326.859	45.2295	86.3002	30.5822
	100.274	99.4274	152.941	67.2199	300.133	100.729	46.0855	167.373	467.25
	77.1732	88.5402	91.0356	88.0442	504.792	313.566	79.6427	85.4841	43.9844
	182.356	100.531	154.061	80.5319	123.054	58.506	179.725	95.3411	47.9415
	251.653	90.4378	161.321	86.7632	99.644	60.2	30.5373	263.102	42.9793
	167.973	103.426	107.926	98.736	103.083	335.868	97.2111	272.421	82.4739
	93.635	109.635	87.9103	52.8097	79.6364	91.6558	85.8453	95.2626	312.113
	185.781	103.68	90.2478	100.666	67.2605	59.6173	81.296	76.9839	51.0496
	95.9092	64.345	94.2998	95.6375	-46.0201	88.8518	49.8723	51.9123	44.1799
	234.192	101.692	162.805	48.8113	194.785	341.175	43.0942	95.8064	68.881
	91.1374	103.451	338.187	40.2278	197.383	179.914	74.2091	228.663	64.028
	99.8019	90.2751	105.289	83.5079	95.2808	126.283	46.4922	245.766	80.995
	83.6819	97.5551	442.277	59.2429	84.1211	313.459	60.7681	92.1071	31.1778
	87.2728	585.281	91.5315	60.3402	116.821	73.4705	45.8526	364.581	219.596
	272.115	244.952	90.4325	40.132	99.8581	88.6703	42.7395	84.1815	63.0435
	81.4398	277.848	103.225	86.9714	96.5093	90.7815	46.5312	91.1234	26.8147
	88.0585	85.0603	156.254	88.5388	199.764	84.05	55.6461	84.0419	52.1814
	91.4757	204.863	239.828	55.0281	221.145	102.301	91.1918	97.6713	183.425
	90.6916	162.651	84.6489	51.8939	195.163	99.7659	45.2967	98.5403	88.85
	104.312	93.8584	97.3918	91.9295	176.672	349.714	83.2597	81.315	80.832
	84.6092	230.101	81.4402	2248.72	108.203	105.209	42.9558	98.5276	41.3369
	100.769	101.518	104.315	88.2898	312.453	88.3294	157.794	92.9624	52.3777
	96.1024	101.203	89.0612	65.5051	91.6084	102.838	46.317	136.259	72.6933
	347.923	86.3772	91.6811	82.2731	92.0247	101.107	46.7036	83.2843	41.1736
	102.954	109.769	83.0472	75.6637	200.326	91.3075	249.754	98.5098	50.4864
	242.351	91.4216	97.3043	192.109	307.818	86.023	82.4926	-33.8589	53.7179
	82.1021	94.3409	86.3855	80.4005	117.13	108.986	88.1734	63.675	46.9751
	344.607	102.636	78.4776	91.3931	190.584	82.3794	91.5041	74.0658	81.4716
	190.096	152.323	390.358	100.979	222.213	92.0832	81.5292	89.4951	41.3628
	82.6583	394.726	87.461	49.8955	96.6614	318.622	168.328	81.3759	25.2382
	183.214	85.3506	162.411	86.1874	450.375	110.79	94.1519	92.8179	210.489
	165.577	111.853	115.04	82.048	188.448	332.086	51.9426	87.6421	37.198
	360.843	138.079	83.4015	89.128	203.26	96.7247	38.0403	93.077	294.717
	334.919	103.266	48.619	54.2283	86.6347	88.0909	21.7302	102.877	169.401
	93.8393	193.721	83.8026	144.933	108.131	87.3736	78.3899	97.0556	48.2776
	196.472	83.9922	77.8252	79.5345	113.959	91.7073	33.2791	93.4087	49.312
	100.097	76.2238	92.5706	49.1141	110.667	181.37	66.6782	174.743	52.1899
	93.0743	87.1759	107.144	-111.737	103.848	86.8347	24.8087	95.7991	-56.3403
	217.293	89.1291	92.0123	60.2382	236.114	81.2991	43.7765	92.8218	163.829
	92.4202	88.2521	267.237	93.0097	211.328	83.5224	57.9207	98.553	55.6865
	184.44	114.37	92.8604	58.5981	109.544	83.2741	34.8891	171.493	84.3431
	88.504	90.1983	157.781	153.723	308.956	96.7679	45.3027	93.896	46.6062
	204.527	142.268	72.2051	84.0332	117.808	113.556	20.0139	535.839	50.1281
	105.377	94.4179	98.1707	83.176	103.575	102.513	31.5301	97.5174	39.9002
	91.4229	119.925	89.9953	95.542	101.653	147.347	37.9768	88.6382	79.5089
	194.598	97.532	84.8115	162.488	98.4246	86.3196	38.194	297.439	83.2455
	258.077	94.9657	83.3131	83.468	101.464	678.554	46.3829	60.4271	47.0734
	275.513	78.6864	233.47	94.6953	419.345	202.066	49.8445	78.203	-39.1192
	89.9442	93.1854	165.906	57.5003	191.057	86.7909	-26.1316	256.721	44.0044
	80.8753	103.376	87.572	41.0801	79.1752	66.1767	66.5935	97.8406	254.726
	276.674	88.2619	84.6384	51.9158	107.111	211.905	71.6022	93.2354	70.7042
	156.946	105.712	78.5781	47.7516	1884.1	90.1167	49.4957	81.5935	50.9472
	101.442	100.207	347.735	67.1713	450.259	112.373	51.8569	182.63	214.955
	94.1773	84.7972	47.1424	46.5964	87.911	101.007	52.7055	254.977	174.796
	94.8766	104.6	81.7098	53.8118	216.811	107.691	-27.4479	104.783	54.243
	90.536	263.572	118.555	84.985	81.6131	89.1009	134.759	70.1364	151.844
	93.1359	96.2439	90.9759	98.5018	100.98	96.7055	83.0874	84.7894	197.882
	89.6561	72.91	66.0839	73.1381	99.3588	94.9653	54.0801	98.0279	70.532
	89.3797	113.384	104.942	48.4679	288.485	88.4216	43.8376	241.292	82.7616
	175.457	93.2584	91.4833	54.7687	100.025	100.527	41.1508	82.5608	50.7898
	87.1321	85.2452	85.6501	81.0911	100.008	116.355	47.3686	95.3519	50.9315
	80.8122	68.1557	86.2424	-55.2344	198.127	398.289	89.1115	103.395	83.8902
	175.576	81.165	159.787	82.4786	108.558	90.6618	50.7751	255.271	72.6466
	83.1075	117.098	97.1101	87.9752	207.729	-254.348	56.3573	111.796	80.6997
	101.833	432.436	94.293	58.6514	119.459	108.031	53.7493	90.2677	51.8894
	188.726	93.2525	89.5482	94.3444	104.254	476.168	295.551	86.4026	83.512
	91.2414	130.872	-29.6738	89.2928	109.859	89.2547	41.7218	87.2728	231.222
	105.907	93.8793	98.7306	172.661	-47.3704	657.736	60.9622	117.356	84.4005
	82.7778	95.0857	87.2752	78.6572	201.593	97.152	54.0456	81.3138	43.1867
	90.9961	91.0897	99.0211	86.4168	204.049	87.6473	43.3415	94.6256	86.9861
	181.18	89.8694	93.134	87.8949	97.3342	100.561	40.1757	79.6933	122.017
	92.852	94.8662	156.407	83.0467	97.9197	232.295	-22.7388	254.5	255.985
	99.7457	102.411	102.68	54.5037	98.3594	307.736	47.8922	82.6476	35.0285
	87.8722	63.7967	91.1586	46.9923	211.742	59.2227	78.1539	86.2389	48.7238
	180.701	81.6331	96.935	49.9186	152.903	97.5038	123.904	95.7005	-23.228
	71.7753	101.761	90.2308	48.479	83.8667	350.601	53.3797	258.466	158.463
	86.624	107.338	91.5316	74.9769	99.0383	85.0045	40.3708	109.937	123.198
	81.6178	94.2484	92.4389	44.1922	108.426	78.1744	43.7927	139.651	21.7694
	104.185	66.3	217.91	55.5551	336.389	115.043	53.7873	81.8512	43.8739
	79.9064	115.243	75.1029	57.2614	52.1584	92.48	84.1137	89.3579	80.6407
	60.1753	104.729	71.7432	52.5535	98.2299	74.3074	79.1392	94.4655	208.809
	87.4033	104.592	97.688	83.3549	102.362	84.2994	166.214	95.951	47.2633
	101.759	102.975	78.3537	84.645	102.441	191.151	127.652	94.5536	43.2432
	76.9796	96.0525	78.5258	59.6441	110.392	95.8602	286.913	163.844	46.6098
	94.5868	97.3612	82.6964	59.7035	90.6224	91.657	19.9357	91.7427	-21.9205
	182.281	94.7497	111.037	50.432	202.522	111.147	82.759	79.4391	40.1001
	83.4212	208.521	84.9643	82.5304	102.819	88.9306	86.2419	29.1001	57.7175
	81.6684	91.8574	136.725	159.883	104.266	314.657	-48.0208	76.3341	77.8463
	296.746	100.924	91.206	315.858	99.4913	100.857	58.3976	57.9015	56.2642
	103.609	86.3509	90.7438	39.3494	118.132	86.1098	126.328	260.794	57.2176
	195.893	94.1818	82.314	71.617	107.139	60.7715	46.2471	100.612	76.7211
	174.018	85.6157	92.8342	251.393	560.625	74.495	52.9993	94.9152	92.3064
	259.769	89.4844	84.3832	45.0581	317.748	91.8985	77.9603	92.2566	25.0628
	93.8535	94.126	42.4699	87.3404	34.8907	987.199	26.0297	97.4818	52.9948
	223.257	158.454	81.7865	53.4339	100.81	99.6362	-25.2304	107.554	51.1977
	177.201	87.946	88.6095	50.0951	102.284	73.863	37.9385	93.6174	84.6124
	91.9599	104.437	99.112	51.0508	199.586	94.8848	77.35	98.83	86.8346
	93.2306	98.099	213.293	85.7402	118.372	87.9102	45.0744	83.5674	40.5668
	77.1781	97.0502	181.133	54.4528	106.199	88.8263	40.1803	266.185	143.988
	103.615	323.642	91.5705	90.4721	165.755	110.352	88.3407	93.5776	535.466
	105.533	89.478	182.907	55.3611	92.4064	82.9878	29.0799	91.8286	90.2886
	455.3	94.1746	78.8679	75.6515	96.3041	168.196	36.3252	89.3363	-65.5113
	254.389	149.276	88.6934	78.284	107.118	102.949	84.6325	86.8379	66.2385
	95.1246	151.395	70.1266	78.8492	578.197	146.889	86.2672	84.4985	41.982
	84.8198	81.8794	84.6089	47.6674	101.67	97.6627	43.2259	95.7707	147.016
	206.296	93.7224	88.7508	62.456	512.304	973.329	92.4404	138.091	47.1739
	92.8612	92.9012	124.426	83.5473	94.7941	85.9357	-58.9129	515.558	34.3252
	166.602	91.9163	41.2692	50.0557	95.836	85.3668	45.4655	93.471	52.1076
	95.3932	122.24	97.9858	86.6945	884.637	644.108	46.9655	81.3628	-44.0225
	98.1012	81.6957	345.743	82.1549	416.945	351.269	59.9342	168.359	91.1266
	264.044	103.494	128.569	73.5507	318.069	305.607	38.5862	284.303	79.929
	108.174	92.9225	286.604	49.3461	206.755	118.672	126.005	82.408	57.5812
	203.085	94.5838	94.9002	241.291	201.214	344.304	80.1251	253.792	332.428
	90.0843	99.9692	132.838	52.1836	296.368	50.9281	47.4751	713.219	56.3563
	91.8545	90.0567	191.763	337.491	110.161	93.1886	-32.8182	272.065	-22.6492
	95.585	138.822	65.6496	52.091	104.965	93.3574	86.1205	88.5573	26.1497
	175.09	92.5004	89.681	88.8641	104.601	91.2676	199.913	84.1253	50.8171
	172.698	86.5843	201.44	77.519	662.626	93.5015	31.502	77.4376	81.3373
	98.2298	94.6765	478.537	42.2813	52.5231	92.5529	43.0782	92.4963	74.893
	166.517	87.3977	136.595	58.325	100.393	120.127	81.1668	68.2821	340.534
	176.949	96.6031	80.6307	242.772	105.364	82.2706	112.773	96.822	43.6148
	81.194	90.3218	90.5167	90.7154	309.036	92.0991	62.7	82.1716	76.0463
	189.429	87.1731	-39.0582	50.0625	98.0436	92.3903	81.631	92.2073	91.2579
	96.7485	96.0473	93.543	89.2066	174.843	87.8979	70.8119	833.872	54.3822
	90.8419	82.0917	86.5884	164.465	189.861	100.168	79.1996	89.7934	48.0638
	106.681	110.512	84.9099	74.7454	669.673	95.9452	36.732	79.2232	-26.1464
	87.5038	99.6539	84.7294	53.3636	297.808	189.014	52.2336	73.9908	62.4379
	121.784	82.1271	445.72	53.9299	96.8998	101.47	88.7815	90.0146	40.4632
	81.9102	97.3359	99.1749	88.2559	103.434	107.177	46.8427	94.9866	45.1471
	84.1366	150.788	33.6178	83.9274	93.6491	74.2507	49.8628	85.4084	48.1877
	184.383	92.0043	195.427	57.3675	331.451	343.196	40.3824	124.598	86.8115
	285.227	92.6743	165.348	87.9524	599.64	104.198	83.0246	515.832	75.8802
	184.071	92.6882	158.487	57.8926	105.965	93.7683	34.4285	83.1585	182.133
	93.097	195.85	180.854	76.4887	253.799	93.7893	31.2387	320.412	48.3837
	89.385	84.6636	253.54	54.182	227.424	330.115	45.7959	-98.002	42.6955
	58.8904	86.3393	144.795	95.0638	196.141	66.5075	168.062	98.7017	51.2242
	84.3185	69.4857	166.079	85.9519	1065.68	331.107	48.289	87.3132	43.4351
	88.7591	1585.73	100.734	82.5803	201.283	93.3966	46.6084	288.945	41.7828
	92.7598	92.4114	94.4259	58.4206	202.5	148.997	48.7152	604.143	89.6168
	94.8433	75.9068	165.079	89.6779	97.4278	104.39	35.0158	89.6065	178.224
	102.241	96.4061	92.5115	166.764	97.788	87.9738	80.3045	87.7502	41.5318
	90.3731	99.7802	91.5855	96.1864	215.322	307.857	84.2104	69.0621	46.8942
	97.1242	95.4054	199.423	83.127	105.461	281.758	26.5326	97.3245	53.5755
	181.047	109.096	71.3329	79.8005	113.044	159.108	38.5435	76.5028	-23.5195
	123.321	97.4127	86.0532	90.399	103.697	77.2971	84.181	93.8214	29.0431
	78.9234	144.66	91.9866	77.5369	321.469	86.4735	36.47	85.7005	84.5166
	93.1592	107.09	99.5892	53.8627	100.282	80.2343	49.8162	91.303	52.0946
	86.2766	79.1718	32.6902	47.8291	100.732	340.361	86.9187	93.9228	352.892
	187.772	93.4918	91.4966	85.2675	307.694	82.6165	58.4561	53.7519	43.0499
	103.285	128.513	95.1049	177.101	207.648	100.796	122.319	87.9184	173.034
	85.2894	179.038	89.5336	46.1472	416.882	89.3001	-24.1218	71.6266	21.6491
	82.7418	82.2044	90.2841	51.3236	109.875	93.6152	50.4607	80.1761	50.2151
	156.772	114.87	78.8515	51.1393	101.498	192.904	48.8017	102.567	43.846
	86.5699	70.934	169.644	51.0713	92.2052	421.825	72.6175	78.4604	22.2284
	76.7659	95.9101	73.8232	37.7634	104.186	89.5142	78.4942	91.0915	29.8571
	95.2475	105.481	128.904	89.9636	103.661	101.473	78.0158	88.5577	179.721
	97.9554	92.4908	85.1686	89.8582	102.836	682.959	772.31	104.253	50.6575
	78.7673	100.903	75.0712	79.0182	100.835	85.5998	34.3834	71.6563	83.3561
	132.665	88.2859	94.5083	43.7767	109.092	171.657	-28.1843	88.6569	-63.9967
	172.481	89.9266	133.254	83.008	98.6548	75.3932	75.2371	66.7763	90.0953
	96.5326	100.738	97.1677	64.5119	430.624	97.9362	47.8759	90.2438	37.1754
	95.6688	95.357	109.132	45.0202	109.225	80.48	89.5272	133.22	31.5277
	170.548	101.51	376.504	91.6117	387.785	103.976	86.6914	56.8143	36.8983
	157.384	139.1	89.9931	48.1103	-55.2729	334.367	174.356	91.5253	61.6986
	79.8502	93.0565	182.627	44.982	289.943	111.177	160.697	77.2047	23.8801
	82.9892	101.725	140.07	36.6769	96.3074	74.2478	43.1014	77.9043	49.0045
	92.515	174.417	97.3066	93.219	110.557	90.6296	30.7202	91.6436	41.942
	79.5961	87.5524	192.361	45.6151	97.4287	333.953	39.5225	91.9515	85.1376
	200.994	87.9576	46.8813	53.5889	-31.833	96.978	37.5031	252.342	78.97
	75.8265	93.3874	106.191	60.6548	184.094	98.0974	37.1919	84.6014	83.7373
	93.2803	95.5174	90.3568	50.3276	206.296	90.9504	47.6123	94.3522	54.1057
	210.341	90.4433	87.6599	164.877	93.4172	202.974	44.7714	86.1393	42.0836
	91.2728	277.684	183.212	434.535	547.948	85.3708	92.0768	84.288	53.8028
	172.883	85.5359	89.733	96.547	137.899	93.955	47.9211	94.7534	138.38
	273.26	103.176	100.052	62.8314	314.356	87.6192	42.2552	79.5259	35.7317
	181.92	87.2816	91.7789	69.2114	101.095	104.46	277.515	178.691	174.75
	88.6306	369.612	86.6562	53.8506	98.4479	86.6633	46.0137	83.3367	47.4893
	92.5012	106.44	85.221	81.4864	104.623	175.473	43.6189	81.0705	95.7129
	86.3713	88.7571	89.9457	87.1766	198.844	99.507	48.0096	87.621	82.0739
	85.1067	98.4655	86.1308	42.8394	98.3689	89.1615	39.7895	294.577	51.2901
	78.8685	104.758	107.592	59.6823	308.685	93.9322	-28.2061	186.267	87.883
	79.927	94.1189	79.7414	69.2608	216.347	98.8916	38.372	252.498	54.0194
	89.1708	95.5103	374.408	40.9671	99.1897	100.109	172.941	106.415	208.81
	86.1789	101.478	75.3521	181.707	194.148	94.7224	71.1115	85.6886	88.4449
	72.5145	107.268	166.239	54.4588	120.826	99.7168	43.1378	93.0902	34.5231
	92.2813	79.7848	62.6541	45.103	204.737	99.7062	86.3913	99.9714	-52.2268
	89.9784	71.7917	106.509	45.2852	109.905	95.1305	100.001	104.07	-25.0529
	196.65	101.018	87.7719	83.8009	103.05	96.3556	-25.9443	103.5	170.393
	315.207	86.3008	88.2199	84.3277	200.945	97.6584	53.6231	119.655	142.807
	154.244	74.912	95.2933	51.9331	92.8429	91.2778	85.9307	75.5531	87.6077
	64.1322	108.388	90.4069	95.6229	101.017	95.195	39.9997	229.808	39.9657
	91.779	108.763	43.78	68.3116	312.848	342.954	86.5669	90.0899	80.5546
	129.322	89.2775	81.7812	102.266	101.622	90.0672	73.9136	69.6963	36.3614
	85.8108	91.156	78.5306	46.0687	213.742	100.396	50.2047	253.516	31.9867
	176.606	94.2144	84.9135	88.518	261.543	75.6507	45.6524	77.4799	40.6813
	123.85	82.5406	168.151	49.7193	199.5	334.699	51.0123	85.1468	152.472
	84.2895	91.2815	101.842	83.1921	405.712	105.208	47.3841	88.4235	49.1772
	90.5411	180.962	31.5395	159.02	112.002	84.824	46.31	106.904	71.5211
	108.639	96.2341	31.273	47.7308	294.43	89.1387	45.2167	87.3388	45.2427
	101.091	101.584	101.154	86.3293	107.999	108.903	91.8466	130.122	166.175
	97.6778	185.106	-25.7132	79.077	198.655	79.0637	51.6229	89.5406	145.213
	81.7624	180.329	87.0021	50.4344	106.296	71.3998	198.314	90.9919	175.947
	92.1102	97.6977	94.7419	59.4073	99.5349	85.3917	44.6483	79.0081	167.816
	204.272	90.6584	79.9798	81.8647	203.884	85.5201	54.829	84.2818	34.7179
	267.519	96.2559	94.8005	85.7923	107.39	106.764	37.3214	117.22	45.551
	105.339	96.3367	82.3611	74.3869	195.75	102.662	77.4182	132.348	318.257
	92.9179	93.4806	94.3923	53.3056	74.0159	98.7762	75.6682	104.999	83.9069
	171.867	91.359	83.3673	69.2993	99.9999	104.232	52.2827	96.8552	50.175
	97.5319	187.51	41.7757	78.2266	223.944	259.354	38.5582	84.4754	84.0863
	98.1607	84.6576	124.115	62.1709	111.766	93.6724	73.9725	126.851	207.41
	88.3568	59.9503	92.6616	49.0164	210.433	77.385	96.1209	87.2437	80.7393
	190.881	88.2749	89.8062	57.713	330.737	640.46	46.0715	97.942	50.1444
	78.1573	95.1856	98.9189	52.1863	136.094	82.7389	39.6039	131.981	47.9337
	82.1967	105.657	77.7587	53.4379	217.319	361.138	83.8769	509.79	252.422
	90.9701	93.2488	83.9256	60.8295	87.3827	78.4833	54.7671	90.3602	218.706
	88.6967	72.5605	153.789	58.5519	116.515	679.487	72.3693	-33.7889	84.0008
	89.5246	130.629	79.2302	93.4775	208.301	100.675	38.4114	65.4166	39.3404
	277.788	106.192	91.6623	95.2102	177.705	95.7639	80.7697	87.8586	42.9113
	82.1964	87.1038	88.6402	271.058	85.0281	100.048	25.364	70.022	96.9754
	79.4273	94.7289	79.0494	58.4046	209.862	82.9852	96.1614	81.6314	42.7342
	88.3693	110.347	363.927	46.4949	88.532	114.031	38.4869	85.3322	80.8194
	275.541	101.789	102.515	55.4596	297.721	89.6856	88.8759	85.662	36.3337
	170.7	124.109	94.4049	49.0186	174.593	97.6437	41.6835	88.9383	37.2287
	107.76	110.069	90.4441	57.9869	101.144	196.481	86.3275	91.2799	121.139
	84.7267	465.454	192.014	82.0166	93.2729	81.1479	75.3754	78.4989	52.3914
	135.435	269.921	163.058	87.2088	101.953	85.2733	45.6126	101.371	43.0109
	83.9497	112.276	-58.9429	88.4034	98.342	91.3143	53.1944	89.0458	52.4312
	87.8272	246.439	80.9778	86.7499	204.607	80.5857	49.1807	89.789	-25.8824
	139.632	102.62	96.7148	63.2094	246.269	347.058	82.6089	222.977	218.082
	88.9455	185.967	79.0978	82.1044	194.813	162.602	57.614	106.613	-24.7291
	81.4785	378.078	78.025	88.4786	99.5193	241.402	44.8812	94.014	61.6186
	86.0232	96.855	99.6046	42.406	312.046	90.8524	81.2267	-91.01	76.3058
	80.9441	97.7568	79.6947	63.6626	221.444	92.6999	162.443	78.3213	44.4432
	81.2304	96.5606	280.34	56.1154	493.048	114.156	82.3295	74.8266	46.237
	82.5992	279.065	157.474	83.035	424.538	324.557	56.3185	81.0889	-26.256
	84.5101	96.7091	247.97	101.584	496.76	95.6126	53.2969	90.1473	34.0327
	91.3178	195.978	245.906	88.2431	187.544	92.045	46.2275	171.932	115.667
	175.942	97.9512	125.844	127.731	319.92	98.5406	97.1469	102.849	80.2713
	94.2235	211.468	90.0128	45.2786	190.766	97.6928	82.4365	84.2955	179.305
	90.3677	95.0777	182.771	60.0809	106.847	57.3101	59.7649	100.664	48.4037
	85.7578	174.989	32.4126	59.017	244.42	107.474	-31.0346	93.7444	-29.0115
	236.573	100.298	90.9715	74.0192	95.9005	679.211	97.8985	790.762	45.8179
	86.8093	100.068	77.4801	174.14	96.96	88.672	78.061	89.1469	50.0485
	88.5224	119.058	99.5093	50.7146	206.139	175.585	52.7381	71.9283	121.69
	75.6296	197.071	69.1888	98.5455	87.435	95.849	48.9634	89.0134	54.9101
	95.5502	645.153	405.49	85.3886	101.272	104.793	48.4872	366.366	41.646
	360.26	89.4609	94.01	77.7658	268.144	70.5178	211.826	88.915	47.3069
	214.854	87.222	84.542	56.5921	213.402	79.2311	94.4649	88.374	42.6722
	95.3453	111.888	87.8871	97.2603	107.697	317.615	38.5471	874.521	88.9268
	92.6667	95.9447	68.8923	184.467	88.3975	97.1888	53.2165	95.9206	221.284
	93.432	95.5384	126.499	82.1643	158.034	97.3375	43.866	87.4009	46.2149
	166.68	101.715	88.3918	77.578	114.407	79.1013	51.4332	119.421	44.5942
	261.807	109.317	154.44	95.6718	103.271	83.9336	47.4797	280.97	34.4454
	90.7594	175.314	200.939	42.3214	94.7776	87.6345	94.5114	88.4413	46.7435
	184.137	94.4069	171.436	47.2636	91.4314	89.5941	39.2275	67.7738	315.821
	96.9911	79.2964	89.9946	52.1079	416.605	99.3942	31.7241	259.618	87.0156
	861.718	96.4032	92.9953	82.6591	101.04	104.024	74.3208	100.178	35.4246
	95.2877	246.877	-31.9046	60.3886	61.0823	97.8441	55.4044	338.666	113.096
	178.222	69.3546	88.6114	47.5632	290.449	85.7241	81.1273	87.7603	42.782
	87.0631	104.659	78.5988	53.7197	205.132	97.5955	40.1503	67.739	40.7069
	368.144	91.9363	91.7685	50.0564	119.005	88.0762	46.8704	97.7271	93.6846
	87.4859	78.1243	84.531	54.9645	109.152	85.0707	45.8066	91.6233	43.3384
	93.8755	88.7682	179.949	52.2856	88.22	86.2867	48.2461	88.1062	43.0624
	163.873	92.8704	88.8945	90.8885	215.687	167.82	414.71	108.01	49.578
	93.7825	109.341	85.2515	84.5377	202.17	438.009	422.977	89.8113	272.995
	86.1405	88.1388	75.2232	824.879	100.461	110.544	73.5306	239.451	27.0931
	96.6477	97.7747	262.985	87.4424	58.0735	85.6172	46.8092	103.545	98.7454
	105.197	96.1573	157.788	168.22	85.7103	105.924	43.0806	89.1619	43.5447
	162.195	85.5878	102.778	143.522	305.459	326.94	33.4861	195.321	37.411
	258.643	100.396	64.9755	53.9039	407.474	293.704	447.357	74.4687	48.621
	98.8322	105.687	94.3008	102.528	210.127	101.934	46.7747	82.5138	49.1285
	100.879	109.293	83.4152	80.4259	209.677	76.2706	50.4465	93.9805	55.9906
	175.313	99.1508	86.4359	94.3456	93.8457	122.158	-28.0087	92.2026	53.5742
	127.47	108.92	58.5987	74.8553	460.053	82.5968	43.4769	93.2362	41.2447
	302.162	403.558	72.6522	50.9284	112.829	94.5575	39.2746	249.012	57.9135
	87.1186	67.2623	-40.2665	90.1084	198.588	85.9443	181.241	247.139	828.99
	86.8233	95.413	156.304	81.0764	415.006	82.3421	88.3567	89.5882	89.0702
	88.4671	85.9995	87.4125	84.5891	398.611	116.225	-21.7125	106.62	155.392
	95.6992	101.149	96.3471	71.095	310.542	88.0758	72.9543	104.822	94.3394
	184.488	103.582	90.4094	43.7805	95.8318	102.723	99.2977	89.5078	57.6383
	174.717	86.6105	114.033	69.2686	104.511	635.891	81.1457	102.882	421.975
	130.781	104.52	82.3657	51.0604	43.2166	93.5248	51.2299	79.2663	188.125
	102.184	134.341	253.016	52.8054	279.78	98.2278	75.7635	96.1668	93.5001
	102.986	93.8326	79.113	50.7381	110.556	304.662	44.731	100.793	219.845
	80.1811	95.9242	163.967	54.3062	91.0989	142.086	125.417	89.035	49.0393
	93.9593	95.652	90.2721	445.727	125.991	98.3874	33.7097	94.2579	84.8904
	98.7358	90.0986	182.773	80.7117	105.783	172.329	94.2123	96.131	83.2075
	107.262	95.4621	88.8187	84.3935	203.607	299.694	177.587	84.9424	183.534
	75.3789	95.2172	105.598	62.8113	89.7142	337.155	150.081	98.3406	229.487
	77.6733	81.6763	101.779	43.3391	487.784	93.8667	80.0998	108.616	82.9495
	156.738	92.1488	87.0386	48.7523	102.911	93.3524	41.5743	91.6577	95.7954
	99.9147	84.4724	621.202	130.67	97.519	80.7053	108.398	300.127	89.5108
	92.5233	99.2067	91.0897	45.6926	170.996	455.237	-102.527	82.9171	71.081
	97.0087	94.0242	398.864	48.8501	196.902	92.8572	49.0168	147.359	33.8779
	84.1392	77.2766	82.1439	91.9629	196.061	103.033	31.0692	125.415	176.473
	98.7957	98.5637	183.783	67.4779	320.6	109.587	74.4906	103.257	45.2994
	91.2925	398.219	82.3252	57.768	102.496	96.2407	46.9689	83.582	41.7796
	90.0912	90.7873	41.9227	84.6699	100.199	104.812	42.584	90.394	216.847
	86.0733	274.474	183.714	85.9529	334.735	116.196	254.602	107.383	38.4289
	95.9514	89.7994	105.802	55.9905	107.798	591.533	77.2318	91.7146	37.3382
	176.297	90.8319	88.9739	80.6104	94.4689	95.3814	79.3867	84.7638	34.2069
	165.858	88.4045	134.474	75.5428	90.0383	101.578	258.131	82.6994	92.2524
	78.454	89.2563	241.688	95.9169	174.761	82.84	94.1868	73.0024	43.4313
	92.5488	104.711	181.834	92.3169	509.089	83.6538	48.9647	80.9607	117.116
	83.7772	91.3317	82.5239	49.3688	76.3072	28.6352	74.8347	104.67	168.33
	84.1366	104.302	83.6277	-22.8514	244.074	105.157	44.0667	90.3537	21.2034
	84.3178	168.821	92.0881	39.4894	98.7961	76.4445	88.6623	84.9269	37.7625
	97.0674	106.716	116.751	58.7744	92.2199	92.6742	44.055	84.5648	48.5753
	85.3478	103.974	96.8118	54.9409	106.513	78.2601	216.038	80.6775	165.698
	73.0728	96.202	84.0127	85.2405	91.9677	95.6719	40.0916	87.4252	43.6233
	729.825	228.429	106.888	52.6348	194.673	118.552	35.2691	90.8338	45.8114
	216.32	92.4367	93.4304	48.1193	466.303	82.0578	81.8594	84.5994	81.4927
	106.542	198.518	199.78	46.8023	111.185	95.0335	81.9357	83.5708	-29.6794
	95.0055	97.3279	78.2343	53.1276	100.861	84.5316	97.694	110.203	44.6993
	96.363	82.1968	217.595	54.0614	225.424	100.16	-40.4446	72.4861	82.8768
	73.9431	97.4335	201.959	55.4107	635.995	96.4435	53.7745	109.252	38.9141
	104.614	97.791	91.3576	58.8806	1882.05	95.5375	410.944	83.2606	25.2938
	263.478	89.9686	169.293	250.497	105.325	179.192	39.7983	89.1598	213.656
	92.6102	95.7228	343.504	87.5068	101.732	97.2241	45.5279	85.417	53.5147
	91.1909	114.802	162.363	44.2765	111.345	89.6019	222.811	94.015	43.5242
	171.282	91.1704	82.0674	52.892	101.768	85.9556	41.6683	91.1581	79.0993
	100.218	2964.88	84.7371	52.1601	97.4919	137.707	87.8041	91.1402	42.6509
	91.6265	414.088	86.5829	77.1626	177.248	96.4626	44.7937	43.1346	-40.5881
	86.9823	96.4178	84.626	48.5642	43.2211	162.042	46.3225	129.955	38.2015
	397.838	89.8393	57.9712	86.2656	41.7475	82.3631	88.5233	85.522	168.341
	90.4414	96.7808	77.2198	87.9567	100.99	91.0778	44.5067	90.7614	302.055
	101.834	94.6435	100.338	48.4964	102.989	89.511	104.823	336.04	84.3162
	91.9467	87.2918	86.0833	95.5321	236.125	93.0815	172.635	80.7502	40.2776
	208.813	100.48	97.9313	100.128	122.932	92.6735	37.0901	76.3054	419.361
	94.4605	57.7644	168.272	-30.7446	96.6142	115.611	-26.0006	78.908	41.131
	85.9146	88.649	73.597	45.9708	102.062	107.929	38.2684	87.9096	59.073
	94.5851	89.4151	93.3975	50.2596	125.057	87.2905	52.5703	78.3785	202.159
	104.316	99.2068	97.8188	39.562	195.708	93.2081	79.5555	90.541	78.6682
	83.0389	104.043	88.188	87.9691	314.202	-98.3254	45.0883	97.5021	37.0796
	199.145	84.7472	159.622	95.0582	109.521	97.4196	40.1008	99.9005	37.5871
	84.8503	314.641	94.8742	-29.4342	92.3788	84.0299	81.8926	102.242	132.309
	190.801	104.48	51.062	52.6471	103.42	333.086	85.6438	83.5984	43.5677
	83.067	138.14	348.578	44.2017	98.354	88.246	29.2301	82.1815	327.297
	105.016	83.1585	106.958	50.4654	210.313	346.563	35.3449	94.2735	34.9367
	92.6096	95.49	92.3092	52.1805	196.423	324.863	86.3721	85.9602	42.9811
	88.3594	92.4411	68.0545	91.0357	97.6247	89.1537	81.2712	90.7192	38.4132
	137.823	408.988	84.1635	95.1243	112.106	83.0912	85.4833	87.4814	82.0942
	92.3772	93.2777	82.6022	63.7561	84.821	348.435	41.3469	103.534	267.325
	101.63	101.641	226.94	208.159	328.041	94.6459	220.667	76.9891	20.9488
	92.0687	91.6199	90.5659	-155.671	91.5764	91.8179	91.6744	84.044	50.8885
	283.31	84.2319	87.5605	-105.279	233.913	333.093	86.7994	87.1146	84.8789
	93.7192	99.0232	36.3096	-109.795	108.18	82.3541	41.3207	83.6499	83.7451
	179.964	108.568	86.2853	-149.488	367.479	74.1024	296.998	78.201	132.14
	178.56	107.284	87.3182	92.84	415.779	112.995	37.0518	90.1865	45.9201
	88.5438	100.718	81.8761	103.46	113.847	90.0169	66.6302	86.8254	93.5968
	167.903	100.412	87.1172	81.7376	106.897	332.106	35.912	264.155	145.821
	59.5085	114.401	175.937	206.091	112.741	82.5286	41.907	86.9315	647.291
	196.844	113.994	94.0978	-59.2126	106.875	343.8	28.7496	92.7114	41.691
	97.4183	99.8363	277.894	179.226	106.597	77.7598	37.9985	100.998	96.0312
	97.7248	78.5888	132.806	138.454	186.981	96.9314	330.31	83.7064	50.3391
	92.108	86.0401	93.1504	92.2158	86.5902	91.1585	40.8589	89.6272	40.568
	115.69	101.001	93.163	122.144	195.659	70.1221	-33.3581	95.9941	309.061
	87.72	72.778	87.3822	103.435	114.554	81.9378	38.2187	104.339	40.7451
	148.893	96.4023	87.3086	156.995	415.277	131.134	80.7624	92.817	90.9564
	86.2193	281.2	71.4741	311.251	102.402	100.597	37.2888	123.538	92.8452
	88.8836	94.6814	178.974	112.806	214.229	195.982	202.906	94.1462	77.3017
	197.054	112.348	92.7017	128.639	115.168	146.562	75.9383	87.9113	175.899
	101.064	95.6282	109.458	103.328	106.665	83.1824	125.708	86.5862	68.8583
	101.573	105.924	267.809	93.8894	109.612	92.846	35.5587	93.3372	38.3789
	181.095	102.217	194.846	129.592	-54.4473	107.825	87.2497	81.4639	355.393
	176.477	99.3597	78.9639	175.546	89.9743	148.343	47.7801	53.5776	39.2206
	85.9038	96.7647	79.7149	84.9297	100.689	84.8018	42.6895	74.2531	36.6668
	66.2365	92.8389	87.4277	83.3708	90.383	91.5573	38.9893	93.5128	53.1405
	110.602	265.737	237.961	98.5677	95.3499	101.931	49.1229	110.927	73.1323
	97.5071	93.6089	93.4475	-80.7045	105.501	89.481	82.2483	95.5284	88.2254
	88.0391	206.689	95.7916	69.3882	81.7469	71.7837	100.384	91.6244	48.0465
	178.711	86.4369	74.7796	90.432	205.299	90.5166	39.6848	83.4073	46.6603
	177.003	89.4829	82.9963	83.528	200.239	111.332	49.6227	92.5534	51.0866
	90.9091	84.7289	83.9487	69.6216	95.4096	84.2068	59.4773	69.3115	57.4994
	190.805	96.2459	105.201	282.92	124.467	97.3633	81.972	-45.8619	84.4928
	94.4681	395.74	75.4647	96.4658	195.92	85.5798	85.7649	71.2961	169.261
	211.491	166.886	159.098	106.832	102.206	99.0295	79.8473	98.1704	70.428
	178.588	673.756	83.2721	87.7589	96.3063	190.527	77.8223	465.053	82.0658
	93.2368	172.422	216.841	64.2672	643.096	87.5041	81.5697	82.4388	47.2019
	187.35	94.6261	269.365	90.0299	189.747	101.625	42.9971	82.3413	165.352
	92.1648	94.1486	-90.6782	79.2715	95.1962	107.629	49.8631	94.9805	92.4998
	262.742	102.813	80.1572	227.96	113.493	336.382	45.8055	281.898	51.3407
	405.992	178.006	160.062	230.514	109.286	188.703	68.7194	82.1462	234.469
	254.937	209.41	201.572	116.368	110.79	159.531	-35.1038	82.3279	38.1148
	94.1792	180.307	256.364	91.0255	258.771	80.6179	86.4205	82.603	51.4305
	71.845	96.222	80.7366	91.2638	97.0475	319.369	52.169	112.307	53.925
	102.24	91.8384	85.8305	109.376	111.878	341.742	46.4471	91.2009	37.7254
	274.079	108.125	118.952	78.2295	107.486	98.5819	72.7334	326.741	84.7831
	205.3	87.9533	101.882	69.8743	104.994	102.211	52.0534	80.1565	46.3575
	97.0275	105.038	204.095	47.9088	215.634	332.567	85.0263	247.165	86.0191
	87.5532	123.08	87.9936	78.2032	97.0666	145.07	90.7553	81.2209	35.1021
	369.517	133.012	89.1192	97.7763	210.157	90.6531	46.5923	76.9439	48.4522
	163.812	93.2472	141.818	67.6992	81.0089	82.8103	48.6479	-79.2234	75.4767
	100.014	104.689	271.482	144.74	103.425	82.4417	46.8147	266.396	81.5245
	131.825	228.551	86.8361	115.041	100.248	94.2517	73.8821	76.7638	82.6163
	81.3043	201.846	181.02	57.9851	169.628	85.133	-26.4916	91.4538	85.4833
	69.2839	101.471	131.427	72.6545	59.2881	99.2192	67.9212	116.812	53.2752
	93.2104	91.4189	166.323	278.674	307.506	86.1935	45.3279	97.734	81.7472
	89.2868	99.5878	88.3925	65.2848	108.285	69.3456	45.7122	96.7159	-29.5588
	208.197	351.312	68.2876	79.0394	197.589	80.3145	53.1824	100.388	181.359
	93.2462	100.454	80.9529	108.4	118.623	91.1929	78.1476	96.6631	52.4031
	84.1109	98.0385	84.9985	160.43	100.62	52.909	57.8387	105.454	83.8369
	87.7326	229.639	147.278	94.5492	101.017	99.0049	43.2427	89.4083	42.8718
	83.9561	79.1712	75.1169	87.265	56.7224	87.2032	43.1472	87.2278	103.748
	176.525	76.7339	96.0926	176.835	140.733	102.662	313.95	85.5513	44.1877
	90.2338	184.532	78.055	97.1925	515.167	443.089	87.3816	27.2234	76.1678
	75.6769	79.7468	86.6993	89.614	116.314	83.8712	51.3887	93.1973	45.2387
	102.684	142.441	104.238	89.2748	94.1993	294.793	45.8233	92.2405	63.0176
	85.2144	104.073	245.191	95.5943	169.79	85.1767	38.4027	98.6919	42.5469
	171.796	79.281	82.4812	57.1737	95.2503	103.017	41.1821	56.3792	37.8806
	101.07	386.018	100.434	76.9526	100.046	170.75	52.7853	84.3158	294.066
	88.8844	94.6376	78.7068	66.6142	118.05	87.6219	44.7058	93.6429	50.7127
	85.0393	94.388	81.9552	100.584	112.612	99.2081	42.4373	95.2617	51.8606
	91.6043	86.119	82.8418	60.8089	198.668	109.081	43.1681	85.8125	123.611
	81.1779	89.461	90.6928	63.7188	-26.9732	87.9063	21.8406	58.1672	84.8274
	277.961	107.835	104.102	89.9765	103.443	69.055	-28.3796	153.75	44.7217
	104.03	106.92	69.904	98.8914	96.4791	104.193	78.8472	124.736	90.651
	189.089	97.0274	98.5378	81.0691	105.825	112.71	40.1832	71.2785	148.773
	174.806	82.0573	165.973	83.2783	179.142	180.41	41.5587	89.4679	56.6967
	97.6521	99.6486	-49.6193	102.223	236.911	651.187	46.0959	91.4488	35.6529
	93.0164	107.089	139.814	594.569	179.779	91.5302	44.0448	102.731	24.1251
	162.148	117.632	83.9579	177.943	264.236	721.763	44.5031	70.1629	51.4804
	83.2231	82.8764	161.002	82.158	239.668	328.82	79.0986	52.4828	144.294
	83.5208	85.3052	100.34	257.352	192.851	90.4549	47.9918	89.1893	127.469
	176.06	76.2122	81.5639	103.039	197.164	99.7398	26.2773	85.458	207.171
	97.5658	85.1173	95.1908	90.7581	117.535	95.8472	278.46	94.4099	47.2207
	173.305	280.554	94.854	62.3382	106.25	91.5682	37.6781	85.2869	49.5659
	101.907	152.684	82.5633	106.716	100.12	659.83	82.4297	71.9611	86.018
	80.2597	102.33	76.9042	204.598	207.675	88.1305	90.8903	96.3049	86.2703
	83.2299	89.6037	98.9546	54.2566	198.695	151.376	46.6294	82.4269	234.649
	103.8	100.894	78.7086	64.031	99.8418	89.7743	82.4278	93.1799	56.9127
	286.148	91.1281	117.41	85.8915	100.725	98.5662	29.553	479.435	48.5299
	277.559	98.5754	165.495	82.0474	116.584	681.001	51.6373	73.4313	68.2872
	93.0188	89.2595	64.646	99.7177	106.583	424.613	47.9023	89.0083	44.9135
	145.404	95.1009	83.2264	85.4821	100.265	125.765	43.028	73.8816	64.5309
	82.6286	98.7953	102.805	95.357	65.9526	80.154	56.4552	65.9585	135.9
	94.7132	206.379	140.488	93.7302	89.2649	326.153	42.3772	140.901	182.884
	232.667	206.734	33.4011	159.42	199.415	121.152	26.5207	89.1954	49.58
	187.328	96.7535	82.0565	87.1567	377.259	84.7966	82.8905	64.8041	38.101
	175.763	134.056	43.7539	202.835	465.09	322.651	45.9313	92.038	45.2756
	127.497	155.147	166.878	81.0433	714.04	73.3268	44.4402	101.376	48.94
	163.822	97.2336	162.223	209.887	113.96	83.2116	84.1332	-84.1354	121.971
	86.0476	92.1213	100.036	82.4512	197.681	80.0078	36.7359	100.821	47.3275
	102.108	82.5722	163.606	165.341	196.116	163.353	44.0674	225.685	167.724
	182.051	-33.0802	82.6034	56.6813	96.5247	87.4031	88.5231	77.8085	281.403
	190.056	94.1406	157.732	-39.5753	-40.6639	106.579	252.742	85.3327	255.275
	85.3211	102.866	76.8427	165.174	86.7385	182.827	157.875	80.9024	46.9584
	178.843	163.936	170.678	144.097	302.261	113.275	83.3044	101.34	47.5543
	349.201	79.6209	97.077	88.5824	24.4682	103.225	23.5817	83.933	45.3163
	103.394	109.891	114.592	87.7123	462.045	49.0694	83.2553	120.88	43.5743
	99.6539	90.0134	162.004	102.38	96.8352	91.8269	163.864	92.5661	39.5499
	105.666	94.7962	85.1899	82.7087	254.887	962.859	43.274	132.38	239.899
	93.8051	101.75	83.1571	68.5875	106.888	463.506	160.408	92.7153	43.9517
	176.554	97.4764	87.2512	47.8795	331.078	91.5222	75.4174	83.5602	32.2465
	82.2472	245.026	91.0906	117.06	95.2258	395.781	30.7748	97.4227	31.3991
	157.631	90.1454	157.857	53.0618	203.138	83.6334	74.8348	88.1708	43.6688
	114.704	87.8674	94.4888	49.5578	91.7968	297.608	69.6806	70.8259	48.9912
	89.8825	127.875	88.1836	167.122	118.665	92.4488	-25.9686	255.41	89.8482
	179.176	240.661	145.047	91.9094	106.26	104.994	93.8496	95.8053	576.636
	182.427	83.351	86.8695	50.3125	101.674	101.341	39.1553	69.1671	45.155
	82.5851	131.5	191.809	88.0268	107.263	92.9962	89.3019	87.0333	89.3203
	168.014	97.2054	31.7142	80.4514	88.0068	102.864	87.8946	104.229	44.2504
	86.8079	100.923	81.4324	70.6437	115.742	86.5472	77.5231	439.433	86.848
	82.1835	91.1366	98.6469	52.6666	112.63	88.3441	46.448	93.4319	84.8709
	95.2503	80.103	103.157	77.5273	109.971	69.3991	84.3689	96.398	53.5117
	83.4468	191.851	75.3455	89.7747	107.52	186.963	40.769	86.5929	48.7963
	177.674	70.8985	353.906	148.026	217.497	66.926	57.1175	80.5047	205.863
	82.4776	66.8203	71.7715	87.2292	105.12	91.298	39.453	97.1242	56.5792
	97.0873	207.297	97.2418	849.305	204.664	73.2761	82.6507	95.705	210.568
	101.489	103.778	83.8394	83.4193	102.743	86.6389	50.6287	103.932	329.043
	164.174	279.524	99.0021	78.2325	96.8717	120.033	170.35	92.6428	85.9132
	87.8559	90.8311	102.001	55.4514	93.4697	345.236	80.4821	253.975	213.397
	84.2391	74.7374	167.591	465.916	105.665	348.129	92.5963	102.571	333.715
	182.493	95.7572	647.511	133.461	92.7115	159.544	52.4562	87.3249	90.6903
	178.031	95.7585	91.5559	97.052	195.463	124.291	47.7074	121.92	43.5477
	99.0994	90.2361	88.64	63.5753	292.546	90.1274	81.3776	101.05	45.5388
	366.12	86.9509	41.214	59.3452	97.7937	101.146	127.06	97.1719	48.2963
	86.1069	91.8435	174.122	121.038	362.44	693.664	255.767	175.608	113.12
	280.457	86.9359	83.5721	96.7912	176.591	327.309	35.7258	78.954	48.3674
	81.7896	91.2938	257.004	88.0806	97.6655	90.3741	30.8836	86.6134	40.5783
	309.6	82.9954	87.6158	77.8664	112.236	89.371	52.8009	96.8795	36.7643
	85.994	95.5866	123.469	102.466	95.3375	339.289	45.0951	83.4882	53.5296
	203.373	95.4617	90.1728	89.7564	380.351	113.254	78.405	176.464	406.31
	175.334	95.4581	179.742	53.6612	98.6114	88.6117	69.5245	78.2319	87.6236
	85.0279	91.5815	159.328	65.8359	115.585	340.498	42.8234	88.5336	52.0634
	188.796	85.1956	169.537	66.9941	102.98	336.685	46.9438	260.035	136.529
	94.7587	113.57	84.1289	58.5752	113.427	157.706	93.671	77.5778	84.43
	261.966	100.631	150.891	91.4377	83.9708	342.006	-24.7072	122.871	67.2861
	63.5545	88.5238	81.9758	125.815	107.839	324.365	-44.8587	85.3971	379.06
	87.4393	96.5114	89.7298	78.6322	219.405	314.357	86.3822	66.8731	131.067
	76.0809	83.3287	296.893	48.9886	201.262	323.558	47.2006	102.689	82.0185
	244.589	263.832	86.0839	52.9919	118.279	95.1571	29.7492	104.071	50.9446
	93.4348	-55.4013	93.7202	85.2399	210.153	177.327	33.3073	94.3595	66.8956
	94.1906	85.8626	92.7979	81.4966	95.4824	113.173	45.5169	81.6511	50.9884
	251.671	107.346	56.2965	86.6957	195.003	280.074	37.0429	93.2556	89.5336
	156.68	183.192	345.989	89.3564	83.3048	85.9301	47.7557	90.5171	528.526
	133.424	69.2588	97.3616	90.9269	950.919	97.5151	-36.3229	142.826	377.13
	92.9968	99.002	88.478	101.132	380.731	334.863	84.199	84.6534	40.71
	81.0803	108.905	73.2576	69.8691	212.067	338.337	40.763	93.3689	43.986
	102.385	72.9182	174.183	170.232	124.799	645.784	31.7081	54.4245	257.284
	128.565	91.3789	89.911	704.331	100.929	313.667	48.6752	84.9916	46.0005
	179.902	81.7356	92.2349	71.1791	105.262	181.789	32.4737	256.536	289.772
	119.411	95.724	162.986	62.0229	122.696	91.987	49.6113	81.4161	43.46
	164.168	109.185	186.371	69.6385	330.292	77.0548	43.6204	92.0663	127.994
	181.982	102.804	151.56	94.1658	120.023	98.7992	85.5133	90.6782	32.1448
	83.01	78.4998	76.2781	63.2853	63.3635	334.008	37.5901	89.4115	82.7023
	315.753	93.6138	59.1548	90.5704	85.0516	91.1408	105.555	99.8805	41.0905
	195.229	105.57	90.9542	120.697	99.734	1061.59	85.599	86.6552	40.11
	91.3423	81.7943	168.205	87.3681	104.274	95.2469	79.4675	75.3199	-27.0471
	137.748	98.4895	91.1308	83.5329	105.61	74.8279	64.8608	85.8802	222.706
	181.205	101.87	370.722	89.3397	229.609	98.6853	41.6271	97.9534	38.4198
	90.3071	87.0961	183.832	54.0148	195.838	82.2929	48.4367	88.7711	41.0497
	113.119	159.542	89.9357	119.997	294.796	100.27	39.4106	76.5929	396.931
	179.948	101.771	132.472	93.1054	96.6022	354.264	90.8783	82.1843	54.3108
	215.312	83.0748	206.946	331.786	101.098	300.648	-29.5863	92.113	301.55
	179.902	84.6884	173.112	91.2238	299.388	87.3727	39.1108	82.0834	91.7861
	100.663	99.852	91.5948	139.628	226.455	95.7294	80.5522	74.9953	94.44
	546.06	95.0582	242.281	60.243	317.581	98.8756	152.435	51.7042	85.2444
	256.409	93.8794	78.4782	86.6047	200.156	320.306	73.586	101.587	262.822
	272.468	100.492	98.9398	93.4711	404.251	94.8	46.4752	89.4366	56.8602
	55.7889	96.2691	67.3998	76.8298	101.818	100.339	76.9549	80.0367	128.238
	205.01	91.2038	93.0717	74.9773	220.301	338.57	40.2286	78.7391	88.4178
	77.7389	393.057	188.098	-80.6112	419.245	93.6023	40.8604	79.5418	-24.3563
	178.488	79.3628	434.963	88.5275	491.902	76.4931	50.2731	48.8842	86.2992
	93.5677	194.946	81.1032	116.009	115.238	82.7275	165.641	73.9317	119.381
	99.6319	294.885	83.6153	55.8022	95.1894	83.7923	74.1726	89.2665	50.6037
	90.6618	134.674	103.577	81.0738	111.912	92.24	52.4613	100.635	46.6013
	93.2209	98.1015	83.8758	90.5077	114.205	175.902	43.7156	92.5101	296.493
	84.4588	115.934	219.427	94.186	105.046	89.4357	89.1675	91.7348	330.012
	124.121	106.85	162.028	72.6042	102.936	323.7	93.02	98.2188	47.4411
	176.259	112.985	179.408	90.0138	93.8113	396.559	81.4893	89.229	47.0493
	92.1244	282.228	130.885	42.3668	62.352	82.7604	-32.4896	98.3877	46.2093
	120.286	83.7268	76.557	52.9781	58.9832	433.667	49.6865	84.416	311.839
	92.7274	94.2951	90.875	99.3526	93.5418	317.264	47.4962	91.7212	46.1088
	104.802	125.866	90.7763	252.649	222.349	318.55	80.3091	118.414	81.5077
	204.598	79.6539	172.337	75.7123	95.7432	96.4884	160.782	96.7166	50.4028
	97.704	106.473	82.8024	111.726	95.8175	342.552	125.736	71.643	47.377
	286.807	107.458	103.208	94.401	195.479	117.261	43.4375	81.174	47.2246
	358.632	85.9419	171.13	133.502	197.69	242.669	41.3397	81.9858	39.7903
	170.644	84.4493	95.6417	98.2018	115.633	75.27	51.6034	90.8795	87.7444
	74.9325	186.764	185.51	80.2976	81.9005	83.8614	47.3641	96.4715	38.731
	91.4457	190.032	95.5826	281.591	307.193	372.728	49.9218	105.813	27.346
	277.505	110.33	158.391	72.5119	95.8826	322.216	85.6997	236.514	83.4531
	502.155	270.811	57.2949	75.2521	99.4324	734.854	84.8041	80.7554	79.4416
	261.955	97.0081	85.7327	64.9777	97.5706	121.085	25.2909	82.3173	351.459
	587.037	102.996	91.6331	179.382	116.481	319.609	84.977	77.8434	39.9778
	181.541	100.36	83.1886	51.9812	132.657	73.8154	80.9222	85.3643	48.7208
	108.276	101.527	87.976	136.523	104.443	85.4867	39.059	88.2483	486.017
	104.792	402.457	171.712	84.1654	101.748	118.982	40.2313	75.7031	43.6423
	110.684	265.67	84.8466	57.8277	43.786	99.6256	164.872	109.824	51.6721
	175.909	103.517	159.746	99.239	110.356	83.3629	85.7906	88.9887	215.911
	86.319	767.009	85.4409	317.557	28.1455	79.2807	72.5081	193.076	173.796
	84.3452	83.6492	203.97	90.3916	110.654	103.477	82.2595	79.207	90.2497
	102.987	92.7028	84.0477	77.926	95.9027	2750.05	82.0033	82.4578	51.1008
	224.557	94.2505	93.8483	100.375	984.299	345.802	84.4833	94.9754	88.2501
	95.7566	189.174	87.9582	-93.9186	406.884	156.085	87.0421	266.036	805.085
	78.9534	93.0883	75.9843	-59.0191	81.679	609.864	104.978	91.6848	77.7525
	84.0941	88.4635	84.9644	89.2689	77.6041	82.4906	165.836	56.6701	299.819
	85.8964	366.068	264.455	67.5226	356.405	75.2351	88.7935	79.5249	39.3307
	164.833	218.925	52.5991	54.0386	217.868	343.283	89.5949	98.176	134.601
	128.74	-131.379	104.975	80.4755	92.7008	95.5216	85.991	86.258	96.0822
	96.0893	135.053	162.208	93.6698	252.992	77.9913	74.8046	90.751	66.9381
	88.6835	106.357	28.0087	82.2913	98.5138	95.4053	96.7921	180.542	53.5359
	85.9972	90.7238	176.584	178.58	99.7573	97.3809	44.1737	98.169	88.9871
	97.3951	99.6727	262.745	77.2884	89.4121	310.848	-22.436	70.8797	90.4314
	91.1971	106.88	89.018	97.2954	186.702	322.634	48.0312	80.941	50.4623
	163.167	95.6495	40.6209	47.7234	199.7	305.415	89.2172	74.6952	166.27
	78.7662	99.8533	332.984	74.7122	154.416	107.069	43.8902	85.689	40.8539
	-29.3781	111.312	87.6916	428.058	102.233	131.641	53.1978	81.4502	50.3563
	103.396	93.5935	88.9255	79.6082	104.268	70.1573	25.4843	70.9123	81.9491
	258.412	101.208	85.9796	245.484	208.992	320.505	46.44	91.4818	89.4859
	97.1837	112.177	251.481	83.4776	669.003	109.836	93.3516	104.841	84.0757
	84.8042	-137.242	126.265	76.4327	469.616	94.5644	76.3485	97.3483	155.754
	81.3134	102.767	80.2782	55.8688	419.644	70.1496	24.4744	205.879	66.1592
	73.3611	186.357	84.5841	92.8025	86.3429	86.4057	58.2763	87.7911	40.8666
	89.5859	217.012	81.3533	243.416	499.701	97.1584	93.9802	250.343	43.0411
	155.257	218.333	171.136	110.424	96.1806	111.222	81.74	170.595	166.28
	132.848	99.5708	87.48	124.085	74.9878	87.7693	46.6328	83.6951	154.483
	95.3833	180.39	93.4874	39.4162	108.494	201.175	47.7468	70.4485	45.3501
	138.103	89.4368	113.637	167.492	92.3628	44.9772	45.9449	83.2054	45.7579
	86.1501	85.6959	83.4752	91.4419	198.81	92.8793	126.841	87.8706	86.4021
	82.248	207.055	85.1868	83.8844	112.474	82.8184	43.2092	96.203	39.9329
	89.9376	85.7043	178.109	69.1962	103.387	663.766	45.0755	90.1397	-29.1644
	287.843	187.325	179.444	81.5164	188.836	91.4365	-66.5702	92.2313	46.4907
	85.9173	90.3147	84.8167	55.2994	96.7224	98.0831	41.2211	94.0112	-25.0782
	93.5881	117.487	89.7822	62.5407	214.591	88.988	82.9173	-80.9438	30.5489
	119.293	98.3679	174.143	55.9451	110.305	106.767	79.8707	295.184	57.5837
	302.078	102.159	121.097	85.469	396.324	87.5469	78.2882	512.747	252.657
	156.299	110.251	177.325	77.7345	94.4222	92.3838	25.0515	330.7	99.6937
	173.021	84.5758	74.5083	108.374	206.267	49.3622	78.1139	95.5528	90.198
	88.2919	76.385	165.514	90.6751	107.602	82.2224	55.8526	93.3966	30.2473
	81.9439	89.3714	87.9504	164.085	95.4968	81.361	52.1607	93.3692	131.466
	178.167	100.641	94.4538	53.9899	100.862	329.824	51.2014	91.2661	81.1197
	203.319	87.7356	92.6334	61.1381	289.193	102.119	84.5802	187.847	80.3383
	96.3987	95.7356	77.2343	185.518	1530.25	99.5538	88.3267	75.0587	51.5049
	273.14	105.156	85.7906	92.7859	102.033	93.7286	158.738	95.307	43.3502
	172.319	99.0283	38.6439	87.9084	106.151	322.198	79.2418	78.2398	82.3817
	184.913	105.96	92.5703	53.4944	206.8	86.2712	32.3701	92.5668	208.045
	87.534	90.7103	83.4148	115.64	113.118	101.317	49.3156	99.3669	-34.1028
	269.912	104.754	89.4964	47.7475	99.1275	94.9879	68.8057	86.7761	82.1851
	98.0159	92.63	99.4587	61.6666	100.727	91.13	79.5032	224.339	48.1228
	83.7151	210.049	88.144	54.059	84.2499	104.344	160.242	101.308	49.2576
	95.7221	192.797	182.354	96.2616	201.31	106.231	53.428	100.299	51.1907
	98.0651	91.1489	92.2185	57.5895	291.292	72.8941	253.988	98.8482	48.0082
	67.3025	95.0616	85.6847	97.8158	194.812	96.3492	79.8753	83.6683	39.1376
	186.199	244.938	174.519	92.4083	106.96	338.222	47.7454	70.7521	79.9789
	209.378	102.559	92.7764	82.439	220.725	385.038	46.6357	86.9017	48.5818
	85.6151	99.9289	87.3831	59.5535	102.282	148.093	165.51	84.3279	35.0581
	91.7385	98.1831	95.2212	54.4098	106.728	99.3589	42.6706	96.4186	50.1267
	107.33	188.754	100.888	90.9083	101.298	94.6962	81.0806	102.115	42.0698
	179.184	111.382	190.093	80.7772	92.0175	286.905	87.2168	85.0011	78.6779
	168.397	90.5594	89.9599	88.6766	31.2061	70.6552	49.477	83.943	89.0955
	131.89	135.761	199.755	54.1084	301.755	152.832	98.0259	87.6903	290.021
	182.41	94.7315	31.1393	48.2565	38.2816	615.185	287.766	75.0249	155.973
	166.333	192.284	73.4056	92.7101	98.7865	163.686	42.8792	85.3799	237.128
	101.026	90.0826	518.625	293.257	539.462	114.601	41.8173	227.913	105.444
	196.916	96.3076	88.1546	68.0221	115.822	83.9003	87.8143	100.69	96.8152
	183.315	102.243	166.511	62.1193	219.305	77.2578	166.36	54.2217	213.28
	181.181	98.7043	91.8565	171.018	105.216	91.5686	42.5383	121.825	54.2905
	86.9641	98.9449	98.8058	102.899	443.2	314.584	172.385	245.406	264.878
	101.344	325.949	175.582	85.9597	309.805	90.2059	40.2581	77.003	85.8694
	175.878	156.513	86.8668	50.2326	106.829	99.4985	54.8805	78.5841	53.0879
	82.0447	96.4142	-29.8151	203.876	191.187	91.5026	86.2766	63.6386	39.9774
	177.343	90.7404	537.657	92.2107	192.229	64.3082	67.3056	85.3162	52.5683
	433.325	90.6858	90.8212	228.347	173.605	99.1321	85.4506	103.812	47.0704
	96.157	93.8724	84.7587	90.0042	207.652	61.6736	40.0139	159.309	174.336
	179.224	78.4249	88.5555	292.765	629.819	163.462	49.5923	87.5822	53.9349
	91.5604	83.0825	183.11	89.7197	214.303	94.1871	38.1269	214.341	40.7765
	168.91	95.7553	91.6143	78.0942	112.481	334.684	-28.3627	87.7369	95.8153
	90.3922	107.822	284.053	78.4132	92.4667	121.172	42.3262	172.474	38.9248
	320.754	55.7436	71.6767	86.808	96.63	88.3025	43.8828	92.4186	40.7508
	411.921	108.616	241.624	81.8803	298.14	99.8574	32.0363	91.4273	46.0428
	88.8686	94.362	73.0897	67.5613	207.473	444.614	61.3601	83.8727	162.68
	101.234	105.702	83.3429	50.2223	101.053	331.017	33.0747	92.524	79.3095
	170.403	72.6019	205.358	63.9724	90.176	88.9013	57.0044	84.1856	106.233
	86.7977	71.7621	94.6696	91.4874	426.985	184.481	50.0646	96.4848	75.825
	246.092	98.699	102.077	87.6163	-28.7005	337.408	42.9181	98.234	336.563
	93.7038	106.91	87.4373	92.2379	208.729	87.4691	55.2557	164.755	51.485
	93.7391	179.823	169.7	75.9845	111.425	86.6024	49.0498	74.7754	-25.5604
	200.333	183.321	100.457	76.3717	200.787	76.5949	86.3934	258.676	46.8751
	169.951	106.703	169.836	88.3106	216.237	481.949	91.2976	104.531	44.431
	88.4169	94.1115	85.8153	77.1695	449.769	98.8078	48.6469	84.2801	36.6908
	99.6007	312.103	72.7254	115.005	64.3064	235.259	55.2049	101.26	78.5756
	187.925	101.083	167.933	579.654	211.282	89.3685	63.7914	53.0577	37.511
	180.722	183.523	96.5783	83.483	-22.1401	78.3343	74.0869	115.522	41.6775
	92.6159	103.875	29.3859	58.8704	205.384	82.6578	70.7807	92.012	41.4614
	237.104	791.766	27.3881	86.313	111.927	100.296	81.8374	494.798	76.7207
	93.3306	221.503	175.761	84.3219	101.526	72.3477	82.0577	74.2744	51.5145
	150.248	100.943	275.375	69.3479	55.7855	79.0455	162.626	97.569	50.1303
	83.6057	95.5365	91.3025	58.1062	113.003	95.6246	162.213	140.622	46.926
	94.6116	184.035	76.8345	62.4136	30.926	350.915	71.4684	77.0275	46.9479
	85.4414	261.274	83.9649	58.7728	241.414	182.522	59.4464	88.6516	46.4072
	300.55	203.329	117.362	83.9014	113.064	362.653	163.725	158.918	49.8434
	185.217	381.123	80.7892	95.1272	61.7841	87.4812	25.0842	38.6632	42.2211
	273.97	95.3784	173.81	84.2124	97.5158	88.5378	35.4601	85.9093	254.25
	373.538	146.691	87.4077	136.431	74.3895	-147.443	-28.331	86.3291	333.416
	110.709	101.831	215.027	78.9189	99.6994	329.055	62.9078	253.65	56.405
	93.979	511.497	138.66	80.934	100.773	90.1585	200.685	84.984	230.094
	94.3763	86.2224	95.6687	60.9537	109.831	100.019	85.3256	114.547	80.9918
	69.3203	187.372	172.854	93.0593	95.8142	92.2777	-28.6618	83.2431	38.6979
	119.671	97.4053	90.4718	62.6541	197.014	98.2657	74.4529	83.4021	82.5612
	87.5934	196.916	85.6635	158.442	107.674	92.6298	51.4235	79.751	40.8594
	131.721	513.527	78.21	88.9986	95	99.7729	-33.0762	92.2459	41.6989
	128.981	80.2815	87.9244	256.641	99.2251	86.7319	53.0673	76.7996	23.159
	156.755	142.045	87.3714	88.4873	340.78	292.418	45.5118	91.6511	46.5194
	82.6236	94.2252	76.2212	262.039	194.664	94.2129	48.7424	173.328	43.3914
	97.5113	93.0378	137.843	51.3615	111.784	-46.7147	47.6384	111.3	40.8783
	106.157	284.633	81.8466	77.8281	218.387	92.1397	45.6193	90.1747	44.2452
	96.0895	94.5897	171.609	52.7546	111.521	98.2221	80.4842	259.966	51.3033
	92.0364	96.7675	71.5107	162.258	100.365	323.707	49.6904	73.083	43.2282
	115.337	106.305	260.546	257.749	99.4917	97.4606	60.1179	102.182	88.2027
	165.878	96.0918	261.56	61.9302	205.022	92.9871	52.3122	83.4853	24.8952
	82.3512	77.6208	89.3788	173.641	198.41	89.6574	40.0886	87.0542	51.8913
	86.9281	98.1479	80.4162	86.744	196.38	76.8272	39.7693	116.124	35.4995
	178.463	94.5923	79.159	51.923	203.049	95.9523	79.3957	94.5257	175.624
	91.8946	630.588	91.4106	53.6602	99.9202	84.956	86.2206	78.2225	75.8873
	196.69	93.6702	85.7437	85.4851	198.118	366.709	-24.1341	100.867	561.1
	191.526	88.6179	83.2973	83.5672	368.609	112.277	87.6999	102.433	-22.3571
	82.4259	178.652	82.2242	83.2353	504.571	180.565	92.7582	176.754	163.109
	92.4826	83.9737	258.546	98.6739	79.4676	89.3517	100.418	118.786	82.9879
	264.751	88.9861	82.7631	93.3092	210.773	83.8127	75.5707	93.919	82.3095
	97.1147	87.2868	83.8848	86.2418	170.981	299.246	73.4658	84.2279	232.677
	97.5553	111.925	76.7305	113.465	-59.8168	151.45	87.4404	253.68	58.7855
	270.264	100.061	249.178	86.1059	209.599	92.7003	64.4771	102.784	51.0352
	86.4197	92.3823	159.19	99.3774	95.1332	162.996	39.7995	263.121	96.5159
	87.1131	98.0858	97.8758	86.8965	116.13	349.779	33.4465	117.556	92.71
	163.631	92.8987	190.3	177.441	106.457	370.655	63.9977	91.6812	220.248
	95.8613	98.0077	92.0447	46.0134	309.726	245.232	88.1347	85.3086	168.635
	184.812	102.31	241.958	57.026	100.593	339.218	-44.7817	81.3391	126.643
	85.4042	82.96	91.4104	54.0291	400.152	177.705	48.3235	66.1407	45.3698
	176.239	104.971	161.072	93.7053	155.944	94.2078	47.994	73.0542	45.1856
	94.3731	100.043	76.1476	55.4609	108.588	94.2997	47.4228	108.453	25.2976
	97.4387	202.68	92.098	83.0809	92.6451	97.7636	48.3779	100.701	43.6657
	91.799	135.316	488.138	85.2119	195.336	263.962	-57.2975	84.0386	78.4967
	97.7111	163.951	99.4177	80.4696	90.5963	92.0981	37.9584	73.3279	118.797
	90.9904	102.976	84.6	44.3644	118.563	177.013	80.1712	93.4046	87.6426
	89.7384	91.5913	165.365	263.803	89.4181	184.491	70.4446	91.8432	44.8241
	181.209	168.555	47.2067	89.3061	101.479	81.475	75.6339	91.5019	86.5771
	96.3754	111.692	252.244	82.0036	-43.0943	115.872	54.8645	75.3677	55.1417
	88.5423	85.9408	87.9928	55.3463	390.065	87.0889	25.5523	95.5723	45.2457
	184.708	95.2378	77.2258	86.9785	194.667	83.0102	46.0316	91.5868	80.1576
	169.516	96.7488	40.231	104.278	104.974	89.6108	45.5272	84.2964	61.3951
	108.124	95.2568	86.4403	55.1528	97.7858	135.332	158.536	96.137	51.4006
	58.4385	88.7298	175.599	81.1341	210.113	81.12	72.6247	267.972	84.0741
	104.942	100.326	89.7371	81.8352	201.577	90.84	84.5809	88.8982	42.7349
	80.8908	85.5794	205.039	60.5094	102.878	96.8968	64.4717	100.682	44.0548
	100.527	102.193	37.3437	63.0847	274.235	108.474	52.2873	139.564	90.3062
	171.66	195.4	431.693	91.3066	85.7719	79.0287	98.2789	180.537	88.4879
	316.704	176.017	76.8666	60.4767	117.123	74.023	158.772	74.087	38.7043
	85.667	106.793	91.5616	46.0416	215.997	81.8033	260.41	93.5128	-49.6447
	151.149	307.305	198.299	40.123	111.189	96.5082	137.204	100.705	44.108
	183.682	92.5149	85.043	176.521	336.55	317.544	88.5114	54.6806	40.6769
	161.258	103.361	171.587	216.993	196.844	176.282	52.1903	163.433	49.7498
	101.038	82.6634	174.653	51.0664	106.085	425.327	50.4028	805.664	83.1205
	93.7014	97.0169	102.211	54.364	115.41	706.922	41.159	108.245	52.8773
	129.96	173.808	96.693	91.7573	263.583	83.3808	74.7932	89.1589	46.2369
	170.585	93.5634	78.2984	70.4499	86.8911	87.7522	54.0027	91.5806	26.4817
	79.5213	96.557	260.485	189.139	90.0353	327.522	82.8171	97.3008	53.2977
	104.45	97.8054	177.27	60.8981	82.3375	73.0403	87.9406	86.5251	56.6501
	81.1065	98.2901	99.5808	40.3625	124.353	96.9067	41.7569	245.483	22.4718
	87.2876	83.3723	131.876	51.739	211.95	92.5951	83.5114	85.531	45.954
	99.1637	90.8067	81.2183	79.1221	101.748	140.826	28.2378	134.378	45.9115
	98.7793	90.8929	81.9764	68.9799	95.6524	309.335	50.1876	315.261	301.296
	96.48	98.7482	165.211	87.6436	109.574	311.361	42.0062	92.3709	53.553
	100.141	89.0367	95.9529	87.8247	216.615	103.308	47.5211	124.543	41.0203
	79.8758	82.3361	91.0228	59.5184	102.922	80.875	83.8751	72.3213	43.078
	83.1761	101.584	85.6455	87.0194	206.938	86.6052	-46.5593	91.8797	45.9189
	297.414	68.657	478.328	80.5517	21.8461	165.092	29.4577	105.218	34.1794
	79.5132	417.276	90.1866	106.903	203.991	94.2777	-32.4785	67.3668	73.2159
	92.5742	106.346	95.8262	80.1496	82.6513	85.9644	43.3196	81.2194	147.173
	88.7479	103.87	78.528	86.7105	231.145	82.234	70.3221	94.7104	84.1357
	254.625	84.3347	96.0895	79.7657	145.974	98.3324	82.1393	85.2617	79.3163
	91.6111	105.338	159.972	51.8337	107.422	154.341	44.9359	133.729	35.927
	117.447	89.6904	81.5969	84.2626	538.957	318.994	45.6057	93.8898	54.0287
	92.4159	109.947	-68.0375	163.112	302.096	86.3717	36.4953	101.53	50.1764
	169.166	90.4898	80.8385	325.076	104.011	207.067	46.6877	80.4386	79.4142
	192.418	184.151	85.1779	101.028	184.947	109.792	42.1628	84.6565	49.1616
	85.0043	88.5967	160.958	45.2628	278.742	277.613	-55.1877	81.405	286.985
	97.9241	101.845	527.524	354.678	44.0183	93.6888	48.6727	104.688	46.9178
	81.454	88.8175	87.8423	148.414	107.348	335.881	50.0975	100.318	87.2883
	101.4	91.2471	322.051	96.7012	103.589	113.563	126.129	90.6149	44.5202
	169.982	102.731	87.6631	77.0414	86.0953	99.1089	45.5776	92.7541	86.8495
	69.4684	95.3292	95.502	40.9504	219.513	89.1439	171.513	82.3278	49.3139
	84.182	98.7845	75.0664	65.1643	101.417	198.153	81.3603	91.2669	45.2669
	180.351	102.752	69.2866	95.6069	101.552	86.9982	79.5289	122.18	40.5416
	91.2688	208.4	132.658	75.1375	93.1622	93.8484	94.2996	83.942	46.7361
	81.3355	91.4626	89.8724	171.291	124.02	351.308	42.8249	106.458	82.2157
	93.2271	116.955	388.21	95.7811	99.285	88.9414	59.3377	216.185	58.1577
	248.488	81.7858	85.8154	97.5009	97.5338	75.7611	-47.7602	83.6243	54.2195
	98.3944	297.881	178.122	106.023	94.9389	114.438	95.7709	83.2206	92.9263
	87.4652	92.3913	84.2303	79.7342	115.546	100.015	80.0365	86.3874	23.0821
	81.7168	97.3225	177.137	58.2542	51.6806	73.2358	42.1666	78.7968	41.3781
	80.3172	292.161	95.4063	51.28	292.035	80.5756	89.848	261.999	43.9685
	93.79	87.0974	90.518	69.1939	30.5502	94.8231	85.3211	87.8934	102.382
	75.0233	203.398	173.294	68.8132	108.325	86.0592	48.8844	83.0613	42.8564
	187.502	191.105	75.5	58.7923	142.289	87.5569	-27.8039	88.904	48.4366
	194.233	97.894	93.8001	63.3696	74.8345	102.464	47.7527	83.2698	44.4765
	83.0979	93.6081	95.4194	93.6539	150.567	97.5333	48.2145	82.4434	47.2714
	212.126	115.477	162.876	80.5564	67.6696	80.3619	-46.8585	96.5444	40.4419
	81.1135	9219.94	60.099	114.576	198.666	68.9396	169.63	89.3386	24.4509
	81.2959	92.7647	81.206	92.6713	98.4892	77.0773	63.0667	92.6283	40.9119
	85.6719	94.7324	247.81	47.8801	196.345	101.015	91.7932	79.8501	137.675
	104.817	97.7345	86.7757	69.5014	204.509	217.164	-24.0472	39.8963	47.32
	172.714	203.974	77.8631	59.7237	105.269	97.3389	52.0807	46.4487	43.2513
	64.6933	103.004	95.773	96.0878	102.858	113.624	43.2749	102.424	90.5801
	185.955	94.0002	80.3605	83.2322	41.3641	90.7359	62.1984	152.967	-50.5509
	83.2643	90.2329	93.3604	85.4526	210.009	322.582	82.6118	91.1315	42.8321
	97.9233	93.9008	377.933	86.0662	100.859	322.323	82.7076	96.6293	47.2725
	91.9306	107.608	183.295	99.0428	295.95	89.7447	45.9433	96.3048	42.3082
	96.0233	103.015	168.648	86.4953	288.105	80.5296	36.1365	77.8218	928.182
	87.4517	183.072	395.973	86.005	103.851	182.388	38.0909	95.3735	87.8213
	272.254	94.8065	-51.7517	97.8608	85.3762	92.9681	44.6951	85.4521	73.9956
	87.7135	107.592	143.442	-26.1699	106.429	95.3057	89.7308	166.676	96.5255
	99.3763	109.224	90.8594	62.301	206.091	181.409	52.5119	65.2307	39.9992
	85.9595	91.5878	84.8156	83.4486	221.203	95.3341	68.6122	94.1563	47.5273
	85.0234	90.8029	128.497	78.4602	171.264	86.3714	26.9483	68.8017	42.2887
	86.6741	79.6393	97.4232	218.524	107.262	327.161	33.5099	70.7748	41.9376
	113.824	96.8145	85.5448	45.5089	110.981	93.0084	57.4648	83.2891	85.1
	215.599	200.19	82.8883	170.645	100.479	83.7568	83.0472	90.4846	45.7332
	89.7796	89.2265	96.002	83.213	92.2355	332.587	-44.5257	85.3781	79.1434
	91.6892	111.351	249.179	70.0854	98.6952	83.6614	53.6313	259.868	174.815
	230.379	93.7746	332.502	84.5389	109.334	107.206	-22.508	101.689	83.5491
	88.8359	105.887	88.685	318.924	101.457	96.3773	-25.9891	131.573	42.767
	96.7089	112.941	88.7328	82.1719	107.338	96.264	85.3685	100.497	341.821
	90.7093	86.6808	190.434	89.339	104.826	91.8138	42.4346	80.3775	104.931
	82.2381	98.2902	170.162	88.9843	98.6309	80.6337	62.8391	96.1598	53.242
	87.1729	106.527	-26.0707	54.0338	109.833	88.592	37.2381	85.0956	49.7154
	94.8509	106.135	248.192	55.8026	200.057	82.7359	49.3251	102.529	-21.4585
	100.406	100.02	661.402	93.3701	1166.41	102.196	39.29	92.9197	87.3912
	97.6194	400.496	94.6508	41.6604	220.45	103.104	-24.9186	197.908	56.855
	229.05	91.4399	368.92	88.804	208.335	78.4713	108.746	89.4176	50.3327
	90.1773	71.5254	87.8889	86.9305	67.4944	104.929	92.992	95.0514	43.9837
	72.9795	83.6574	92.2542	83.6286	101.02	326.097	44.6231	74.0081	152.682
	90.7024	91.6827	83.731	83.6106	98.0595	282.993	50.3922	95.0092	79.3716
	179.281	99.7232	352.353	93.1137	99.68	323.297	57.825	102.533	47.9339
	78.4855	89.3273	88.4364	99.9684	105.658	94.4067	26.5922	72.1065	44.9345
	174.251	87.084	87.026	67.9926	102.158	142.213	-27.9029	244.636	127.113
	264.162	106.572	73.459	50.1125	115.261	149.275	42.142	150.363	45.9189
	107.25	134.704	182.748	60.7373	199.525	347.762	57.9972	100.41	48.1143
	91.4274	87.27	172.093	90.6266	350.267	97.0946	-26.8391	116.264	48.8601
	104.632	94.4011	96.1947	160.182	101.246	102.615	45.6055	86.3725	331.076
	212.998	104.85	94.804	81.7812	99.9436	86.6888	-24.1217	90.2242	22.2223
	90.2533	93.3873	90.7368	48.951	204.758	188.957	52.0633	89.5131	33.774
	99.9897	173.158	89.9656	109.368	520.086	93.343	50.5218	256.46	141.03
	78.6476	98.6401	84.1548	50.5976	191.953	329.168	28.2345	97.0895	51.7269
	62.7999	100.935	92.6438	51.4585	397.073	97.3467	-32.9476	86.3761	47.4852
	94.7072	111.566	89.8013	84.1514	86.7424	91.2117	50.1061	152.454	76.8664
	169.162	101.248	90.7622	127.131	83.094	196.46	80.4281	70.9463	46.7181
	95.3912	88.5753	88.7187	-72.5739	-66.3748	106.821	76.2706	87.2607	75.8597
	98.0784	89.454	85.7252	86.3166	100.454	100.617	33.408	161.931	40.6942
	187.161	110.104	50.442	58.7423	209.956	103.979	42.9479	84.7389	76.3352
	81.41	85.3236	31.8503	80.6883	109.526	128.601	43.0522	82.6254	73.9955
	94.9656	91.1649	97.0621	91.1374	223.645	102.087	-94.2472	260.054	80.1162
	83.7691	97.4265	47.3399	91.5106	118.722	609.675	59.6924	129.976	45.3266
	96.5901	186.796	195.239	54.4898	90.1332	317.276	82.2591	95.0127	25.8485
	96.1269	261.595	99.1004	80.2259	102.686	299.175	39.8725	92.2135	44.0409
	79.3851	111.044	170.72	181.115	112.647	81.3173	38.5798	261.558	37.4483
	81.4622	80.7718	76.1632	47.9571	94.4743	311.794	41.6008	91.6066	49.9085
	101.878	102.56	82.3575	52.7798	87.5223	95.8844	579.63	77.4244	260.685
	81.9939	99.509	126.415	55.1705	82.432	72.3658	-55.8846	89.6492	88.9028
	89.4062	96.3299	73.2499	82.6223	98.5328	91.5966	47.9835	100.105	54.227
	90.4791	97.6844	23.5094	87.1834	46.4278	164.989	-20.8196	84.8067	126.27
	172.221	102.647	88.0254	68.7129	106.211	680.697	-24.3351	85.0665	128.135
	97.6266	84.9287	74.9407	67.5095	102.842	91.1972	71.3865	88.1674	51.0833
	110.187	99.5441	139.012	42.9096	93.4564	91.9997	34.1286	79.3433	272.248
	81.7646	-30.3209	30.9907	74.0554	112.125	96.4044	315.926	78.3421	39.7851
	176.906	103.609	135.742	149.501	209.938	92.7298	36.3414	75.1406	68.6126
	200.114	84.5438	95.2823	67.3542	726.739	319.197	43.127	76.1904	47.7821
	91.8284	102.941	278.491	83.1877	429.657	310.187	49.4874	280.484	38.8681
	86.6884	99.2276	85.2322	88.7983	191.004	75.1042	40.5352	58.1911	48.9676
	97.0013	97.1559	188.544	43.4368	111.704	323.307	28.9113	73.9711	88.3344
	87.8179	110.216	77.691	48.8957	213.922	98.8176	83.6935	154.533	75.2637
	130.45	98.8459	175.881	84.5433	100.88	140.648	42.0781	92.1226	47.9717
	64.0234	101.556	88.117	198.824	269.205	101.745	52.1064	91.8326	33.6212
	90.6295	98.6872	81.3268	52.1649	107.078	332.322	25.1372	508.769	79.5583
	89.6212	46.2896	67.4658	92.8949	103.594	101.304	344.029	123.779	561.242
	172.045	91.0608	81.958	99.7648	106.587	107.523	96.7051	90.0521	41.3126
	197.605	119.473	78.4079	88.8936	329.924	77.998	32.7299	108.841	57.0263
	97.0796	79.0524	95.9871	66.4325	105.506	276.965	80.5963	97.943	81.336
	85.4608	207.591	83.5432	89.191	99.2271	-36.027	171.358	79.0584	291.297
	260.604	103.841	-26.7894	253.565	181.912	88.4701	46.6443	90.1141	37.3898
	403.392	35.591	209.741	93.3945	221.517	335.952	89.881	103.372	213.602
	281.854	86.9651	62.3264	61.3436	201.887	101.438	34.5316	71.0631	57.4911
	185.471	174.255	96.6977	57.6393	95.497	85.4642	29.0645	126.584	41.9998
	139.515	103.553	88.1409	100.61	68.9869	113.212	81.8267	87.8943	43.7236
	93.4281	254.846	212.452	53.5939	98.0397	111.416	77.798	88.9172	45.2406
	86.7119	91.1487	73.9862	39.1362	412.072	84.4351	37.9669	56.0014	86.7184
	96.776	747.537	170.897	65.6508	196.465	77.1598	95.1996	54.6634	170.706
	89.6349	76.7554	106.618	77.0325	238.262	669.425	-32.3264	79.4018	42.1103
	181.357	94.0504	185.077	72.2937	89.3595	94.1215	43.3122	90.5155	300.411
	78.9901	94.1846	231.684	86.1895	198.838	327.446	-31.1837	108.579	72.4995
	92.0075	103.034	125.603	82.2257	237.414	122.699	84.1468	81.9369	90.0105
	89.3775	114.548	82.7156	92.5556	466.731	241.809	48.8104	56.7012	31.3711
	89.7344	91.421	139.964	90.4461	349.331	88.0567	36.1061	74.2843	154.867
	85.3071	367.318	82.7141	83.6175	182.049	169.832	-34.1845	246.549	47.0148
	389.11	302.898	179.977	77.9935	83.4733	317.912	79.7071	89.3068	60.9566
	116.232	391.205	71.802	160.162	107.077	81.0337	43.9611	85.915	28.1558
	370.498	96.9911	120.461	95.2358	96.8006	329.785	49.9346	58.7811	284.577
	83.4351	97.0403	117.959	55.7966	205.573	87.0589	91.0643	98.8632	27.1169
	90.9795	107.756	108.835	59.0546	98.2355	638.203	79.3423	1062.31	41.3193
	88.2261	2353.62	364.656	78.9631	53.7339	88.1168	163.317	284.385	37.9848
	79.6767	185.757	190.01	83.9311	109.904	366.612	37.4366	68.1503	100.839
	144.988	104.892	83.7531	51.688	83.2011	323.641	91.43	79.8388	88.0058
	188.011	97.9065	87.4275	49.5458	103.297	87.7427	25.8207	52.8153	59.7774
	79.2751	103.792	83.8604	60.2998	97.6259	87.7579	37.2013	113.187	91.4393
	87.572	95.7532	92.0503	51.2825	209.63	113.289	83.9818	103.165	57.3188
	82.5916	95.0925	-30.3742	67.492	99.2934	92.9682	48.757	100.076	93.4658
	95.1472	100.555	91.8193	84.886	100.444	88.7688	91.7675	91.9019	45.5924
	104.505	76.0148	96.4189	47.0794	231.818	93.2504	78.6344	91.6319	44.9736
	90.6539	-31.4061	172.524	105.957	224.946	101.814	83.3255	130.779	-25.2384
	99.4495	91.847	92.9851	54.4769	312.094	87.263	32.684	84.8508	47.5062
	102.328	494.408	87.1477	172.737	37.1324	102.084	-35.2419	116.24	37.853
	85.3248	87.2492	88.1668	82.4038	213.645	73.3469	40.7996	87.1241	45.507
	95.1854	100.593	164.192	86.0057	512.601	122.075	78.4468	98.5427	41.8145
	190.06	177.256	270.141	109.07	98.8157	77.4359	50.9808	230.389	43.8385
	91.3587	83.1378	173.903	257.496	113.534	92.936	53.5084	86.3313	45.5178
	92.1959	97.5724	160.276	99.22	60.0908	110.587	86.6008	84.8254	53.5884
	100.215	107.589	96.2651	97.7471	89.9123	328.515	36.8497	98.4533	127.791
	89.7968	82.6611	93.8934	94.5414	105.876	322.08	24.0968	169.78	38.9754
	176.54	91.181	73.5941	89.8926	106.363	83.2723	40.0048	53.1123	268.789
	97.0517	102.144	173.483	54.9812	201.699	92.1281	53.4116	104.589	475.56
	208.184	82.2403	96.5151	74.1539	109.307	363.363	57.4461	89.1952	35.4624
	82.6197	107.8	99.1859	156.62	107.203	107.267	56.8337	87.3019	52.184
	82.6299	94.2853	126.476	115.304	326.029	126.006	78.2122	98.7778	51.2705
	178.778	106.921	158.246	77.5244	105.059	317.905	49.2398	106.382	48.7682
	92.075	175.48	254.043	-26.3608	178.784	92.153	188.392	243.725	39.6191
	97.5056	109.19	171.622	95.2344	112.443	81.4115	-23.5937	83.6873	84.4726
	89.6281	101.077	187.624	80.343	85.3289	96.0616	44.9484	47.326	40.16
	95.9133	100.386	90.6312	62.3043	94.1627	94.362	93.1748	133.159	48.4787
	84.5685	91.5356	251.225	-52.3239	110.768	102.193	37.4761	79.1352	60.833
	109.177	109.821	97.618	47.5384	104.93	238.348	49.2793	92.8289	62.5521
	100.053	97.5543	-42.2453	47.0423	202.986	90.8861	56.8517	154.864	87.8665
	99.0345	92.893	182.074	80.5467	99.3928	85.1079	56.6455	97.4876	47.1195
	91.3829	121.983	149.708	92.1761	300.501	166.79	65.5731	239.386	24.2877
	86.0104	158.823	185.433	91.2552	223.172	188.824	158.814	337.859	23.7377
	90.2372	377.438	72.7102	76.976	107.079	96.2202	76.4512	101.255	39.574
	181.939	481.776	910.932	91.1992	106.92	96.6362	47.8038	79.4928	40.8324
	95.1652	593.015	81.3376	45.7757	106.272	103.418	85.6016	50.4426	37.6312
	98.5256	375.828	130.54	75.9295	285.705	107.555	36.6674	83.2894	130.759
	86.8216	185.654	92.5832	82.0375	105.848	187.95	78.6942	93.0328	85.8967
	86.1216	511.037	89.522	80.2235	46.9144	89.7797	57.9216	89.6404	123.504
	274.272	192.484	88.1589	43.0658	94.2124	349.057	74.63	79.0892	46.3119
	105.443	370.338	81.1688	82.5212	101.729	99.3545	46.7339	90.0248	49.6965
	84.4328	291.295	87.9546	94.5439	200.533	91.4208	41.9646	81.0767	474.892
	75.0803	205.01	90.0532	83.6569	404.466	116	43.6719	89.1377	48.4624
	796.167	306.311	83.2058	58.5443	104.304	369.065	88.6503	71.5623	51.1443
	81.6484	753.345	186.975	61.3682	104.338	655.371	43.2256	68.4347	97.6497
	85.3608	103.913	233.021	42.8967	302.434	89.9127	48.0883	83.95	50.2439
	81.136	91.4075	68.2837	123.88	98.4594	88.4409	42.7665	80.6826	103.38
	100.049	332.987	77.4974	106.217	104.346	84.0055	-28.7929	95.5293	88.2111
	356.398	156.922	72.7001	92.1265	280.573	444.523	44.1329	89.609	40.6971
	87.9053	187.51	91.9039	47.933	190.089	179.116	37.5668	97.3517	42.8318
	182.468	350.851	85.8152	52.7142	99.493	108.5	42.8553	97.3513	43.7134
	82.5627	105.338	87.7702	53.5538	200.946	324.226	85.0356	95.6578	58.7423
	169.032	302.5	88.327	50.3508	189.181	87.1942	131.137	132.601	29.0305
	88.961	435.105	474.204	45.4835	113.882	98.1462	82.7617	101.863	37.6757
	92.7804	104.325	86.5498	87.7005	112.23	71.2738	42.318	63.202	44.6987
	78.3352	190.522	93.0947	53.1089	75.1346	70.5096	44.469	86.5051	50.3807
	90.1081	100.838	-25.6137	58.625	422.927	102.245	46.5997	84.4308	43.9118
	84.2769	99.6576	78.9473	50.9819	719.877	175.525	41.6915	329.019	50.6351
	101.533	203.017	181.203	82.908	102.46	329.281	48.8988	90.0584	-29.6006
	105.078	176.151	80.3905	49.1582	101.7	315.763	76.7951	94.763	119.059
	113.699	697.264	181.644	54.5733	205.131	85.7122	33.8799	79.4058	56.3954
	88.8818	108.527	71.4951	66.7407	92.4286	101.781	56.0221	92.1983	-25.2686
	91.7282	165.818	87.1691	45.7678	103.998	95.371	36.0795	111.562	56.923
	193.125	78.8138	234.62	84.5905	229.605	88.0028	51.2167	74.6886	42.2345
	77.1107	99.1438	94.2395	170.53	103.801	97.1724	87.3376	81.1319	50.961
	88.6767	93.7237	168.323	52.9793	259.619	96.7772	43.8477	89.7032	150.258
	87.772	103.745	88.8881	114.274	110.127	90.4823	92.6321	347.613	52.4998
	165.457	81.7035	83.8755	80.7642	86.7685	90.3911	76.7027	89.0409	42.7453
	185.417	107.982	97.7457	94.3453	94.5284	94.0113	87.4355	86.8374	24.4321
	91.7796	107.505	94.1139	76.6585	92.8797	98.95	48.7077	60.7855	46.79
	99.0139	93.5914	80.0177	77.0104	475.348	93.8018	46.4817	107.361	47.7192
	91.5214	98.3748	168.409	66.0067	68.0199	782.314	71.6155	88.4702	40.9971
	162.595	225.852	84.5926	66.4159	197.026	85.0199	43.7794	323.553	348.442
	181.428	71.7944	27.8872	86.0849	210.252	93.8794	-26.2009	87.8659	36.6137
	94.2712	102.783	91.1441	89.2605	219.759	129.132	37.2735	85.1219	60.1072
	85.8161	104.153	88.8272	91.9987	100.272	109.569	47.0882	120.317	77.8361
	93.008	73.7378	87.84	110.362	43.9397	361.32	42.9951	100.38	162.211
	88.3624	95.178	72.1243	50.0402	206.871	15022.9	45.1047	80.2271	79.3611
	184.797	104.519	151.15	74.7912	110.402	103.194	144.947	263.646	47.6724
	90.5692	98.3222	93.4792	79.5364	95.1866	85.803	49.4259	90.0881	46.7505
	70.4856	86.5848	88.5281	83.0084	98.8248	313.746	53.3738	-81.2849	90.6829
	83.102	98.1425	91.6225	69.4658	196.883	96.2994	-29.1127	87.3058	44.464
	694.497	108.877	70.0945	90.4267	286.135	85.4813	47.9404	85.4623	173.145
	101.361	467.427	91.0036	84.8099	39.4824	105.135	194.61	188.055	45.3038
	94.1843	96.057	76.647	93.3266	217.045	107.72	45.6627	83.4461	41.8249
	237.91	96.5597	84.1759	88.0786	107.58	90.8782	69.7917	124.196	162.367
	197.613	312.74	81.7289	87.0055	95.6069	102.113	84.5102	88.6723	51.0778
	95.2955	226.155	117.551	90.1327	122.697	324.952	45.9007	52.8038	51.4435
	94.2502	99.4346	77.3358	84.8851	48.9707	96.9134	78.5471	75.367	36.6728
	198.814	114.12	78.117	56.8203	102.634	167.343	49.8363	94.878	85.3865
	101.296	151.231	178.746	43.8138	622.544	114.565	80.009	91.0285	54.1389
	95.9375	89.418	87.4835	60.7885	273.463	311.86	86.0867	88.7286	130.343
	90.1299	711.281	97.922	154.346	194.029	105.236	46.4018	56.7192	53.0995
	105.253	113.713	95.2987	82.2853	96.7652	108.839	61.1282	62.911	40.3419
	190.097	202.237	71.5033	86.5332	105.327	71.4481	295.305	91.3962	119.738
	93.0144	80.3038	82.2481	53.5484	302.009	103.601	55.2013	104.086	45.4905
	262.165	271.717	601.328	79.5979	104.876	99.8733	79.8767	87.6883	85.9871
	86.0257	270.826	82.5318	49.5235	203.634	114.492	42.0807	83.2866	44.8418
	177.59	93.4745	97.6067	77.3935	99.2766	84.8513	38.1121	73.4481	44.4593
	95.3571	169.044	82.5722	95.7735	99.6585	45.9342	46.1259	110.34	-58.7075
	77.8429	289.015	216.143	189.461	110.48	92.7628	51.9412	75.7114	68.8776
	102.581	91.1657	82.6264	265.806	435.906	91.806	79.3341	125.655	80.3606
	87.1426	103.02	92.3753	76.1653	268.952	52.2698	81.788	88.0295	95.3911
	83.465	92.7571	83.3044	89.3418	186.686	84.6799	178.549	90.6297	42.2477
	83.5859	214.798	104.25	52.2927	99.3164	109.779	42.6491	87.6659	33.6141
	86.0498	97.4608	158.738	420.902	507.626	313.646	38.9565	66.4802	43.0397
	91.5692	95.5951	89.5135	75.8332	103.385	93.0243	74.4483	91.9847	45.5439
	87.828	96.836	77.4551	80.4416	99.2072	320.152	42.3885	88.1293	39.3341
	190.548	74.3117	86.0726	176.272	224.433	101.848	86.816	325.008	-57.9929
	78.9108	92.034	102.33	81.1454	568.483	96.9694	156.741	24.7069	87.5775
	83.4945	93.3285	251.944	81.7784	97.2081	171.102	47.6907	92.9751	47.0475
	182.293	146.777	213.91	80.0195	106.066	90.344	79.2052	99.6161	51.001
	90.4922	94.8396	96.8755	84.3946	94.6789	112.23	41.3291	78.4751	39.4425
	68.6982	100.932	161.8	62.7707	50.654	-29.0713	75.0398	69.1724	98.1899
	165.632	110.149	258.672	44.3637	57.6775	158.03	43.8925	92.688	44.7599
	175.369	98.8094	48.739	103.564	108.621	332.319	33.4455	98.996	48.0034
	92.5741	93.9615	187.304	99.6234	94.1851	97.7426	24.4534	79.8848	-24.1445
	170.475	102.779	261.956	57.6256	99.1109	113.69	48.8936	81.93	86.9947
	190.88	94.6524	105.876	72.7025	111.172	254.318	52.7607	78.413	108.517
	100.541	100.914	521.338	55.7615	340.242	93.9282	43.5192	96.6316	177.91
	168.166	90.7805	206.908	82.9637	136.363	292.924	39.9469	96.7243	50.1622
	95.2327	151.5	92.6793	177.005	102.96	182.856	75.1047	87.4775	49.9752
	211.528	106.416	89.2372	88.4539	208.34	85.0741	-23.8411	88.4493	42.0043
	212.564	96.5199	86.3416	77.0403	226.609	75.4675	52.2447	126.143	39.7662
	183.633	79.3919	77.5905	65.2978	219.082	649.908	45.4794	99.7388	175.458
	94.9046	90.5542	121.819	97.568	352.75	337.612	121.937	83.3424	39.0552
	89.1535	93.126	83.4928	88.9325	305.297	130.575	114.492	297.334	88.1456
	70.5359	99.8768	211.846	84.3214	212.676	119.498	48.3153	80.0737	33.9966
	102.462	84.2888	94.715	163.504	113.518	63.3523	167.05	146.654	59.0291
	84.0733	125.249	96.4496	46.3036	301.008	92.6765	43.7301	88.079	52.7528
	176.821	100.041	152.616	201.173	284.489	79.078	46.0916	85.7084	85.3736
	119.921	99.9227	100.312	94.149	-28.1225	104.876	46.6503	102.614	35.9804
	97.5442	203.53	80.5925	96.0321	90.6819	141.278	76.3908	360.715	79.8718
	134.184	94.4674	90.3763	60.0069	102.667	319.601	36.9294	85.3728	80.3058
	222.78	99.7442	80.7293	84.4224	97.9772	92.0331	47.8919	97.9746	83.6877
	173.634	112.531	74.7386	109.764	-76.6352	95.8829	65.1325	76.845	46.2542
	194.042	190.735	459.38	89.1214	110.055	86.1198	47.5771	81.0984	60.3116
	161.729	85.6862	86.4499	98.4609	54.6636	400.867	76.1234	98.5543	-23.2437
	87.0938	82.3525	86.3635	83.859	94.0803	323.334	58.2332	90.8578	-53.4747
	157.127	-34.857	102.174	88.3599	672.637	77.8354	44.2936	102.852	340.892
	94.4226	836.206	97.6281	84.4133	308.235	341.611	57.5858	87.9841	91.107
	90.1887	96.719	88.0605	80.542	407.538	91.442	40.1091	63.494	46.392
	88.5434	82.5251	197.192	106.723	1104.73	82.7985	77.0014	81.8992	341.159
	195.954	120.462	93.6929	56.9563	1004.75	110.471	-33.3962	301.327	56.5322
	194.714	280.981	87.1908	88.1836	151.492	-85.9118	46.7178	105.657	76.5351
	168.891	103.142	81.9116	44.2958	97.4899	101.494	76.2305	84.775	47.8741
	92.8652	87.9072	78.8795	56.1792	66.1326	311.554	45.6235	82.9539	134.987
	119.773	93.4273	84.7943	86.3325	267.787	-70.7402	76.6896	87.6575	1034.47
	96.1589	109.184	137.09	89.5224	99.304	86.7536	50.0118	83.6764	38.5091
	93.7502	101.319	200.222	47.106	98.8591	334.428	34.1846	65.0763	94.5637
	90.2256	104.963	67.2267	86.4863	98.6067	95.9532	271.153	98.309	178.151
	81.5042	108.902	71.5428	88.4171	100.326	77.1382	78.2953	84.5013	78.9113
	120.459	92.7695	165.202	70.5521	109.748	120.425	44.7804	90.0374	77.2935
	95.6588	450.594	179.97	87.4508	294.204	94.5867	82.1033	247.472	43.0952
	380.168	97.6814	86.5357	62.0571	88.3744	84.1624	90.6845	80.146	76.1893
	84.5062	94.3527	92.2419	81.5453	99.6513	101.749	47.2556	88.7388	213.419
	101.862	107.484	77.8184	68.696	89.2814	86.8949	45.4512	91.6268	45.3239
	101.843	102.068	99.9077	52.6569	96.1159	85.3565	58.1515	206.143	51.1745
	375.124	115.747	168.677	51.1976	205.2	98.084	258.918	103.881	73.3783
	180.848	177.383	109.974	91.7841	107.532	99.9579	38.0575	82.3003	49.8377
	241.732	302.616	28.933	158.726	106.077	87.3948	23.5256	93.2077	-44.5408
	106.013	95.2303	87.5963	58.3466	102.054	106.327	34.3342	362.328	-25.6651
	84.3336	95.1789	752.983	50.7036	99.0008	125.948	85.8753	108.326	48.9935
	86.0488	239.443	256.731	215.61	106.896	99.1508	51.569	88.0933	47.537
	91.6288	94.679	209.24	79.445	107.05	76.8389	77.5259	80.8141	41.6607
	84.1624	606.899	90.1115	55.6132	-81.0926	82.0258	52.9407	81.1313	52.0625
	91.195	113.025	-46.7255	44.7544	103.747	182.168	101.359	86.2717	47.1292
	91.6147	95.5506	89.3436	54.7516	192.748	137.382	48.6193	92.7922	42.8376
	91.5037	96.5971	91.3707	105.505	104.917	86.9535	37.3203	88.7451	33.1474
	155.346	94.7809	245.948	85.2002	97.1262	89.5965	80.0608	168.213	44.8881
	64.9539	309.019	74.7957	54.4284	102.682	87.953	84.0734	86.6502	100.222
	144.646	300.381	83.9373	43.8268	104.22	97.8703	82.7826	91.5345	51.9489
	157.151	206.685	91.6503	60.8943	104.201	85.6616	142.839	91.9793	27.3794
	99.6754	94.6962	321.866	86.8413	102.605	118.246	-20.7954	88.6006	82.9805
	113.854	106.424	259.148	50.7744	99.7811	106.179	88.2831	82.6343	45.5345
	90.1707	198.652	95.3659	160.237	197.437	104.969	82.9064	105.261	90.2069
	179.374	96.5672	-25.9788	63.518	387.201	93.7474	-22.9142	85.7098	87.1828
	90.5613	83.8979	314.457	89.9995	192.292	83.4822	44.6798	85.596	49.7149
	101.276	129.311	164.422	45.0661	109.534	97.3171	43.411	88.3774	47.2776
	194.967	114.01	102.806	82.8897	213.454	84.6781	46.1278	77.1843	47.6693
	97.6789	87.0042	391.138	53.1312	205.215	335.05	40.0377	98.0431	42.5905
	115.302	97.7225	80.9425	91.6216	92.967	341.317	48.9602	206.139	40.1214
	101.778	90.6013	98.4089	92.9552	206.806	88.9663	40.4055	173.177	146.842
	89.7319	88.4571	163.819	84.0884	295.41	75.9552	60.0367	81.8505	38.7957
	95.606	196.136	-35.4422	91.5478	89.9306	83.6579	52.4126	254.039	44.0347
	86.2717	108.003	80.9792	157.673	89.1105	77.5205	53.6866	80.9625	37.5585
	84.4654	107.12	88.8595	77.8365	85.4961	97.718	73.1223	321.674	44.4049
	102.553	83.7707	175.407	80.1212	97.9048	679.298	53.3034	95.4888	136.706
	169.379	66.7285	98.2272	89.5261	95.9235	94.884	76.8345	137.881	157.5
	203.957	104.407	51.3195	88.6812	223.187	86.7308	85.3639	85.4638	38.4198
	191.752	102.057	105.402	79.3743	67.3931	87.6118	41.8424	95.1214	51.468
	95.2799	222.95	85.8565	79.3903	100.369	-39.4988	46.2517	98.0568	86.934
	209.142	96.3077	93.0727	100.525	52.573	105.258	77.4906	222.741	88.0158
	76.5869	78.564	258.97	51.4725	207.878	337.484	50.0684	54.3571	93.476
	255.982	90.8988	111.922	355.551	204.161	654.604	55.4598	865.388	174.612
	88.883	102.382	169.893	90.3343	51.1477	95.1364	90.4278	94.3783	39.9291
	234.969	98.8972	82.9822	56.9003	107.67	343.463	47.9218	94.9674	92.59
	82.5876	92.4585	84.1897	54.7681	99.2092	106.932	48.9416	99.5402	36.4471
	82.0287	85.0105	90.4247	79.6971	390.147	73.3307	52.9645	297.822	53.3277
	200.575	102.79	86.8239	98.4243	96.0645	311.867	149.343	54.226	41.5819
	317.872	110.48	182.424	56.3	93.8748	150.597	30.7562	71.463	46.5458
	100.27	93.508	91.0523	57.0553	90.0667	75.4674	109.06	261.036	31.9482
	81.545	130.795	-39.08	54.9107	225.006	100.13	40.5857	66.4398	88.3408
	301.997	92.0286	90.6837	57.3483	103.666	132.324	51.5456	97.3935	76.3193
	235.58	102.286	82.831	61.4387	98.587	117.466	36.1596	103.569	43.9474
	93.107	95.303	80.8818	51.8849	112.021	314.442	49.4931	66.2377	73.156
	188.689	161.369	92.3989	52.5952	191.566	96.9695	216.427	89.289	45.2449
	222.822	125.73	120.294	81.7267	107.659	97.5225	50.419	249.99	160.428
	294.905	82.0067	98.441	54.0084	648.846	105.638	89.9956	95.522	327.048
	15330.2	65.7263	88.9772	85.4108	221.085	305.547	43.6506	109.785	224.551
	293.491	493.02	145.454	87.5668	122.369	131.778	87.6547	86.8252	80.3269
	144.524	103.673	169.134	70.5511	84.7067	307.98	41.5485	96.9797	315.586
	163.556	133.829	112.375	44.9331	155.456	323.732	80.404	78.2611	73.5563
	217.356	99.1418	94.0847	83.0943	111.506	97.9925	50.6739	89.604	44.8617
	89.2355	96.5087	90.6125	82.4041	184.055	103.998	32.6467	84.5595	210.3
	85.2668	206.26	429.218	40.3986	111.952	584.807	44.7695	95.3403	74.8334
	98.2106	355.732	84.9207	92.2596	214.11	309.771	48.341	139.242	40.9729
	91.357	200.443	93.6292	82.2641	-28.0802	84.1412	-27.7133	83.7991	37.2111
	83.8752	94.2286	178.307	47.5028	197.278	128.708	39.6066	105.16	56.9238
	81.9065	221.622	189.806	94.5476	411.957	105.539	-50.1948	79.1409	81.5343
	88.3501	97.528	53.4253	89.3662	191.087	393.267	57.0584	86.8625	25.7684
	91.4063	105.953	80.7076	57.4188	201.689	101.82	47.4869	97.0864	47.7189
	98.0594	92.7132	88.433	57.0403	228.645	96.6506	31.7896	88.8041	84.1285
	295.197	111.852	87.3603	86.0739	91.9087	96.1846	50.3563	48.5754	81.5407
	178.579	100.317	153.192	89.3715	107.903	98.8055	42.7149	263.823	36.6519
	187.991	91.1366	78.9663	69.2335	45.1346	100.812	245.608	137.315	-22.8979
	183.672	82.27	102.185	57.614	188.98	334.331	42.737	96.5674	78.2955
	64.8258	103.281	71.3392	94.572	117.117	93.2938	42.9046	86.3373	177.362
	94.6867	185.421	71.7156	118.886	101.869	105.361	-22.4543	86.0444	251.845
	176.806	183.879	109.421	85.8642	148.304	88.258	50.5219	101.14	40.5459
	95.8557	89.7475	368.024	96.9407	36.9478	86.274	77.5125	78.7014	78.1196
	87.0593	101.599	79.093	100.705	206.852	664.15	82.5674	81.4564	79.2965
	63.2616	3226.14	85.5792	87.5533	195.913	95.1369	72.8921	334.488	43.2735
	80.8684	87.9965	83.4772	91.4601	93.1538	96.4145	53.1948	73.7147	42.5184
	57.6758	335.041	121.304	49.5706	99.0298	661.775	47.1402	76.1279	44.6541
	98.0234	99.0722	83.8434	164.356	293.655	87.2513	50.8564	74.7587	45.294
	90.8356	96.201	1512.51	116.313	75.7863	89.1531	28.2228	90.2087	44.0826
	95.512	80.9101	84.5335	47.2001	84.1953	168.283	53.3627	69.0049	126.994
	79.6313	96.4826	88.6666	56.4828	95.5097	78.371	39.3261	99.3746	49.1057
	218.103	96.5196	66.5496	80.6223	120.981	95.8481	-41.8345	85.6083	37.7253
	165.819	277.725	90.5625	72.545	199.309	103.43	95.0982	87.3076	42.4079
	175.916	240.094	92.0464	92.3288	113.062	103.005	86.5544	86.9898	80.132
	210.535	82.6794	82.3264	82.921	220.285	339.587	75.1285	89.7883	35.4944
	154.291	223.272	50.4495	70.6076	58.155	87.4502	41.6841	82.107	45.5171
	329.805	180.655	98.6922	75.0981	80.6155	93.8996	87.1297	259.89	99.742
	172.162	95.4566	91.7418	81.4744	208.033	103.719	50.3179	96.7012	47.8067
	83.3513	104.346	84.7178	83.1143	105.306	147.487	-38.8006	98.5973	1902.62
	70.927	85.8041	46.8444	84.6434	114.228	97.7498	199.807	87.6215	53.3712
	111.771	101.867	97.2022	51.7559	90.4208	111.61	-52.378	94.9864	89.5313
	171.02	104.197	93.1626	50.3937	532.338	213.616	83.1592	89.5703	42.9248
	373.492	319.46	177.866	72.1051	266.581	74.6685	79.2006	84.0333	43.5373
	84.8995	80.1057	180.515	67.0354	89.9524	98.8803	35.6873	97.8862	211.184
	217.325	202.412	73.9812	94.7453	93.8179	360.879	53.8619	90.147	24.5533
	89.7032	87.0219	170.505	83.6681	88.7504	98.6505	81.2598	92.7949	38.719
	236.952	98.7287	127.83	88.484	324.489	92.2261	43.5709	85.6114	51.8044
	92.4984	137.506	-25.0576	44.9177	101.059	94.067	58.7208	83.2066	45.4784
	96.085	108.954	88.6915	55.3238	204.949	88.1739	35.0386	111.203	62.7059
	95.0625	98.1899	89.3299	54.4432	106.827	110.371	65.1583	93.5033	41.0761
	218.014	91.6674	80.0211	93.6203	92.4045	101.573	36.2571	99.1532	149.842
	85.0202	699.97	102.345	54.3828	101.071	325.866	49.3808	89.9506	-23.265
	70.1029	-31.1454	83.7597	57.8173	102.507	631.64	44.7984	94.0403	88.6056
	81.7357	39.1914	105.563	69.199	99.9222	102.589	39.3726	88.0216	247.463
	257.078	76.7078	80.2181	87.696	104.274	2118.03	43.495	160.324	86.749
	110.345	86.5057	51.5513	122.952	104.792	962.999	93.5413	93.5476	52.8173
	101.58	78.1762	277.197	98.2666	208.814	162.43	44.6027	93.9559	49.8881
	189.818	95.7469	356.247	65.4157	-35.7192	97.6401	49.6265	103.882	175.196
	97.4522	94.3115	156.076	49.5523	102.134	59.573	-81.3551	92.4992	48.6388
	174.358	85.6757	90.463	69.2823	282.05	91.8653	73.1603	96.3826	33.8942
	85.1644	98.1798	89.8773	43.4848	590.339	110.577	66.1869	89.7251	42.4307
	229.511	98.2701	84.3067	77.7115	89.4044	90.1567	-21.0009	94.9176	43.4292
	293.198	82.1318	79.5589	52.7132	98.1668	106.247	364.902	83.96	39.6253
	88.56	92.0569	284.48	51.1014	291.073	97.4077	201.759	184.093	63.8898
	189.171	105.147	76.0135	59.0821	100.41	86.7026	42.3926	88.0499	38.268
	259.801	90.2634	82.2824	54.7835	113.294	83.7316	79.3912	93.2834	68.8277
	387.99	89.6046	78.5527	49.6347	95.3075	89.6537	61.3543	85.7257	46.6176
	192.876	94.7618	84.5388	85.3337	95.0348	112.725	41.1928	52.1581	53.7
	1082.47	103.887	150.074	78.4893	93.9692	87.2554	37.752	81.9507	74.9121
	174.149	102.097	251.391	74.7347	86.9243	105.671	82.8155	150.536	46.8363
	139.479	96.1999	88.1732	93.8165	-28.7899	-38.5157	-64.1893	81.527	80.6645
	87.8707	73.0646	-36.4991	91.7073	103.113	86.2561	42.2141	151.776	48.9664
	180.447	90.9293	89.7995	109.694	97.8967	87.902	76.5293	91.1269	49.6723
	194.54	99.5838	78.7055	92.9342	92.0823	98.4991	40.7025	225.66	-27.0583
	212.977	99.7381	100.55	-56.689	-55.0432	131.883	60.3844	56.6689	45.4283
	1721.28	120.585	92.5722	46.269	172.647	86.5139	-43.5029	268.311	37.6451
	96.7441	93.1996	31.1606	84.2504	203.779	101.644	49.4245	88.4517	130.072
	198.117	98.4498	81.1759	83.9103	204.524	88.5969	32.3308	272.569	68.2762
	534.242	113.761	168.573	51.897	236.882	352.73	49.0836	92.97	29.569
	85.2939	211.181	90.0664	48.433	103.691	94.7927	42.2966	-84.5091	52.1322
	85.002	94.4332	84.2879	46.9461	206.133	89.2852	46.2935	70.254	57.5378
	90.0024	484.554	75.6041	111.084	192.816	109.763	107.145	89.2708	72.9674
	124.398	104.303	110.338	80.9412	301.653	101.877	42.0653	77.6146	43.446
	92.146	101.196	469.955	85.0586	192.521	84.5917	50.4655	250.428	48.2772
	182.129	82.1509	36.3907	49.8306	105.966	113.454	81.1335	94.7362	452.833
	137.964	135.18	-25.8794	43.3771	208.384	84.3173	38.9214	96.1077	188.884
	284.398	102.365	86.3853	57.6449	177.816	107.414	40.0791	193.829	38.5798
	516.249	94.2818	78.6762	55.146	98.3376	55.6888	40.9994	145.809	79.215
	89.9014	89.4721	169.045	55.9053	208.472	73.9851	88.9136	143.416	35.9935
	-135.564	76.8376	214.08	55.698	386.436	107.944	40.4316	83.0138	128.797
	74.4026	80.9661	179.703	86.6304	208.779	84.7427	83.6798	108.669	50.0636
	59.4338	102.741	83.8089	177.202	214.638	315.336	-24.1	68.8206	68.9311
	87.5797	109.121	-34.6296	67.311	207.746	76.2384	43.2702	91.7357	39.8404
	67.578	86.2074	-28.3977	76.8762	56.8956	196.891	51.2922	98.2335	39.2948
	106.895	99.8827	79.2085	47.8461	400.007	107.601	47.9431	91.7886	74.013
	86.7331	101.515	92.1459	91.6662	109.004	92.1669	51.7696	100.25	45.2619
	82.7313	99.5661	148.712	70.2093	106.255	96.6824	44.4554	178.379	200.91
	180.681	106.089	89.4467	96.4466	111.12	94.4483	22.8408	178.953	264.979
	95.7717	94.9229	85.774	87.3761	115.738	94.6036	45.7658	89.1118	39.4357
	94.6164	170.647	82.6956	106.182	112.888	110.024	48.0402	86.2379	44.6701
	899.266	97.3617	73.0768	55.6495	351.595	81.2437	81.157	84.8334	168.868
	79.6619	93.12	186.037	421.612	562.669	76.3492	44.0913	74.5116	82.7361
	90.257	75.6344	103.107	82.2926	93.4253	303.57	88.4007	67.9047	58.482
	92.3305	101.503	91.9702	96.4509	66.1149	370.922	-23.4906	80.5326	51.4649
	423.888	1684.4	97.132	80.8076	203.857	86.3032	40.8782	97.6039	684.766
	94.3193	105.504	81.7188	171.444	2029.14	89.2664	80.427	78.5988	78.0457
	87.8735	86.8294	87.8459	85.2017	89.3221	323.392	52.4618	127.29	42.6754
	-967.159	89.9108	80.7792	92.99	-35.652	325.69	40.6277	118.683	85.3888
	88.5941	92.2702	42.41	87.8308	403.873	311.885	46.9194	85.0823	79.2279
	171.609	100.285	91.7847	51.575	96.576	91.7224	76.1913	85.6506	60.5206
	80.247	162.296	85.4248	64.5686	103.573	324.879	42.7891	73.806	214.432
	-32.3866	294.219	92.9005	57.6673	363.598	-176.036	-27.8853	96.4074	165.081
	89.6293	504.076	82.9628	85.3402	99.7667	112.879	49.556	97.1306	40.7833
	79.2311	280.878	76.501	98.4187	101.978	87.6711	30.5665	74.4197	37.4152
	86.2682	281.419	1566.18	93.6214	204.274	102.602	92.3728	91.2149	129.68
	69.845	95.2355	61.5987	56.9812	461.128	99.535	65.009	64.9617	309.391
	102.867	84.374	86.1289	71.5156	99.308	104.03	-62.4912	52.2111	530.511
	92.2507	99.1801	159.259	173.698	336.257	100.442	77.3842	92.3097	42.2729
	262.571	264.2	182.213	112.964	91.2116	668.422	38.1502	76.6326	43.6912
	72.8436	501.931	81.3245	58.3987	97.3559	95.4091	79.0735	97.9087	47.2208
	88.4912	281.925	83.5245	100.033	201.422	326.103	49.2906	117.734	40.7448
	99.2204	204.344	175.218	438.253	-125.115	86.2716	48.5365	85.4755	-22.0895
	85.2992	94.507	179.935	55.9874	516.388	97.889	39.9447	248.586	165.283
	104.33	177.252	87.7716	109.405	390.674	90.8422	46.9515	88.1873	-24.3371
	191.412	94.5303	219.471	55.3028	208.828	104.302	83.4411	75.3793	86.4778
	95.154	98.6245	92.5094	47.4795	132.014	192.133	83.3777	90.1571	76.5659
	74.4474	417.55	51.6294	167.075	93.3896	101.892	55.7699	91.0747	38.7182
	102.41	840.75	87.907	78.1688	107.639	96.3819	56.5137	75.4055	70.4401
	96.3162	113.464	61.8188	84.7573	-49.2172	97.1433	78.1646	90.3477	52.988
	98.749	183.442	158.593	79.9296	82.9784	131.289	173.335	88.3846	41.4499
	97.671	95.5728	94.8147	94.3882	160.46	90.9636	82.9228	94.0759	48.2124
	84.9344	113.186	89.7649	82.0304	88.3559	90.0848	86.3982	92.6708	53.487
	222.628	90.3342	90.5922	83.2608	199.063	103.734	44.4554	85.8387	38.1581
	189.764	96.1532	89.0562	91.3958	101.617	115.411	86.8752	89.6835	89.1666
	91.7326	92.9505	102.387	80.476	91.0697	214.582	98.23	93.365	39.2542
	96.6418	90.3682	100.227	51.9105	100.891	77.2201	88.8054	83.5386	45.4665
	82.3451	85.948	103.831	431.293	212.717	166.286	-23.2942	45.2949	84.7678
	89.1003	103.002	140.139	77.8402	109.416	79.5185	37.9393	96.028	47.8726
	183.329	101.959	-42.5225	73.6256	276.82	93.2046	42.3712	79.9422	296.734
	85.1361	274.699	95.7959	50.8179	220.222	315.807	40.219	86.6939	134.101
	81.7408	97.0462	83.8209	77.3471	196.358	634.446	50.2509	87.5415	46.1648
	-35.6065	105.103	82.987	80.227	90.5685	59.8791	45.0619	74.3212	40.4642
	85.606	78.9316	87.2771	76.0379	187.468	98.6671	42.3139	93.9936	88.5696
	78.3989	83.9915	173.452	91.1987	311.089	99.9063	528.292	94.1982	38.3431
	216.189	102.713	84.5056	54.7572	108.131	87.296	40.2061	84.5011	171.343
	73.5415	191.048	76.7239	44.4963	271.419	98.5074	451.552	81.284	176.042
	168.278	82.1098	97.669	83.6864	209.542	83.5111	40.7673	81.6359	49.0792
	75.8604	93.4664	84.9977	94.9777	116.167	103.514	80.7432	93.8251	37.6455
	87.166	87.0029	93.305	88.0401	108.104	81.8808	45.9121	87.985	60.1894
	91.8451	86.5503	79.9501	76.5224	205.841	92.2999	40.9667	101.76	45.713
	96.3996	98.0379	159.825	49.3519	82.3425	86.7253	83.9871	106.261	41.9969
	97.5102	225.233	230.851	55.2192	103.484	96.4396	49.3783	93.7022	42.2632
	99.6806	98.479	50.6503	168.317	111.389	118.114	-26.5902	175.841	90.6427
	182.309	84.6362	80.048	68.8774	100.808	99.684	238.218	87.6019	93.6264
	84.1183	502.023	84.6308	36.4571	101.356	82.6997	44.6489	93.7627	50.1166
	146.704	88.5578	83.5877	62.369	202.651	285.751	48.223	92.2254	58.1169
		115.891	80.7184	48.1274	327.734	113.519	77.8194	97.5202	38.4359
		104.609	83.5729	83.6562	-131.931	92.2408	51.4125	147.877	38.4543
		95.9864	95.686	84.4095	191.384	76.2183	92.9341	202.673	47.2538
		71.771	83.1961	91.723	89.4392	71.4361	71.7359	130.749	90.8556
		202.701	183.302	110.209	199.949	312.92	74.9571	88.3606	43.1802
		88.2922	101.712	52.9989	108.967	103.444	33.2774	97.0841	47.6601
		100.459	80.793	76.446	115.773	85.3657	91.9237	86.7969	76.1989
		81.955	89.3903	71.7527	106.772	74.592	21.9836	84.6745	50.2984
		105.241	51.2034	161.488	191.396	51.7181	43.2579	70.3059	82.9148
		106.286	82.0507	59.919	95.9315	132.657	47.8916	111.61	75.1559
		183.056	55.9338	105.482	301.356	208.924	51.5072	92.9679	51.5076
		84.8975	82.9647	53.0872	94.1878	109.716	40.743	108.679	51.5538
		82.8098	88.3489	75.78	31.7812	92.4127	58.8787	121.028	90.7123
		94.2584	93.7657	50.0692	90.0073	89.9233	41.3898	49.9194	48.1343
		85.1825	254.736	91.6656	733.254	356.645	62.7915	79.5681	175.632
		86.6283	82.9918	180.204	97.3132	198.876	41.4988	88.529	-21.3428
		102.965	88.4623	46.081	96.5456	324.812	44.497	80.8277	56.2441
		75.1467	83.861	85.7185	135.763	88.9999	76.9825	92.8664	42.287
		66.1746	100.501	261.814	304.669	94.3671	27.0109	125.018	43.8873
		91.3705	88.7695	57.2296	98.2207	69.9702	79.4462	117.442	51.5653
		119.141	95.3863	91.0488	100.261	101.816	41.6545	32.5304	-156.755
		90.8275	185.091	90.5736	199.172	88.0032	46.8281	88.4362	-28.5062
		96.1496	88.2417	71.4537	109.117	115.949	79.5562	75.5579	-23.1132
		92.011	79.2326	84.8215	92.272	80.2804	78.7856	87.7917	74.3384
		102.341	83.9432	84.2308	59.2938	131.797	36.0611	99.5053	46.5636
		66.3292	88.6073	83.5809	97.7038	96.9943	90.4135	246.752	556.813
		98.2539	89.1301	56.9311	108.156	87.5676	-68.3583	90.9406	45.6602
		290.721	97.4247	94.2996	114.687	315.781	60.2744	65.9569	43.9538
		80.4647	116.356	168.806	406.33	330.276	75.2159	85.6202	254.096
		98.2665	80.2988	70.6712	221.242	85.8888	135.773	94.6056	95.3308
		171.029	277.076	91.1219	193.82	95.8407	339.063	84.3952	161.87
		91.8704	170.341	155.809	100.166	186.533	49.3181	87.242	86.8
		113.206	-28.7723	51.9345	101.211	99.9796	39.1561	88.5455	42.3385
		105.205	81.1125	84.2652	105.911	103.938	76.4229	78.3767	183.209
		95.5884	94.6755	88.4793	103.278	81.0532	73.779	103.251	121.701
		124.099	77.4501	90.089	198.574	79.7936	47.4561	80.0572	40.2428
		100.117	90.4896	99.6688	199	103.848	35.5178	87.2571	212.953
		256.279	181.706	118.633	147.631	99.8052	50.1888	51.2162	47.234
		105.112	81.0969	92.8223	90.1891	92.5237	43.5233	83.3221	50.8796
		75.4677	82.4773	74.532	93.5229	189.331	116.67	88.1561	49.462
		106.409	90.0255	62.0806	111.145	83.2199	51.5166	52.6104	37.845
		92.8241	133.304	55.4114	197.877	204.975	47.5803	106.296	50.4016
		94.6625	92.9782	52.2125	179.046	100.915	46.0017	76.8863	376.768
		193.925	93.6792	48.1215	200.829	87.7944	46.9366	76.5863	56.2345
		92.1825	81.2733	83.2473	107.944	106.139	78.7034	104.724	271.182
		88.5103	78.6389	55.1539	96.4811	108.832	38.4974	71.8059	100.712
		95.6072	85.8544	61.348	97.7197	92.5182	46.2075	53.4668	256.088
		90.3813	88.3785	70.6949	118.775	83.2145	44.7657	92.1938	84.3639
		87.3662	232.43	92.5427	44.6803	99.2452	43.1837	93.014	25.1319
		91.983	562.345	43.5184	-27.2868	88.2972	25.4411	107.397	47.9066
		90.8615	81.5303	96.3554	107.063	87.9326	80.3358	82.425	45.221
		98.387	231.38	49.0993	102.575	-41.839	43.902	69.9627	46.9701
		33.9843	339.674	122.865	152.385	103.656	44.3208	95.9328	280.269
		109.035	81.0235	274.888	120.853	87.3793	80.1493	167.08	76.3727
		83.6475	85.7853	87.8769	197.86	332.905	60.4635	87.2898	37.2368
		91.9436	81.1603	73.9203	107.561	86.6155	45.3894	76.98	148.353
		103.178	-49.0509	252.586	316.324	101.504	42.0477	95.1842	469.642
		89.0824	54.8112	107.297	108.595	93.3645	44.6257	259.628	87.3465
		94.9424	206.146	83.0439	-397.895	90.7713	24.1359	55.641	22.9332
		127.025	71.1707	84.3162	416.899	97.856	-24.2381	97.8011	37.7387
		88.5326	59.7703	94.5341	110.813	311.823	78.3518	88.4274	45.3169
		121.069	168.83	71.2955	100.849	1224.96	38.6782	249.457	77.1724
		95.9487	72.208	94.3886	127.68	300.395	90.7904	91.8606	41.7069
		81.4241	92.1602	85.9784	109.83	87.6608	135.331	164.933	44.0379
		300.808	96.2811	103.028	196.1	213.3	-62.2273	86.4657	43.443
		104.569	82.7611	50.9062	116.012	91.2703	78.5001	84.5066	67.7784
		91.9386	93.9447	75.7804	107.195	80.47	52.7062	96.4833	421.681
		1956.63	74.9792	91.4114	115.891	87.5289	29.5398	92.0446	81.8091
		129.033	179.468	90.0932	280.312	166.172	44.3176	74.9101	43.7506
		89.7647	275.338	91.1891	97.8789	271.873	80.3768	74.5248	37.4545
		95.4175	93.3763	189.382	93.0429	97.8607	30.0611	84.5381	63.7739
		93.8335	68.0503	100.678	110.266	92.2679	51.358	108.671	212.481
		106.315	83.2121	91.3539	107.815	84.3521	26.2498	392.193	41.7018
		199.458	90.9613	69.4549	204.102	92.4688	64.4886	70.6802	39.8703
		81.522	109.08	96.47	104.767	96.2969	51.338	122.504	63.5467
		97.9181	86.6503	269.028	332.469	82.7214	48.7382	241.025	46.4815
		94.9461	95.3393	78.7221	97.1421	80.1959	23.5869	129.333	44.1341
		93.1125	57.0804	90.1729	101.423	91.9747	52.3159	111.465	46.8297
		83.4831	42.4434	103.04	86.547	95.3796	89.363	108.341	1775
		97.2837	48.9689	291.456	126.869	99.741	169.289	80.3229	22.2809
		109.268	81.8697	47.9507	467.754	107.339	-28.0958	84.3677	114.558
		100.623	90.7534	76.6347	108.432	158.629	45.6949	70.4535	237.883
		81.8186	82.3235	44.7484	95.4648	79.2596	31.7988	118.389	292.86
		99.6332	38.4812	52.4693	89.0061	68.1048	50.905	97.0642	49.2333
		72.1657	215.907	50.3504	104.057	79.5419	36.6253	119.732	37.8665
		84.9847	93.8856	213.373	93.0714	99.959	70.5904	79.5725	79.44
		429.659	249.401	74.7431	95.06	83.2245	46.7847	43.7848	46.1937
		33.2584	78.1823	93.3325	99.1376	565.756	74.5366	129.033	46.0794
		97.6039	90.7911	81.3286	125.945	62.7585	89.1194	95.2793	71.2712
		74.1615	92.7026	48.3231	303.916	101.198	83.8126	92.6892	-46.1492
		96.081	98.4516	89.5869	306.664	109.122	40.0782	74.8043	62.7324
		85.9157	80.0992	72.5276	95.4003	199.934	79.8864	-26.6452	-34.3316
		101.498	82.1881	87.8191	217.224	109.721	43.8331	94.5622	-29.7716
		95.3336	-31.9558	54.6031	-250.164	101.773	38.5424	151.273	31.9751
		91.9934	80.2848	40.6339	119.738	104.644	50.9346	118.428	37.7273
		101.472	90.4716	85.0243	101.863	317.7	50.8233	88.6001	48.7288
		92.8003	93.771	56.5886	120.495	83.9138	39.9182	78.7666	335.651
			-29.7387	93.9589	294.329	331.326	44.7077	85.7932	43.1084
			88.9793	54.5759	1093.09	85.2389	47.77	-47.2656	91.9638
			95.6436	85.2604	198.391	73.8452	75.3184	83.1121	84.4414
			64.6449	95.3283	55.4687	81.8849	-50.0012	83.0716	44.6542
			108.683	79.2466	172.464	80.1293	73.1496	86.6388	43.65
			171.125	88.0751	92.7393	108.646	46.5133	87.5125	45.065
			158.422	97.257	-28.5845	69.5405	85.7368	163.57	90.1118
			264.934	66.0787	103.329	174.485	336.051	66.1916	226.44
			46.7707	48.9879	201.845	79.3747	78.0208	90.219	463.864
			195.243	43.1696	53.3625	40.6764	33.3043	95.9801	44.409
			82.8221	54.6717	96.745	100.972	-27.6927	91.6342	48.6592
			91.8602	61.2007	93.8772	69.4858	81.7185	88.8286	39.4869
			79.3717	89.1768	108.735	89.2687	60.8421	49.3431	45.1238
			95.1209	53.621	-79.478	672.176	44.7834	65.0154	47.4692
			42.4764	166.985	101.09	100.19	93.4738	248.726	54.4294
			84.4908	84.615	115.321	90.2339	48.806	157.848	51.8593
			180.427	69.6122	147.292	90.5221	52.4951	85.0926	36.398
			94.2454	91.0013	-271.606	348.193	-23.4962	107.064	364.875
			80.6485	91.5815	105.329	102.232	36.0312	1096.08	436.355
			171.787	50.1448	180.205	75.6291	78.4109	102.225	43.5232
			95.8399	160.616	93.1278	95.7415	81.9223	79.1468	84.0826
			83.0691	77.4805	188.011	318.118	84.5729	107.692	104.224
			79.0018	93.7574	86.2034	107.959	282.325	258.934	51.1438
			168.619	62.1653	193.335	379.673	42.6575	97.8515	47.382
			94.0355	50.492	-26.7597	92.3163	36.7175	85.6928	203.961
			173.706	334.992	106.953	189.437	24.8046	96.9373	39.4519
			47.114	50.0719	209.277	101.79	55.1325	88.0203	85.9474
			173.827	56.0285	206.538	91.9269	45.1813	97.0153	-21.9136
			80.3519	81.9446	106.839	93.673	79.6441	95.2931	81.0181
			88.293	170.407	311.42	142.784	54.0867	78.7634	43.5629
			30.5666	64.6017	100.094	190.388	-26.1747	70.7319	179.696
			101.003	80.6195	206.404	315.215	103.1	170.103	49.5865
			99.5223	58.4325	102.013	87.2555	78.3609	257.658	37.2937
			201.668	87.9687	94.6492	86.1555	47.1953	225.635	48.3548
			94.8539	179.299	93.0665	94.1473	54.1141	83.8707	101.5
			167.628	89.9096	94.0328	102.394	24.8413	74.2157	95.8613
			90.0592	190.006	215.591	130.868	41.9819	75.4099	45.0153
			85.6828	86.4917	110.073	273.044	-27.1583	110.22	44.6687
			67.0154	64.7144	207.136	88.6349	43.7166	84.9657	45.4536
			48.8424	56.4587	107.643	102.428	43.2443	95.7457	422.574
			349.872	59.1737	308.241	696.791	43.4395	112.484	96.6557
			90.3402	50.7357	95.4838	90.2763	79.5747	85.7443	53.71
			155.989	91.3163	113.434	119.56	156.133	80.2205	110.681
			81.9858	48.3569	90.5602	345.396	91.839	73.9611	55.879
			82.0641	92.7771	96.8141	116.573	62.4625	124.235	47.1416
			85.1203	81.529	97.4873	66.8204	68.313	102.571	45.835
			74.6975	99.0814	210.898	335.532	82.2685	87.0716	63.7993
			90.7019	46.6844	200.088	92.877	33.128	95.0691	35.678
			74.2977	51.9924	112.55	87.3607	56.7669	267.681	43.0794
			74.212	55.6752	200.16	98.8408	75.754	49.5302	79.5129
			89.046	95.0363	34.1549	94.265	60.2051	76.9868	48.6511
			26.9744	83.4167	94.0268	98.163	50.9136	75.3964	85.6734
			359.881	64.5539	253.311	88.1124	87.3365	85.1105	46.0506
			81.57	88.4611	-30.2418	94.759	51.5736	239.891	85.4966
			82.9027	97.9383	197.278	95.8784	38.775	79.3889	48.8302
			-25.5829	53.4928	255.994	93.0989	42.977	84.1437	350.887
			100.784	61.8387	105.148	98.5028	-31.1636	47.7254	81.4882
			85.2301	98.6951	70.0505	248.506	329.887	92.0533	79.6442
			95.8812	50.7756	132.714	93.8684	47.9435	87.3553	224.365
			78.9423	95.6379	104.804	62.1186	159.087	84.0093	40.7433
			84.6506	69.974	46.9004	116.169	50.9859	80.9561	94.309
			179.856	86.8275	300.617	102.504	52.0115	86.4405	40.1732
			68.9998	164.35	114.835	578.258	40.1008	46.9905	45.2025
			-47.001	83.9644	315.565	166.776	86.138	133.22	174.168
			84.6696	49.3449	97.8404	83.4301	39.964	75.67	88.0235
			35.8535	50.6707	87.3204	89.5984	34.9542	81.9873	33.9233
			99.492	47.9642	107.405	90.5327	81.4302	89.514	83.3285
			74.4921	88.1631	110.599	95.8316	27.2756	82.6904	98.1459
			175.838	-52.8984	424.51	85.7252	52.2848	93.5218	42.0473
			175.515	59.2493	102.591	96.9304	81.9173	93.7126	43.6586
			97.2272	57.4674	93.3985	97.229	42.2846	41.5713	113.849
			88.2618	51.8633	97.8225	97.5485	24.1568	91.7954	51.538
			89.737	85.3258	219.877	77.087	49.3714	87.6094	81.7278
			92.2632	85.079	92.7738	78.5073	-26.924	79.9121	435.572
			93.9767	63.4296	86.2499	83.4065	179.718	273.818	84.5549
			96.0593	46.9023	95.7599	81.9273	90.1822	90.0858	36.01
			300.395	262.348	194.869	1004.31	45.7752	101.527	51.7798
			86.1685	81.7789	85.3176	150.431	51.8683	89.8832	50.709
			83.1981	73.1781	217.758	155.596	35.9883	83.495	35.0074
			173.118	56.677	100.542	179.904	54.751	88.2583	24.1341
			98.805	50.2168	103.201	95.5873	40.8089	80.5412	120.897
			90.5324	79.5358	109.955	338.542	38.9672	96.8439	50.5258
			183.1	116.205	198.39	96.1193	24.2624	74.2062	45.1817
			130.495	49.5077	101.837	102.302	80.1726	572.049	48.9594
			130.523	54.4515	344.111	82.6633	-37.1727	102.493	135.318
			-50.8592	86.0243	196.429	99.3253	43.4298	94.8026	88.8166
			96.6376	81.4528	207.921	95.3567	86.1857	96.0093	90.9042
			92.1496	55.0862	96.8466	122.12	91.2728	80.0283	85.0736
			168.737	80.8764	84.9245	65.7385	42.0372	469.955	47.2145
			628.69	47.9664	105.603	95.2806	43.6338	89.0928	34.8738
			285.169	80.6344	152.858	90.55	-23.3761	78.8285	127.386
			93.6459	86.3033	115.51	98.7573	60.8463	250.643	376.221
			89.1061	91.6902	89.6078	93.0076	89.9867	104.381	51.507
			29.8022	94.9354	103.649	100.463	45.6117	77.9342	79.9327
			84.0594	64.0404	99.3069	95.3708	82.9403	124.283	36.097
			84.8266	46.0922	106.363	102.81	47.208	84.61	46.3605
			251.938	86.1516	-73.3857	84.6593	50.0578	72.4664	42.3899
			191.316	93.9461	91.671	88.1616	-49.5402	137.534	45.2331
			106.873	49.3096	62.4567	108.721	45.614	318.428	28.4907
			94.3457	77.5458	63.7581	321.273	92.7244	95.7943	51.1454
			101.546	82.5103	105.233	90.8532	213.011	100.21	45.3586
			252.68	89.1931	416.111	182.451	34.0919	78.1381	48.5051
			88.5126	46.2457	488.4	169.483	176.261	76.6485	79.0981
			89.1328	63.0139	207.16	87.232	51.6403	85.7034	35.1714
			89.4337	86.9983	145.584	133.768	97.4401	97.0979	42.4777
			95.7186	92.3442	98.3176	76.8452	92.3228	84.4533	50.9907
			92.9675	84.8569	112.701	94.3068	50.5875	80.7937	142.228
			88.2003	49.6692	143.594	324.335	21.7441	137.548	39.9624
			82.6629	47.785	320.801	311.16	77.4242	-79.645	341.186
			98.7683	89.1928	102.224	103.509	47.848	85.4962	32.4761
			102.665	66.8251	71.5507	97.0165	43.8251	86.1709	35.474
			100.875	50.4227	112.157	81.4898	47.1035	98.0625	94.1699
			77.6953	57.6256	121.594	100.086	35.7647	91.5701	47.1513
			94.5202	47.0933	37.5425	87.9429	132.426	90.5957	40.8753
			81.5208	53.7064	252.433	306.521	67.3067	100.621	285.829
			82.7114	84.999	86.9721	83.1621	34.6097	83.528	79.1634
			93.6142	95.4552	443.181	96.7252	50.7443	86.4441	43.183
			73.3839	165.524	196.261	121.54	127.257	73.431	51.6322
			84.3278	90.5314	92.1018	96.656	39.7471	102.468	50.2016
			80.1819	79.1832	194.911	84.1417	47.3543	73.7529	47.2138
			103.902	82.9633	98.8858	93.5202	48.4035	525.591	44.7112
			91.9753	97.6183	106.566	317.233	43.0225	83.1976	38.9691
			83.6634	89.3567	115.33	91.9397	-30.917	94.6488	42.2875
			284.994	81.5506	103.516	98.4203	78.7893	90.4026	54.5468
			89.9368	88.7349	186.875	91.1333	50.8399	340.014	78.0994
			91.3307	95.1323	97.552	73.3833	29.4994	99.6257	24.2619
			83.4444	58.7626	104.491	89.8154	39.7645	92.6344	101.122
			83.624	61.0822	213.445	89.863	47.3786	79.8194	48.3194
			196.056	87.5828	390.241	314.544	40.3116	94.9618	514.291
			375.425	54.4473	105.461	308.196	36.698	143.196	83.8695
			389.829	59.4984	97.4127	79.405	90.3906	100.496	49.3306
			158.077	93.1881	392.349	83.8936	85.715	90.4198	45.1745
			83.9459	87.4832	95.3668	107.95	47.2549	121.407	37.0411
			98.9826	44.6041	108.505	102.604	78.8045	95.4048	665.246
			81.9808	66.5917	994.439	98.7396	46.4316	90.221	52.3554
			41.706	47.1246	213.178	97.7265	82.2767	73.3597	44.3262
			85.4992	47.4575	287.192	117.509	53.5533	86.6069	45.952
			86.9457	109.853	105.563	111.566	48.488	85.3437	180.884
			86.0118	95.2302	107.755	92.2672	39.914	101.026	39.7044
			178.444	95.5286	107.374	91.9419	45.8817	86.0422	77.8103
			113.253	77.9246	206.409	98.3379	74.1595	350.554	79.0443
			41.8374	58.0856	442.704	79.3997	85.1651	89.0055	90.9834
			88.8223	46.4277	123.014	76.8094	-29.1919	85.8234	47.3119
			52.2918	49.0786	86.884	95.284	-24.6751	78.1566	48.0194
			127.84	119.981	104.717	341.267	39.1674	94.9654	46.3772
			246.828	117.171	107.195	114.576	63.5528	93.1064	40.9757
			102.533	87.197	320.093	80.4538	82.1411	100.495	49.2709
			73.3355	46.5231	209.558	158.916	68.2846	303.416	83.0331
			180.918	53.2459	195.99	91.7627	52.424	1126.69	41.3043
			85.5452	85.2754	50.4206	-33.9164	21.7587	269.142	48.2205
			82.0186	81.361	109.695	96.7513	40.8251	103.568	136.319
			81.4576	58.4952	104.778	97.2151	36.0797	90.1845	50.6427
			91.9101	52.5642	560.999	87.9267	37.5891	86.947	77.7796
			95.0434	105.547	222.019	95.4287	46.1695	100.514	49.4095
			179.126	86.3021	229.007	1758.46	43.9697	93.4274	260.28
			183.136	155.564	93.007	167.004	37.266	255.254	43.5137
			183.145	75.0336	101.757	106.287	-21.9219	95.3095	47.4461
			-50.4044	329.389	302.915	91.4718	45.8591	324.202	47.0369
			50.9245	157.652	106.772	328.448	86.8721	96.0046	75.6038
			95.0767	49.23	107.806	103.23	125.856	95.2446	47.6659
			174.849	88.6402	104.244	344.144	61.405	85.5709	38.6196
			73.9921	85.2816	94.5982	99.8061	79.165	84.08	26.2113
			181.395	88.2592	199.207	120.481	45.6045	83.7453	41.6811
			89.9417	88.4789	-35.0295	81.9736	93.0603	97.9908	81.3304
			89.0616	78.9657	92.9526	98.1486	93.2763	86.7925	87.4898
			89.0167	49.8068	284.235	183.996	165.529	89.9534	45.8935
			89.4008	75.3336	86.2002	629.726	39.8909	105.124	41.754
			96.5961	79.8613	117.801	103.14	75.9113	112.248	186.573
			97.6784	45.1833	199.563	108.638	51.6824	86.0407	240.458
			83.6679	89.9105	103.014	82.5066	203.184	93.7049	-28.1164
			90.2943	87.8963	111.538	82.346	47.6626	155.275	-20.4652
			182.984	57.9693	206.736	356.679	49.323	77.7639	85.3318
			79.8896	91.1768	101.005	90.5584	44.9093	81.6742	41.9241
			86.0464	88.5387	197.207	93.375	74.8102	86.0453	21.3416
			86.6534	58.5795	113.183	96.9666	78.3292	75.4217	34.7643
			-28.4618	111.605	218.198	92.8782	96.3458	85.639	39.1888
			118.078	77.5917	64.037	90.5822	257.417	163.711	42.324
			90.5843	54.0822	-68.2038	101.648	33.3377	110.319	83.0903
			58.4277	250.281	100.63	95.3292	45.8894	261.828	48.2276
			90.1932	61.198	294.076	98.2816	85.3184	90.1833	-27.5948
			89.6629	76.6932	68.7646	322.863	43.7921	93.1611	39.7386
			81.9382	49.0783	-61.9138	311.4	25.6061	72.5779	53.362
			106.877	56.715	104.828	321.141	38.3196	205.626	61.2604
			196.976	103.886	106.624	318.656	43.7844	86.8904	145.653
			80.175	81.0693	60.8324	131.431	41.5677	85.2703	-26.1419
			-36.7236	57.8783	100.281	102.506	24.3049	75.7333	42.2379
			89.8521	-29.3499	78.6759	154.899	163.287	68.9274	44.316
			78.2815	82.8693	198.984	103.998	44.7896	82.9069	38.7699
			88.4065	99.7305	80.0074	326.346	-47.3415	87.4181	133.585
			190.241	67.7889	194.437	98.4527	114.719	346.161	55.0898
			92.6923	56.8788	385.253	644.035	43.4443	82.2912	44.2463
			71.018	93.8854	323.768	90.0271	76.3805	247.973	39.8303
			75.8006	88.8229	99.578	115.543	41.6358	83.035	52.6072
			210.59	39.5626	774.191	109.31	49.5102	73.6893	77.8297
			-74.9041	85.2838	35.2896	177.301	37.6471	95.4251	75.8569
			128.988	91.4721	228.125	95.8978	81.6038	74.1584	38.5177
			96.38	55.0048	197.539	319.142	43.8387	90.6201	47.602
			87.5673	85.5475	95.5063	70.7424	90.4567	83.5762	447.982
			91.8147	125.754	108.752	83.9167	83.7428	73.6144	89.8237
			82.0732	48.1742	103.485	95.5441	38.5922	94.088	154.8
			203.262	77.7255	87.575	95.1856	81.954	94.9814	77.6849
			35.4913	89.3386	98.7474	80.9162	38.6893	79.8364	83.2707
			75.1491	85.7639	56.4954	99.0577	39.9663	103.593	80.398
			92.3181	50.4476	95.5242	323.434	45.3021	93.856	85.8932
			91.5432	92.8029	200.4	96.273	33.5136	88.689	37.0269
			96.8906	90.3615	95.2554	282.437	39.805	72.135	86.6843
			77.5215	95.1009	87.2751	90.7443	82.4069	145.505	50.3711
			70.4126	102.873	283.045	106.695	57.3366	93.7591	49.5775
			-112.525	51.2334	123.169	109.691	47.8469	80.1661	31.7142
			83.323	285.506	115.944	303.951	78.8514	93.6456	38.1767
			172.216	50.6653	109.204	310.112	35.8054	72.9191	55.79
			72.0822	76.0265	105.333	689.673	42.5486	134.128	56.3161
			85.2597	80.2174	201.586	203.632	41.0429	60.4681	69.3924
			85.7412	65.2379	114.422	91.473	42.1373	90.0234	43.6892
			100.885	83.85	-119.797	124.133	42.8301	90.8981	50.2351
			78.7824	84.0633	-74.2135	314.305	42.2277	76.3561	76.563
			91.8496	87.3559	64.8294	83.7703	33.5251	79.3015	72.7116
			86.0332	90.7144	214.6	79.9225	24.2423	89.0504	38.2501
			85.0881	76.6696	95.629	83.0375	-31.0667	128.113	78.4347
			75.7859	48.9317	108.759	106.226	216.388	85.543	55.0332
			104.57	33.1287	-185.195	97.4915	41.0184	82.7495	45.4813
			96.2255	49.2159	97.2266	964.03	77.7243	87.5425	219.958
			79.4982	57.2229	108.377	89.7346	38.6726	97.4452	46.0292
			83.7964	55.2434	115.342	79.5768	74.3814	162.805	96.5089
			236.587	45.1074	84.6538	81.8554	84.6986	88.1231	62.0653
			80.3011	53.1349	99.556	108.692	44.9227	77.5826	48.4074
			413.923	55.2246	102.408	99.6272	48.4333	97.1947	142.079
			87.9504	64.6724	409.308	132.772	40.4795	83.6682	92.8954
			169.545	86.851	103.375	-75.3638	47.989	127.969	53.0613
			96.9721	86.9574	96.2952	90.3683	-24.2712	76.3423	131.788
			96.4203	81.826	201.178	78.1965	77.0063	83.0727	42.1658
			-36.6999	85.8388	103.783	163.341	35.0455	256.509	37.5231
			176.24	94.9193	43.6711	86.1103	33.1447	269.467	43.7215
			186.088	74.1022	155.262	98.8615	40.7583	112.259	-22.129
			84.6118	96.3036	90.8914	90.2533	95.7227	81.6681	38.2991
			145.908	48.8741	108.375	97.2289	47.3085	87.2308	-26.6246
			97.4058	46.7181	103.149	65.797	53.6624	80.2174	418.454
			64.3161	97.1788	90.492	90.3611	81.3512	82.8848	175.714
			181.026	188.774	95.709	89.9474	163.879	69.8828	41.6151
			85.4962	89.4207	117.087	106.722	39.5265	80.5706	43.6772
			76.6601	53.6659	57.8374	85.4066	142.438	162.602	47.6529
			73.4078	56.1939	132.878	327.422	39.3334	328.868	42.5166
			345.609	47.1451	113.93	79.293	43.7668	89.6024	21.4482
			172.273	44.6547	95.9546	80.9167	163.682	86.2528	145.675
			178.984	31.4816	90.4914	330.923	82.2366	69.918	55.2338
			97.8701	53.093	117.159	94.4056	129.061	71.8674	81.7663
			84.593	99.1967	212.048	109.782	82.411	87.6232	42.692
			91.2558	79.9638	311.072	182.549	-21.3277	85.8025	42.1414
			84.98	66.6294	263.434	94.9687	70.79	79.967	79.8749
			166.75	340.26	306.413	313.549	43.03	92.2898	82.4025
			74.5018	82.465	495.255	109.422	59.3737	98.0068	86.1527
			81.0985	68.0457	182.502	104.529	37.0368	76.4864	85.1763
			81.0546	41.4584	-28.4624	76.3343	-28.1348	81.8274	44.34
			181.479	85.452	192.122	92.9336	56.6966	56.973	44.8238
			178.329	56.6815	315.07	69.0392	39.852	57.803	41.9377
			173.536	90.7391	111.199	102.611	40.9009	82.4404	165.409
			90.3068	80.6684	105.029	101.163	37.5486	88.9487	45.3295
			91.3843	78.4859	104.595	86.5524	169.769	97.6296	-19.1802
			199.392	55.7461	96.5414	148.416	47.1418	94.6978	49.8366
			122.116	57.965	98.4576	85.3865	25.5751	96.306	45.1431
			97.4015	249.501	187.486	160.353	33.1802	91.3692	41.0539
			91.5703	277.758	108.857	105.507	51.0777	105.968	212.156
			93.0201	55.6862	99.3502	95.9468	-41.4543	71.8236	-28.1592
			187.24	48.3891	91.1	86.1649	52.3229	78.3244	72.0608
			37.8725	84.96	103.417	92.7773	54.7252	99.526	92.9878
			95.2595	53.639	187.161	99.7966	82.6234	90.2229	44.8384
			169.963	134.879	98.4407	99.8742	45.8185	95.9056	49.0607
			74.9821	58.5535	86.2702	99.2162	140.565	137.58	42.3697
			90.9676	57.1743	198.759	90.5963	46.0486	72.8933	34.1508
			179.015	56.2363	96.8077	76.3377	50.0853	103.57	47.5851
			85.261	55.9246	1386.2	88.4083	32.2204	86.9774	29.1261
			83.1959	50.5029	99.7823	95.3475	80.3413	87.8814	51.7843
			129.371	124.973	97.381	122.405	77.6733	108.79	42.0465
			70.4875	48.1549	87.4286	92.1971	78.6626	78.597	43.4306
			91.2414	-58.6099	193.272	110.447	32.3171	84.7809	31.2647
			86.8316	89.7698	97.172	93.085	42.8314	90.624	-28.4929
			138.981	54.1287	102.745	85.0521	98.2886	81.5274	-27.4196
			80.8998	76.8118	327.275	178.663	-36.6831	90.2476	340.298
			163.24	76.6059	99.5585	92.2876	49.7759	97.1739	-21.6096
			-30.7632	96.5369	187.092	106.295	-28.9145	90.7925	43.0071
			181.711	90.2656	315.731	88.5581	155.395	101.07	41.4268
			87.7519	423.242	55.6692	99.2083	-26.4914	76.0489	59.8668
			166.625	88.2209	101.135	88.7519	40.337	-82.6439	35.4534
			79.8451	49.2729	384.192	98.0626	34.8102	76.2995	39.9939
			172.3	65.7939	101.761	93.9854	46.8452	-55.0369	265.484
			92.784	50.2193	102.095	95.7188	88.699	94.186	49.3542
			93.2214	88.9929	88.097	91.1829	21.8218	639.691	303.762
			285.389	93.491	93.2147	86.1338	40.6519	93.1941	49.4083
			367.092	111.958	99.2037	112.042	42.2197	78.0543	93.6131
			117.377	53.9409	197.831	672.448	178.459	95.2665	44.2813
			83.4712	55.6582	96.8504	208.325	32.1342	98.3359	84.2221
			95.8418	62.2573	99.4869	64.809	97.6746	107.166	463.233
			145.607	70.5095	94.6542	93.3802	-37.1281	92.8726	180.429
			631.782	88.7042	99.5584	68.0112	46.2621	85.3605	46.4948
			212.929	52.0488	200.781	88.1242	86.6187	71.0692	43.8591
			80.2518	84.6432	296.041	92.4518	54.1957	89.4286	34.0564
			149.676	93.0503	108.095	84.0855	50.663	90.3175	92.3827
			167.356	90.5553	190.979	87.188	39.1451	85.2416	94.7296
			81.457	40.5793	274.953	78.2031	23.5143	86.2876	91.2763
			91.7913	175.364	197.397	109.355	50.7685	85.3976	82.9741
			91.8227	129.167	94.1607	92.7699	36.9414	353.601	52.1809
			91.3537	49.9619	114.617	90.8813	47.8711	550.903	50.7463
			69.9886	53.009	201.413	91.3881	78.4243	125.178	42.4151
			69.4261	77.1951	96.2789	211.485	45.6249	133.697	45.3844
			406.053	79.4482	98.6068	36.4194	84.2325	85.2977	53.9241
			88.0901	90.9518	72.6964	305.663	41.2905	80.8552	51.662
			91.9069	81.2174	154.355	-130.755	54.7192	83.222	72.8927
			445.332	63.939	98.0262	73.8881	54.7213	80.1591	100.14
			96.6948	50.4537	100.836	312.29	89.7117	75.8852	53.068
			92.7263	95.0513	152.118	88.9655	39.8024	74.578	87.5086
			185.396	60.1113	94.9073	307.923		95.6499	52.9106
			87.3922	55.1353	99.9492	101.121		86.6649	48.469
			87.3764	52.5602	285.276	336.333		95.8157	522.028
			153.842	47.5314	202.905	80.3798		99.4558	170.498
			27.364	95.8937	99.8154	86.328		179.103	72.6833
			78.8227	89.2515	192.439	100.541		99.2538	48.3225
			81.2033	97.6536	98.8536	324.869		85.4687	83.1894
			164.077	80.718	301.719	101.385		160.665	55.8696
			87.902	84.9928	257.249	91.1733		90.9839	82.8733
			89.2467	50.2888	107.528	87.3757		80.612	78.2138
			87.8489	92.281	102.4	75.5438		96.9017	43.6079
			78.7686	93.605	226.352	84.5198		81.804	133.034
			97.3425	80.3458	287.073	88.4667		92.5394	49.6541
			100.095	57.774	341.076	99.7617		96.3679	52.4989
			28.313	88.0616	-61.9774	79.9261		93.7984	53.9046
			98.2622	169.653	35.3237	97.9685		87.5767	47.4299
			78.9055	55.3046	43.6052	100.458		95.9135	47.0785
			85.4149	53.1198	89.3466	81.6882		90.1808	93.537
			42.5303	88.2027	204.425	301.406		247.345	175.555
			133.765	89.9179	115.91	99.6156		95.0607	54.4472
			91.5366	41.885	93.7575	654.559		95.8525	46.1416
			82.1934	53.4186	93.1717	75.5426		87.9502	76.2947
			269.708	56.2377	219.859	91.0513		68.1595	252.697
			88.2591	55.8331	99.8646	79.8374		265.16	53.0293
			203.895	59.8722	95.4307	92.2276		90.6597	35.1128
			235.58	43.7917	193.542	95.2212		78.6549	87.2577
			326.798	78.2632	99.7117	96.6256		96.5007	47.8169
			100.899	88.3169	129.094	60.8839		87.5382	34.0193
			440.561	56.952	-65.5735	119.844		106.413	39.9994
			85.8907	83.3598	409.784	87.4325		86.1425	43.6243
			149.294	84.1585	204.395	348.014		76.9646	83.6054
			502.983	50.9532	99.888	256.761		534.525	51.9753
			143.977	47.2723	453.419	78.6649		84.9404	42.4734
			81.7142	85.7468	-51.1788	324.933		88.2781	218.974
			101.301	91.1237	105.023	336.547		82.3423	93.5283
			81.2494	576.991	206.367	103.089		83.6283	478.362
			100.694	48.6158	76.7888	174.879		58.873	50.3632
			91.9478	55.7912	104.514	126.271		99.12	-27.4494
			74.1721	86.3666	101.319	97.4009		86.3595	135.297
			89.8673	164.071	201.263	83.305		104.676	51.1745
			90.8505	83.8574	297.437	112.5		74.9748	75.0301
			293.769	44.4386	106.41	102.383		82.6319	93.2087
			87.5656	82.8691	94.5276	88.5858		90.1918	41.2051
			458.384	73.5116	100.127	90.4121		86.8235	49.3649
			25.947	79.9899	106.442	68.081		81.0864	43.1804
			90.7377	50.3573	101.791	82.8421		96.1525	119.69
			191.383	64.5311	204.879	101.628		95.9071	47.629
			80.3043	96.6997	173.98	98.7941		115.035	33.9395
			732.205	91.345	203.924	107.136		85.3068	27.3446
			128.705	55.295	488.976	68.6926		88.712	39.772
			78.4551	168.88	99.4473	112.282		84.9957	43.5395
			91.1647	83.4422	95.7485	87.1932		145.753	50.7064
			38.0912	51.1894	189.993	91.4004		72.1178	44.6893
			85.679	54.6818	54.1707	333.346		87.0044	87.3688
			84.9229	176.642	213.594	98.9806		89.9573	74.0324
			186.834	38.05	316.235	39.0075		87.4173	54.271
			152.719	58.855	107.998	643.705		498.82	91.1655
			96.1529	449.067	105.825	100.669		96.9103	240
			-67.304	87.4823	209.27	177.67		87.2331	50.6659
			85.7418	96.2456	95.4411	94.18		64.047	131.535
			98.2179	89.6222	210.985	181.159		45.1887	43.3024
			-26.7682	55.3073	107.606	100.785		93.5607	47.1468
			80.2992	59.7938	119.427	122.176		92.7251	39.6972
			82.4787	47.7397	316.271	77.4887		76.5121	43.7629
			70.9325	59.8994	191.04	333.418		91.7588	128.616
			-27.8167	53.2649	114.4	114.202		80.6805	-23.6643
			87.7113	56.0855	191.63	76.0862		80.8719	44.0077
			179.579	64.5148	182.178	106.509		37.893	47.9892
			84.7972	96.8939	309.773	105.521		40.7368	95.3874
			76.5625	83.0775	96.3911	96.5409		269.117	49.428
			81.3791	51.0449	97.5591	319.325		88.1641	64.4367
			-28.1739	87.0811	93.2215	79.1649		148.66	41.4364
			82.8575	47.8879	90.0737	102.453		86.4626	252.83
			76.969	166.199	197.04	144.729		91.9897	41.7844
			83.5889	50.9066	205.366	73.8593		66.276	431.222
			86.3459	46.6192	106.501	99.6661		86.1831	45.1966
			80.9912	83.2196	90.0933	93.1513		63.4385	84.408
			75.7739	59.425	507.957	100.415		73.9247	47.8021
			73.3688	86.9161	106.144	81.7639		85.9761	79.5074
			709.907	94.868	97.048	103.687		98.1826	45.9913
			84.0753	53.9344	195.899	183.58		87.1237	41.9537
			81.0513	58.5488	105.651	71.5709		-65.0753	-43.3917
			27.5962	57.4933	365.816	95.1015		101.541	258.443
			151.163	57.4076	90.8919	117.253		93.2846	38.8258
			28.0952	70.2569	103.886	282.942		82.7623	34.4497
			37.2865	88.6451	103.388	97.2584		75.899	446.438
			1404.8	54.7902	100.629	86.1147		95.9018	255.323
			85.4139	84.9259	97.6319	98.9898		86.9271	48.9949
			108.88	58.1002	107.541	96.0769		64.084	45.3075
			79.3379	90.5671	105.107	96.8248		105.582	-31.7704
			95.0005	155.485	112.202	344.661		120.485	94.2356
			82.5305	48.8934	110.958	113.345		254.417	48.1074
			75.7138	-61.4904	94.0907	305.721		90.4374	40.1934
			180.945	92.2775	-82.9323	318.333		50.3244	42.4763
			78.383	110.241	111.581	724.815		80.0189	46.0355
			70.9233	74.4144	288.441	105.252		76.7947	50.9248
			94.2631	57.4148	1115.42	81.7735		99.5813	38.8874
			82.8632	69.8332	423.823	97.3404		588.93	23.8594
			154.081	50.9722	215.559	86.7291		95.704	92.4434
			246.408	75.9088	332.014	106.354		721.537	33.067
			-38.4849	33.4657	309.035	105.042		230.733	25.8997
			-28.2975	49.1636	203.381	316.835		79.8119	92.2828
			83.9847	53.4863	103.857	339.927		96.2985	53.9739
			79.7921	68.5944	-31.0358	101.277		91.3458	-30.8225
			87.7203	90.7097	314.36	318.813		89.5329
			146.616	83.3567	533.809	317.651		81.7292
[truncated: 6,963 more rows]
