# Supplementary material for: Frequent transitions in self-assembly across the evolution of a central metabolic enzyme
Source: Nat Commun. 2024 Dec 3;15:10515. doi: 10.1038/s41467-024-54408-6 (PMC11615384; doi:10.1038/s41467-024-54408-6)
Supplement: Supplementary file 6 — Source Data [file 41467_2024_54408_MOESM6_ESM.zip › Source Data/SourceData_S7.xlsx]

## Sheet: Fig S7a
Size exclusion run anc3a			Mass Photometry	F1	F2	F3	F4	F5
			anc3a fractions	masses_kDa	masses_kDa	masses_kDa	masses_kDa	masses_kDa
volume/mL	A280 anc3a			78.669	217.791	495.325	233.09	628.231
-2.97004	-0.0046196			76.8575	198.287	18.1983	311.973	260.603
-2.96666	-0.0046196			86.5402	217.382	184.817	265.476	246.891
-2.96334	-0.0046196			78.1513	117.553	120.5	308.458	3023.7
-2.96002	-0.0056848			90.5616	184.935	336.573	363.542	403.527
-2.9567	-0.0056848			86.5747	132.278	468.574	130.822	337.069
-2.95338	-0.0056848			-51.9283	528.59	252.581	162.053	384.367
-2.94999	-0.0056848			81.6155	554.425	106.655	264.063	688.972
-2.94667	-0.0057813			81.2783	141.566	166.902	250.298	273.538
-2.94335	-0.0057813			143.972	171.004	169.275	-28.0288	398.293
-2.94003	-0.0057813			83.6361	180.013	-176.143	37.5411	257.613
-2.93671	-0.0057813			73.9197	265.742	337.428	208.67	342.396
-2.93332	-0.0066794			96.2837	262.867	158.204	334.044	504.949
-2.93	-0.0066794			88.5105	176.851	185.562	178.699	296.455
-2.92668	-0.0066794			93.8029	180.018	161.424	247.844	667.118
-2.92336	-0.0066794			212.242	169.186	179.072	-64.7589	1139
-2.92004	-0.010015			139.999	208.189	174.09	357.283	348.535
-2.91666	-0.010015			55.1386	158.286	177.797	415.425	564.417
-2.91334	-0.010015			99.9839	24.5522	206.665	472.343	354.019
-2.91002	-0.010015			93.4448	84.7522	159.009	-38.5026	171.354
-2.9067	-0.0135883			85.025	176.822	176.77	426.266	540.102
-2.90338	-0.0135883			90.5554	169.274	161.448	246.66	441.196
-2.89999	-0.0135883			86.1384	173.913	156.566	288.108	4053.1
-2.89667	-0.0135883			131.672	249.923	165.261	553.711	649.31
-2.89335	-0.0158383			169.519	91.784	166.957	173.986	336.87
-2.89003	-0.0158383			84.5162	178.211	-83.4398	174.436	1355.56
-2.88671	-0.0158383			46.0934	185.174	226.469	208.15	418.988
-2.88332	-0.0158383			83.5909	168.334	260.347	310.459	-41.1304
-2.88	-0.0158383			76.7113	149.297	266.431	224.046	104.554
-2.87668	-0.0168859			85.9268	28.9943	178.744	256.736	161.424
-2.87336	-0.0168859			93.2079	126.728	192.691	325.263	356.153
-2.87004	-0.0168859			134.051	87.9401	153.515	315.51	372.395
-2.86666	-0.0171821			-25.668	-75.0455	152.605	177.069	263.818
-2.86334	-0.0171821			-28.8964	70.9067	261.249	40.2931	350.898
-2.86002	-0.0171821			71.3256	146.797	158.131	256.664	516.965
-2.8567	-0.0171821			78.9006	166.394	162.505	186.196	258.771
-2.85338	-0.0171821			-21.4931	-155.893	219.773	411.595	1053.96
-2.84999	-0.0169796			-80.7968	162.415	159.642	355.534	49.4898
-2.84667	-0.0169796			94.142	129.411	743.742	173.233	327.411
-2.84335	-0.0169796			94.1203	132.594	175.07	624.89	-26.7816
-2.84003	-0.0169796			170.012	264.125	131.116	469.616	610.609
-2.83671	-0.0165109			83.1698	113.823	185.661	265.07	-28.079
-2.83332	-0.0165109			89.1579	163.494	159.299	270.748	60.8631
-2.83	-0.0165109			80.2495	169.235	141.493	173.873	23.9116
-2.82668	-0.0165109			23.0542	215.518	376.981	193.565	503.334
-2.82336	-0.0159361			96.7618	171.308	179.293	810.859	496.76
-2.82004	-0.0159361			83.6118	-136.167	169.444	215.28	300.799
-2.81666	-0.0159361			100.194	151.962	262.081	431.196	388.077
-2.81334	-0.0159361			133.329	135.718	166.14	343.012	342.425
-2.81002	-0.0135747			88.6654	149.296	296.662	463.574	292.214
-2.8067	-0.0135747			81.6704	163.054	253.701	330.596	730.89
-2.80338	-0.0135747			83.5065	-24.1396	172.459	39.1954	338.956
-2.79999	-0.0135747			88.4413	120.755	297.596	216.25	308.012
-2.79667	-0.0134334			129.193	127.195	159.515	336.631	363.82
-2.79335	-0.0134334			44.9067	-22.611	260.956	437.16	635.303
-2.79003	-0.0134334			166.576	129.68	145.718	347.092	1096.47
-2.78671	-0.0134334			94.4208	36.1522	171.804	185.718	168.766
-2.78332	-0.0143804			90.1986	92.3999	171.764	390.432	203.514
-2.78	-0.0143804			84.2362	120.139	152.387	26.6306	176.225
-2.77668	-0.0143804			73.645	156.757	206.65	390.717	-22.0916
-2.77336	-0.0143804			73.3448	134.439	223.638	250.387	44.0327
-2.77004	-0.0131658			79.7757	63.7547	73.8556	641.258	266.015
-2.76666	-0.0131658			122.473	187.582	256.601	61.0638	50.5335
-2.76334	-0.0131658			86.1462	256.675	273.719	348.371	-30.7938
-2.76002	-0.0131658			94.2793	169.388	459.404	227.909	33.1746
-2.7567	-0.0114022			86.6124	79.6565	212.482	244.749	-33.3575
-2.75338	-0.0114022			92.9465	162.086	288.505	831.17	294.48
-2.74999	-0.0114022			85.8127	168.358	235.443	249.179	350.245
-2.74667	-0.0114022			88.2875	260.429	120.563	960.824	257.725
-2.74335	-0.010053			79.3054	172.588	181.058	192.713	220.088
-2.74003	-0.010053			79.7056	157.969	244.926	196.07	71.1344
-2.73671	-0.010053			74.1403	159.361	199.618	-67.9432	254.497
-2.73332	-0.010053			90.0973	190.313	225.586	582.765	26.8944
-2.73	-0.010053			90.5599	169.962	215.122	157.236	-43.7087
-2.72668	-0.0085639			83.8893	253.219	83.9585	250.552	251.545
-2.72336	-0.0085639			81.3219	179.156	256.143	202.672	342.846
-2.72004	-0.0085639			85.3353	83.9902	484.589	375.515	262.41
-2.71666	-0.0028383			92.3835	169.078	264.34	213.924	32.8904
-2.71334	-0.0028383			93.937	171.908	251.768	621.922	20.0479
-2.71002	-0.0028383			88.2068	109.798	171.199	393.224	621.029
-2.7067	-0.0028383			91.1782	80.8096	-152.875	366.764	616.06
-2.70338	-0.0028383			90.2468	126.727	171.866	622.166	343.543
-2.69999	0.00500408			82.8524	228.7	156.812	301.146	303.779
-2.69667	0.00500408			177.396	147.948	209.264	249.407	2393.25
-2.69335	0.00500408			75.1324	-26.0064	141.479	179.614	190.377
-2.69003	0.00500408			101.766	-87.0489	62.7273	263.735	665.743
-2.68671	0.0122025			78.1011	254.511	203.503	549.419	248.44
-2.68337	0.0122025			90.3813	76.5998	205.622	361.346	355.267
-2.68005	0.0122025			133.141	81.0817	304.686	602.071	438.774
-2.67672	0.0122025			81.8808	-69.8854	169.457	273.606	353.929
-2.67338	0.0175231			87.1955	154.249	171.873	370.325	-66.3619
-2.67004	0.0175231			90.1081	118.603	304.592	271.177	244.258
-2.66671	0.0175231			-28.0669	163.267	336.437	425.585	70.3327
-2.66339	0.0175231			488.109	94.5939	349.259	289.303	352.873
-2.66005	0.0189158			85.0357	164.369	178.764	294.81	1333.1
-2.65671	0.0189158			89.831	-24.4491	167.29	287.289	265.329
-2.65338	0.0189158			187.649	177.748	175.039	242.493	635.996
-2.65004	0.0189158			134.556	173.934	147.467	395.227	653.404
-2.64672	0.019428			92.4366	95.0466	262.221	435.44	294.608
-2.64338	0.019428			91.727	163.775	164.129	39.2502	844.767
-2.64001	0.019428			82.9025	390.703	313.732	-78.0306	605.056
-2.63669	0.019428			84.9438	280.363	1707.01	249.758	828.009
-2.63337	0.0231182			68.5597	305.333	126.897	293.386	736.092
-2.63005	0.0231182			174.685	165.182	156.06	159.159	648.225
-2.62667	0.0231182			76.7717	225.851	167.569	275.191	538.303
-2.62335	0.0231182			85.5515	40.611	341.059	263.76	293.093
-2.62003	0.0310109			75.9404	165.767	435.835	585.557	322.496
-2.61671	0.0310109			79.1333	160.529	84.9643	249.26	-32.7717
-2.61339	0.0310109			92.6801	159.931	157.629	267.443	358.731
-2.61	0.0310109			91.7674	77.7142	119.408	304.093	506.582
-2.60668	0.0349062			94.2049	73.012	390.213	221.904	318.088
-2.60336	0.0349062			76.4484	178.708	215.846	262.759	48.9817
-2.60004	0.0349062			91.7741	19.7972	169.64	253.52	-26.2923
-2.59672	0.0349062			78.9077	54.3662	171.173	239.587	367.729
-2.59333	0.0323424			91.7406	86.7852	674.846	260.786	249.273
-2.59001	0.0323424			256.57	172.83	168.736	399.542	516.429
-2.58669	0.0323424			96.4301	165.932	721.446	260.462	481.94
-2.58337	0.0323424			42.9209	214.663	167.012	638.344	481.782
-2.58005	0.0250136			106.983	347.817	164.882	261.039	624.745
-2.57667	0.0250136			90.6784	176.518	175.29	393.917	162.445
-2.57335	0.0250136			-107.827	172.768	230.833	286.169	443.317
-2.57003	0.0250136			79.2151	51.9012	153.146	268.672	31.3451
-2.56671	0.0250136			123.165	-55.6272	173.31	389.659	219.732
-2.56339	0.018534			-115.001	169.915	194.737	510.243	444.064
-2.56	0.018534			130.241	90.579	161.49	179.401	271.709
-2.55668	0.018534			79.3274	146.053	339.538	260.999	261.422
-2.55336	0.018534			94.3254	175.284	645.215	907.666	638.352
-2.55004	0.0135163			92.0976	-67.6	244.921	335.446	614.999
-2.54672	0.0135163			85.5829	125.479	90.9179	353.112	306.879
-2.54333	0.0135163			-43.9158	85.0188	250.485	874.172	414.517
-2.54001	0.0135163			78.451	204.725	196.181	-68.0845	-28.2525
-2.53669	0.0100611			87.1714	-19.8124	178.795	-112.061	282.026
-2.53337	0.0100611			92.0875	131.123	313.997	121.182	340.67
-2.53005	0.0100611			-88.7141	517.597	264.798	293.714	379.24
-2.52667	0.0100611			59.7587	-56.0034	165.295	171.405	248.017
-2.52335	0.00774592			186.468	383.125	231.243	1317.7	340.621
-2.52003	0.00774592			102.497	167.997	125.684	265.7	329.7
-2.51671	0.00774592			89.4866	221.402	173.503	644.772	292.733
-2.51339	0.00774592			94.5238	161.553	174.227	253.913	329.233
-2.51	0.00532337			99.4265	265.053	133.515	965.193	26.7978
-2.50668	0.00532337			83.1173	1068.44	182.175	388.856	259.004
-2.50336	0.00532337			91.3689	161.883	110.52	367.225	394.613
-2.50004	0.00532337			150.313	107.232	173.902	167.176	345.285
-2.49672	0.00360054			86.9617	127.108	170.003	259.494	815.166
-2.49333	0.00360054			79.201	170.679	21.5726	254.904	396.771
-2.49001	0.00360054			93.3671	50.539	167.81	172.001	264.745
-2.48669	0.00360054			87.2363	90.5101	308.69	40.9966	423.198
-2.48337	0.00269429			75.8723	231.787	220.961	359.806	390.678
-2.48005	0.00269429			83.933	171.919	165.213	563.373	335.115
-2.47667	0.00269429			75.7322	93.4461	466.761	307.142	47.4878
-2.47335	0.00269429			255.866	197.564	186.62	229.887	293.817
-2.47003	0.00219701			86.9591	201.872	220.412	349.428	416.954
-2.46671	0.00219701			25.268	86.6732	162.483	989.014	262.335
-2.46339	0.00219701			196.806	335.231	174.225	255.608	957.709
-2.46	0.00219701			83.2845	162.656	427.905	355.334	348.845
-2.45668	0.00124457			88.5148	83.0242	196.91	262.117	-26.6588
-2.45336	0.00124457			-22.4511	83.6397	269.721	256.125	350.26
-2.45004	0.00124457			81.8459	319.518	209.395	-97.8313	545.258
-2.44672	0.00124457			89.7207	-26.2686	256.263	624.984	300.156
-2.44333	0.00094293			57.1056	121.716	169.897	491.444	353.636
-2.44001	0.00094293			126.266	-21.857	392.559	107.056	259.868
-2.43669	0.00094293			-25.5401	162.744	252.324	249.951	1046.89
-2.43337	0.00094293			77.009	1031.5	164.383	243.635	248.104
-2.43005	0.00019565			125.457	88.3019	170.499	277.075	63.1777
-2.42667	0.00019565			149.952	997.827	-57.6941	188.741	265.559
-2.42335	0.00019565			80.9178	82.8068	146.464	378.738	406.668
-2.42003	0.00019565			21.5139	190.5	251.203	559.872	-103.108
-2.41671	0.00019565			86.3477	485.978	166.988	564.453	56.7898
-2.41339	-0.0003818			657.936	143.413	124.553	204.557	291.549
-2.41	-0.0003818			100.517	160.065	187.973	322.875	339.682
-2.40668	-0.0003818			87.1218	170.997	538.923	176.835	355.368
-2.40336	-0.0003818			77.8393	-73.1496	159.508	347.304	502.118
-2.40004	-0.0009348			88.5021	141.972	334.429	229.842	279.989
-2.39672	-0.0009348			83.9128	176.399	174.922	166.365	221.591
-2.39333	-0.0009348			88.2529	81.0633	125.505	246.842	635.671
-2.39001	-0.0015231			48.4527	177.815	117.569	292.559	300.908
-2.38669	-0.0015231			125.419	177.346	118.819	303.903	262.762
-2.38337	-0.0015231			78.3442	164.952	468.553	256.717	35.335
-2.38005	-0.0015231			86.1909	145.041	280.04	259.589	-30.0377
-2.37667	-0.0015231			88.4194	122.025	209.939	1175.31	481.487
-2.37335	-0.001894			84.6155	91.2167	178.515	279.263	-44.5306
-2.37003	-0.001894			84.3451	101.92	365.18	164.004	437.143
-2.36671	-0.001894			77.4003	676.307	121.406	176.337	48.9124
-2.36339	-0.001894			69.4805	102.353	70.0157	433.715	-56.3559
-2.36	-0.0025245			92.6843	81.2725	201.766	241.928	402.247
-2.35668	-0.0025245			81.9978	35.2938	255.306	594.853	32.638
-2.35336	-0.0025245			97.6108	-23.3681	211.111	292.721	77.5781
-2.35004	-0.0025245			78.4988	132.63	556.721	265.689	255.376
-2.34672	-0.0029715			-28.0705	75.9419	-89.5172	182.28	58.689
-2.34338	-0.0029715			76.23	-258.178	164.336	284.733	28.6822
-2.34005	-0.0029715			77.2399	158.992	298.263	207.533	316.851
-2.33671	-0.0029715			40.4727	244.114	188.523	521.753	262.3
-2.33337	-0.0034226			164.911	-26.6344	186.517	-22.2232	132.633
-2.33005	-0.0034226			91.7352	143.565	165.937	229.341	360.158
-2.32672	-0.0034226			86.0819	207.962	504.797	261.061	53.2811
-2.32338	-0.0034226			82.6733	132.445	537.676	132.028	7414.11
-2.32004	-0.0036957			74.4154	131.896	177.828	168.24	296.888
-2.31671	-0.0036957			81.6143	22.2711	865.242	197.46	329.501
-2.31339	-0.0036957			77.0173	189.86	173.355	85.2581	352.812
-2.31005	-0.0036957			26.826	181.679	177.297	-284.192	273.412
-2.30666	-0.0040856			96.146	182.779	248.241	28.0214	358.583
-2.30334	-0.0040856			83.926	-95.5437	125.005	332.794	339.301
-2.30002	-0.0040856			173.763	164.44	251.603	311.832	522.44
-2.2967	-0.0040856			91.9256	115.466	210.788	280.212	460.037
-2.29338	-0.0041671			83.1852	18.4206	175.398	254.226	324.418
-2.29	-0.0041671			132.982	167.458	183.371	212.055	188.8
-2.28668	-0.0041671			86.9824	225.896	157.592	43.2751	46.473
-2.28336	-0.0041671			168.203	118.88	-39.0883	253.709	586.599
-2.28004	-0.0045258			249.923	296.786	153.896	192.834	404.189
-2.27672	-0.0045258			81.5174	186.342	182.93	275.971	440.875
-2.27333	-0.0045258			77.4365	197.748	225.734	277.841	250.756
-2.27001	-0.0045258			-18.9645	195.384	241.416	123.617	256.476
-2.26669	-0.0045258			92.332	296.89	120.866	70.6665	361.984
-2.26337	-0.0046834			93.7964	78.0975	175.773	-72.9142	314.191
-2.26005	-0.0046834			-20.8342	92.6594	257.257	217.498	261.815
-2.25666	-0.0046834			77.7433	121.746	247.441	257.421	451.334
-2.25334	-0.0046834			80.2627	170.695	340.498	810.302	309.612
-2.25002	-0.0049728			101.343	168.542	163.697	936.714	287.121
-2.2467	-0.0049728			95.197	137.299	303.448	799.536	318.227
-2.24338	-0.0049728			79.8128	128.919	75.0576	396.427	296.093
-2.24	-0.0049728			85.525	997.155	172.602	523.265	310.455
-2.23668	-0.0051141			252.623	156.16	181.965	172.185	647.3
-2.23336	-0.0051141			94.0562	164.017	336.57	247.662	303.674
-2.23004	-0.0051141			91.8473	160.285	27.4832	328.771	862.043
-2.22672	-0.0051141			84.694	119.03	26.0219	129.647	691.329
-2.22333	-0.0051821			76.8975	128.728	169.07	255.661	446.81
-2.22001	-0.0051821			21.4431	-174.07	176.869	253.137	477.395
-2.21669	-0.0051821			90.4355	191.803	222.362	163.521	253.819
-2.21337	-0.0051821			-49.3014	117.374	144.33	177.094	30.9938
-2.21005	-0.0053152			106.276	48.0708	171.401	506.39	992.12
-2.20666	-0.0053152			165.77	80.6818	116.919	67.3378	541.299
-2.20334	-0.0053152			164.134	38.66	166.315	445.481	184.127
-2.20002	-0.0053152			67.7631	126.397	255.531	109.643	339.043
-2.1967	-0.005428			33.3137	180.851	200.326	357.287	549.664
-2.19338	-0.005428			91.193	114.688	163.254	313.582	514.992
-2.19	-0.005428			342.338	148.705	86.8272	260.966	319.513
-2.18668	-0.005428			90.9175	-48.1748	180.297	168.729	41.8005
-2.18336	-0.0056046			82.6166	209.014	168.719	267.798	320.509
-2.18005	-0.0056046			72.0133	-89.3194	-87.5612	167.699	164.131
-2.17671	-0.0056046			99.6937	334.757	172.762	968.373	752.208
-2.17338	-0.0056046			68.9434	-20.9878	130.251	-36.6028	338.535
-2.17004	-0.0056073			170.925	135.509	80.7902	983.322	514.746
-2.1667	-0.0056073			71.0931	172.767	183.763	-21.4429	257.969
-2.16338	-0.0056073			139.865	159.19	143.21	569.574	471.221
-2.16005	-0.0056073			141.867	172.601	222.236	-59.6673	6898.07
-2.15671	-0.0056794			82.9027	278.462	252.166	1052.16	339.789
-2.15337	-0.0056794			91.5466	42.8151	170.465	330.905	348.785
-2.14999	-0.0056794			268.914	159.899	156.829	-110.932	262.483
-2.14667	-0.0056794			159.125	172.309	211.512	2451.57	516.691
-2.14335	-0.0057337			92.3408	164.431	140.993	255.669	298.523
-2.14003	-0.0057337			67.394	128.728	137.56	310.008	604.844
-2.13671	-0.0057337			83.0948	171.743	86.9989	410.372	332.87
-2.13332	-0.0057337			91.9497	246.546	183.612	249.641	244.531
-2.13	-0.0058696			82.9441	22.3972	134.364	436.265	458.935
-2.12668	-0.0058696			92.8775	156.871	1162.44	253.868	-52.6672
-2.12336	-0.0058696			78.7247	81.2676	158.021	250.192	756.136
-2.12004	-0.0058696			81.1284	171.839	171.97	212.511	28.9679
-2.11666	-0.0058696			98.0724	211.153	287.214	543.446	670.192
-2.11334	-0.0058573			413.413	259.673	219.716	-115.218	338.414
-2.11002	-0.0058573			273.339	170.235	154.099	185.456	1136.24
-2.10669	-0.0058573			87.6403	-16.8834	251.77	171.326	102.397
-2.10337	-0.0058573			102.798	86.9058	305.397	270.977	685.544
-2.09999	-0.0058111			75.8819	23.3215	131.139	25.6279	298.141
-2.09667	-0.0058111			72.0368	124.626	255.133	333.477	243.632
-2.09335	-0.0058111			89.9369	185.182	263.227	419.845	255.984
-2.09003	-0.0060095			95.2022	1071.04	166.682	167.23	309.467
-2.08671	-0.0060095			85.4733	205.258	208.838	312.697	77.9065
-2.08332	-0.0060095			77.9921	280.353	160.461	212.504	256.888
-2.08	-0.0060095			75.9966	-18.2569	250.667	183.306	600.51
-2.07668	-0.0060095			86.2937	127.307	803.745	267.36	1687.15
-2.07336	-0.0061549			83.3681	143.504	183.397	950.936	478.083
-2.07004	-0.0061549			-22.2326	128.618	170.653	262.454	261.863
-2.06666	-0.0061549			77.4389	130.002	172.051	170.499	345.609
-2.06334	-0.0061549			81.269	166.376	165.15	178.973	367.407
-2.06001	-0.0061386			91.2995	167.159	180.071	1532.57	892.712
-2.05669	-0.0061386			191.469	116.979	171.823	226.308	449.323
-2.05337	-0.0061386			-36.3156	-22.7027	144.321	158.598	431.799
-2.04999	-0.0061386			96.3447	22.7056	-50.673	388.813	449.738
-2.04667	-0.0061617			-76.9745	114.027	156.806	1049.45	263.952
-2.04335	-0.0061617			83.4063	154.694	120.93	258.01	75.9581
-2.04003	-0.0061617			77.085	166.381	301.68	176.548	21.8014
-2.03671	-0.0061617			62.536	182.685	174.127	347.522	349.37
-2.03332	-0.0061101			79.6042	180.307	259.025	389.128	-36.5147
-2.03	-0.0061101			171.663	165.213	238.927	-37.6908	-42.7708
-2.02668	-0.0061101			81.6883	171.227	176.404	172.151	394.206
-2.02336	-0.0061101			651.876	174.133	38.6185	315.512	130.273
-2.02004	-0.0061984			89.3609	187.766	112.626	156.646	807.881
-2.0167	-0.0061984			84.514	-24.287	20.7141	173.69	412.651
-2.01338	-0.0061984			87.2577	361.776	140.769	187.426	429.997
-2.01005	-0.0061984			71.6106	325.064	346.481	183.953	446.473
-2.00671	-0.0063179			90.9475	24.4292	215.861	254.671	301.912
-2.00337	-0.0063179			90.5673	91.3658	304.412	312.124	399.338
-2.00004	-0.0063179			21.4992	90.7382	343.847	258.408	964.458
-1.99672	-0.0063179			89.8668	168.919	162.618	298.462	339.548
-1.99338	-0.0063791			82.8882	174.026	251.166	20.6323	251.655
-1.99004	-0.0063791			75.9261	99.8829	164.574	298.03	444.178
-1.98671	-0.0063791			86.1138	198.8	-39.7992	166.12	254.419
-1.98337	-0.0063791			136.978	-289.078	174.595	708.241	38.3909
-1.98005	-0.0063913			76.803	312.506	153.305	254.029	260.206
-1.97668	-0.0063913			74.3023	76.3796	174.572	263.278	329.754
-1.97336	-0.0063913			77.1873	132.106	167.529	143.177	585.438
-1.97004	-0.0063913			95.2978	163.834	109.516	26.56	347.079
-1.96666	-0.0063913			91.0372	177.073	432.205	285.971	53.6357
-1.96333	-0.0062486			75.6582	182.088	160.301	85.6043	519.658
-1.96001	-0.0062486			-104.235	88.4269	156.878	233.521	350.197
-1.95669	-0.0062486			100.668	169.857	182.357	255.195	228.233
-1.95337	-0.0062486			82.5127	167.673	266.418	107.227	285.25
-1.94999	-0.006178			92.0649	176.003	173.712	247.612	113.836
-1.94667	-0.006178			70.2254	66.1995	173.147	209.397	397.833
-1.94335	-0.006178			167.566	202.031	174.635	306.165	488.745
-1.94003	-0.006178			126.389	178.813	182.096	200.712	328.036
-1.93671	-0.0062704			90.0982	123.583	166.05	688.228	496.283
-1.93332	-0.0062704			86.5554	179.765	158.23	216.186	18.7898
-1.93	-0.0062704			67.2364	173.669	386.039	246.328	322.43
-1.92668	-0.0062704			86.7945	172.767	170.112	300.047	-119.742
-1.92336	-0.0063207			88.2933	185.352	246.864	270.354	226.535
-1.92004	-0.0063207			86.5509	166.592	179.954	213.945	251.928
-1.91666	-0.0063207			96.1602	157.997	184.418	-63.2984	148.808
-1.91334	-0.0063207			93.7717	172.796	180.443	256.118	494.389
-1.91002	-0.0062595			69.9382	101.728	284.7	354.848	313.677
-1.90669	-0.0062595			78.232	174.271	36.12	654.712	319.671
-1.90337	-0.0062595			97.7223	91.9485	85.8941	-19.4526	373.878
-1.89999	-0.0062595			69.1422	120.436	199.67	261.256	-33.7829
-1.89667	-0.0063016			81.3906	130.492	164.663	289.256	337.599
-1.89335	-0.0063016			87.9205	257.102	163.633	350.358	430.561
-1.89003	-0.0063016			72.0427	338.385	183.053	294.126	-32.1345
-1.88671	-0.0063016			83.1145	181.022	173.837	-52.6745	383.391
-1.88332	-0.0064633			102.4	169.138	163.358	171.697	358.791
-1.88	-0.0064633			81.6579	125.958	183.095	1169.39	352.273
-1.87668	-0.0064633			90.2266	166.048	114.444	352.422	341.955
-1.87336	-0.0064633			82.6459	165.418	181.518	265.304	496.515
-1.87004	-0.0065299			162.33	86.8416	341.822	315.378	389.494
-1.86666	-0.0065299			93.1294	182.303	154.579	176.586	164.298
-1.86334	-0.0065299			-22.3741	181.993	118.86	223.471	497.379
-1.86002	-0.0065299			90.3853	95.9742	244.387	-26.7892	266.61
-1.8567	-0.0065177			-27.8133	49.917	167.963	261.726	611.317
-1.85337	-0.0065177			98.9908	91.4953	161.018	145.193	387.812
-1.85004	-0.0065177			-35.9378	138.683	173.246	261.545	447.567
-1.84672	-0.0065177			64.9522	169.76	166.905	220.2	337.633
-1.84338	-0.0063886			60.3361	262.959	174.55	158.509	392.659
-1.84004	-0.0063886			90.0038	131.925	292.746	178.249	329.745
-1.83671	-0.0063886			127.423	222.779	232.204	220.365	633.83
-1.83337	-0.0063886			83.1084	114.477	178.736	246.662	557.291
-1.83005	-0.0064973			80.968	163.45	205.916	260.63	351.832
-1.82672	-0.0064973			84.9906	66.7682	178.467	264.502	251.669
-1.82338	-0.0064973			85.4442	174.91	201.576	307.998	297.955
-1.82004	-0.0064973			93.1478	20.8443	359.802	248.887	36.6667
-1.81671	-0.0064973			80.94	177.03	219.107	214.315	374.149
-1.81339	-0.0065707			48.0633	57.7166	193.028	260.486	-57.5444
-1.81005	-0.0065707			81.9194	166.117	178.601	25.5736	447.107
-1.80671	-0.0065707			88.6136	263.445	171.719	437.019	435.461
-1.80333	-0.0065707			73.8435	232.001	165.15	207.318	516.474
-1.80001	-0.0065584			59.6194	184.864	161.943	208.197	1274.61
-1.79669	-0.0065584			120.907	344.391	198.454	178.597	-61.8655
-1.79337	-0.0065584			73.5359	168.142	79.3793	254.608	435.55
-1.79005	-0.0065584			90.7123	-26.5607	339.022	225.75	677.528
-1.78666	-0.0063573			95.0926	167.714	172.235	425.836	673.389
-1.78334	-0.0063573			90.301	-39.5046	119.54	213.85	1031.78
-1.78002	-0.0063573			87.5688	164.305	803.534	373.97	446.327
-1.7767	-0.0063573			161.252	126.325	216.732	-38.3761	391.506
-1.77338	-0.0063207			67.8461	353.385	262.547	381.807	415.611
-1.76999	-0.0063207			125.171	34.1629	161.462	251.729	486.011
-1.76667	-0.0063207			124.896	173.422	163.878	378.049	308.669
-1.76335	-0.0063207			49.2907	245.432	153.644	290.719	39.1839
-1.76003	-0.0063832			56.7592	27.6172	431.598	215.344	34.5404
-1.75671	-0.0063832			84.8272	137.938	192.466	181.332	296.855
-1.75333	-0.0063832			48.8555	111.108	175.166	178.59	362.247
-1.75001	-0.0063832			89.2749	136.644	-25.7614	207.908	281.148
-1.74669	-0.0064416			89.1879	121.305	389.042	222.641	46.133
-1.74337	-0.0064416			94.5704	154.628	251.715	471.747	81.8766
-1.74005	-0.0064416			157.098	106.933	190.538	373.429	798.971
-1.73666	-0.0064416			66.8156	-104.546	168.533	256.78	443.799
-1.73334	-0.0065448			97.3727	220.409	233.453	363.856	537.739
-1.73002	-0.0065448			198.987	185.218	171.183	308.539	479.235
-1.7267	-0.0065448			26.002	214.639	176.308	255.844	-28.6396
-1.72338	-0.0065448			46.5061	129.986	343.616	731.59	445.441
-1.71999	-0.0066223			70.4469	170.144	163.08	419.179	370.794
-1.71667	-0.0066223			94.6451	159.115	270.195	280.374	449.019
-1.71335	-0.0066223			74.6876	120.703	80.7125	364.9	356.177
-1.71003	-0.0066223			92.0411	250.615	169.852	163.463	354.028
-1.70671	-0.0065204			182.972	82.6947	251.512	-31.3585	-46.3344
-1.70333	-0.0065204			82.9094	92.6583	194.505	205.068	290.228
-1.70001	-0.0065204			91.8366	342.747	195.792	203.103	332.186
-1.69669	-0.0065204			83.5347	129.011	593.775	429.07	214.709
-1.69337	-0.0065204			84.06	172.809	215.909	43.4337	-57.4414
-1.69005	-0.0065204			63.7426	68.2877	522.293	263.107	47.8176
-1.68666	-0.0065204			80.0295	172.23	-25.0536	41.2192	450.024
-1.68337	-0.0065204			94.6445	46.4026	168.616	298.222	435.921
-1.68005	-0.0066046			76.9192	83.5255	158.481	268.197	427.856
-1.67672	-0.0066046			176.077	128.743	184.739	410.78	382.12
-1.67338	-0.0066046			94.7779	167.722	213.424	213.974	578.889
-1.67004	-0.0066046			66.1807	-153.804	264.651	250.718	287.341
-1.66671	-0.0066467			85.0354	88.2243	162.966	247.75	476.373
-1.66339	-0.0066467			82.7837	155.834	165.375	392.598	358.898
-1.66005	-0.0066467			164.916	693.566	83.2417	140.641	340.546
-1.65671	-0.0066467			165.015	-36.9169	166.686	346.939	343.826
-1.65338	-0.0066467			89.9832	158.789	33.7982	-24.4741	333.406
-1.65004	-0.0066889			74.5846	174.809	254.051	21.5169	26.1453
-1.64669	-0.0066889			73.482	171.931	509.171	176.838	38.9856
-1.64337	-0.0066889			50.0978	179.862	39.3764	176.109	37.3946
-1.64005	-0.0066889			71.9181	516.516	546.992	219.945	436.271
-1.63666	-0.0066726			77.0582	83.198	181.242	213.495	521.24
-1.63334	-0.0066726			88.987	-45.2142	244.346	587.866	460.389
-1.63002	-0.0066726			81.4527	86.6697	216.695	60.0676	818.539
-1.6267	-0.0066726			95.0806	249.342	172.486	268.373	370.083
-1.62338	-0.0066549			81.6031	131.575	157.723	876.031	818.093
-1.62	-0.0066549			-84.5011	156.522	225.223	213.842	642.417
-1.61667	-0.0066549			688.745	964.559	166.904	473.468	242.223
-1.61335	-0.0066549			23.2118	164.711	152.142	225.749	443.324
-1.61003	-0.0066359			86.0392	106.077	517.498	206.006	-28.3769
-1.60671	-0.0066359			166.12	179.216	175.999	136.136	317.176
-1.60333	-0.0066359			84.7268	198.011	48.4585	331.67	233.209
-1.60001	-0.0066359			445.604	120.885	143.977	-135.259	-176.794
-1.59669	-0.0066454			84.5043	133.754	175.494	262.908	252.988
-1.59337	-0.0066454			89.1714	-212.529	174.519	206.224	267.446
-1.59005	-0.0066454			67.1327	-23.9526	-181.425	-24.5706	548.085
-1.58666	-0.0066454			88.6818	118.397	456.578	254.227	264.943
-1.58334	-0.0066875			93.0003	249.042	199.954	665.253	346.194
-1.58002	-0.0066875			72.3033	213.658	108.584	360.52	478.664
-1.5767	-0.0066875			88.4085	172.487	519.599	94.8549	222.536
-1.57338	-0.0066875			76.8269	-39.129	188.772	539.989	137.183
-1.57	-0.0067052			87.0365	172.295	145.134	166.218	285.239
-1.56668	-0.0067052			88.3903	129.965	177.268	354.59	436.021
-1.56335	-0.0067052			43.638	120.777	167.816	430.286	249.88
-1.56003	-0.0067052			-28.3385	85.4164	93.4583	222.54	560.077
-1.55671	-0.0066794			274.314	556.261	216.309	520.831	254.59
-1.55333	-0.0066794			-27.1777	123.184	88.4936	256.979	639.271
-1.55001	-0.0066794			162.066	156.288	157.017	219.66	24.9709
-1.54669	-0.0066794			80.9844	122.906	85.2331	-22.8945	363.96
-1.54337	-0.0066794			80.6226	172.133	265.667	306.78	431.385
-1.54005	-0.0066794			17.8566	167.419	784.536	195.497	214.462
-1.53666	-0.0066794			70.9722	165.245	179.268	179.368	333.429
-1.53334	-0.0066794			80.1385	421.236	129.246	356.036	527.008
-1.53002	-0.0065788			85.5293	170.411	169.77	160.435	1703.02
-1.5267	-0.0065788			255.47	1159.26	501.26	-134.126	60.3052
-1.52338	-0.0065788			84.625	255.4	171.212	477.074	496.878
-1.52004	-0.0065788			-23.7251	130.161	20.4195	220.957	433.123
-1.51671	-0.0065924			85.7386	233.27	180.283	267.561	261.389
-1.51339	-0.0065924			461.395	152.148	170.807	464.186	377.39
-1.51005	-0.0065924			91.7619	223.101	172.165	909.586	684.122
-1.50671	-0.0065924			92.9843	169.087	71.7412	224.172	251.32
-1.50338	-0.0065924			84.487	3044.8	-115.696	268.536	31.695
-1.50004	-0.0066277			80.0105	137.334	247.538	309.207	340.676
-1.49672	-0.0066277			-24.4344	47.5711	156.683	476.688	514.395
-1.49338	-0.0066277			82.2939	59.8378	303.833	405.349	426.795
-1.49005	-0.0066277			104.9	226.069	171.998	254.101	-36.5877
-1.48671	-0.0067283			94.2887	116.816	179.729	323.763	243.604
-1.48338	-0.0067283			92.6825	-59.7295	166.685	284.103	348.558
-1.48005	-0.0067283			82.5163	158.65	247.32	189.64	400.688
-1.47672	-0.0067283			85.5037	143.063	122.597	-52.0563	253.713
-1.47335	-0.006769			86.6328	259.286	255.895	255.026	323.53
-1.47003	-0.006769			89.6835	56.7457	457.715	405.219	288.724
-1.46671	-0.006769			164.756	42.4368	184.1	218.912	384.501
-1.46339	-0.006769			87.7516	167.393	251.571	220.546	362.676
-1.46	-0.0067106			82.7947	198.348	219.207	22.0379	265.548
-1.45668	-0.0067106			99.8972	82.0015	254.409	71.2441	236.763
-1.45336	-0.0067106			81.8884	38.6757	173.864	344.661	-27.812
-1.45004	-0.0067106			50.5194	166.745	183.576	261.423	303.958
-1.44672	-0.0066848			90.7584	173.191	129.649	20.2495	25.8315
-1.44334	-0.0066848			82.5515	-20.1006	218.34	1253.09	335.708
-1.44002	-0.0066848			92.6097	50.0982	267.303	395.146	-205.066
-1.4367	-0.0066848			88.7184	-84.9186	343.851	574.709	336.738
-1.43338	-0.0067215			80.7901	164.881	222.498	441.375	213.815
-1.43006	-0.0067215			79.8615	-156.131	74.1866	256.306	303.077
-1.42667	-0.0067215			84.2482	207.812	-76.1319	300.572	269.317
-1.42335	-0.0066875			82.8041	81.1994	260.23	232.88	463.254
-1.42003	-0.0066875			181.845	138.506	169.902	219.214	261.965
-1.41671	-0.0066875			99.0203	179.306	179.278	567.146	-21.1368
-1.41339	-0.0066875			83.1499	156.712	266.862	236.712	-23.2142
-1.41	-0.0066875			83.2978	766.764	214.192	266.682	424.639
-1.40668	-0.0066712			80.0144	214.146	188.108	326.038	297.239
-1.40336	-0.0066712			122.334	172.266	-24.8349	337.443	654.49
-1.40004	-0.0066712			81.8533	429.233	2199.99	25.2699	293.353
-1.39672	-0.0066712			91.5949	163.352	350.075	272.805	679.981
-1.39334	-0.0066671			79.2357	32.6559	164.639	398.493	395.897
-1.39002	-0.0066671			74.7651	163.822	196.331	-38.7286	357.542
-1.3867	-0.0066671			124.231	1934.47	-50.2721	25.6629	256.709
-1.38338	-0.0066671			22.2242	83.0898	256.305	411.361	352.483
-1.38006	-0.0066658			92.9854	177.734	163.269	346.132	-25.8849
-1.37667	-0.0066658			80.386	115.482	97.5991	169.911	776.106
-1.37335	-0.0066658			82.3198	444.813	170.58	157.952	370.776
-1.37003	-0.0066658			86.6212	72.8491	165.471	-24.6318	33.1655
-1.36671	-0.0065924			92.3687	91.3666	1591.33	273.101	396.805
-1.36339	-0.0065924			96.2192	152.814	176.044	175.152	204.427
-1.36	-0.0065924			83.9207	147.002	166.905	-30.8479	331.561
-1.35668	-0.0065924			-22.5538	-29.089	163.229	261.498	312.831
-1.35336	-0.0065924			136.689	21.0137	171.013	621.405	290.429
-1.35004	-0.0065734			88.9929	-25.5167	189.83	36.4342	347.828
-1.34672	-0.0065734			73.9679	28.1712	17.2295	237.204	-21.0765
-1.34334	-0.0065734			87.3904	245.047	23.6417	215.271	162.493
-1.34002	-0.0065734			113.968	170.813	176.356	259.34	883.94
-1.3367	-0.0065299			93.7616	342.936	248.84	347.673	301.544
-1.33338	-0.0065299			71.9703	-81.0824	163.386	245.817	115.397
-1.33006	-0.0065299			-30.1058	171.184	109.507	-66.5579	1596.25
-1.32667	-0.0065299			95.284	177.643	211.516	170.942	226.717
-1.32335	-0.0065707			78.9431	86.3922	165.683	206.721	298.745
-1.32003	-0.0065707			73.2768	180.755	-114.844	253.704	38.6126
-1.31671	-0.0065707			-22.7551	2247.44	280.031	350.469	434.957
-1.31339	-0.0065707			83.5677	348.565	275.391	305.387	264.884
-1.31	-0.0064361			83.23	166.869	160.05	365.519	248.092
-1.30668	-0.0064361			85.0024	167.782	834.947	642.889	431.746
-1.30336	-0.0064361			26.6805	166.312	141.388	786.74	429.82
-1.30004	-0.0064361			73.9312	163.278	180.489	251.364	570.897
-1.29672	-0.0064742			221.503	165.601	170.315	-39.6979	348.061
-1.29334	-0.0064742			106.07	173.627	207.002	344.432	-25.762
-1.29002	-0.0064742			137.958	221.541	84.0762	502.92	303.391
-1.2867	-0.0064742			86.4264	36.5691	211.557	227.004	345.586
-1.28338	-0.0066087			61.4176	-21.0632	189.251	237.056	393.401
-1.28006	-0.0066087			130.882	260.618	318.035	187.267	339.112
-1.27667	-0.0066087			96.892	71.2986	182.042	255.17	360.308
-1.27335	-0.0066087			77.8137	204.072	173.047	289.471	364.333
-1.27003	-0.0065815			81.3068	84.8961	23.2464	152.946	53.8308
-1.26671	-0.0065815			74.4614	105.95	173.059	374.459	341.814
-1.26339	-0.0065815			84.2615	199.764	185.225	474.154	162.257
-1.26	-0.0065815			88.5524	168.007	161.144	374.584	335.359
-1.25668	-0.0065625			76.9455	516.933	176.015	26.2156	314.932
-1.25336	-0.0065625			78.4624	114.343	245.18	-27.3585	581.461
-1.25004	-0.0065625			271.889	214.68	171.897	508.241	27.8486
-1.24672	-0.0065625			189.115	163.966	568.354	244.475	-38.1506
-1.24334	-0.006572			70.1579	171.856	-111.636	220.626	306.453
-1.24002	-0.006572			75.9517	139.324	189.975	216.917	449.166
-1.2367	-0.006572			69.6336	51.3763	133.301	176.297	656.153
-1.23338	-0.006572			85.5085	124.351	125.902	212.395	416.675
-1.23006	-0.0065679			245.004	97.3024	85.6951	174.522	-37.1826
-1.22667	-0.0065679			78.4081	144.973	435.992	46.7209	359.779
-1.22335	-0.0065679			69.94	252.951	193.86	301.102	262.18
-1.22003	-0.0065679			85.3653	173.463	163.664	739.429	249.214
-1.21671	-0.0065027			104.821	88.0482	2384.96	-42.0023	393.026
-1.21339	-0.0065027			73.2972	201.379	181.916	2752.01	39.3858
-1.21	-0.0065027			80.0926	58.1741	-20.6825	372.439	273.174
-1.20668	-0.0065027			89.0753	-21.5253	172.78	175.23	375.413
-1.20336	-0.0065027			26.1794	132.907	320.849	246.576	273.627
-1.20004	-0.0065625			25.3379	260.807	186.405	172.732	270.01
-1.19672	-0.0065625			91.8063	82.3586	163.513	37.3686	257.655
-1.19334	-0.0065625			69.7032	125.637	179.619	378.743	30.8393
-1.19002	-0.0065625			89.6428	171.5	202.512	259.096	712.564
-1.18671	-0.0065584			91.2429	117.506	170.356	22.0771	227.935
-1.18338	-0.0065584			95.7204	210.607	157.71	260.435	-28.4212
-1.18006	-0.0065584			69.9447	848.551	513.914	677.967	224.828
-1.17672	-0.0065584			76.3945	165.846	258.496	233.189	299.043
-1.17338	-0.006515			93.3007	273.671	-58.9947	223.349	267.382
-1.17005	-0.006515			83.736	128.618	238.554	539.37	585.51
-1.16671	-0.006515			101.728	222.714	154.183	315.428	668.599
-1.16339	-0.006515			76.6461	167.061	192.392	2727.43	266.321
-1.16005	-0.0064266			80.4174	-19.2307	138.778	311.675	526.251
-1.15672	-0.0064266			83.9631	38.9224	170.74	42.1081	42.7275
-1.15338	-0.0064266			88.6007	190	169.367	98.9391	337.934
-1.15004	-0.0064266			82.9162	159.957	174.059	248.2	336.272
-1.14668	-0.0064375			89.0288	167.551	165.139	251.337	202.512
-1.14335	-0.0064375			88.1716	83.415	244.347	83.631	443.979
-1.14003	-0.0064375			84.2995	105.279	152.588	164.475	183.3
-1.13671	-0.0064375			91.0856	249.358	-53.9646	308.411	358.29
-1.13333	-0.0063804			90.0272	24.7271	252.996	220.753	333.423
-1.13001	-0.0063804			70.408	-67.3611	155.624	82.271	312.714
-1.12669	-0.0063804			78.0348	131.064	163.836	37.1385	414.653
-1.12337	-0.0063804			141.061	337.419	198.472	185.156	322.22
-1.12005	-0.006394			88.8918	44.0571	287.442	-83.8622	336.676
-1.11666	-0.006394			88.2277	98.2932	173.013	23.5396	245.639
-1.11334	-0.006394			75.2327	169.736	539.415	250.674	-23.4468
-1.11002	-0.006394			-38.6568	309.288	183.671	248.579	79.91
-1.1067	-0.0064253			94.837	169.11	-127.636	258.268	28.1945
-1.10338	-0.0064253			91.9114	506.459	243.053	-79.0416	685.649
-1.1	-0.0064253			54.6426	164.188	173.029	40.9546	383.897
-1.09668	-0.0064253			172.528	63.2771	50.9927	502.794	337.601
-1.09336	-0.006447			79.3862	-226.152	171.673	349.541	255.949
-1.09004	-0.006447			80.3303	237.377	229.398	255.896	-25.0073
-1.08672	-0.006447			105.103	34.0704	292.794	210.804	401.603
-1.08333	-0.006447			83.9353	74.3633	160.519	300.249	28.5893
-1.08001	-0.0064158			69.7426	-39.3115	383.63	257.068	371.291
-1.07669	-0.0064158			95.2559	204.455	159.767	570.253	260.011
-1.07337	-0.0064158			397.263	126.26	204.736	273.445	494.832
-1.07005	-0.0064158			167.05	127.582	261.217	165.941	49.2377
-1.06666	-0.0064348			89.1953	130.114	183.539	201.298	56.0656
-1.06334	-0.0064348			89.5398	3182.6	97.9023	332.142	602.279
-1.06002	-0.0064348			89.9141	173.544	337.489	1174.46	55.6819
-1.0567	-0.0064348			81.4736	185.859	173.363	271.558	-25.1653
-1.05338	-0.0064348			89.2195	45.8714	179.198	48.0631	29.0451
-1.05	-0.006466			173.673	173.326	157.223	549.66	302.551
-1.04668	-0.006466			73.5304	72.9517	181.464	175.905	574.388
-1.04336	-0.006466			91.2334	131.497	441.428	311.674	266.764
-1.04004	-0.006466			92.7173	446.936	271.525	218.317	522.729
-1.03672	-0.0064701			72.3526	-38.5286	47.3263	213.223	532.062
-1.03333	-0.0064701			85.5251	94.569	191.081	349.859	349.269
-1.03001	-0.0064701			82.5685	-25.9495	211.41	320.605	871.976
-1.02669	-0.0064701			90.1468	116.519	160.035	253.234	269.581
-1.02337	-0.0065313			95.4598	94.94	175.846	348.344	702.357
-1.02005	-0.0065313			247.08	120.362	176.078	446.829	258.529
-1.01666	-0.0065313			80.964	210.711	348.145	253.684	384.446
-1.01339	-0.0065313			92.1777	180.356	128.723	30.955	340.215
-1.01006	-0.0065163			74.1301	22.7635	204.917	490.596	328.274
-1.00672	-0.0065163			78.0416	212.182	190.199	206.269	338.572
-1.00338	-0.0065163			80.1016	204.83	170.387	687.207	276.591
-1.00005	-0.0065163			66.5563	173.627	198.113	514.337	-83.5546
-0.996726	-0.0065299			86.0494	118.636	243.219	256.703	177.326
-0.993389	-0.0065299			82.4299	114.35	206.7	211.309	83.2475
-0.990053	-0.0065299			134.027	251.448	96.449	233.445	258.965
-0.986716	-0.0065299			90.5119	171.092	156.228	-41.7915	-30.1835
-0.983379	-0.0065353			180.845	172.83	174.666	265.062	266.043
-0.980059	-0.0065353			89.0142	171.476	254.207	168.858	29.7901
-0.976723	-0.0065353			84.9383	172.957	158.118	-48.5849	715.874
-0.973353	-0.0065353			173.583	175.789	170.389	-23.6085	308.872
-0.970033	-0.0065177			-23.3924	175.249	141.216	431.561	28.1837
-0.966713	-0.0065177			69.7891	130.679	207.467	46.5238	19.15
-0.963392	-0.0065177			87.4625	-49.3476	162.386	217.21	355.124
-0.960007	-0.0065177			88.372	78.901	167.892	252.497	27.1059
-0.956687	-0.0065367			116.629	161.01	185.466	153.728	110.602
-0.953366	-0.0065367			76.8823	166.688	163.596	297.088	385.139
-0.950046	-0.0065367			132.367	166.693	174.077	212.489	334.465
-0.946726	-0.0065367			79.8947	172.905	148.508	431.132	38.0443
-0.94334	-0.0065516			91.7978	169.336	174.428	144.419	45.6359
-0.94002	-0.0065516			80.7138	90.0128	197.19	-138.653	262.995
-0.936699	-0.0065516			80.5433	141.024	255.194	346.592	63.1288
-0.933379	-0.0065516			94.373	139.655	-45.0755	39.7637	334.052
-0.930059	-0.006515			86.1996	127.251	259.764	147.666	611.299
-0.926674	-0.006515			174.088	81.7373	336.025	557.69	633.706
-0.923353	-0.006515			93.7342	157.936	332.645	465.496	362.285
-0.920033	-0.006515			81.1249	19.091	-90.4743	272.289	845.872
-0.916713	-0.0065041			88.9113	243.127	244.362	265.179	221.661
-0.913392	-0.0065041			83.5176	154.449	169.46	158.759	-57.2381
-0.910007	-0.0065041			32.7185	-53.026	267.068	228.111	700.82
-0.906686	-0.0065041			76.0508	297.694	155.533	319.686	969.589
-0.903366	-0.0065041			85.0635	80.9443	78.269	1292.43	360.476
-0.900046	-0.0064946			71.2334	81.2664	177.212	180.655	292.4
-0.896726	-0.0064946			81.0199	60.2007	160.253	290.245	554.317
-0.89334	-0.0064946			88.1895	165.966	1176.07	98.8205	529.22
-0.89002	-0.0064946			87.2684	258.167	267.583	176.322	306.298
-0.886699	-0.0064946			214.699	-57.8331	81.5946	253.744	-27.0654
-0.883379	-0.0064946			78.0554	20.7114	-39.2399	-21.7705	287.276
-0.880059	-0.0064946			78.8437	50.0093	258.732	245.182	678.204
-0.876674	-0.0064946			89.1582	176.082	130.031	419.071	255.989
-0.873353	-0.0064769			237.03	193.341	160.13	-106.369	329.976
-0.870033	-0.0064769			77.0431	38.55	270.318	297.725	243.197
-0.866713	-0.0064769			80.0005	163.36	80.0668	-31.917	864.987
-0.863392	-0.0064769			82.7255	-43.6788	302.181	30.3936	471.507
-0.860007	-0.0063804			79.6315	174.662	173.226	175.357	43.4873
-0.856687	-0.0063804			73.0391	497.826	163.4	218.934	2014.09
-0.853383	-0.0063804			88.424	140.868	165.847	51.3268	384.971
-0.850046	-0.0063804			81.7489	172.651	256.945	212.717	154.234
-0.846726	-0.0063859			90.2575	209.601	349.244	42.6876	249.645
-0.843389	-0.0063859			90.466	252.705	182.86	424.604	329.972
-0.840053	-0.0063859			87.0081	118.804	190.518	347.281	621.558
-0.836716	-0.0063859			83.0334	167.754	277.073	174.157	576.881
-0.83338	-0.0063818			158.403	-27.4977	129.74	314.263	93.9638
-0.830059	-0.0063818			93.7127	155.125	25.8022	234.628	252.783
-0.826723	-0.0063818			83.8499	882.273	219.091	350.033	486.757
-0.823386	-0.0063818			87.8156	88.3689	702.287	22.504	250.668
-0.82005	-0.0063315			85.5563	165.254	1110.09	514.246	-39.6985
-0.816713	-0.0063315			92.2141	127.88	187.946	324.915	258.754
-0.813393	-0.0063315			74.1436	125.533	120.857	447.443	247.845
-0.810056	-0.0063315			135.371	168.458	166.847	303.463	45.2109
-0.806671	-0.0063057			67.745	163.505	323.03	301.997	769.696
-0.80335	-0.0063057			134.772	153.553	-93.7062	437.433	262.528
-0.80003	-0.0063057			163.267	59.1933	295.421	780.451	614.339
-0.79671	-0.0063057			95.6509	128.349	34.3963	504.771	462.789
-0.79339	-0.0062486			133.16	71.8626	114.302	170.547	348.252
-0.790004	-0.0062486			81.3974	65.0962	-35.4179	384.043	289.276
-0.786684	-0.0062486			70.1083	208.194	131.46	478.055	409.457
-0.783364	-0.0062486			91.9287	-25.6133	168.355	258.001	617.341
-0.780043	-0.0062853			95.6991	165.879	145.081	304.682	350.338
-0.776723	-0.0062853			79.9469	155.868	-21.4127	-23.0888	30.8304
-0.773338	-0.0062853			87.9579	169.858	163.696	307.024	21.7382
-0.770017	-0.0062853			78.5869	20.9873	224.059	251.924	429.494
-0.766697	-0.0062989			83.0319	-80.7982	186.167	252.803	433.016
-0.763377	-0.0062989			265.29	178.176	155.395	-22.8181	338.967
-0.760057	-0.0062989			93.8261	526.779	175.615	221.366	-30.7537
-0.756671	-0.0062989			89.2215	-167.197	161.522	170.131	781.51
-0.753351	-0.006303			98.7481	160.83	198.722	581.797	-30.5164
-0.75003	-0.006303			79.6972	159.147	85.7313	231.411	379.143
-0.74671	-0.006303			82.6186	218.049	149.632	604.826	344.908
-0.74339	-0.006303			96.4641	84.7423	237.949	-27.458	373.812
-0.740004	-0.006303			92.5106	67.7144	88.6833	138.195	255.781
-0.736684	-0.0063166			91.2734	57.9705	245.59	399.902	435.452
-0.733364	-0.0063166			87.553	151.491	134.45	252.985	43.6986
-0.730043	-0.0063166			33.4555	81.2	161.932	68.8936	204.997
-0.726723	-0.0063166			73.3849	328.083	398.304	1050.85	690.114
-0.723338	-0.0063179			57.2018	249.738	169.771	284.123	21.1088
-0.720017	-0.0063179			18.9545	200.458	343.811	176.977	294.67
-0.716697	-0.0063179			86.3648	165.775	343.216	217.193	509.671
-0.713377	-0.0063179			86.5545	173.502	162.405	349.859	-27.2992
-0.710056	-0.0062935			-18.9986	187.916	158.917	220.1	161.833
-0.706671	-0.0062935			77.8778	73.4702	-33.9273	79.9872	281.635
-0.70335	-0.0062935			-29.562	92.8516	122.29	-50.4005	337.305
-0.70003	-0.0062935			82.6591	169.76	170.765	353.05	628.958
-0.69671	-0.0062459			74.7482	346.043	-161.097	410.315	293.961
-0.69339	-0.0062459			214.448	170.673	-62.473	346.058	266.358
-0.690004	-0.0062459			81.5825	141.301	40.7629	281.82	540.61
-0.686717	-0.0062459			92.6189	-24.4116	176.669	-39.5272	485.813
-0.68338	-0.0062269			175.196	72.9571	165.148	256.089	49.6525
-0.68006	-0.0062269			87.6424	195.058	164.342	3267.3	939.362
-0.676723	-0.0062269			90.6018	129.878	259.235	601.504	386.021
-0.673387	-0.0062269			23.9212	-21.8579	70.2483	166.647	471.655
-0.67005	-0.0062459			79.4545	84.0391	23.766	263.348	287.336
-0.666714	-0.0062459			89.3705	116.644	166.87	295.452	441.17
-0.663394	-0.0062459			70.86	31.7323	172.758	267.071	397.515
-0.660057	-0.0062459			86.0547	171.429	346.108	209.583	4071.22
-0.656721	-0.0062622			69.1702	157.889	254.077	369.13	143.147
-0.653368	-0.0062622			76.1996	166.72	172.843	211.451	764.846
-0.650048	-0.0062622			-25.8706	210.554	174.151	163.715	286.471
-0.646727	-0.0062622			126.157	137.883	204.643	445.496	78.8925
-0.643342	-0.0063315			98.9236	156.37	128.77	-47.8345	-40.3633
-0.640022	-0.0063315			81.8405	102.453	168.117	257.707	-55.8945
-0.636701	-0.0063315			93.2366	162.408	178.816	251.68	373.042
-0.633381	-0.0063315			116.366	37.5795	166.819	270.336	124.893
-0.630061	-0.006356			89.6941	136.329	167.682	320.567	331.702
-0.626675	-0.006356			85.4036	49.3674	169.004	208.672	569.509
-0.623355	-0.006356			90.641	179.974	168.815	50.5005	84.0104
-0.620035	-0.006356			80.5933	1653.7	91.5416	215.46	667.565
-0.616714	-0.0062853			213.989	174.602	-82.3517	-47.0783	-76.2113
-0.613394	-0.0062853			116.731	-21.2581	167.464	-119.688	428.048
-0.610009	-0.0062853			-26.4213	112.62	169.914	220.472	555.138
-0.606688	-0.0062853			77.0206	257.876	141.039	410.791	29.3403
-0.603368	-0.0062351			84.3612	32.2015	164.739	205.385	303.859
-0.600048	-0.0062351			87.8683	169.509	272.32	307.319	29.2509
-0.596727	-0.0062351			96.969	146.806	185.058	64.1423	-202.123
-0.593342	-0.0062351			-79.6052	105.154	36.7075	75.78	355.439
-0.590022	-0.006231			307.035	-56.0441	256.434	-74.9023	310.619
-0.586701	-0.006231			89.8478	215.26	214.592	55.5143	-44.4165
-0.583381	-0.006231			85.8373	181.62	170.281	45.2387	341.387
-0.580061	-0.006231			81.2074	180.416	141.861	236.293	224.373
-0.576675	-0.006231			86.0768	-21.2848	-203.548	75.8571	165.382
-0.573355	-0.0062731			24.2044	180.473	177.194	612.973	258.093
-0.570034	-0.0062731			89.4817	56.9975	181.63	343.817	602.539
-0.566714	-0.0062731			73.0768	127.944	145.415	249.142	304.532
-0.563394	-0.0062731			65.0777	-127.862	212.94	173.147	692.114
-0.560009	-0.0063098			71.2667	-58.5512	156.574	255.187	320.683
-0.556688	-0.0063098			32.4986	175.311	245.595	-66.4883	838.738
-0.553368	-0.0063098			55.595	150.785	410.647	219.839	416.417
-0.550048	-0.0063098			79.7985	204.922	334.817	272.023	236.985
-0.546727	-0.0062853			85.2719	176.797	441.791	359.447	1073.76
-0.543342	-0.0062853			96.0467	51.9045	166.745	360.572	349.515
-0.540022	-0.0062853			87.9437	320.424	166.979	257.852	255.839
-0.536701	-0.0062853			74.4845	168.427	741.925	264.338	312.113
-0.533381	-0.0062188			-101.856	-48.1335	165.697	39.0779	246.997
-0.530061	-0.0062188			87.3577	113.663	155.112	172.731	443.976
-0.526675	-0.0062188			79.9537	165.262	-52.513	46.0535	158.984
-0.523355	-0.0062188			92.5303	290.51	2908.17	259.267	557.709
-0.520051	-0.0062174			98.4871	168.424	175.59	26.6384	292.366
-0.516714	-0.0062174			118.59	492.176	245.444	272.296	-59.6235
-0.513394	-0.0062174			75.2526	241.268	212.478	219.308	506.863
-0.510057	-0.0062174			-96.6395	173.227	1099.63	90.1837	381.153
-0.506721	-0.0062554			172.571	24.4186	196.22	152.52	-40.5314
-0.503385	-0.0062554			90.9561	206.055	122.427	402.642	332.562
-0.500048	-0.0062554			94.1016	-54.8758	153.213	260.695	-57.4697
-0.496728	-0.0062554			-20.9904	56.2115	130.598	291.986	336.323
-0.493391	-0.0062296			83.5993	125.834	304.095	259.23	351.147
-0.490055	-0.0062296			1165.84	188.623	374.617	252.45	257.322
-0.486718	-0.0062296			133.707	127.721	307.437	220.511	364.535
-0.483382	-0.0062296			83.6583	170.955	559.835	255.566	257.404
-0.480061	-0.0062962			91.0162	150.217	86.4685	768.28	338.668
-0.476692	-0.0062962			158.875	124.925	187.548	306.11	337.582
-0.473372	-0.0062962			122.318	166.847	169.048	677.955	-58.1866
-0.470051	-0.0062962			85.3791	178.112	164.998	359.87	51.9471
-0.466666	-0.0063098			38.9725	104.615	171.985	207.242	246.114
-0.463346	-0.0063098			79.6669	174.719	278.97	272.425	83.2035
-0.460025	-0.0063098			-21.6233	175.668	372.023	360.761	43.4222
-0.456705	-0.0063098			89.913	152.016	273.176	282.129	556.233
-0.453385	-0.0063682			63.6328	170.061	238.91	307.035	74.1876
-0.449999	-0.0063682			91.1464	-43.633	250.284	295.23	375.486
-0.446679	-0.0063682			88.2579	65.0337	207.165	30.2565	52.3194
-0.443359	-0.0063682			82.848	-19.3745	239.868	28.9976	376.042
-0.440038	-0.0063682			218.517	193.229	153.796	162.13	855.642
-0.436718	-0.0064076			83.6387	127.169	164.28	60.5268	263.188
-0.433333	-0.0064076			81.5552	-23.2357	-48.542	175.648	-25.7068
-0.430013	-0.0064076			22.8049	86.5791	163.889	720.418	-31.3629
-0.426692	-0.0064076			72.5793	36.1512	212.137	344.561	-59.1694
-0.423372	-0.0063329			91.9933	160.351	166.074	530.887	417.703
-0.420051	-0.0063329			79.631	134.543	182.315	352.496	46.9184
-0.416666	-0.0063329			79.9407	82.0264	47.9414	423.108	523.443
-0.413346	-0.0063329			80.0574	-18.8376	165.495	254.836	1255.93
-0.410026	-0.0062921			78.747	346.904	257.759	245.062	78.4457
-0.406705	-0.0062921			613.432	244.993	208.761	307.215	373.75
-0.403385	-0.0062921			435.227	92.2836	175.171	288.351	418.096
-0.399999	-0.0062921			149.736	-43.799	248.651	-36.9317	284.78
-0.396679	-0.0062813			27.9665	40.175	76.116	920.211	1182.49
-0.393359	-0.0062813			101.504	170.161	171.8	158.577	350.378
-0.390039	-0.0062813			75.3992	111.232	183.069	265.864	283.338
-0.386718	-0.0062813			176.381	26.3541	213.837	266.668	96.9052
-0.383333	-0.0062201			22.4796	171.034	234.28	261.549	52.7607
-0.380012	-0.0062201			68.2617	18.8245	-80.1079	3297.94	421.066
-0.376692	-0.0062201			80.1785	866.474	170.748	174.491	246.993
-0.373372	-0.0062201			84.8943	131.023	171.752	49.5692	325.079
-0.370051	-0.0062514			90.8762	179.257	166.216	295.958	335.675
-0.366666	-0.0062514			77.0012	238.901	170.809	328.683	301.356
-0.363346	-0.0062514			221.121	173.337	157.648	493.112	292.658
-0.360026	-0.0062514			88.1243	33.8992	184.486	-73.4963	343.893
-0.356705	-0.0062269			49.7178	257.888	165.859	45.4718	34.6638
-0.353385	-0.0062269			72.585	698	159.007	244.074	260.505
-0.350048	-0.0062269			77.7418	352.543	189.723	210.047	181.548
-0.346728	-0.0062269			83.7664	83.7534	125.152	350.957	-77.6891
-0.343391	-0.0062622			94.5724	20.871	136.257	20.3681	24.6158
-0.340055	-0.0062622			88.4064	148.668	187.944	466.252	420.247
-0.336719	-0.0062622			82.5635	125.139	168.11	163.261	387.092
-0.333382	-0.0062622			111.549	174.258	256.268	426.39	441.845
-0.330062	-0.0062364			154.147	163.24	126.477	381.072	699.425
-0.326725	-0.0062364			66.6919	234.561	285.476	26.1403	299.35
-0.323389	-0.0062364			82.391	1689.66	210.553	210.831	339.386
-0.320052	-0.0062364			20.9675	151.199	165.579	57.4435	379.516
-0.316716	-0.0062364			119.359	-25.2217	167.123	518.898	79.4297
-0.313395	-0.0062731			27.2637	292.241	404.101	39.0392	430.623
-0.310026	-0.0062731			77.3453	55.5355	170.329	346.843	334.828
-0.306706	-0.0062731			86.9797	20.6473	260.705	2413.85	34.0845
-0.303385	-0.0062731			83.926	376.025	170.793	179.812	785.782
-0.3	-0.0062785			82.1595	113.945	183.706	548.308	417.595
-0.29668	-0.0062785			79.9297	78.851	165.629	212.913	353.979
-0.29336	-0.0062785			91.3863	172.777	25.0229	203.12	696.105
-0.290039	-0.0062785			87.1883	-72.7143	-90.4987	48.4983	505.275
-0.286719	-0.0062745			98.0531	81.1866	85.1474	666.568	641.217
-0.283334	-0.0062745			97.5989	163.413	174.469	342.887	265.142
-0.280013	-0.0062745			53.417	80.7871	177.334	950.082	366.165
-0.276693	-0.0062745			167.391	-35.6917	233.726	378.965	499.168
-0.273373	-0.0062976			139.956	354.824	180.581	216.166	364.405
-0.270052	-0.0062976			81.6159	320.677	-28.5167	345.317	514.427
-0.266667	-0.0062976			90.8764	505.273	175.332	186.199	-24.2938
-0.263347	-0.0062976			92.5624	18.1902	243.439	251.025	319.457
-0.260026	-0.0062731			85.0616	41.3248	234.002	-127.946	29.4089
-0.256706	-0.0062731			83.5501	133.841	205.763	339.725	-383.971
-0.253385	-0.0062731			92.2189	165.692	298.306	431.883	80.5031
-0.25	-0.0062731			73.1984	174.267	247.029	249.836	-31.4488
-0.24668	-0.0061889			90.0408	379.848	172.795	207.817	289.301
-0.24336	-0.0061889			84.762	90.6744	165.293	250.047	1167.06
-0.240039	-0.0061889			82.9534	162.622	165.884	54.7341	352.45
-0.236719	-0.0061889			93.0984	171.644	217.547	442.503	66.9622
-0.233334	-0.00625			78.6258	165.409	159.216	209.576	150.722
-0.230013	-0.00625			83.072	161.355	265.154	-25.1785	27.8151
-0.226693	-0.00625			23.6594	161.738	41.9597	420.528	52.4114
-0.223373	-0.00625			86.6342	-22.2308	168.009	53.983	265.865
-0.220052	-0.0062255			28.8139	-28.4397	169.297	259.031	257.722
-0.216667	-0.0062255			158.979	205.313	-32.1639	-48.134	-80.5746
-0.213347	-0.0062255			93.4873	177.029	248.518	41.7682	-50.9974
-0.210027	-0.0062255			44.9347	84.2685	218.491	189.471	555.761
-0.206706	-0.0062962			546.506	85.6376	90.7725	213.422	46.6145
-0.203386	-0.0062962			90.4347	-54.1006	21.4667	-50.4587	-30.1874
-0.2	-0.0062962			74.078	-30.6538	166.824	422.764	56.9524
-0.19668	-0.0062962			-72.8276	180.839	990.38	430.665	767.963
-0.19336	-0.006284			-31.355	163.062	219.999	302.856	-65.5653
-0.190039	-0.006284			83.832	-22.3339	163.081	166.472	33.3113
-0.186719	-0.006284			93.1588	214.676	170.887	383.788	33.9335
-0.183333	-0.006284			76.4815	157.639	25.2419	364.571	87.4939
-0.180013	-0.006265			-26.8293	156.109	155.668	203.493	250.656
-0.176693	-0.006265			81.6646	117.703	140.762	431.169	-31.136
-0.173373	-0.006265			100.622	135.495	159.04	144.156	337.672
-0.170052	-0.006265			94.1901	128.388	152.682	314.013	506.322
-0.166666	-0.0062772			79.3964	124.793	2978.93	432.558	-25.9376
-0.163346	-0.0062772			76.2184	136.418	171.356	-30.0044	298.093
-0.160026	-0.0062772			142.504	48.5221	186.556	170.782	341.698
-0.156706	-0.0062772			88.0763	72.3412	332.912	120.616	332.817
-0.153385	-0.0062459			78.0199	169.2	456.219	-37.5582	-38.1149
-0.15	-0.0062459			82.3732	118.054	246.652	225.247	311.715
-0.14668	-0.0062459			84.8726	180.355	173.051	292.469	510.098
-0.143359	-0.0062459			82.3733	235.183	128.109	349.383	42.8451
-0.140039	-0.0062459			82.7898	-58.0249	184.905	244.556	295.212
-0.136718	-0.0061753			73.3444	85.7547	169.422	256.278	318.823
-0.133333	-0.0061753			86.4442	170.11	160.75	176.741	330.056
-0.130013	-0.0061753			88.4356	247.669	165.385	257.47	432.722
-0.126693	-0.0061753			97.0426	-181.928	163.731	27.774	728.962
-0.123372	-0.0062432			-22.052	168.368	81.6363	22.4753	21.0076
-0.120052	-0.0062432			-78.6846	46.9723	173.759	-24.4772	24.6511
-0.116667	-0.0062432			95.7396	116.689	122.212	266.928	47.9057
-0.113346	-0.0062432			91.6455	126.876	184.994	175.077	273.949
-0.110026	-0.0062908			-37.282	169.328	542.73	-34.2784	762.463
-0.106706	-0.0062908			81.6871	187.256	257.897	20.8131	402.527
-0.103385	-0.0062908			82.2451	161.241	217.001	310.342	917.03
-0.0999999	-0.0062908			67.2191	84.2609	170.1	212.741	254.94
-0.0966797	-0.0062568			79.1888	114.852	285.633	569.391	273.489
-0.0933595	-0.0062568			89.4005	125.17	-170.203	322.742	365.287
-0.090039	-0.0062568			150.121	-85.8995	173.23	254.117	1206.13
-0.0867186	-0.0062568			85.8028	79.5448	156.991	252.84	774.773
-0.0833333	-0.0062391			65.4027	92.0893	177.304	214.033	70.1284
-0.080013	-0.0062391			-29.1929	70.3978	169.051	261.441	365.772
-0.0766928	-0.0062391			82.9144	280.006	180.018	68.3615	250.046
-0.0733724	-0.0062391			168.077	168.483	205.304	446.036	522.468
-0.0700519	-0.0062283			74.4767	235.977	253.859	187.333	289.971
-0.0666666	-0.0062283			86.8554	89.3705	-154.587	254.546	399.631
-0.0633464	-0.0062283			78.007	249.211	22.674	344.226	450.308
-0.0600262	-0.0062283			23.7282	240.955	209.275	501.189	324.378
-0.0567057	-0.0061861			82.2042	153.436	292.961	49.7675	288.187
-0.0533853	-0.0061861			80.7657	127.515	164.217	183.546	224.672
-0.05	-0.0061861			76.4844	-244.125	518.299	-44.0962	362.162
-0.0466797	-0.0061861			84.8647	161.332	115.131	299.524	403.025
-0.0433595	-0.006178			84.7923	172.986	299.732	314.42	704.548
-0.0400391	-0.006178			84.1441	-57.0546	171.864	225.344	110.873
-0.0367186	-0.006178			66.7932	-24.4353	125.821	206.807	681.092
-0.0333333	-0.006178			75.3882	-67.5743	177.608	233.109	31.8635
-0.0300131	-0.0062419			-26.977	164.299	123.781	263.996	383.236
-0.0266929	-0.0062419			-25.9703	171.554	153.856	346.339	271.033
-0.0233724	-0.0062419			88.7149	163.621	154.257	245.233	-87.2636
-0.020052	-0.0062419			-65.1283	87.033	148.506	31.4376	258.353
-0.0166667	-0.006265			24.7486	23.6939	244.528	707.01	1007.66
-0.0133464	-0.006265			86.1115	238.676	161.439	464.797	-21.8289
-0.0100262	-0.006265			89.9045	78.83	644.863	440.001	477.459
-0.0067058	-0.006265			208.399	-24.2913	367.386	197.326	-27.4565
-0.0033853	-0.0062622			-21.0806	174.41	168.796	275.06	-27.9153
0	-0.0062622			70.2863	133.788	342.519	-30.4394	344.355
0.00332022	-0.0062622			67.6069	40.6273	190.05	317.469	-25.6997
0.00872397	-0.0062622			81.9679	96.5275	44.1577	-20.3717	353.688
0.00872397	-0.0062622			22.8278	-43.7851	160.154	170.443	292.09
0.00872397	-0.0061997			-35.5466	89.9872	218.783	56.0507	319.374
0.0102866	0			81.8262	73.4489	165.365	-24.9993	476.972
0.0128255	0			192.417	-45.3473	170.794	565.616	427.728
0.0141926	0			173.776	92.9178	176.121	331.568	287.226
0.0160806	0			121.381	83.0152	164.937	256.969	338.157
0.017513	0			113.66	-17.9384	155.235	45.2283	-20.6894
0.0191407	0			86.0744	42.4525	350.783	48.0687	342.753
0.0214193	0			87.9056	-20.1052	128.261	274.105	73.9955
0.0247395	0.00028397			87.5188	-22.6436	161.703	-46.2985	24.416
0.02806	0.00028397			81.0331	173.437	234.259	165.166	-18.9228
0.0313804	0.00028397			91.3125	177.708	169.649	778.726	372.107
0.0347657	0.00028397			83.4537	116.291	289.338	213.503	420.662
0.0380859	0.00033696			-24.3088	20.8109	-290.493	-49.287	268.071
0.0414062	0.00033696			242.213	160.532	167.519	445.486	424.441
0.0447266	0.00033696			77.9849	63.1651	163.403	218.887	38.313
0.0480471	0.00033696			90.8986	172.941	373.207	312.783	257.118
0.0514326	0.00029348			94.8021	163.802	180.372	35.8377	28.8428
0.0547528	0.00029348			85.4835	-21.5968	-59.6235	269.48	-27.7974
0.058073	0.00029348			-115.298	165.373	79.4475	219.567	755.017
0.0613935	0.00029348			120.58	169.777	165.728	432.13	595.122
0.064714	0.00019293			86.2838	-21.8019	182.556	-27.0261	1170.61
0.0680993	0.00019293			80.6944	232.248	848.508	318.288	47.7339
0.0714195	0.00019293			87.1846	-24.2396	77.5472	-30.0875	504.196
0.0747397	0.00019293			92.4086	213.904	250.716	248.247	236.797
0.0780601	7.337e-05			78.3447	79.507	261.345	32.854	156.44
0.0813806	7.337e-05			76.1867	462.982	166.381	-59.9313	339.585
0.0847659	7.337e-05			94.4893	157.606	169.61	-24.1012	59.0756
0.0880861	7.337e-05			100.116	80.1982	171.157	274.27	-31.1781
0.0914063	-8.288e-05			78.2874	168.341	162.343	647.448	-38.7086
0.0947268	-8.288e-05			81.1955	-20.1051	171.388	1191.79	263.807
0.0980473	-8.288e-05			166.238	-27.8109	248.672	1198.59	29.554
0.101433	-8.288e-05			75.368	170.668	214.246	170.801	569.318
0.104753	-0.0002527			89.7127	50.0252	248.812	164.564	333.251
0.108073	-0.0002527			70.6229	294.886	23.6628	302.181	268.647
0.111393	-0.0002527			82.5114	-26.1763	88.3739	462.446	1169.94
0.114714	-0.0002527			171.369	95.108	164.042	108.919	21.9625
0.118099	-0.0003397			83.8205	210.486	178.695	157.091	255.874
0.12142	-0.0003397			93.1844	-95.1199	1924.08	33.9739	181.537
0.12474	-0.0003397			93.0088	-23.0507	210.294	890.513	304.071
0.12806	-0.0003397			161.648	293.56	165.953	262.447	259.652
0.131381	-0.0003397			70.8639	172.385	148.156	230.085	325.086
0.134766	-0.0003505			81.4461	89.5789	171.94	423.742	164.885
0.138086	-0.0003505			161.008	583.166	339.597	-55.9634	-84.319
0.141407	-0.0003505			81.6764	169.121	209.844	204.281	364.18
0.144727	-0.0003777			-21.7964	131.238	216.362	150.251	43.4045
0.148047	-0.0003777			76.2879	24.5141	99.4252	429.241	42.515
0.151433	-0.0003777			169.124	165.927	-45.5293	160.841	315.019
0.154753	-0.0003777			-116.959	158.506	229.355	-53.1684	250.293
0.158073	-0.0003777			79.1582	79.5237	194.949	87.1134	247.877
0.161394	-0.0003207			132.269	116	174.95	276.943	336.016
0.164714	-0.0003207			92.38	176.21	165.205	280.118	118.197
0.1681	-0.0003207			76.6639	-66.7668	164.695	-20.5047	338.23
0.17142	-0.0003207			76.2182	-42.4532	177.968	347.943	21.6302
0.17474	-0.0003573			88.8744	173.264	168.594	235.877	177.531
0.178061	-0.0003573			81.7719	179.963	173.926	-39.4624	26.1204
0.181381	-0.0003573			173.524	86.6187	201.355	71.2931	240.798
0.184767	-0.0003573			173.801	-28.5511	63.9772	23.9423	80.5046
0.188087	-0.0003859			30.4015	115.083	236.965	972.858	352.419
0.191407	-0.0003859			139.638	28.5835	168.731	217.024	53.2206
0.194727	-0.0003859			96.8833	158.905	151.852	25.8177	382.525
0.198048	-0.0003859			53.8971	156.75	206.409	216.431	-201.803
0.201433	-0.0004307			69.5034	171.784	167.735	263.006	-20.1708
0.204753	-0.0004307			83.0066	171.453	159.149	276.094	443.57
0.208074	-0.0004307			84.2983	378.804	140.786	261.06	314.642
0.211394	-0.0004307			93.7005	284.618	163.674	292.945	-38.8578
0.214715	-0.0003614			86.6256	170.938	100.747	2399.16	429.076
0.2181	-0.0003614			125.238	92.4433	162.909	231.963	310.659
0.22142	-0.0003614			162.655	218.654	46.0739	209.188	-43.0544
0.22474	-0.0003614			-20.5606	187.069	168.818	217.965	547.323
0.228061	-0.0003438			85.4902	-19.6978	173.386	191.772	348.01
0.231381	-0.0003438			246.692	-23.2572	154.145	93.7937	40.182
0.234767	-0.0003438			76.2394	105.361	159.582	296.515	79.4217
0.238087	-0.0003438			83.5578	133.333	158.079	437.891	369.202
0.241407	-0.0002446			74.222	255.772	727.898	472.521	508.199
0.244728	-0.0002446			76.5063	-23.5616	247.896	468.424	327.12
0.248048	-0.0002446			100.083	157.41	274.949	209.1	-37.7134
0.251433	-0.0002446			77.0151	109.921	222.483	257.798	321.805
0.254754	-0.0001685			93.502	253.972	162.784	-65.8249	414.77
0.258074	-0.0001685			-19.5092	407.868	252.354	207.921	274.958
0.261394	-0.0001685			-34.3772	169.76	166.913	251.882	591.104
0.264715	-0.0001685			92.1897	339.839	255.127	-31.2497	198.681
0.2681	-0.0001644			74.7438	-24.3023	426.432	262.235	99.5916
0.27142	-0.0001644			84.3264	137.744	-23.2373	163.796	252.183
0.27474	-0.0001644			91.9847	277.361	159.088	37.4957	265.629
0.278061	-0.0001644			84.5171	161.27	277.027	44.6004	331.443
0.281381	-0.0001359			85.9336	167.178	214.639	526.196	390.649
0.284767	-0.0001359			89.9943	169.72	774.443	21.2264	840.048
0.288087	-0.0001359			80.9	80.4518	77.4499	175.112	261.654
0.291407	-0.0001359			157.658	171.607	161.336	348.195	-29.5433
0.294728	-0.0001359			-17.829	244.203	207.682	251.59	439.385
0.298048	-0.0001889			71.5558	47.8767	186.554	46.3037	253.429
0.301385	-0.0001889			100.416	168.404	174.347	468.739	285.131
0.304705	-0.0001889			78.3252	123.353	195.651	262.366	577.214
0.308042	-0.0001889			94.8944	23.7937	170.85	420.891	339.863
0.311378	-0.000163			87.0863	72.2136	683.466	182.632	710.612
0.314714	-0.000163			143.09	258.127	310.178	249.009	163.61
0.318051	-0.000163			84.4459	304.958	485.258	-23.9153	367.384
0.321371	-0.000163			-19.6909	-22.7047	168.907	549.139	-28.1834
0.324708	-0.0002106			81.5732	170.393	314.036	-46.2801	378.999
0.328044	-0.0002106			93.381	101.52	333.429	182.203	517.741
0.331381	-0.0002106			83.0797	-19.2454	-42.8629	254.037	252.022
0.334717	-0.0002106			87.884	118.667	44.1903	-73.343	-32.6616
0.338037	-0.0001658			167.794	161.732	166.236	299.94	-28.3035
0.341407	-0.0001658			89.2702	100.04	121.985	178.757	559.188
0.344727	-0.0001658			84.6861	155.674	164.756	261.971	252.257
0.348048	-0.0001658			172.158	116.715	-46.9939	263.677	378.074
0.351433	-0.0001712			21.5304	168.487	-194.466	261.521	439.405
0.354753	-0.0001712			73.5516	-53.2997	204.586	215.125	246.386
0.358073	-0.0001712			79.9076	123.295	238.802	69.8234	173.584
0.361394	-0.0001712			69.2557	34.4169	122.328	268.521	251.64
0.364714	-0.0001413			84.3639	249.439	181.093	273.523	338.465
0.3681	-0.0001413			86.0956	46.4974	251.785	308.693	179.637
0.37142	-0.0001413			25.1337	-46.5213	170.216	317.898	247.375
0.37474	-0.0001413			120.139	18.9944	169.807	-66.9308	389.682
0.378061	-0.000197			-18.303	116.093	253.095	36.4509	-172.736
0.381381	-0.000197			46.0261	171.168	181.065	227.773	-99.7128
0.384766	-0.000197			66.3614	-26.5791	282.739	136.83	308.625
0.388087	-0.000197			-27.1004	172.262	339.173	401.959	57.5179
0.391407	-0.0002215			78.4851	78.5162	-25.7609	255.797	173.375
0.394727	-0.0002215			172.911	-20.0918	165.426	213.857	351.941
0.398048	-0.0002215			88.1944	334.67	-61.9527	584.789	22.7334
0.401433	-0.0002215			87.2192	-22.5269	-25.6616	524.607	446.583
0.404753	-0.0002079			136.745	153.321	141.154	225.509	300.007
0.408073	-0.0002079			-17.6716	17.1515	365.144	394.198	499.026
0.411394	-0.0002079			80.2524	173.026	71.3087	-235.37	241.832
0.414714	-0.0002079			92.85	332.107	312.408	235.752	370.384
0.4181	-0.0002079			67.1104	181.706	252.005	40.4165	-22.764
0.42142	-0.0002052			55.1218	178.653	159.574	78.4161	644.617
0.42474	-0.0002052			29.3279	172.196	171.918	251.331	171.721
0.428061	-0.0002052			69.4195	170.463	230.315	290.412	257.461
0.431381	-0.0001413			132.603	165.54	202.692	1148.64	99.9449
0.434767	-0.0001413			87.2092	-35.6429	218.678	-21.8386	456.492
0.438087	-0.0001413			79.1204	167.044	254.704	182.89	60.9218
0.441407	-0.0001413			80.6496	257.59	1583.56	195.068	22.5432
0.444727	-9.511e-05			77.3691	167.848	198.258	207.314	236.037
0.448048	-9.511e-05			81.3928	170.942	172.968	400.291	39.2144
0.451433	-9.511e-05			81.212	221.623	258.178	42.6636	276.192
0.454753	-9.511e-05			152.93	161.067	263.921	386.775	96.864
0.458074	-9.511e-05			22.2085	168.473	249.364	-26.3772	-42.4057
0.461394	-0.0001304			90.1521	80.0847	217.122	265.092	449.137
0.464715	-0.0001304			81.2544	167.223	174.263	556.476	250.731
0.4681	-0.0001304			85.7101	65.4932	-157.756	612.485	-23.9036
0.471371	-0.0001304			79.0306	180.579	161.029	164.041	270.564
0.474708	-0.0001807			168.964	543.141	275.362	275.207	453.553
0.478045	-0.0001807			98.1232	237.888	394.582	260.913	2050.25
0.481381	-0.0001807			-28.7073	-88.4705	148.081	288.806	298.608
0.484717	-0.0001807			86.2493	887.17	137.804	245.893	442.272
0.488038	-0.0001902			-38.9423	257.616	250.679	267.281	455.483
0.491374	-0.0001902			82.4691	165.367	195.321	1954.03	238.603
0.494711	-0.0001902			98.6147	248.146	204.295	1042.89	471.148
0.498047	-0.0001902			90.1757	179.33	170.267	254.096	261.525
0.5014	-0.0002255			732.07	23.2093	332.926	62.6603	-92.9841
0.50472	-0.0002255			69.3853	203.741	211.672	212.821	93.4322
0.50804	-0.0002255			75.1593	127.356	279.906	823.49	794.467
0.511426	-0.0002255			89.4939	175.976	424.063	-49.3775	916.172
0.514746	-0.0002092			94.2119	209.468	441.126	204.317	-41.9789
0.518067	-0.0002092			113.325	162.38	337.712	351.506	589.32
0.521387	-0.0002092			78.564	83.403	182.571	274.852	323.125
0.524707	-0.0002092			85.4851	146.156	250.445	-35.2576	315.469
0.528093	-0.0002459			84.4172	163.36	205.389	412.421	447.253
0.531413	-0.0002459			77.1886	96.0997	27.9803	294.926	383.505
0.534733	-0.0002459			83.9731	151.758	178.253	26.7166	38.232
0.538054	-0.0002459			120.218	-88.3308	294.423	183.68	1777.62
0.541374	-0.0003016			81.2331	22.2553	902.511	551.112	-26.8703
0.544759	-0.0003016			80.0723	169.202	153.761	173.025	-35.8266
0.54808	-0.0003016			87.2814	80.5996	224.366	296.068	61.1668
0.5514	-0.0003016			28.6132	88.9648	215.783	28.9004	413.037
0.55472	-0.000337			341.087	155.737	168.938	-28.2026	348.332
0.55804	-0.000337			78.1149	-123.29	529.979	551.66	273.516
0.561426	-0.000337			156.478	161.963	161.408	26.9118	504.478
0.564746	-0.000337			79.2976	156.013	165.199	231.682	290.176
0.568067	-0.000337			-56.8389	89.8479	341.011	268.406	306.287
0.571387	-0.0003438			84.384	122.039	275.206	-31.4484	439.901
0.574707	-0.0003438			90.3304	128.201	161.619	211.791	-23.8709
0.578093	-0.0003438			65.4431	38.2135	133.72	278.096	717.596
0.581413	-0.0003438			90.4807	165.808	211.772	275.157	6466.57
0.584733	-0.0003288			67.8715	611.099	49.4929	20.608	101.153
0.588053	-0.0003288			117.745	-30.1846	164.556	93.9622	831.514
0.591374	-0.0003288			81.5457	20.0769	159.899	44.9649	261.453
0.594759	-0.0003288			115.701	93.0685	221.189	137.741	260.647
0.59808	-0.0003302			88.9592	81.0625	-211.333	348.625	566.865
0.6014	-0.0003302			90.9124	79.7923	168.984	216.159	467.212
0.60472	-0.0003302			95.8924	161.534	235.439	384.381	329.442
0.60804	-0.0003302			88.3426	246.932	162.766	896.228	76.3369
0.611426	-0.000265			77.4268	79.2812	154.092	547.085	635.04
0.614746	-0.000265			96.3039	71.893	174.639	585.38	187.794
0.618067	-0.000265			176.888	171.141	174.593	29.3616	247.14
0.621387	-0.000265			95.9909	204.328	2438.09	255.072	30.3062
0.624707	-0.0002038			86.0102	168.109	274.689	213.479	297.601
0.628093	-0.0002038			92.698	140.27	246.96	223.901	591.967
0.631413	-0.0002038			87.6404	22.3316	-134.76	221.047	255.274
0.634733	-0.0002038			125.301	136.405	160.804	162.591	390.989
0.638037	-0.0001929			-27.8532	253.878	163.907	-161.213	21.9592
0.641374	-0.0001929			83.6262	171.297	179.095	172.923	283.954
0.64471	-0.0001929			98.7897	152.6	214.064	44.018	517.224
0.648047	-0.0001929			-93.877	119.784	158.468	251.537	1331.06
0.651383	-0.0002296			82.5728	111.022	246.684	26.3617	671.252
0.654704	-0.0002296			95.7935	165.909	162.802	39.2321	67.6178
0.65804	-0.0002296			91.5327	-18.4908	250.699	532.181	247.588
0.661377	-0.0002296			27.7573	83.9916	141.887	263.463	537.839
0.664713	-0.0002582			150.807	169.688	236.075	44.7903	274.532
0.66805	-0.0002582			59.0876	19.1528	152.878	538.99	399.759
0.671386	-0.0002582			80.2374	86.8547	166.598	591.631	479.122
0.674707	-0.0002582			77.8698	163.239	35.7103	278.043	503.156
0.678092	-0.0003044			256.378	158.937	174.497	257.472	74.7115
0.681413	-0.0003044			162.011	249.752	124.561	231.002	245.922
0.684733	-0.0003044			96.0144	40.9419	238.641	1194.94	338.154
0.688053	-0.0003044			84.1985	162.757	165.066	256.63	1288.59
0.691373	-0.0003818			86.1909	-20.3882	174.302	178.134	55.422
0.694759	-0.0003818			90.0866	30.3598	163.085	168.822	337.585
0.698079	-0.0003818			86.8438	248.858	164.146	210.952	238.571
0.7014	-0.0003818			92.2096	21.8644	311.025	37.2344	250.995
0.70472	-0.0003628			80.0474	232.428	162.941	262.196	407.474
0.70804	-0.0003628			93.5254	82.9034	205.374	262.077	245.476
0.711426	-0.0003628			79.1448	173.431	289.36	176.76	257.393
0.714746	-0.0003628			73.1166	416.118	257.036	243.18	-72.0262
0.718066	-0.0003628			119.735	77.3549	1158.97	515.613	59.7165
0.721386	-0.0003302			-23.4558	163.393	309.984	291.283	291.111
0.724707	-0.0003302			83.9486	166.528	166.917	291.018	79.8089
0.728092	-0.0003302			167.996	90.576	267.749	428.052	292.252
0.731413	-0.000341			79.1169	321.917	576.19	430.59	515.695
0.734733	-0.000341			78.7069	90.9221	-164.46	44.0916	205.014
0.738053	-0.000341			84.9326	27.3094	446.238	374.55	54.3777
0.741374	-0.000341			82.5643	230.992	-46.4216	319.01	449.821
0.744759	-0.000341			81.1479	173.249	-124.679	308.866	393.067
0.74808	-0.0004986			82.7257	207.465	439.633	475.372	481.573
0.7514	-0.0004986			95.6991	169	158.449	168.029	-58.1825
0.75472	-0.0004986			-27.0203	167.645	172.375	35.0382	554.812
0.75804	-0.0004986			32.8167	165.791	157.654	-123.721	175.875
0.761426	-0.0006046			-33.172	-147.174	-24.4246	263.936	53.6361
0.764746	-0.0006046			71.631	298.071	470.495	26.9365	53.4474
0.768067	-0.0006046			932.31	35.7109	255.828	202.16	270.135
0.771387	-0.0006046			90.0879	114.569	161.862	185.768	334.773
0.774707	-0.0006101			79.2798	175.133	200.914	51.9095	75.1548
0.778093	-0.0006101			85.5661	78.7646	238.891	203.885	1579.74
0.781413	-0.0006101			-26.0765	38.7207	280.892	352.59	310.526
0.784733	-0.0006101			-26.0756	121.618	383.472	65.6409	60.0357
0.788054	-0.0005802			67.155	71.8947	197.509	246.079	374.463
0.791374	-0.0005802			56.0702	125.938	33.0869	325.564	1752.05
0.794759	-0.0005802			435.967	-20.9474	187.844	-19.7361	560.896
0.79808	-0.0005802			84.996	158.235	23.2509	46.2016	33.8953
0.8014	-0.0004878			82.5388	-18.8872	172.667	-18.3287	365.142
0.80472	-0.0004878			90.1947	75.3064	171.615	281.56	331.326
0.80804	-0.0004878			80.6076	477.232	214.603	359.864	264.505
0.811426	-0.0004878			182.558	215.427	162.195	145.398	301.791
0.814746	-0.0005136			173.906	134.192	172.577	244.496	479.209
0.818067	-0.0005136			77.0538	26.658	371.279	398.806	-50.3714
0.821387	-0.0005136			-21.6235	87.7266	170.752	748.773	-53.3423
0.824707	-0.0005136			24.1246	205.08	177.303	270.957	337.789
0.828093	-0.0004891			82.3041	121.664	149.514	306.4	338.85
0.831413	-0.0004891			-22.417	129.024	163.042	243.882	481.923
0.834733	-0.0004891			78.9822	-39.6675	166.522	71.1696	275.101
0.838053	-0.0004891			88.6901	-22.853	103.837	23.2965	455.497
0.841374	-0.0004511			43.5925	155.343	150.598	49.149	92.6586
0.844759	-0.0004511			76.0995	26.3198	174.17	-27.9176	253.146
0.84808	-0.0004511			78.0076	257.723	517.815	212.808	-29.1783
0.8514	-0.0004511			-20.9094	123.481	208.015	-23.8984	2449.72
0.85472	-0.0004076			92.7402	19.4571	-21.3164	238.354	491.72
0.858041	-0.0004076			61.5468	163.639	226.291	-47.3198	587.854
0.861426	-0.0004076			87.742	-18.0845	208.692	31.3332	364.303
0.864747	-0.0004076			89.9007	-35.8044	926.164	478.062	527.497
0.868067	-0.0003628			57.4572	118.777	160.808	320.921	598.119
0.871387	-0.0003628			76.7429	171.447	135.468	567.707	258.954
0.874707	-0.0003628			88.7786	528.235	79.6516	288.549	29.4431
0.878093	-0.0003628			84.1498	208.627	-75.8855	451.135	22.1727
0.881413	-0.0003628			29.8056	94.3459	167.389	-169.622	260.807
0.884734	-0.0003261			126.614	-45.31	-91.595	48.9731	-53.1722
0.888054	-0.0003261			77.4908	154.741	19.0107	669.358	808.976
0.891374	-0.0003261			68.9293	361.367	81.617	219.963	424.761
0.89476	-0.0003261			89.7139	58.0384	722.354	115.928	250.305
0.89808	-0.0002065			165.226	165.835	254.19	214.805	358.769
0.9014	-0.0002065			88.7945	75.4205	194.044	220.337	353.29
0.904721	-0.0002065			109.439	-109.516	172.102	471.954	252.289
0.908041	-0.0002065			95.7065	47.2363	170.745	199.634	603.609
0.911426	-0.0002378			85.3977	168.126	266.352	1134.98	431.922
0.914747	-0.0002378			88.4298	38.3442	1213.3	295.609	160.894
0.918067	-0.0002378			-26.8058	-35.0057	168.045	359.156	509.473
0.921387	-0.0002378			140.107	340.253	347.091	134.641	335.93
0.924708	-0.0002419			89.9597	39.5697	172.183	184.437	40.307
0.928093	-0.0002419			-65.1173	184.153	255.986	274.945	204.552
0.931414	-0.0002419			72.7893	94.0574	179.701	217.571	31.6988
0.934734	-0.0002419			80.3516	145.958	508.434	212.17	-36.1404
0.938054	-0.000197			77.8437	170.069	154.076	1209.12	56.011
0.941374	-0.000197			91.0595	167.936	155.649	93.6705	-29.8157
0.94476	-0.000197			25.8086	257.981	176.571	388.67	331.437
0.94808	-0.000197			55.3114	169.776	164.727	254.177	352.883
0.951401	-0.000197			37.005	156.915	220.804	457.935	35.4446
0.954721	-0.000197			78.7351	296.452	169.167	258.887	-39.5973
0.958041	-0.000197			-80.1805	88.1178	306.961	255.551	27.8776
0.961427	-0.000197			74.8129	173.826	197.942	251.484	418.209
0.964715	-0.0001848			93.8424	-21.3619	678.517	268.083	463.555
0.968051	-0.0001848			85.3055	47.6221	481.611	62.2222	404.445
0.971371	-0.0001848			78.0619	175.212	435.359	908.307	597.739
0.974708	-0.0001848			36.9785	84.0615	146.342	271.127	39.733
0.978045	-0.0002554			95.2423	52.1484	313.592	150.287	204.084
0.981381	-0.0002554			83.4914	161.453	151.494	268.145	282.401
0.984718	-0.0002554			80.625	165.404	210.515	166.357	102.343
0.988038	-0.0002554			84.2046	390.592	181.339	450.579	99.7204
0.991374	-0.0002323			84.229	124.084	70.3006	177.998	38.4125
0.994711	-0.0002323			24.3963	45.8975	158.508	177.279	541.889
0.998047	-0.0002323			-35.5625	173.017	168.003	129.329	330.547
1.00138	-0.0002323			177.138	121.313	154.76	255.493	513.499
1.0047	-0.0002772			82.1946	609.829	248.779	345.148	21.1998
1.00806	-0.0002772			90.5052	-37.4898	169.306	187.044	244.553
1.01138	-0.0002772			82.0048	-70.0061	179.303	307.594	366.628
1.01476	-0.0002772			80.4818	113.98	352.393	247.724	-29.1641
1.01808	-0.0002772			91.1041	89.3114	178.79	133.878	442.807
1.0214	-0.0002772			92.695	180.626	641.582	229.269	323.103
1.02472	-0.0002772			88.4769	522.887	176.879	216.284	765.366
1.02804	-0.0002772			84.7143	-25.7104	177.326	234.855	-61.0322
1.03143	-0.0002772			76.2091	491.149	188.478	90.5297	331.301
1.03475	-0.0002337			83.799	-23.3631	-94.1462	205.285	622.582
1.03807	-0.0002337			68.1227	155.448	345.856	350.277	549.873
1.04139	-0.0002337			80.0908	163.692	162.177	1140.59	252.526
1.04471	-0.0002337			86.6565	132.333	332.099	339.712	634.333
1.0481	-0.000212			72.9874	310.584	613.192	46.1956	342.899
1.05142	-0.000212			90.9224	74.8358	127.643	45.5728	254.73
1.05474	-0.000212			89.6595	123.012	272.263	-45.1258	138.748
1.05806	-0.000212			89.3318	161.09	481.807	170.905	259.494
1.06138	-0.0002174			85.1467	253.717	151.29	-91.5494	319.22
1.06476	-0.0002174			101.824	57.0514	368.422	692.138	281.359
1.06808	-0.0002174			85.2451	267.742	247.61	-46.8524	473.083
1.0714	-0.0002242			186.541	168.059	625.352	1192.09	685.692
1.07472	-0.0002242			174.973	164.294	169.861	527.271	-47.8693
1.07804	-0.0002242			169.313	45.1343	-49.3441	57.2565	359.747
1.08143	-0.0002242			82.7942	-21.2604	39.3419	264.474	323.078
1.08475	-0.0002242			75.6687	269.622	510.775	319.781	6317
1.08807	-0.0002133			85.2486	-47.0239	41.098	23.1028	461.093
1.09139	-0.0002133			84.6536	-33.4196	248.886	265.652	489.457
1.09471	-0.0002133			83.3909	130.343	249.448	79.4212	133.668
1.0981	-0.0002133			85.5776	173.173	248.81	341.754	262.136
1.10142	-0.0001535			78.4692	19.5798	-45.9652	256.174	824.883
1.10474	-0.0001535			170.603	42.9281	621.491	207.628	407.505
1.10806	-0.0001535			106.969	154.702	22.8661	254.008	492.108
1.11138	-0.0001535			92.6924	170.73	176.4	388.646	328.507
1.11476	-0.0001644			93.3778	297.963	168.06	337.805	-24.1964
1.11808	-0.0001644			64.6668	278.347	154.607	785.045	-145.317
1.1214	-0.0001644			75.5855	156.95	293.924	279.389	333.555
1.12472	-0.0001644			49.291	183.199	479.966	261.045	548.562
1.12804	-0.0001753			87.0124	-176.825	169.027	343.839	336.323
1.13138	-0.0001753			165.325	238.964	176.38	-63.3077	249.06
1.13472	-0.0001753			94.5917	176.573	181.042	-252.257	251.991
1.13804	-0.0001753			89.6527	910.837	184.134	271.509	-37.2901
1.14137	-0.0001739			83.3549	156.918	161.584	265.129	392.451
1.14471	-0.0001739			-24.5086	355.649	399.092	400.054	335.496
1.14805	-0.0001739			89.8423	257.3	580.45	1223.62	729.333
1.15138	-0.0001739			27.395	415.165	164.544	57.7571	-48.6168
1.1547	-0.0001902			94.3238	52.8354	1340.72	230.352	45.5477
1.15804	-0.0001902			83.4963	73.6027	161.451	40.8447	76.2829
1.16138	-0.0001902			127.582	-62.5426	162.957	-22.9638	33.9163
1.16475	-0.0001902			106.427	-34.9118	23.0645	170.29	348.99
1.16807	-0.0002419			22.7689	134.418	225.117	260.805	270.593
1.17139	-0.0002419			78.8439	-24.1447	243.035	217.367	292.67
1.17471	-0.0002419			82.6126	74.2026	125.375	-75.9887	397.729
1.17809	-0.0002419			91.6106	72.0167	185.135	96.1139	248.192
1.18141	-0.0002419			87.4236	-85.6487	341.481	209.27	340.68
1.18473	-0.0003193			76.7397	259.589	167.833	-81.371	237.149
1.18805	-0.0003193			440.175	-44.6534	280.359	287.844	350.37
1.19137	-0.0003193			118.171	160.507	335.098	217.795	237.127
1.19476	-0.0003193			162.978	-54.0224	382.158	-83.8129	760.172
1.19808	-0.0002459			94.0846	413.412	245.689	19.4065	478.024
1.2014	-0.0002459			65.6925	79.4178	179.368	437.068	447.978
1.20472	-0.0002459			85.1816	168.198	210.842	26.013	354.64
1.20804	-0.0003003			76.7546	157.518	-50.0756	303.9	-29.0616
1.21142	-0.0003003			93.8987	154.336	147.617	2758.09	-41.1575
1.21474	-0.0003003			86.9931	117.947	243.283	244.833	-86.5477
1.21806	-0.0003003			-22.9476	160.708	50.5083	37.3921	1432.7
1.22138	-0.0003003			92.2385	119.227	173.65	335.766	24.1861
1.2247	-0.000337			132.926	119.955	161.399	243.577	41.2743
1.22809	-0.000337			-138.552	90.7913	172.938	73.6774	641.236
1.23141	-0.000337			81.5719	83.9708	155.305	295.883	486.554
1.23473	-0.000337			101.329	207.32	161.87	305.134	-49.487
1.23805	-0.0003193			84.1255	126.141	450.124	257.561	548.793
1.24137	-0.0003193			53.379	-20.6001	210.157	-157.769	431.922
1.24476	-0.0003193			85.3829	260.638	166.826	350.867	169.388
1.24808	-0.0003193			125.576	-33.3393	266.086	301.996	349.006
1.2514	-0.0002908			142.08	-78.9176	357.887	352.212	435.719
1.25472	-0.0002908			90.7125	60.8933	205.111	253.392	636.353
1.25804	-0.0002908			82.4071	118.751	170.102	258.114	475.273
1.26142	-0.0002908			73.7838	118.923	27.9674	262.174	291.691
1.26474	-0.000288			82.0661	47.4323	154.059	179.492	48.0272
1.26806	-0.000288			83.2473	80.4064	211.113	-158.334	469.173
1.27138	-0.000288			82.5972	170.643	352.528	156.047	469.814
1.2747	-0.000288			107.142	170.463	197.227	75.4295	493.377
1.27809	-0.0002745			76.3035	-57.4269	166.083	256.848	-43.0663
1.28141	-0.0002745			-86.3629	31.9619	62.9322	162.424	350.313
1.28473	-0.0002745			-32.86	108.133	213.577	294.844	55.3707
1.28805	-0.0002745			-21.6412	324.865	179.449	288.277	178.838
1.29137	-0.0002677			98.2247	167.736	175.261	465.382	81.8064
1.29476	-0.0002677			230.97	157.932	129.074	270.455	-48.8267
1.29808	-0.0002677			66.5699	383.109	159.013	165.66	82.0241
1.30138	-0.0002677			153.063	156.077	160.346	302.444	93.0852
1.3047	-0.0002813			91.9817	-21.5345	171.855	257.896	208.944
1.30804	-0.0002813			-32.3614	161.086	161.893	275.28	-37.6957
1.31137	-0.0002813			92.3107	193.189	59.6555	26.0994	330.31
1.31471	-0.0002813			78.108	120.18	167.888	332.555	47.158
1.31805	-0.0002554			82.3131	167.999	154.689	516.898	678.374
1.32137	-0.0002554			76.5427	421.482	-84.5849	260.509	322.382
1.3247	-0.0002554			86.2785	81.4364	30.6173	355.151	350.559
1.32804	-0.0002554			78.3074	95.5497	161.172	169.04	517.294
1.33138	-0.0002554			-24.5865	46.3438	183.725	264.862	244.58
1.33472	-0.000265			89.8697	83.7717	229.059	25.8758	-30.8626
1.33804	-0.000265			93.3335	241.103	162.54	685.671	487.237
1.34137	-0.000265			240.161	116.353	689.702	-66.2164	273.271
1.34476	-0.000265			69.4393	275.281	74.9081	-28.8494	338.721
1.34808	-0.0002758			77.6259	171.059	178.969	-49.554	-25.5721
1.3514	-0.0002758			53.14	163.838	158.577	22.8222	239.009
1.35472	-0.0002758			98.8323	171.094	165.964	-47.7165	499.389
1.35804	-0.0002758			122.048	121.305	-92.5731	342.823	1830.76
1.36142	-0.0002283			171.08	125.436	181.713	514.913	452.177
1.36474	-0.0002283			84.2585	785.253	220.133	172.862	468.527
1.36806	-0.0002283			84.1827	-42.8192	257.01	985.605	356.863
1.37138	-0.0002283			75.4536	32.8234	276.481	221.256	71.8263
1.3747	-0.0002337			161.135	167.673	207.527	656.81	336.812
1.37809	-0.0002337			146.729	33.2114	-155.95	190.548	36.1508
1.38141	-0.0002337			78.857	165.444	149.831	48.1607	-32.5352
1.38473	-0.0002337			85.1255	207.365	125.462	25.426	232.763
1.38805	-0.0002636			182.035	108.899	155.621	298.611	236.731
1.39137	-0.0002636			124.593	167.447	-33.5118	-47.8427	409.199
1.39476	-0.0002636			172.317	170.922	542.173	254.891	440.3
1.39808	-0.0002636			89.5029	164.477	144.253	-57.0513	324.788
1.4014	-0.0001984			76.9535	174.606	208.679	384.196	-19.2904
1.40472	-0.0001984			455.214	27.4172	34.6359	30.1717	595.592
1.40804	-0.0001984			93.0602	200.921	685.431	154.212	79.5675
1.41142	-0.0001984			71.8979	122.05	50.3095	258.252	427.223
1.41474	-0.0001182			67.1134	167.243	334.241	304.113	41.5559
1.41806	-0.0001182			80.3229	75.279	418.316	552.939	381.609
1.42138	-0.0001182			89.0009	2144.37	163.595	218.686	139.495
1.4247	-0.0001182			91.0148	51.1054	240.998	43.935	442.546
1.42809	-5.842e-05			-39.0218	160.126	-96.4187	212.548	718.738
1.43141	-5.842e-05			79.4543	174.378	39.1256	278.095	-31.5305
1.43473	-5.842e-05			77.2019	-57.1973	92.2386	377.907	265.27
1.43805	-5.842e-05			84.0022	133.814	132.481	280.161	71.0488
1.44137	-0.0001101			88.0783	158.09	163.33	255.367	295.32
1.44476	-0.0001101			73.9083	-46.6121	260.33	367.293	333.409
1.44808	-0.0001101			82.666	244.074	205.228	-237.104	328.46
1.4514	-0.0001101			177.942		165.376	172.697	-26.3479
1.45472	-0.0001046			78.5047		567.121	48.6728	815.631
1.45804	-0.0001046			83.4412		83.8611	400.712	251.768
1.46142	-0.0001046			92.4947		-71.9207	-52.0488	261.371
1.46474	-0.0001046			99.8794		443.266	59.483	344.987
1.46806	-0.0001345			85.4986		117.994	-47.6175	358.827
1.47137	-0.0001345			90.4366		166.709	203.026	60.178
1.4747	-0.0001345			72.7382		163.887	-284.599	919.693
1.47804	-0.0001345			99.845		212.082	194.76	1148.36
1.48138	-0.0001345			156.458		122.979	28.1404	347.72
1.48471	-6.522e-05			78.9065		46.3834	1176.54	321.596
1.48803	-6.522e-05			82.701		220.349	204.556	330.597
1.49137	-6.522e-05			90.5995		327.768	197.947	39.8644
1.49471	-6.522e-05			-92.0583		257.263	290.311	102.634
1.49808	-9.511e-06			81.1308		-127.701	179.395	263.166
1.5014	-9.511e-06			29.7496		271.23	167.732	452.721
1.50472	-9.511e-06			69.7769		70.1141	-68.0607	328.665
1.50804	-9.511e-06			220.245		154.066	442.199	-83.9769
1.51142	-6.386e-05			39.525		172.154	261.892	-76.4034
1.51474	-6.386e-05			131.099		241.051	274.776	317.229
1.51806	-6.386e-05			-131.521		154.013	280.062	70.9766
1.52138	-6.386e-05			66.8694		253.695	273.696	969.038
1.5247	-7.88e-05			91.0795		247.998	307.882	507.376
1.52809	-7.88e-05			56.1279		456.214	256.543	1249.11
1.53141	-7.88e-05			52.7247		197.058	224.614	378.676
1.53473	-7.88e-05			94.4402		154.007	60.841	251.007
1.53805	-0.000106			218.322		174.181	264.835	252.987
1.54137	-0.000106			329.501		181.155	-23.636	102.595
1.54476	-0.000106			127.023		111.799	437.007	-65.5069
1.54808	-0.000106			88.9732		237.51	213.904	345.087
1.5514	-8.424e-05			80.997		251.393	71.5665	254.726
1.55472	-8.424e-05			80.0533		321.203	263.642	244.629
1.55804	-8.424e-05			84.0334		154.071	185.887	1463.57
1.56142	-8.424e-05			87.1402		-61.2156	178.084	525.374
1.56474	-0.0001209			29.2411		200.527	261.895	-38.6264
1.56806	-0.0001209			28.6071		166.817	540.264	432.312
1.57138	-0.0001209			177.671		-58.6284	216.882	260.244
1.5747	-0.0001209			84.7487		142.727	435.067	623.8
1.57809	-0.000231			75.1169		175.252	555.965	123.448
1.58141	-0.000231			88.1603		195.44	40.0559	412.355
1.58473	-0.000231			26.79		195.35	157.095	450.798
1.58805	-0.000231			79.8408		205.581	21.5915	-22.5281
1.59137	-0.0002391			459.341		364.991	267.399	395.263
1.59475	-0.0002391			-21.2617		92.6622	418.97	36.9236
1.59807	-0.0002391			91.9615		37.9758	263.192	363.726
1.60139	-0.0002391			176.719		157.705	265.206	603.078
1.60472	-0.0002867			27.7655		285.264	836.878	-21.3737
1.60804	-0.0002867			117.33		160.033	241.284	240.695
1.61142	-0.0002867			79.6798		301.153	251.871	-24.9336
1.61474	-0.0002867			83.1425		162.317	27.7563	1251.36
1.61806	-0.0002894			82.9486		156.485	258.916	323.876
1.62138	-0.0002894			80.9182		-48.6081	256.229	-25.9406
1.6247	-0.0002894			-72.1329		257.605	194.259	-84.3977
1.62809	-0.0002894			89.2117		171.134	464.889	-30.1992
1.63141	-0.0002894			169.552		236.925	341.686	283.457
1.63473	-0.0002595			56.9841		172.21	53.5492	309.729
1.63803	-0.0002595			102.657		165.087	211.957	475.097
1.64137	-0.0002595			84.5624		175.961	272.312	596.091
1.64471	-0.0002595			90.1627		-24.7641	464.157	101.218
1.64804	-0.0002595			75.5769		83.3721	841.621	293.718
1.65138	-0.0002595			84.4297		171.113	334.898	284.546
1.6547	-0.0002595			25.904		173.021	28.1165	289.776
1.65804	-0.0002595			80.7331		144.205	414.812	322.496
1.66137	-0.0002554			176.624		158.477	248.416	61.4702
1.66471	-0.0002554			531.794		158.841	222.503	746.585
1.66806	-0.0002554			-23.5459		662.241	307.971	246.069
1.67138	-0.0002554			90.2768		169.652	420.749	345.485
1.6747	-0.0002391			72.7816		172.646	169.403	332.648
1.67809	-0.0002391			-18.977		154.761	259.961	285.971
1.68141	-0.0002391			-21.9706		248.11	-26.8893	458.509
1.68473	-0.0002391			74.9007		172.3	265.876	3983.13
1.68805	-0.0001957			89.5172		334.221	87.0347	421.479
1.69137	-0.0001957			92.5869		293.605	390.856	418.24
1.69475	-0.0001957			77.424		359.133	253.203	351.121
1.69807	-0.0001957			67.416		177.07	-32.6482	260.749
1.70139	-0.0001481			96.729		237.559	39.306	79.6722
1.70471	-0.0001481			75.1423		177.962	-753.951	72.9031
1.70803	-0.0001481			170.244		179.186	761.407	334.828
1.71142	-0.0001481			85.6849		169.279	249.916	-32.1972
1.71474	-9.239e-05			179.452		156.757	203.945	918.33
1.71806	-9.239e-05			78.3085		165.187	311.313	30.5142
1.72138	-9.239e-05			84.9166		184.599	261.134	326.464
1.7247	-9.239e-05			86.4871		170.161	394.568	553.94
1.72809	-8.016e-05			92.411		160.882	512.143	401.802
1.73141	-8.016e-05			271.701		156.958	190.203	245.657
1.73473	-8.016e-05			78.567		78.6434	311.364	268.807
1.73805	-8.016e-05			-74.1218		439.708	321.267	232.169
1.74137	-2.31e-05			80.7261		-82.4906	263.208	247.233
1.74475	-2.31e-05			90.6787		91.6019	1513.32	325.706
1.74807	-2.31e-05			73.1704		-82.132	516.528	429.683
1.75139	-2.31e-05			73.9772		126.337	-76.3937	30.9002
1.75471	6.7935e-06			-20.5034		492.599	82.6049	386.553
1.75803	6.7935e-06			77.2438		159.321	83.139	-84.3481
1.76142	6.7935e-06			76.3958		246.389	211.159	246.527
1.76474	6.7935e-06			-24.1714		253.948	370.249	33.0955
1.76806	1.9022e-05			86.6152		164.956	90.9049	412.152
1.77138	1.9022e-05			75.9809		592.459	-24.512	306.098
1.7747	1.9022e-05			82.8508		169.891	-86.5254	215.994
1.77809	1.9022e-05			285.403		40.7101	364.872	-57.62
1.78141	1.3587e-05			89.7548		196.687	207.839	342.413
1.78473	1.3587e-05			83.8453		326.679	193.381	251.578
1.78805	1.3587e-05			98.6145		305.142	353.64	-72.8904
1.79137	1.3587e-05			78.7603		164.755	62.688	-49.3403
1.79475	1.3587e-05			68.658		255.482	-68.8372	51.8367
1.79807	-6.794e-06			20.9886		271.687	-37.494	508.504
1.80139	-6.794e-06			85.4553		453.136	564.788	-35.4081
1.80471	-6.794e-06			80.8689		235.524	445.484	511.558
1.80803	-6.794e-06			-22.2068		248.426	561.006	42.8892
1.81142	-3.533e-05			92.9128		86.0944	293.452	1529.03
1.81474	-3.533e-05			82.4532		193.046	56.6336	277.42
1.81806	-3.533e-05			-26.1966		531.231	212.621	337.419
1.82138	-3.533e-05			177.516		160.758	1134.42	120.551
1.8247	-3.804e-05			26.1625		168.131	202.106	633.964
1.82809	-3.804e-05			-17.8425		88.7098	203.191	555.692
1.83141	-3.804e-05			84.4774		147.863	252.06	466.649
1.83473	-3.804e-05			27.8327		175.166	243.445	298.538
1.83805	-5.163e-05			85.5535		39.596	64.7843	310.991
1.84137	-5.163e-05			84.074		139.067	169.942	773.943
1.84475	-5.163e-05			132.18		166.938	25.2969	506.721
1.84807	-5.163e-05			82.6258		33.8022	-59.8591	53.9909
1.85139	-4.348e-05			86.308		330.515	344.063	311.756
1.85471	-4.348e-05			76.1215		755.798	739.156	263.25
1.85803	-4.348e-05			95.8348		156.555	27.6165	-56.4035
1.86142	-4.348e-05			82.7387		127.151	695.437	62.4929
1.86474	-6.522e-05			112.786		176.864	-36.3194	-57.9431
1.86806	-6.522e-05			110.705		257.559	21.8092	-25.555
1.87138	-6.522e-05			71.6492		32.9823	329.102	489.052
1.8747	-6.522e-05			82.1604		220.748	422.57	621.076
1.87808	-5.435e-05			84.4347		170.671	-34.4156	-43.6069
1.8814	-5.435e-05			82.0524		294.687	267.642	331.764
1.88472	-5.435e-05			-26.9895		129.013	258.012	85.1215
1.88805	-5.435e-05			90.7895		412.707	171.484	58.0624
1.89137	-4.62e-05			79.2408		370.511	267.464	-64.6638
1.89475	-4.62e-05			70.4738		176.043	222.979	286.819
1.89807	-4.62e-05			78.1227		177.415	371.486	1289.17
1.90139	-4.62e-05			76.1574		199.842	-98.1101	423.368
1.90471	-2.717e-05			168.749		207.943	-66.4941	451.398
1.90803	-2.717e-05			74.6091		179.89	374.637	122.239
1.91142	-2.717e-05			-82.2172		164.272	249.123	336.952
1.91474	-2.717e-05			75.6		175.414	469.602	869.242
1.91806	1.4946e-05			66.6307		284.424	429.488	287.603
1.92138	1.4946e-05			82.2664		177.335	264.632	347.584
1.9247	1.4946e-05			116.003		411.886	247.728	243.421
1.92808	1.4946e-05			77.5773		241.64	338.552	308.419
1.9314	-3.804e-05			329.926		203.36	360.407	514.878
1.93472	-3.804e-05			117.922		164.887	353.738	409.222
1.93804	-3.804e-05			79.005		-45.3392	1173.61	397.769
1.94136	-3.804e-05			89.3354		168.733	74.3976	340.793
1.94475	-3.804e-05			93.8294		158.478	-23.6137	-44.9692
1.94807	-4.348e-05			76.2127		52.4521	307.501	455.984
1.95139	-4.348e-05			86.5553		167.375	343.849	323.108
1.95471	-4.348e-05			94.6632		-44.4344	237.732	366.924
1.95803	-4.348e-05			83.3762		170.191	387.351	386.123
1.96142	-5.435e-05			39.6509		336.979	219.18	35.6801
1.96474	-5.435e-05			-30.3218		324.489	-92.619	333.899
1.96804	-5.435e-05			81.5688		23.942	207.278	447.015
1.97136	-5.435e-05			81.5698		285.787	699.542	247.39
1.9747	-6.929e-05			91.7433		255.95	250.8	296.387
1.97803	-6.929e-05			82.357		220.504	215.392	149.904
1.98137	-6.929e-05			-75.4859		177.035	68.5606	289.807
1.98471	-6.929e-05			90.544		300.426	173.656	256.431
1.98803	-4.755e-05			81.5642		240.004	263.274	261.305
1.99136	-4.755e-05			-25.3434		85.9003	480.748	785.042
1.9947	-4.755e-05			104.441		-74.4454	305.349	250.538
1.99804	-4.755e-05			72.3945		93.011	-57.1328	263.535
2.00137	-2.717e-05			95.4437		255.047	-71.1898	313.675
2.00469	-2.717e-05			82.849		181.243	304.267	338.696
2.00808	-2.717e-05			85.7063		293.875	162.196	28.9713
2.0114	-2.717e-05			74.3562		29.8518	161.683	551.964
2.01472	1.4946e-05			78.9299		329.158	235.379	296.688
2.01804	1.4946e-05			177.199		129.775	52.8126	207.68
2.02136	1.4946e-05			-25.7223		178.68	-48.494	27.7518
2.02475	1.4946e-05			79.5056		269.944	240.251	254.755
2.02807	-3.533e-05			79.2512		158.504	408.827	291.893
2.03139	-3.533e-05			70.0628		223.675	171.511	496.284
2.03471	-3.533e-05			83.8569		169.567	494.503	1448.52
2.03803	-3.533e-05			-22.3364		-62.9941	1521.4	331.925
2.04141	-5.571e-05			-36.5541		81.3849	223.612	650.223
2.04473	-5.571e-05			89.0576		-79.0368	490.757	409.769
2.04805	-5.571e-05			95.3475		833.967	209.985	315.236
2.05137	-5.571e-05			93.8993		217.876	-26.999	337.495
2.05469	-7.201e-05			92.3944		-151.776	298.191	460.03
2.05808	-7.201e-05			106.411		179.91	327.034	269.571
2.0614	-7.201e-05			74.2596		162.303	-21.2429	237.562
2.06472	-7.201e-05			85.1983		168.401	-21.7733	163.914
2.06804	-0.0001481			150.134		133.332	876.948	342.217
2.07136	-0.0001481			107.761		160.963	258.954	294.704
2.07475	-0.0001481			78.1398		343.718	-22.6563	250.096
2.07807	-0.0001481			76.7513		73.1501	277.807	381.2
2.08139	-0.0001427			78.9109		213.593	340.041	478.865
2.08471	-0.0001427			156.722		292.031	225.643	29.9746
2.08803	-0.0001427			85.0233		59.0075	254.4	24.966
2.09141	-0.0001427			85.7938		176.009	299.269	1485.65
2.09473	-0.0001427			67.4918		216.628	215.92	409.298
2.09805	-0.0001196			128.4		103.77	163.257	573.092
2.10137	-0.0001196			76.434		207.695	263.702	1030.93
2.10469	-0.0001196			63.7427		-42.8326	501.253	168.937
2.10808	-0.0001196			-38.5874		165.671	298.636	385.535
2.1114	-0.0001128			83.0618		164.676	247.028	549.691
2.11472	-0.0001128			86.7887		965.279	-21.6031	-40.5581
2.11804	-0.0001128			91.605		165.429	170.297	636.187
2.12136	-0.0001128			26.6978		165.597	35.547	452.767
2.12475	-0.0001644			25.121		144.317	228.912	32.0294
2.12807	-0.0001644			171.772		231.38	42.8017	333.112
2.13139	-0.0001644			206.731		212.322	599.544	30.3282
2.13471	-0.0001644			73.804		32.9022	261.056	74.5237
2.13803	-0.0001753			75.0535		243.024	218.018	-67.972
2.14141	-0.0001753			980.073		77.421	260.034	581.394
2.14473	-0.0001753			83.2802		163.149	158.896	316.152
2.14805	-0.0001753			88.5771		49.3841	301.16	25.8387
2.15137	-0.0001386			73.4863		247.849	350.468	-86.653
2.15469	-0.0001386			83.9877		85.5133	24.4272	66.0285
2.15808	-0.0001386			89.0602		48.3755	303.222	247.756
2.1614	-0.0001386			91.0016		280.891	185.118	510.251
2.16472	-0.0001141			445.685		410.457	347.858	581.474
2.16804	-0.0001141			82.1762		148.993	354.556	672.971
2.17136	-0.0001141			-29.7476		216.027	335.44	349.117
2.17474	-0.0001141			83.6214		502.182	354.759	269.065
2.17806	-6.522e-05			-66.0396		161.352	938.753	383.521
2.18138	-6.522e-05			84.4644		176.691	384.562	280.857
2.18471	-6.522e-05			25.1602		173.979	171.133	279.941
2.18803	-6.522e-05			171.595		174.766	342.054	585.821
2.19141	-5.027e-05			78.9358		168.034	210.489	504.608
2.19473	-5.027e-05			74.8217		172.966	174.994	226.706
2.19805	-5.027e-05			90.7989		181.976	271.768	54.1533
2.20137	-5.027e-05			-22.5819		217.763	396.957	187.033
2.20469	-6.794e-05			83.1644		170.491	1012.57	478.862
2.20808	-6.794e-05			79.6979		-36.6887	263.459	41.6254
2.2114	-6.794e-05			75.57		55.8199	54.1052	448.347
2.21472	-6.794e-05			21.4936		27.8948	39.8713	686.98
2.21804	-6.114e-05			74.8131		188.218	261.406	247.379
2.22136	-6.114e-05			425.646		141.051	106.835	-298.276
2.22474	-6.114e-05			95.0006		164.875	51.1609	290.623
2.22806	-6.114e-05			78.1713		23.9849	44.484	1796.44
2.23138	-2.717e-06			84.0798		-28.9559	44.6628	101.372
2.2347	-2.717e-06			-30.02		117.819	270.711	311.356
2.23802	-2.717e-06			23.4893		51.7552	189.325	359.223
2.24141	-2.717e-06			75.8487		163.344	-323.745	350.65
2.24473	-2.717e-06			83.9065		165.269	337.082	-25.3191
2.24805	5.4348e-06			88.7516		213.755	-23.0358	369.904
2.25137	5.4348e-06			89.5782		-58.2485	388.375	504.406
2.25469	5.4348e-06			-25.2801		334.843	63.8294	344.716
2.25808	5.4348e-06			70.4379		164.229	35.6144	826.172
2.2614	2.038e-05			77.4455		227.292	481.301	316.995
2.26472	2.038e-05			84.5065		175.923	-66.824	327.24
2.26804	2.038e-05			76.0297		166.876	305.647	514.336
2.27136	2.038e-05			79.8605		-43.385	325.531	262.633
2.27474	3.3967e-05			99.8777		34.7245	266.953	1359.63
2.27806	3.3967e-05			81.5114		210.211	376.267	-37.8085
2.28138	3.3967e-05			96.1087		156.78	-40.5477	526.786
2.2847	3.3967e-05			91.8875		162.53	-46.8599	-32.146
2.28802	3.8043e-05			79.3146		201.249	-34.4295	443.27
2.29141	3.8043e-05			117.655		-203.644	393.752	376.435
2.29473	3.8043e-05			93.7563		171.067	881.934	327.211
2.29803	3.8043e-05			75.2196		171.06	401.929	1966.7
2.30137	1.2228e-05			82.1328		166.433	956.851	186.036
2.30469	1.2228e-05			77.2096		156.646	258.76	257.931
2.30803	1.2228e-05			-17.4769		157.895	-58.0105	473.376
2.31136	1.2228e-05			89.5383		258.978	164.4	1414.4
2.3147	-1.087e-05			71.6197		95.5673	161.792	286.034
2.31804	-1.087e-05			79.9101		180.973	347.85	274.765
2.32136	-1.087e-05			88.3369		88.8741	471.686	526.448
2.32469	-1.087e-05			84.6046		153.788	248.74	380.076
2.32803	-2.446e-05			91.4226		253.077	401.324	525.481
2.33137	-2.446e-05			94.7846		166.811	250.022	41.1039
2.3347	-2.446e-05			84.0165		293.849	408.652	562.488
2.33802	-2.446e-05			76.1005		170.884	52.7671	307.916
2.34136	-4.076e-06			78.7229		165.399	335.012	65.4491
2.3447	-4.076e-06			22.0368		171.61	280.01	51.7576
2.34808	-4.076e-06			72.3166		159.78	35.3549	360.347
2.3514	-4.076e-06			77.3504		166.899	554.031	430.181
2.35472	-1.63e-05			82.4031		161.766	445.463	344.957
2.35804	-1.63e-05			82.567		170.869	261.357	384.823
2.36136	-1.63e-05			75.3197		159.701	252.614	646.863
2.36475	-1.63e-05			-22.6509		40.8845	138.549	133.107
2.36807	-4.348e-05			81.7399		172.284	92.1809	360.998
2.37139	-4.348e-05			-23.3476		232.392	-56.6066	695.822
2.37471	-4.348e-05			128.342		212.07	299.664	371.649
2.37803	-4.348e-05			164.801		204.294	334.913	462.703
2.38142	-6.114e-05			91.1045		-203.643	170.099	276.186
2.38474	-6.114e-05			80.1937		171.429	275.092	-26.4968
2.38806	-6.114e-05			53.3983		171.841	273.937	-25.3227
2.39138	-6.114e-05			-46.5775		184.764	382.469	-35.6684
2.3947	-6.114e-05			93.4593		164.883	482.975	568.923
2.39808	-5.027e-05			91.8694		181.005	828.582	31.6075
2.4014	-5.027e-05			75.9901		168.768	259.799	293.562
2.40472	-5.027e-05			-33.6729		176.011	424.61	443.803
2.40804	-5.027e-05			98.6806		-40.2845	-55.0366	42.1295
2.41136	-9.103e-05			79.6947		1308.1	251.518	29.4532
2.41475	-9.103e-05			86.8563		36.1305	37.1946	31.1046
2.41807	-9.103e-05			260.671		46.5651	840.034	294.725
2.42139	-9.103e-05			203.363		164.515	169.174	593.829
2.42471	-5.163e-05			85.0042		178.298	695.527	-36.0189
2.42803	-5.163e-05			75.9734		146.29	1280.11	-35.8115
2.43141	-5.163e-05			89.2177		77.3602	27.6601	200.267
2.43473	-5.163e-05			-32.9265		164.307	-43.4273	-22.48
2.43805	6.7935e-06			89.63		567.705	-179.801	514.011
2.44138	6.7935e-06			74.8131		241.05	25.7005	-43.1338
2.4447	6.7935e-06			82.1995		166.59	270.085	290.432
2.44808	6.7935e-06			72.5217		160.795	-19.0553	33.0795
2.4514	5.4348e-05			47.4459		364.201	317.112	535.831
2.45472	5.4348e-05			47.1599		407.12	47.6712	646.09
2.45804	5.4348e-05			77.498		179.556	-45.9996	325.089
2.46136	5.4348e-05			82.3102		82.9278	26.4982	653.112
2.46475	-1.223e-05			93.6769		205.247	-69.0193	-80.7984
2.46807	-1.223e-05			170.16		243.681	561.652	319.352
2.47139	-1.223e-05			93.9322		229.838	-26.7705	-19.6789
2.47471	-1.223e-05			214.058		172.98	-44.2375	297.038
2.47803	-2.31e-05			82.5867		254.651	613.646	309.196
2.48141	-2.31e-05			81.4785		172.785	496.041	698.76
2.48473	-2.31e-05			98.4447		34.044	173.08	27.467
2.48805	-2.31e-05			77.1515		178.409	58.2088	328.246
2.49137	-5.299e-05			95.1962		168.592	293.509	1582.92
2.49469	-5.299e-05			83.3731		160.401	-30.521	256.958
2.49808	-5.299e-05			-29.8448		351.947	72.4286	-29.822
2.5014	-5.299e-05			77.7691		301.358	343.996	-54.1764
2.50472	-6.794e-05			208.363		135.848	-78.43	1072.28
2.50804	-6.794e-05			458.778		176.445	84.5092	448.844
2.51136	-6.794e-05			80.0864		228.642	261.683	699.056
2.51475	-6.794e-05			92.4859		120.252	127.541	50.3234
2.51807	-7.065e-05			86.3355		411.641	27.1238	855.288
2.52139	-7.065e-05			95.4045		216.438	263.905	369.911
2.52471	-7.065e-05			73.0537		142.645	215.827	391.678
2.52803	-7.065e-05			90.2534		463.692	309.387	403.106
2.53141	-3.94e-05			70.8631		155.546	384.873	247.494
2.53473	-3.94e-05			47.0982		91.7047	17.1166	272.637
2.53805	-3.94e-05			72.7202		224.495	97.4915	207.834
2.54137	-3.94e-05			77.9706		341.456	148.536	218.424
2.54469	-3.94e-05			92.2584		215.061	278.413	403.721
2.54808	-3.533e-05			82.285		252.893	-97.0987	-44.3172
2.5514	-3.533e-05			79.5697		256.409	213.533	-29.3788
2.55472	-3.533e-05			86.0626		229.83	31.4374	93.8677
2.55804	-3.533e-05			78.2111		153.038	306.687	549.053
2.56136	-2.582e-05			75.5224		169.559	64.3229	495.309
2.56475	-2.582e-05			88.1741		-21.4199	296.603	30.4469
2.56807	-2.582e-05			24.9318		192.872	246.259	959.27
2.57139	-5.842e-05			-22.9084		290.828	263.064	40.3868
2.57471	-5.842e-05			89.3525		-72.9887	-35.433	515.765
2.57803	-5.842e-05			-28.92		321.452	-112.116	245.74
2.58141	-5.842e-05			74.3588		24.6103	420.382	414.631
2.58473	-5.842e-05			83.9305		238.437	-62.2103	302.644
2.58805	-8.696e-05			90.2656		228.883	228.289	332.425
2.59137	-8.696e-05			95.5181		267.632	-49.2817	499.877
2.59469	-8.696e-05			77.8294		170.868	41.4251	300.859
2.59808	-8.696e-05			-19.7665		101.254	40.5412	672.427
2.6014	-0.0001155			84.7729		365.877	217.263	369.456
2.60472	-0.0001155			85.6681		255.126	211.077	432.1
2.60804	-0.0001155			176.526		259.686	185.908	504.1
2.61136	-0.0001155			80.0365		174.539	239.522	47.8042
2.61474	-0.0001413			-22.1686		86.3052	31.6728	413.861
2.61807	-0.0001413			51.9918		174.479	270.706	491.251
2.62139	-0.0001413			-26.1957		172.552	-92.4328	380.163
2.62471	-0.0001413			83.4522		-34.5627	407.787	30.9798
2.62803	-0.000163			97.3146		166.032	280.964	-20.5101
2.63141	-0.000163			-24.6286		337.779	910.558	23.0098
2.6347	-0.000163			94.8927		254.381	40.5892	584.581
2.63802	-0.000163			86.7164		21.3409	39.1561	278.215
2.64136	-0.0001128			292.265		171.094	42.4753	239.958
2.64469	-0.0001128			96.7295		1445.21	-25.4421	342.037
2.64803	-0.0001128			27.3906		43.8411	251.212	334.634
2.65137	-0.0001128			78.4103		422.309	288.986	262.939
2.65469	-0.0001236			82.5484		328.729	310.799	375.057
2.65802	-0.0001236			130.941		255.824	95.6447	285.012
2.66136	-0.0001236			75.439		127.567	95.8254	356.501
2.6647	-0.0001236			20.1962		256.98	203.598	342.497
2.66803	-0.0001046			66.0085		242.796	256.975	-19.3165
2.67135	-0.0001046			77.5147		-89.0395	331.636	333.509
2.67474	-0.0001046			85.5818		293.269	25.084	336.424
2.67806	-0.0001046			83.845		215.673	127.145	25.6841
2.68138	-0.0001236			82.8879		28.7217	225.953	-77.5348
2.6847	-0.0001236			71.8362		178.406	24.9438	-81.8358
2.68802	-0.0001236			85.1672		355.226	172.216	70.2229
2.69141	-0.0001236			78.6349		-41.4194	379.563	316.251
2.69473	-0.0001236			83.0865		231.194	348.21	73.3911
2.69805	-0.000163			91.7685		361.783	48.94	27.3379
2.70137	-0.000163			-119.741		239.967	-44.876	-43.0183
2.70469	-0.000163			96.645		342.563	-47.6247	227.074
2.70807	-0.000163			85.7849		-49.4944	40.8565	-22.17
2.71139	-0.0001359			81.5314		78.9214	248.853	-98.4934
2.71471	-0.0001359			87.0399		172.257	302.333	-18.8508
2.71803	-0.0001359			1248.97		257.154	271.388	313.541
2.72135	-0.0001359			99.8914		-405.6	306.805	-82.0199
2.72474	-0.0001155			129.427		206.251	206.443	79.0183
2.72806	-0.0001155			89.8706		168.918	-81.8572	462.671
2.73138	-0.0001155			84.638		130.625	83.9986	408.534
2.7347	-0.0001155			-21.7879		-34.5738	257.781	-111.134
2.73802	-7.745e-05			79.4357		-35.1655	31.6526	-88.6011
2.7414	-7.745e-05			87.815		283.505	-147.063	646.616
2.74472	-7.745e-05			79.0523		-103.163	249.07	251.228
2.74805	-7.745e-05			161.699		-147.025	394.063	589.949
2.75137	-4.076e-05			29.7224		178.04	40.8935	233.418
2.75469	-4.076e-05			82.6541		184.232	45.1517	-54.9937
2.75807	-4.076e-05			262.561		92.2852	54.8131	366.419
2.76139	-4.076e-05			87.9638		344.194	34.4869	37.4724
2.76471	-3.397e-05			97.2298		245.838	694.627	318.382
2.76803	-3.397e-05			-19.9866		258.216	193.69	768.063
2.77135	-3.397e-05			94.2581		176.922	-32.2057	414.764
2.77474	-3.397e-05			81.2943		166.126	374.927	40.2019
2.77806	-5.299e-05			82.5204		173.136	132.379	212.513
2.78138	-5.299e-05			82.3039		248.85	44.5679	-78.9546
2.7847	-5.299e-05			80.0512		134.218	-56.7177	366.665
2.78802	-5.299e-05			84.492		101.755	-126.905	325.478
2.7914	-3.261e-05			88.2127		338.144	45.5896	477.392
2.79472	-3.261e-05			75.6243		162.392	166.857	422.466
2.79804	-3.261e-05			-22.0557		161.902	253.291	484.477
2.80136	-3.261e-05			221.867		164.036	311.739	24.4461
2.80468	-1.495e-05			-19.5667		166.835	388.721	699.435
2.80802	-1.495e-05			82.8661		180.403	41.8772	-56.3537
2.81136	-1.495e-05			123.032		54.5368	-81.6249	434.078
2.8147	-1.495e-05			73.281		160.659	80.3452	296.738
2.81803	-2.038e-05			73.9795		415.578	64.0153	26.7178
2.82135	-2.038e-05			84.7225		167.304	310.79	48.4734
2.82469	-2.038e-05			89.5752		44.3148	281.15	794.928
2.82803	-2.038e-05			78.9977		161.952	-24.9909	466.453
2.83136	-2.31e-05			74.6433		168.827	421.676	-25.0372
2.83473	-2.31e-05			96.3209		168.591	389.644	441.552
2.83805	-2.31e-05			76.0762		167.023	-83.9715	442.953
2.84137	-2.31e-05			25.6657		618.119	22.6737	582.154
2.84469	-6.386e-05			63.3171		1164.04	69.5787	338.202
2.84808	-6.386e-05			85.8889		-21.0043	332.761	283.427
2.8514	-6.386e-05			84.4324		22.4597	27.1692	537.286
2.85472	-6.386e-05			79.3368		165.076	-64.0506	-29.3441
2.85804	-6.386e-05			161.477		165.881	41.6297	321.05
2.86136	-0.000106			80.5615		196.254	169.69	42.1071
2.86474	-0.000106			72.8782		109.078	-22.2437	356.333
2.86806	-0.000106			83.3189		157.359	218.604	319.525
2.87138	-0.000106			94.2953		-56.3227	-23.9905	375.134
2.8747	-9.511e-05			83.1703		209.645	206.115	223.136
2.87802	-9.511e-05			181.685		165.11	179.092	303.994
2.88141	-9.511e-05			74.7223		158.656	-25.5688	45.0817
2.88473	-9.511e-05			-77.7324		857.757	182.74	87.8843
2.88805	-0.00014			82.7419		657.076	42.8081	618.663
2.89137	-0.00014			81.7318		24.9707	187.483	38.0494
2.89469	-0.00014			170.277		177.922	23.7961	267.342
2.89808	-0.00014			68.3684		340.612	-70.4082	24.5045
2.9014	-0.000125			52.2189		174.41	31.0995	250.109
2.90472	-0.000125			255.833		55.8355	24.9014	333.864
2.90804	-0.000125			73.7911		169.631	470.489	501.262
2.91136	-0.000125			77.8234		-27.4171	281.393	304.017
2.91474	-0.0001644			69.7273		174.285	725.867	449.905
2.91806	-0.0001644			82.2366		39.6684	30.3378	663.817
2.92138	-0.0001644			89.4394		165.624	1106.63	312.808
2.9247	-0.0001644			95.1484		259.874	1824.99	-31.6457
2.92802	-0.0001413			69.4214		172.614	662.608	685.578
2.93141	-0.0001413			29.3057		47.3913	-65.5435	264.216
2.93473	-0.0001413			-47.6579		149.914	205.039	668.459
2.93805	-0.0001413			94.9713		174.945	194.98	255.656
2.94137	-8.832e-05			69.0487		-46.5661	-216.621	389.146
2.94469	-8.832e-05			83.9159		381.367	224.397	39.5914
2.94808	-8.832e-05			89.7069		244.442	66.5951	264.704
2.9514	-8.832e-05			92.8755		178.297	346.546	231.32
2.95472	-7.065e-05			77.9957		200.092	-48.8932	-49.9561
2.95804	-7.065e-05			86.7272		359.803	-55.7902	274.846
2.96136	-7.065e-05			77.721		125.324	262.61	166.646
2.96469	-7.065e-05			81.6425		128.361	-41.8045	364.505
2.96803	-2.038e-05			-26.7107		55.1247	74.3144	22.693
2.97135	-2.038e-05			26.5667		-45.199	328.067	22.0469
2.97469	-2.038e-05			76.5993		-58.878	-402.56	377.315
2.97802	-2.038e-05			77.7258		253.399	259.99	274.741
2.98136	-8.152e-06			75.0495		51.3074	391.353	1423.68
2.9847	-8.152e-06			154.768		131.938	353.65	423.651
2.98802	-8.152e-06			-19.1996		152.899	296.056	302.645
2.99135	-8.152e-06			44.9725		220.308	40.8068	294.136
2.99469	1.7663e-05			20.7912		127.673	-69.6595	261.304
2.99803	1.7663e-05			117.75		168.776	-23.0652	-71.6343
3.00136	1.7663e-05			121.872		162.878	221.019	468.64
3.0049	1.7663e-05			80.5079		94.6388	189.051	233.281
3.0049	1.7663e-05			69.2412		210.835	-52.3943	298.272
3.0049	1.7663e-05			82.1701		159.313	23.6101	695
3.0049	-1.223e-05			-23.6536		163.49	209.208	484.882
3.0077	0.00025272			-23.1906		166.086	252.026	370.283
3.00913	0.00025272			87.8304		-18.8573	81.0571	439.903
3.00997	0.00025272			83.8852		32.8206	27.6319	304.452
3.01206	0.00025272			83.5205		258.242	391.129	341.051
3.01434	0.00025272			85.8091		172.553	-80.5282	328.482
3.01668	0.00025272			89.3066		905.7	88.2887	401.832
3.02	0.00060598			91.396		129.492	294.074	-36.4716
3.02332	0.00060598			-21.0587		250.154	66.2421	541.647
3.02664	0.00060598			79.8904		169.415	287.794	56.3088
3.03003	0.00060598			127.268		164.006	73.0594	274.105
3.03335	0.00067799			95.0286		157.213	89.6428	-22.8595
3.03667	0.00067799			80.6503		174.687	28.4283	-39.8836
3.03999	0.00067799			87.9863		172.21	-157.917	-35.3061
3.04331	0.00067799			88.7917		164.225	50.5574	366.117
3.04669	0.00055435			93.4397		270.775	159.467	225.434
3.05001	0.00055435			72.9342		802.451	2648.03	693.484
3.05333	0.00055435			106.079		491.234	260.951	-44.1016
3.05665	0.00055435			101.102		163.203	-115.594	230.023
3.05997	0.00049728			73.9086		162.931	263.116	419.177
3.06336	0.00049728			175.211		173.563	220.92	258.237
3.06668	0.00049728			82.5827		38.3517	184.438	445.494
3.07	0.00049728			83.0317		185.328	-43.3703	250.805
3.07332	0.00034647			86.4287		363.229	239.288	-46.7555
3.07664	0.00034647			87.8321		173.685	-45.3688	337.668
3.08003	0.00034647			78.8969		186.892	333.079	513.71
3.08335	0.00034647			168.815		155.994	124.832	-96.1863
3.08667	0.00016712			173.398		186.277	43.7728	1788.3
3.08999	0.00016712			85.9279		-32.1109	-128.865	394.174
3.09331	0.00016712			-51.8765		48.661	32.8958	326.653
3.09669	0.00016712			76.2619		68.0663	-103.472	557.057
3.10001	4.3478e-05			80.9941		-89.1093	-47.8258	171.613
3.10333	4.3478e-05			17.0098		183.348	515.046	333.503
3.10665	4.3478e-05			86.7482		83.0617	65.1164	241.603
3.10997	4.3478e-05			83.2398		174.804	211.303	385.258
3.11331	-4.62e-05			80.5483		193.191	235.631	160.9
3.11665	-4.62e-05			-21.7631		344.414	213.15	380.643
3.11997	-4.62e-05			76.7354		164.108	301.791	322.277
3.1233	-4.62e-05			86.8145		224.186	94.606	303.989
3.12664	-0.0001114			86.3979		256.677	241.752	61.6935
3.12998	-0.0001114			74.5922		416.609	499.137	28.5075
3.13331	-0.0001114			89.5722		178.155	444.744	334.363
3.13663	-0.0001114			95.7192		425.261	256.983	431.147
3.13997	-0.0001114			82.4431		173.305	-27.5523	241.797
3.14331	-0.0001304			57.5662		218.997	171.124	461.344
3.14664	-0.0001304			66.7661		118.147	634.347	29.4518
3.14998	-0.0001304			81.5409		159.294	48.9294	245.026
3.1533	-0.0001304			76.4851		26.2631	452.281	382.353
3.15664	-0.0001318			97.1744		103.867	-33.1256	44.0867
3.16001	-0.0001318			79.5345		248.321	209.991	429.571
3.16333	-0.0001318			61.478		277.168	250.94	1924.2
3.16665	-0.0001318			79.5395		357.11	488.502	281.621
3.16997	-0.0001658			88.6695		211.695	707.099	-21.7129
3.17335	-0.0001658			92.6338		184.363	569.525	229.703
3.17667	-0.0001658			87.6461		-159.167	284.868	-52.546
3.17999	-0.0001658			85.0949		158.074	-22.371	-44.3868
3.18331	-0.0001984			79.0867		506.006	296.344	472.059
3.18663	-0.0001984			84.8901		246.17	223.094	-24.7041
3.19002	-0.0001984			53.8422		162.172	312.867	437.825
3.19334	-0.0001984			89.1422		228.836	463.235	576.057
3.19666	-0.0001753			73.6773		225.978	68.2952	232.794
3.19998	-0.0001753			92.9303		-25.5118	22.4202	235.712
3.2033	-0.0001753			72.4232		37.7446	22.2906	-47.2317
3.20669	-0.0001753			79.0283		162.469	169.501	-53.8534
3.21001	-9.375e-05			93.8389		322.654	-93.4765	328.18
3.21333	-9.375e-05			87.0757		-35.8685	170.587	26.8775
3.21665	-9.375e-05			85.2529		-234.992	564.779	1154.05
3.21997	-9.375e-05			90.4932		165.401	140.726	-61.578
3.22335	-5.707e-05			24.6668		158.806	167.866	414.304
3.22667	-5.707e-05			78.5802		-96.285	247.176	414.86
3.22999	-5.707e-05			79.8447		53.1066	197.815	285.577
3.23331	-5.707e-05			86.5896		234.363	262.251	-112.735
3.23663	5.5707e-05			28.2983		290.57	228.449	35.9069
3.24002	5.5707e-05			83.2446		181.169	439.783	299.013
3.24334	5.5707e-05			130.288		177.596	-25.7328	250.525
3.24666	5.5707e-05			76.11		124.86	335.195	248.735
3.24998	0.00014538			96.733		158.039	170.383	-36.239
3.2533	0.00014538			78.8159		174.207	238.959	316.101
3.25668	0.00014538			86.1694		342.347	-43.4855	350.43
3.26	0.00014538			96.5893		170.873	-38.2258	285.513
3.26332	0.00016984			27.0486		171.302	-125.572	410.275
3.26665	0.00016984			70.9322		163.951	355.943	-20.2588
3.26997	0.00016984			87.3237		-170.158	253.586	419.986
3.27335	0.00016984			89.4974		165.882	75.9996	33.842
3.27667	0.00016033			87.2005		176.134	-80.5093	26.5753
3.27999	0.00016033			139.003		167.858	255.755	334.176
3.28331	0.00016033			92.3362		-45.0173	-35.5062	419.198
3.28663	0.00016033			169.049		-22.7549	47.271	268.46
3.28997	0.00016033			-50.7912		177.633	594.131	318.396
3.29331	0.00012636			83.2495		43.2752	263.889	260.817
3.29664	0.00012636			58.1768		159.376	756.906	27.2254
3.29998	0.00012636			74.9586		-24.5908	-25.6111	34.3315
3.3033	0.00012636			48.5121		-42.7829	84.8007	418.111
3.30664	6.3859e-05			94.136		-111.66	50.9952	-80.516
3.30997	6.3859e-05			70.3469		172.584	213.875	-146.689
3.31331	6.3859e-05			75.543		122.201	335.055	83.3523
3.31665	6.3859e-05			95.1324		162.246	443.139	146.13
3.32001	2.9891e-05			77.7459		58.89	628.374	-30.4056
3.32333	2.9891e-05			-22.6526		165.951	259.777	390.988
3.32666	2.9891e-05			82.4317		262.389	347.335	34.6506
3.32998	2.9891e-05			91.4805		169.049	358.202	290.042
3.33336	4.0761e-06			-82.6034		80.8318	232.032	-386.596
3.33668	4.0761e-06			94.7486		428.003	367.482	225.898
3.34	4.0761e-06			80.6633		261.429	185.881	444.785
3.34332	4.0761e-06			161.875		328.969	260.044	35.4675
3.34664	1.087e-05			25.7815		-29.2135	71.8183	241.525
3.35003	1.087e-05			168.633		166.107	89.5214	21.9701
3.35335	1.087e-05			20.3648		42.1142	259.167	-23.9004
3.35667	1.087e-05			89.3284		211.554	601.898	93.0308
3.35999	0			130.664		203.328	286.301	-22.7362
3.36331	0			75.9606		170.744	344.76	41.4203
3.36669	0			83.1954		217.095	-48.2775	640.543
3.37001	0			88.3139		161.215	41.4804	423.691
3.37333	2.7174e-05			77.8297		168.386	314.584	331.763
3.37665	2.7174e-05			169.672		250.522	167.007	47.9552
3.37997	2.7174e-05			86.8915		146.401	299.14	-31.7935
3.38336	2.7174e-05			-27.4372		202.619	-37.0359	321.575
3.38668	-2.038e-05			88.8747		55.6208	198.71
3.39	-2.038e-05			89.7868		167.753	795.704
3.39332	-2.038e-05			94.8231		-168.909	354.627
3.39664	-2.038e-05			80.2035		182.007	-20.5717
3.40003	-4.348e-05			79.9394		228.781	-23.2465
3.40335	-4.348e-05			79.9199		139.578	364.707
3.40667	-4.348e-05			85.9212		164.898	332.972
3.40999	-4.348e-05			82.8472		176.436	206.84
3.41331	-2.446e-05			82.2538		-24.7478	164.09
3.41669	-2.446e-05			83.5533		116.068	475.988
3.42001	-2.446e-05			118.753		240.129	230.483
3.42333	-2.446e-05			65.5645		176.5	248.464
3.42665	-2.582e-05			87.8561		-23.6236	589.602
3.42997	-2.582e-05			75.8988		155.571	195.029
3.43336	-2.582e-05			81.7317		248.462	165.961
3.43668	-2.582e-05			76.0108		228.758	228.637
3.44	-2.582e-05			63.4163		2131.56	-70.7301
3.44332	2.1739e-05			83.3709		168.148	59.0282
3.44664	2.1739e-05			94.5897		253.413	279.643
3.44998	2.1739e-05			1059.34		165.818	97.6138
3.4533	2.1739e-05			344.401		237.165	355.711
3.45663	-1.63e-05			90.4038		151.632	786.038
3.45997	-1.63e-05			85.3182		173.103	-29.7974
3.46331	-1.63e-05			24.3514		215.747	241.439
3.46664	-1.63e-05			91.4234		464.374	219.189
3.46996	1.2228e-05			84.2403		175.043	21.0224
3.4733	1.2228e-05			74.9145		135.167	-39.0626
3.47664	1.2228e-05			84.5853		239.799	142.008
3.47997	1.2228e-05			95.7627		493.367	246.607
3.48331	6.7935e-06			90.4538		-175.69	507.148
3.48663	6.7935e-06			-73.5466		166.52	274.865
3.48997	6.7935e-06			76.9334		161.139	-17.6474
3.49334	6.7935e-06			97.4897		187.466	274
3.49666	8.1522e-06			99.7177		169.507	-34.5803
3.49998	8.1522e-06			86.8606		171.108	248.534
3.5033	8.1522e-06			76.6346		340.38	173.131
3.50668	8.1522e-06			92.505		799.531	-49.8815
3.51	-3.533e-05			98.126		171.885	-41.9852
3.51332	-3.533e-05			78.4058		220.931	42.3597
3.51664	-3.533e-05			86.499		205.633	168.88
3.51996	-3.533e-05			89.7269		242.561	25.4879
3.52335	2.3098e-05			84.3374		295.077	32.7558
3.52667	2.3098e-05			31.2344		165.78	-48.5776
3.52999	2.3098e-05			78.4155		293.703	31.7676
3.53331	2.3098e-05			86.0105		157.598	-65.4306
3.53663	3.2609e-05			84.9472		177.671	368.812
3.54002	3.2609e-05			164.049		408.875	465.704
3.54334	3.2609e-05			-26.5261		334.553	403.243
3.54666	3.2609e-05			-27.0929		293.776	177.455
3.54998	1.6304e-05			440.977		38.1448	88.3571
3.5533	1.6304e-05			20.8792		167.453	862.127
3.55668	1.6304e-05			20.8423		246.377	199.68
3.56	1.6304e-05			82.1706		-20.4055	215.455
3.56332	1.6304e-05			141.343		171.36	239.351
3.56664	5.8424e-05			74.3865		182.49	655.879
3.56996	5.8424e-05			81.027		413.304	-73.9029
3.57335	5.8424e-05			87.0852		303.021	74.3975
3.57667	-8.152e-06			92.1417		167.206	39.3674
3.57999	-8.152e-06			89.7831		191.007	621.734
3.58331	-8.152e-06			140.415		-344.291	379.306
3.58663	-8.152e-06			85.5922		205.598	301.772
3.59002	-8.152e-06			69.097		266.147	36.2008
3.59334	-2.31e-05			171.958		201.302	229.669
3.59666	-2.31e-05			39.4753		257.149	-235.466
3.59998	-2.31e-05			91.0687		1358.33	132.909
3.6033	-2.31e-05			40.4126		379.008	815.195
3.60668	-2.717e-05			82.1598		339.577	147.607
3.61	-2.717e-05			236.918		-34.4345	194.184
3.61332	-2.717e-05			143.063		248.773	21.8158
3.61664	-2.717e-05			81.2799		379.717	222.39
3.61996	-3.94e-05			81.2773		146.214	242.093
3.62335	-3.94e-05			-48.9686		-42.8512	413.487
3.62667	-3.94e-05			82.7841		173.796	202.961
3.62999	-3.94e-05			83.0664		163.047	264.835
3.63331	-3.261e-05			98.5924		234.969	285.521
3.63663	-3.261e-05			86.6852		169.701	288.818
3.64001	-3.261e-05			85.3202		178.823	1742.02
3.64334	-3.261e-05			67.5346		168.573	225.192
3.64666	-2.853e-05			92.2772		-46.1125	355.331
3.64998	-2.853e-05			77.5369		210.016	479.573
[truncated: 12,990 more rows]

## Sheet: Fig S7c
Mass photometry	anc3b_k78p	anc3a_p78K_e79Y_k90E_q145D	anc3a_a76K_p78K_k90E_q145D	anc3a_a76K_p78K_e79Y_q145D
	masses_kDa	masses_kDa	masses_kDa	masses_kDa
	65.8897	81.3242	348.989	75.9086
	105.425	94.0708	40.4665	264.363
	89.3113	159.887	765.681	254.289
	88.8856	192.768	-40.4941	-114.144
	91.1936	87.9397	86.6217	56.0072
	124.459	93.5673	48.4087	-23.4373
	321.425	477.105	760.576	186.514
	79.3538	140.289	90.5432	295.806
	400.538	226.167	27.9935	162.731
	630.727	85.7826	106.105	105.675
	92.3856	98.1504	230.939	-74.4516
	255.915	89.0202	351.708	1385.84
	340.182	88.3187	124.522	301.44
	88.0993	146.061	-33.8778	365.884
	597.241	100.175	538.213	91.5999
	89.8863	27.8047	133.681	500.654
	81.7306	76.0772	343.709	23.4521
	69.0987	309.856	662.547	327.638
	79.0459	181.05	53.1618	297.455
	430.155	191.192	98.9183	173.859
	79.0556	-207.724	530.272	326.792
	89.6593	475.311	124.898	275.797
	88.431	1009.09	84.2959	93.7708
	260.809	132.367	40.965	92.1891
	208.555	44.1536	33.4479	713.906
	77.1656	95.8852	103.443	83.4187
	96.3859	103.613	31.0221	150.486
	93.8173	86.9059	264.985	32.7681
	83.7279	97.5983	88.7388	85.0696
	88.9086	96.0516	96.7067	119.04
	88.2216	171.312	786.686	396.754
	89.5905	87.7366	88.3433	269.454
	49.0356	266.277	246.273	214.897
	82.1733	49.9246	97.0103	76.6537
	102.042	44.8367	34.5647	91.6929
	75.8029	165.365	90.5861	24.6256
	77.5869	78.1356	88.3424	-74.7385
	447.131	97.5454	-36.7681	69.4987
	84.5902	611.766	143.935	488.377
	140.591	936.129	96.0718	177.877
	-104.606	93.0213	59.3208	279.693
	171.934	63.093	86.5938	195.18
	91.3267	85.4861	795.583	71.9732
	85.6324	78.2062	44.4684	82.4899
	99.563	304.109	265.975	657.603
	135.254	97.3873	382.329	278.389
	197.208	77.4415	208.388	260.909
	101.437	95.4492	229.292	360.991
	81.5889	91.072	37.9681	84.985
	431.981	125.123	53.5652	121.08
	85.3075	92.9471	273.617	345.828
	93.2058	85.9569	790.548	180.176
	78.605	379.113	49.7189	331.178
	250.434	88.3577	235.416	96.6833
	249.155	375.561	49.39	256
	598.489	102.705	360.804	77.3962
	86.0876	60.9842	542.347	367.981
	87.2762	177.073	282.757	86.1505
	73.9271	40.8452	79.8565	294.467
	66.1113	-26.5069	63.6515	266.753
	75.3495	147.762	468.862	275.256
	75.255	172.668	34.682	84.0571
	73.6654	109.529	325.953	351.443
	94.0323	180.24	213.086	468.343
	592.934	93.2315	91.7886	229.381
	75.6113	300.657	-34.9698	351.033
	422.262	1254.14	671.157	94.5484
	75.189	97.0203	248.483	171.176
	69.5095	98.1797	84.8666	705.079
	102.149	88.286	-38.0083	93.4476
	65.5533	80.1131	114.317	476.244
	283.911	89.724	68.6434	1102.96
	129.168	53.5485	355.762	337.629
	423.989	421.387	356.639	83.1106
	82.4131	92.0456	1276.97	307.27
	85.9812	47.181	124.261	94.5071
	94.215	92.8751	359.872	197.624
	93.4779	29.3334	128.275	1627.31
	96.3216	105.112	244.895	758.612
	94.7848	89.5133	368.092	351.575
	111.023	541.007	-24.6985	539.808
	97.556	93.4241	-31.7857	340.919
	-111.415	98.7553	785.217	492.02
	1688.13	-37.4537	501.678	286.89
	124.043	90.9	89.8543	159.526
	97.5944	-95.9475	-27.7648	89.05
	287.94	48.5995	146.285	169.557
	89.3536	92.2022	513.663	226.887
	258.654	102.832	323.999	278.638
	51.0886	29.725	128.168	360.876
	99.2319	270.015	93.3043	-95.6914
	159.016	279.308	52.6342	759.88
	121.525	377.919	99.182	75.266
	43.439	87.558	-27.1124	90.0907
	121.234	87.0785	-28.0686	64.8493
	76.5368	97.3856	219.645	106.912
	172.935	90.1236	93.5389	1163.61
	92.4533	150.386	1222.11	45.8917
	183.964	278.137	92.9082	60.1008
	93.6879	93.9167	575.154	25.1181
	80.7479	-25.9437	543.391	129.07
	122.721	192.89	267.103	-110.21
	73.9583	116.626	62.6204	106.974
	65.5567	112.012	-59.1619	285.016
	87.4507	85.0347	-36.639	170.23
	31.4087	-119.941	179.211	83.3159
	85.9383	-24.7464	84.7678	548.607
	155.284	87.881	431.802	272.334
	79.9387	96.7009	130.298	41.169
	85.8463	105.505	-26.1963	31.5917
	72.2168	67.9407	217.989	81.8832
	86.7976	50.2802	82.426	98.2251
	78.0586	408.671	75.7867	674.789
	78.5497	119.993	121.973	93.8003
	112.597	92.1297	99.5331	393.946
	85.078	-77.4493	81.8761	189.924
	48.5448	98.3997	86.7955	179.664
	79.143	-94.1424	75.9289	1111.57
	101.824	91.3679	53.7888	136.332
	50.6708	70.3718	-30.1312	35.8963
	129.884	83.4909	84.8056	238.697
	84.1621	354.847	158.474	86.8835
	68.9934	167.994	82.1603	192.294
	68.023	91.1021	51.3939	183.463
	-94.4301	94.8052	475.292	685.114
	176.39	145.699	91.5911	451.748
	-64.6834	100.807	56.4952	274.589
	101.717	519.223	299.098	81.4408
	86.5846	36.0748	41.9435	498.036
	104.116	202.251	92.7972	85.4926
	74.3902	89.4972	80.6051	90.473
	89.3697	59.2887	179.803	178.814
	81.4775	94.4711	57.486	85.5956
	89.0637	148.056	89.6054	252.038
	81.8583	87.9911	192.175	178.275
	173.361	1429.27	396.374	61.8995
	90.8483	106.949	-25.4493	-23.8186
	68.9463	92.4155	-37.8326	89.4384
	76.342	345.529	86.4886	760.585
	77.9188	355.837	286.197	90.0949
	89.7521	104.526	259.266	255.362
	53.5116	742.782	518.222	359.93
	73.1862	639.29	46.6555	142.557
	97.5754	416.156	73.3339	249.624
	85.0172	583.657	27.1823	394.529
	82.0115	98.346	37.0838	174.943
	85.1039	24.8433	-27.2256	186.489
	347.443	184.485	614.398	346.059
	88.3413	90.3266	88.0892	-31.8785
	729.432	181.788	49.1604	347.719
	459.833	365.419	655.007	265.028
	129.311	296.377	462.688	57.4037
	473.264	113.406	39.1319	226.167
	72.0807	347.293	548.017	875.867
	79.1123	153.759	107.69	85.6141
	104.152	665.259	134.891	87.3447
	74.6773	325.476	49.0486	275.004
	94.8064	98.8093	34.922	233.278
	259.519	981.85	77.3433	78.148
	80.9282	29.6576	57.1994	26.673
	238.689	197.437	174.728	33.3651
	487.444	88.051	50.0659	98.0816
	80.6376	85.0354	489.467	1045.43
	163.67	72.9336	182.006	170.225
	132.83	81.4402	75.0514	478.147
	85.8058	103.476	330.611	2171.35
	-95.3374	92.6511	123.49	37.6843
	90.5775	82.1818	-38.3253	269.074
	342.328	100.412	247.981	75.8157
	84.5941	105.816	564.336	93.7166
	154.658	92.6165	134.034	45.2075
	84.1689	89.6562	292.678	76.8895
	84.6283	176.643	391.478	189.761
	77.3462	90.6383	27.6292	85.9086
	-39.0764	157.47	88.5384	79.3096
	-93.6893	88.8325	271.102	305.117
	87.0209	-78.5053	225.003	176.483
	75.2138	260.974	85.7217	426.628
	160.857	85.5036	34.3079	77.8325
	153.354	107.518	171.159	278.977
	78.739	26.1118	262.459	535.367
	87.9763	87.8397	101.273	408.581
	660.461	95.8291	212.388	447.054
	112.838	85.6201	56.6473	236.766
	629.783	58.0693	295.256	446.7
	162.507	69.4369	120.93	829.24
	81.7801	224.395	-28.4616	206.635
	91.9558	415.409	93.7766	274.538
	127.334	34.4342	272.944	258.622
	77.103	347.583	546.96	-87.4349
	89.6949	-31.5158	30.5333	87.2809
	92.8187	129.55	29.7161	88.6039
	70.415	91.3387	126.424	341.49
	88.3922	98.8414	56.1531	63.7886
	69.0781	536.686	90.2975	708.725
	97.242	98.8603	691.313	362.614
	242.555	564.03	387.452	57.4863
	337.38	856.951	622.565	160.45
	132.918	75.0966	145.242	217.688
	335.217	63.8305	-35.2774	-72.7365
	80.6121	100.045	109.267	83.9832
	72.3725	51.6807	420.179	175.435
	81.0541	100.701	99.0447	90.7967
	94.7303	107.296	-31.6176	306.604
	85.5916	92.8902	94.85	176.038
	84.9496	90.9033	544.118	563.474
	69.27	169.646	111.857	-33.4416
	87.2524	87.9468	300.723	26.8576
	166.009	2117.04	177.875	1208.43
	81.8629	210.515	168.403	102.201
	1009.58	49.575	190.473	279.25
	73.966	202.249	87.9909	84.161
	84.3508	169.787	187.591	101.031
	75.1614	1514.46	64.5665	-34.6057
	89.0993	637.484	95.9923	275.215
	98.8458	63.2283	39.6232	288.801
	275.645	354.673	30.069	81.8506
	82.8757	76.7643	94.6967	1230.74
	87.0763	90.7409	117.353	175.086
	84.2947	97.1885	53.0981	590.677
	76.3697	69.9271	220.204	786.07
	73.9784	431.965	47.3927	167.334
	83.221	97.9294	86.0863	306.437
	969.805	81.0528	70.2479	104.514
	87.4231	31.8543	74.7444	561.967
	179.537	86.9806	227.41	69.787
	88.4425	49.3437	301.924	89.8973
	109.524	51.6491	470.104	863.307
	80.2213	74.1287	-33.418	98.4419
	66.2661	134.891	177.944	175.035
	69.0413	85.9452	75.5478	89.8349
	83.3069	85.6855	346.085	31.9766
	130.884	247.402	-23.3053	82.6902
	339.603	24.5642	90.6677	88.175
	83.5081	198.47	523.054	80.7021
	228.183	98.4945	25.4121	190.576
	569.092	36.9349	270.006	442.152
	486.612	78.4878	-33.753	76.0625
	91.0951	113.925	26.6843	93.8478
	1159.15	57.158	-26.0337	309.293
	38.874	360.717	104.697	95.5968
	97.4716	68.1873	89.9233	275.557
	54.6352	30.0664	87.8864	36.9989
	95.0143	86.9851	32.8245	-30.6181
	75.4703	89.0595	84.9674	-35.1375
	-49.5769	1066.13	39.2533	459.037
	150.363	37.435	373.827	310.261
	339.055	-26.658	181.108	266.131
	82.6449	101.129	38.182	179.552
	478.952	100.08	-26.2129	-32.625
	183.714	54.3891	567.254	210.187
	81.1588	487.569	89.3967	359.94
	131.932	31.911	139.856	168.947
	92.3016	87.9701	95.4264	1597.79
	86.2532	95.5799	93.69	182.571
	230.946	49.1442	87.9338	-96.4014
	86.6213	94.6742	260.719	104.616
	89.6574	92.6969	49.6654	90.6932
	247.153	182.886	407.989	1022.79
	79.8188	93.8374	402.442	409.641
	81.4222	74.3555	70.4138	259.716
	171.323	-55.5625	95.7539	78.5698
	79.8696	147.692	254.006	89.2572
	81.28	814.794	33.0288	299.886
	69.8059	93.7572	29.6666	522.091
	91.7033	1212.06	94.1047	62.4673
	63.5328	92.8288	43.8108	190.963
	87.7317	103.218	366.725	2228.57
	87.6187	526.553	262.669	68.2078
	73.7265	452.888	91.1034	90.3418
	88.4584	81.9044	734.023	88.1076
	90.0546	99.7074	-30.1714	29.9833
	846.736	98.378	1480.23	-28.7082
	79.9441	106.665	198.139	258.536
	70.6986	106.658	210.656	508.491
	85.2672	93.4927	411.801	351.596
	88.0879	99.1934	-30.1568	249.617
	93.7552	287.468	170.058	431.881
	80.1247	189.96	96.8041	89.6013
	67.3003	96.1897	-29.5379	87.8898
	-59.2161	29.1945	103.824	354.363
	96.4921	508.421	84.4003	532.248
	381.392	315.424	85.9279	424.844
	269.095	162.077	84.8725	297.018
	79.9468	547.754	78.4257	346.947
	79.1534	90.8791	89.7564	186.603
	79.0445	80.6232	90.6275	166.357
	58.8794	84.0769	571.933	126.923
	78.5351	3293.11	263.448	-131.599
	77.9279	92.5126	-84.8202	63.2494
	67.9674	187.884	35.6133	218.37
	497.925	92.7384	32.5464	112.913
	85.7704	356.724	43.377	514.576
	75.0967	52.9457	56.3903	89.0307
	87.6432	278.192	52.7698	-43.5735
	88.6425	102.142	277.89	349.612
	75.2237	87.2122	-21.4468	79.6804
	91.2384	603.705	-24.3178	181.309
	79.5243	85.7128	71.7807	-31.8705
	106.745	96.0673	350.323	196.935
	68.8451	130.203	-41.8822	536.01
	78.2337	52.958	247.284	44.8458
	80.2748	376.792	419.543	660.99
	82.0773	98.6135	-29.5838	103.081
	328.671	32.611	329.693	327.264
	79.285	110.34	-30.0051	371.717
	82.8844	423.715	-29.9583	1168.65
	90.2647	1002.36	55.3877	197.116
	111.764	87.5978	32.1909	394.085
	82.5718	230.959	168.584	166.16
	82.9775	35.1059	87.1574	88.839
	94.101	92.7559	70.2585	1289.42
	-49.1345	81.6351	45.0971	673.729
	171.778	83.9229	89.0725	331.62
	76.7452	102.758	27.1846	443.683
	81.5474	80.1194	88.8879	177.882
	164.892	56.3588	32.7134	102.87
	70.1566	55.719	280.576	543.083
	100.227	78.6874	32.3572	253.085
	70.2183	-32.5484	90.3727	168.16
	247.376	129.092	36.7627	86.2119
	67.5547	372.223	91.6032	100.601
	114.619	88.1621	81.6955	91.264
	78.6197	39.2284	-33.8724	657.235
	91.2731	44.2684	93.4106	380.418
	432.749	208.705	57.3211	96.6421
	86.6998	234.719	82.5874	90.9621
	104.007	96.2213	34.2934	376.909
	89.27	70.3253	139.752	216.942
	103.749	42.7202	901.041	89.6248
	78.0636	58.1953	97.2881	78.7543
	57.4874	433.582	145.182	180.434
	69.5851	782.299	83.5381	363.182
	98.7481	43.7752	53.4106	91.7327
	97.8227	167.719	158.573	89.7031
	81.6983	101.715	94.5354	99.9118
	94.0514	106.535	37.9067	97.0947
	90.5281	92.2698	-26.0027	92.1151
	79.172	119.111	-27.6655	95.4979
	200.501	-114.744	319.002	83.9449
	80.1267	105.456	88.3057	98.7898
	93.3959	65.9223	99.4087	107.176
	71.8364	90.1878	62.9549	72.4733
	82.5523	106.432	851.964	98.2524
	70.5013	87.4457	31.1194	1239.41
	79.4464	101.016	-31.7282	-30.9077
	82.9774	66.4458	97.9727	-77.2215
	86.3847	-49.8913	988.894	97.3551
	191.026	179.177	381.392	393.441
	163.191	53.2566	599.4	147.014
	107.11	750.433	32.9674	40.9511
	76.3172	83.6199	72.8267	178.95
	100.18	2610.55	44.7179	55.7917
	72.4188	580.477	-30.3404	364.814
	86.4082	90.2483	176.328	87.5849
	79.1202	142.698	103.758	40.3025
	96.4156	119.056	80.5261	322.79
	122.346	307.188	-77.983	242.293
	97.164	268.6	79.6596	307.802
	33.532	87.7775	1871.62	88.405
	271.658	93.4325	28.5587	177.773
	157.948	716.181	406.517	36.5098
	97.0316	112.835	66.7556	33.629
	96.5428	96.4297	43.9429	303.562
	76.9812	135.448	506.519	92.487
	81.1386	-40.3923	662.287	449.191
	107.684	180.529	220.666	223.649
	94.4674	192.427	289.853	174.654
	77.0776	247.128	181.096	98.2091
	67.7001	278.191	33.8018	111.109
	89.0521	76.5222	26.1131	85.2144
	-71.3969	799.019	-26.9659	-33.6392
	91.2194	230.412	94.1637	97.3558
	79.6	663.156	-34.2707	132.37
	365.638	108.238	346.579	-33.3897
	138.611	-103.426	99.8027	508.075
	30.5411	1050.98	470.433	216.369
	252.43	170.615	358.076	249.127
	134.435	78.2966	-27.295	82.923
	74.64	130.979	53.6025	80.6072
	79.0194	91.6355	92.2172	93.9518
	77.4622	254.691	-38.8152	184.676
	65.5021	117.171	80.3755	373.882
	131.071	837.817	271.774	90.2008
	85.7455	394.691	97.164	787.711
	107.472	86.2734	78.8825	90.3926
	92.5542	400.206	126.003	164.951
	80.3241	88.7456	99.6506	193.372
	72.6743	51.4155	269.275	-82.1955
	154.121	95.6303	547.475	277.487
	106.459	640.095	49.901	107.734
	93.2817	340.912	143.377	85.1964
	100.909	92.4434	227.287	-30.3935
	75.5716	230.708	475.23	271.94
	89.5969	74.2956	481.798	285.658
	185.177	1014.26	96.7279	887.315
	86.5028	87.5402	330.833	171.774
	82.0492	46.5705	291.866	209.681
	92.046	81.6693	775.595	72.2606
	291.291	83.7116	35.7963	27.5779
	129.945	89.6103	293.561	192.337
	101.127	89.8641	368.069	-78.8537
	74.6204	74.2105	452.515	92.9459
	78.0424	177.87	-33.3803	-33.1328
	83.3176	96.3779	-36.1459	141.575
	87.6274	95.082	-37.6256	88.6366
	126.314	441.496	191.689	33.093
	73.5968	93.1248	370.464	39.0149
	175.679	91.6511	406.945	541.953
	73.2901	-99.9106	60.6198	-24.7191
	93.4723	346.878	1043.55	38.5162
	-65.9828	413.701	-37.7849	-75.0462
	64.3254	76.6706	-32.0059	91.5158
	92.0235	63.6116	161.777	67.6806
	83.9803	97.0225	254.168	67.3629
	81.7002	235.477	58.8544	78.9222
	87.675	151.152	345.595	92.2251
	87.5494	380.17	89.7497	311.465
	85.035	98.5858	-23.4803	372.098
	88.3549	95.813	354.878	111.005
	95.8662	82.6905	74.6912	186.929
	228.556	188.871	97.5582	164.73
	79.5134	330.758	180.138	93.1003
	78.8427	85.5601	47.8808	557.354
	89.001	95.7451	120.003	-49.3849
	81.749	-113.957	51.4264	85.9993
	171.941	116.831	104.246	757.024
	85.3743	83.7396	41.1679	530.735
	313.182	103.412	364.741	80.2072
	87.3014	104.109	391.101	101.501
	96.7382	177.236	75.6117	641.442
	-69.7013	96.7855	95.2416	87.9018
	156.596	86.7948	-31.7707	85.7486
	167.62	734.836	815.429	178.986
	89.1756	145.439	34.0554	467.081
	85.2999	88.9784	170.747	72.4367
	78.6677	64.2486	52.8048	-81.3066
	63.6761	111.437	-26.3982	352.437
	164.523	141.204	345.999	168.513
	70.2186	68.6853	179.784	97.9687
	1069.81	176.714	50.3702	168.608
	79.4727	188.606	80.0959	251.675
	376.859	83.7936	457.729	235.346
	90.3801	371.31	38.9283	386.682
	203.088	-28.0642	160.21	564.751
	91.0772	102.988	28.6188	277.519
	67.4209	571.132	-30.5269	186.431
	95.717	91.7672	308.582	362.821
	76.6805	-101.993	89.5517	325.666
	81.1931	-79.3745	-24.4193	230.659
	85.1931	58.7552	601.389	311.985
	233.785	92.9031	-34.1353	83.7164
	50.9033	89.8685	71.7638	233.032
	-289.763	84.455	-34.0406	1340.9
	70.4052	90.2145	34.8167	190.991
	86.583	651.993	-32.4143	355.632
	82.0851	87.3941	195.72	492.795
	33.6094	100.156	-32.0813	30.2791
	81.8426	91.9331	86.5866	573.855
	76.957	271.858	361.374	562.317
	94.9394	527.079	81.0637	132.232
	159.159	31.5632	450.377	170.021
	89.0727	89.8432	-25.5019	561.887
	80.2186	176.248	296.829	382.115
	88.2092	448.119	-33.625	235.935
	123.741	91.7365	-26.043	22.3908
	87.244	108.765	80.428	-64.9574
	137.944	953.419	-43.9261	411.455
	253.596	-93.0581	217.031	89.2852
	80.9045	69.527	120.164	24.1102
	74.5206	92.4291	270.571	171.491
	97.7029	48.772	238.637	176.226
	178.718	60.5186	87.6992	28.0519
	84.2368	353.007	94.3371	532.322
	265.956	75.3125	177.468	169.171
	77.3452	42.3712	122.327	264.057
	201.152	81.9662	-23.4881	293.409
	127.641	91.5429	37.5896	238.018
	29.1237	187.756	21.8267	159.243
	87.7026	200.841	137.486	1429.89
	82.4742	119.598	176.244	673.95
	67.3745	94.7553	71.333	147.393
	75.197	94.0153	91.0296	85.5204
	338.658	91.0879	-27.6196	574.525
	103.355	97.5201	88.0765	-29.9489
	85.3677	54.0921	482.338	218.643
	50.8838	132.318	524.558	40.6941
	254.81	150.357	-25.6711	177.405
	167.555	3210.93	267.26	162.12
	80.5521	368.48	135.054	86.6414
	382.112	46.3743	263.393	172.514
	76.868	926.966	164.767	80.7084
	73.1635	79.0109	545.681	585.452
	90.1891	85.3538	129.655	85.6475
	81.7639	221.122	537.767	-54.3356
	74.2535	184.643	177.214	42.9545
	87.5715	87.355	209.101	52.4844
	432.897	92.5971	214.347	390.626
	82.692	103.8	95.5155	-60.1575
	105.486	99.7418	198.894	83.2071
	96.3748	1227.52	678.135	-69.567
	178.994	321.465	594.18	-39.2036
	203.697	1207.04	565.121	90.504
	187.626	86.7194	89.5801	89.7682
	88.0334	70.1984	153.441	-31.7689
	90.7434	86.1869	91.2917	-53.1315
	212.696	610.46	57.2821	89.2989
	334.504	145.844	258.655	455.575
	99.5691	110.03	-44.9881	237.495
	84.0215	308	40.6652	49.9755
	95.6432	62.4413	520.917	-117.065
	86.8456	81.4618	70.5057	143.245
	141.221	98.9639	481.519	34.6641
	250.348	-96.2017	433.588	141.983
	84.0181	152.659	562.859	-65.3986
	76.1259	86.5764	-26.9309	72.8262
	97.802	84.8103	92.9833	106.428
	108.369	85.2125	252.506	189.474
	249.136	101.861	-40.5275	96.8813
	105.854	96.802	391.517	301.751
	88.8443	873.469	-56.3121	223.881
	68.4155	99.2033	100.102	282.298
	79.9527	94.2034	372.957	235.944
	76.222	405.598	279.937	245.517
	68.6987	86.7544	720.826	221.619
	-79.9378	93.9329	91.0987	270.067
	83.7084	108.511	295.021	1131.46
	96.6574	28.9501	79.7372	381.763
	95.4111	138.257	29.5897	1563.58
	80.761	88.8288	348.489	317.009
	89.2865	95.7789	-27.8308	82.0638
	81.6749	-87.1527	86.1561	113.594
	174.724	90.8346	28.4867	188.527
	92.0263	89.2269	163.031	53.8756
	94.3901	74.8486	203.889	991.722
	77.4533	94.1042	-36.2332	360.848
	91.8339	-48.3119	269.134	59.4761
	82.5276	81.0419	848.82	589.105
	80.7973	44.6279	147.646	181.44
	168.209	292.343	64.3803	214.06
	101.546	42.1805	48.9394	-52.1949
	3896.21	44.5489	67.4909	80.2088
	85.3349	89.4434	58.3445	-30.3074
	78.063	35.6136	59.0683	50.5033
	86.9849	561.056	31.591	320.899
	82.2104	112.051	262.12	29.8362
	90.5635	109.16	47.7316	892.89
	80.2583	110.829	114.074	256.924
	314.848	54.7173	181.05	65.254
	744.538	234.661	108.331	176.191
	104.037	71.0156	336.585	184.772
	85.2184	91.4768	-31.2496	93.5459
	88.481	104.997	778.082	431.744
	67.463	90.1954	535.727	279.318
	67.7263	126.573	184.835	76.1003
	83.2337	84.4487	91.5326	258.607
	97.6943	88.9243	-32.6302	320.973
	87.3407	146.095	383.964	159.108
	80.3454	-37.472	88.1646	216.953
	346.044	203.419	-32.2446	175.125
	85.5139	195.708	-26.1195	87.9652
	61.8486	98.0894	168.667	84.8356
	81.0824	83.8566	201.361	89.7821
	773.024	32.6894	39.0025	27.2894
	78.2835	96.457	81.9211	86.9459
	92.7861	101.33	73.7716	48.4891
	63.2882	63.8451	-35.6802	176.737
	86.7427	-26.3339	-26.0743	28.0879
	96.9702	90.1832	-30.0523	408.052
	90.2295	1162.33	98.5362	54.9931
	69.7876	87.6524	99.9366	683.415
	91.973	29.6033	-26.9435	87.2956
	1353.91	37.7233	322.568	234.479
	64.0494	89.7482	128.041	240.419
	73.2611	309.587	84.6969	32.0372
	204.158	89.1516	27.122	229.692
	79.6732	40.8317	-21.969	104.628
	100.503	-31.35	258.694	95.0073
	85.632	98.0789	773.501	219.429
	91.0279	29.4223	82.4504	116.869
	390.797	253.448	89.4652	93.0374
	78.5585	456.925	-28.3372	26.907
	69.1991	93.8825	32.639	105.134
	308.976	358.412	609.108	78.7816
	70.8375	355.089	1647.79	171.392
	71.1525	42.3707	169.328	184.325
	57.0481	119.332	23.2016	259.589
	82.2692	176.462	-109.059	-176.29
	83.3727	808.16	220.776	175.04
	117.71	89.6398	29.299	56.2413
	83.0622	-40.6886	-30.8273	315.352
	84.5532	41.5538	28.1296	149.308
	93.8766	106.242	58.2648	74.5177
	146.796	29.9928	66.3344	-29.0056
	95.4975	90.0687	57.134	84.9621
	98.2884	82.9624	342.185	202.302
	55.801	222.002	817.464	171.523
	257.25	98.5567	156.759	189.633
	191.429	874.015	-35.3614	93.8849
	232.599	99.133	86.0435	361.086
	92.1938	374.379	305.1	495.792
	426.118	192.265	103.651	63.9517
	76.4954	91.9324	-25.8353	170.741
	67.3855	296.477	99.4014	24.7464
	84.5471	134.174	-32.4222	1252.54
	74.971	167.854	168.756	347.795
	171.504	-103.046	-36.895	313.817
	80.6256	101.179	556.97	-109.049
	89.5402	58.0467	281.157	98.1073
	95.2696	57.0509	205.268	135.551
	91.8533	102.751	607.817	202.709
	89.0946	1359.08	37.1549	1488.14
	89.3193	99.9423	-38.3192	-35.6891
	84.232	191.3	-30.1781	89.4808
	194.247	88.0514	258.186	216.598
	70.6409	176.874	-27.7257	98.5707
	68.6833	99.103	29.7736	94.0044
	82.4866	96.205	117.861	98.1637
	93.2186	29.7001	185.36	-37.7509
	46.5364	130.462	124.664	277.025
	74.7301	111.437	29.5658	192.621
	102.826	61.5443	103.319	187.026
	101.904	560.164	113.793	-89.1792
	75.0904	81.1653	107.457	273.745
	80.4258	938.548	-27.7876	270.783
	257.135	-31.2333	286.537	26.7234
	73.7753	202.238	32.3457	705.273
	70.6143	837.245	28.8091	92.212
	80.3097	95.4636	35.4615	98.6727
	70.8116	98.6178	82.856	265.213
	77.1328	71.9865	-31.6156	417.965
	86.597	102.135	77.6706	185.766
	85.5835	76.0321	263.139	820.317
	68.0388	84.0276	290.827	629.711
	87.6138	185.186	375.972	217.168
	90.8598	38.9801	34.3801	-606.9
	91.5568	85.1239	952.514	75.9138
	177.067	170.888	378.678	103.105
	84.1704	77.5424	390.699	229.176
	211.914	68.5379	448.838	171.788
	76.0975	342.16	46.1155	238.013
	94.1807	1159.31	-24.578	-78.8788
	345.381	271.211	97.2513	101.021
	-76.736	92.7653	96.6476	551.97
	83.1872	993.238	66.5723	283.48
	75.5532	-28.4845	86.3859	459.13
	87.7796	292.24	-36.5986	-45.0666
	89.7645	128.659	33.5604	509.166
	82.9746	145.71	179.296	462.229
	95.4206	158.553	90.2012	30.8368
	90.4234	89.9216	31.0973	357.454
	353.506	77.2499	236.26	165.023
	119.91	354.696	90.9381	412.45
	89.134	42.7614	462.323	191.467
	36.3677	288.207	91.2997	-100.574
	82.6856	65.2717	557.131	318.51
	-82.3839	144.232	27.231	527.058
	97.3872	-32.7203	44.9266	573.286
	208.611	86.7867	94.9226	-154.123
	71.0135	85.2473	360.09	83.9604
	1158.39	1059.72	43.6933	34.9217
	70.9819	121.744	-26.7255	276.896
	90.8526	419.936	705.277	1098.3
	88.4368	63.4146	30.938	91.7683
	502.768	87.2925	167.49	276.509
	87.4955	101.006	52.8096	463.414
	84.4868	642.516	24.4752	409.48
	105.842	55.0667	37.9612	-30.8593
	86.7165	476.117	532.736	350.461
	87.4702	94.9782	90.3704	85.8913
	93.3512	89.6799	-27.4318	91.1017
	79.8292	515.181	61.8651	27.8817
	83.1454	34.5286	-27.7091	70.945
	171.039	-82.5203	351.41	-39.3171
	63.3311	96.2429	351.51	97.3236
	88.2194	507.509	91.3937	49.853
	78.9542	58.8114	93.6591	54.1321
	73.9117	89.1077	92.4394	272.023
	76.2261	97.6666	84.3101	508.089
	93.2476	50.3579	142.085	84.1199
	264.1	84.0351	50.5664	53.0612
	-128.069	92.192	80.932	65.7016
	77.8746	90.6696	210.874	632.665
	98.0747	81.9245	596.391	268.279
	294.95	-22.9262	79.3051	423.204
	90.3485	556.174	184.829	63.9851
	105.903	47.1281	95.8311	-98.4443
	91.4264	85.6367	83.0148	578.986
	89.6435	110.301	25.2819	649.991
	83.9337	348.466	-30.4456	87.9692
	138.461	49.2085	179.547	39.5142
	78.1989	94.8423	374.996	74.6238
	81.2337	77.5926	44.132	419.151
	243.695	576.58	93.803	939.071
	81.8905	-33.4441	259.727	202.292
	80.9222	52.2091	146.983	221.203
	83.1299	100.247	83.8511	187.778
	81.6433	-88.414	85.1186	734.346
	81.9991	-110.226	538.686	102.424
	84.8167	32.8875	79.7405	932.477
	91.9506	94.3458	139.556	89.2191
	-40.5647	359.326	86.5797	90.787
	204.337	281.19	76.2166	-91.7575
	90.9717	307.466	-86.7075	97.3491
	86.2162	90.8031	83.937	94.6659
	95.5518	90.85	515.535	85.7672
	91.1182	60.6066	623.25	592.99
	75.5703	86.1979	80.835	34.8419
	71.9523	94.4727	200.825	104.807
	119.327	96.2524	573.063	84.022
	90.5998	288.726	28.855	86.8325
	261.855	83.4727	476.546	161.687
	85.5387	89.9567	92.5409	26.4365
	193.07	98.6088	36.8551	256.881
	171.759	-29.4395	90.713	266.521
	70.542	50.8247	89.1219	174.185
	78.1923	333.771	101.604	466.221
	-88.126	-78.3421	88.9667	480.323
	85.6258	91.2094	-22.0726	-66.5588
	76.9056	-30.4833	83.5064	139.45
	124.625	182.265	-23.8018	366.033
	76.1807	379.641	-31.0262	203.999
	89.8919	35.5286	52.5219	28.6489
	83.036	-113.891	255.581	533.85
	87.6477	30.2696	-32.6461	-32.584
	170.284	85.7928	90.5914	386.934
	90.3412	104.906	442.074	265.051
	76.4135	59.2102	236.771	698.363
	87.0343	80.335	93.2364	177.103
	536.463	74.5206	51.1936	141.417
	74.2325	92.0465	636.719	278.532
	72.7374	57.9567	-32.7281	184.858
	88.4302	155.45	90.5421	544.179
	78.7791	89.6707	96.6987	91.5797
	76.5913	99.6284	39.6378	-95.6991
	-77.8669	1538.13	85.6508	114.579
	88.7914	483.45	216.829	-55.1649
	77.9254	229.192	228.335	282.584
	80.1403	32.8872	-31.4737	176.214
	77.3559	244.492	92.365	63.6267
	84.0098	37.0711	1062.65	761.85
	93.4805	182.472	92.8701	79.518
	81.1725	91.0956	49.0147	92.7904
	94.2169	124.361	87.5836	283.631
	95.6377	98.938	-30.3346	89.2761
	85.0889	800.149	50.9027	1241.54
	47.9309	-29.6959	1009.49	118.077
	85.2907	93.4058	126.832	491.119
	81.3627	65.6821	44.2356	106.483
	174.491	174.123	520.994	96.1535
	337.493	75.1092	-23.5207	97.7112
	426.497	184.702	491.234	59.1189
	81.1304	94.8124	205.809	301.567
	87.0865	73.2575	83.3123	558.755
	89.8599	73.1027	109.411	485.214
	153.811	86.5538	182.189	531.436
	86.366	280.038	255.595	503.275
	79.3942	87.7648	24.0423	457.921
	92.7452	90.2178	351.238	314.66
	83.3011	83.3478	417.16	518.645
	77.6669	35.5389	176.907	307.695
	164.303	199.073	45.3567	417.584
	79.5995	152.166	46.3107	28.4922
	428.217	563.879	-31.2624	2016.37
	84.6006	1260.86	-27.7131	1013.69
	80.1267	81.4373	416.122	445.662
	304.256	375.33	359.583	785.631
	77.7511	94.3435	112.834	739.5
	105.118	74.937	25.7647	91.6275
	195.225	368.535	96.0517	-25.2531
	664.227	73.6988	181.865	337.812
	88.5853	4032.48	55.1194	412.783
	96.3633	144.924	217.449	-27.8367
	88.2373	47.9821	73.7849	-100.658
	88.8578	94.1895	94.4284	243.26
	81.4413	87.8823	79.9816	182.611
	41.0198	-165.27	25.3678	83.5442
	159.956	178.744	79.1125	111.986
	87.7444	136.675	64.0178	1020.17
	-102.207	85.9788	118.252	386.795
	173.953	170.621	82.2827	89.7225
	80.2519	101.84	89.4186	215.553
	86.8214	-25.1512	102.682	240.05
	80.86	403.404	34.5447	71.9201
	185.737	89.4123	98.0122	528.993
	81.9773	23.2269	63.7798	182.51
	85.5282	120.185	-30.4378	183.438
	86.9372	187.534	73.5496	105.473
	76.0101	97.9833	531.889	267.909
	87.6867	190.946	96.2052	201.607
	338.178	292.146	92.9904	475.066
	90.4897	32.1994	326.123	103.205
	86.3358	53.2544	-91.3224	128.983
	92.7188	75.1454	122.341	1079.57
	213.557	-28.2198	97.4262	83.7238
	90.5143	481.244	96.1898	-23.3879
	88.8498	92.3881	380.884	179.923
	81.5702	89.475	43.7945	220.456
	140.005	78.7851	82.0649	84.2747
	78.886	334.215	-36.0256	102.731
	94.1961	94.2675	96.6532	181.796
	90.8443	170.088	555.658	267.001
	89.3617	98.0114	45.8764	90.6574
	91.23	92.2891	-31.9	104.75
	72.8947	189.396	68.5402	538.19
	278.151	82.5315	-43.8267	327.861
	72.6242	56.9853	24.0603	83.8238
	175.985	809.791	79.0359	96.5509
	74.4596	-97.0278	780.61	84.832
	84.0428	94.464	398.801	148.12
	78.7571	610.654	-33.7996	46.9691
	108.426	55.603	-29.9788	42.9919
	133.314	1966.54	212.479	-31.8592
	440.787	52.7513	361.125	786.965
	83.72	113.266	85.1781	71.1526
	90.7466	101.71	95.3409	38.1291
	139.414	98.4447	789.464	80.6613
	121.557	99.995	88.8892	933.033
	81.6518	96.7981	166.775	266.619
	90.8394	-96.0179	198.33	517.218
	354.612	90.343	1085.75	768.479
	98.1317	195.667	33.9682	81.7297
	77.0906	81.1998	51.5759	1638.23
	78.4452	30.3258	99.1175	74.5826
	81.2187	111.132	273.913	244.025
	162.029	-124.373	85.9682	-225.879
	77.9883	99.7287	285.914	264.923
	78.7949	98.0495	727.063	-267.778
	184.126	99.556	204.435	73.3788
	78.0043	-27.1938	343.383	87.5723
	98.8436	109.525	-33.0309	86.5698
	92.3961	155.276	725.38	35.6597
	184.529	93.6467	33.3055	229.998
	87.5407	28.0325	309.701	222.973
	91.8614	-28.8942	674.543	261.516
	69.1747	163.928	24.1798	238.8
	178.986	83.3365	-44.0491	-63.6451
	82.074	535.733	-34.646	533.181
	95.5063	-168.603	95.2832	470.291
	83.8029	149.726	181.129	268.741
	89.0567	164.809	-26.8166	91.7699
	75.5347	270.5	442.098	457.957
	75.7185	43.0211	421.681	124.702
	80.3988	180.143	132.921	99.9127
	263.221	380.445	227.462	365.06
	93.6611	102.566	424.685	79.4277
	82.2664	82.2473	28.6725	188.026
	39.8212	-43.3895	682.841	630.317
	128.537	46.7158	26.333	83.3035
	88.2473	54.5187	345.986	-78.4542
	89.7678	189.519	-28.3763	77.4473
	106.526	83.4418	590.992	71.0229
	89.4594	96.1703	-29.1959	133.755
	200.105	86.6703	304.504	129.997
	-238.652	55.8129	514.658	350.138
	92.5059	98.0851	319.708	181.507
	88.5087	54.2225	-30.0695	224.474
	89.0929	386.703	-32.1711	73.9831
	74.111	94.6592	443.23	255.317
	80.7464	145.566	28.8441	92.5121
	78.7591	91.0057	28.6287	-38.2187
	-72.5908	88.9677	-24.3519	-38.3515
	79.3902	162.804	87.1024	249.966
	256.58	93.8567	-30.156	305.372
	363.669	46.245	1065.72	-24.1838
	68.1403	77.763	98.778	-77.1109
	100.052	84.7886	99.0537	280.314
	156.476	59.4565	578.335	102.307
	81.1812	107.998	222.278	990.459
	79.1919	93.6106	87.1304	-92.3829
	78.8483	105.471	-70.4837	83.2715
	87.1542	103.948	354.418	37.4544
	77.0669	136.46	122.401	189.058
	92.2184	190.324	560.347	33.7038
	77.786	31.0006	85.7369	187.059
	96.3091	88.9834	565.61	228.297
	139.378	88.1859	100.68	69.6219
	81.6726	76.5918	26.505	37.8467
	89.3628	94.4572	138.8	81.444
	183.742	23.915	203.451	109.759
	65.4914	53.783	-30.5547	51.005
	74.5747	336.554	32.0828	165.776
	89.2886	-70.1202	29.189	644.038
	74.6042	81.9428	-32.4958	97.9637
	88.2674	107.009	35.1994	-101.736
	-33.2638	212.935	34.3508	178.189
	82.5248	88.0311	200.599	253.366
	72.9229	285.722	23.2701	180.586
	223.527	104.143	-27.1288	176.913
	89.9798	189.441	682.45	1174.01
	94.5728	235.909	235.342	94.2089
	78.2951	556.392	106.164	251.442
	85.8663	39.0894	-26.3935	699.091
	90.8427	100.907	437.454	-80.9163
	88.2816	80.7165	87.2101	87.9887
	78.4352	95.1227	-28.0824	446.602
	82.002	94.2955	-24.8879	165.076
	72.9658	238.982	1408.57	100.981
	90.2467	1160.43	397.639	-27.1988
	83.0355	92.1793	189.296	382.76
	84.3236	-121.026	51.1924	82.5069
	63.9042	122.21	296.254	681.041
	79.986	84.4147	35.1358	412.293
	98.9526	87.7959	-28.4255	40.8217
	84.5646	46.3982	-29.1817	42.6837
	750.467	103.966	43.3095	179.894
	97.2826	-107.301	471.342	148.246
	74.1196	99.2773	-28.5618	90.6305
	107.301	232.837	704.121	94.3913
	111.747	89.7962	618.397	84.9401
	81.0607	104.607	110.717	475.328
	-71.0182	79.7134	32.424	239.835
	90.5871	330.157	34.9653	710.712
	84.6004	96.2328	101.841	71.4724
	74.3732	97.0564	23.5414	90.1027
	86.5963	430.083	979.222	87.1292
	88.9544	130.686	-43.5965	-70.8027
	82.5182	105.6	-27.0217	189.795
	73.4013	93.6776	121.092	216.063
	68.5602	342.728	41.6965	-22.654
	-72.1566	211.219	-23.3151	92.2669
	83.2979	83.4744	48.9712	402.024
	259.094	226.172	1147.57	170.817
	66.987	69.5906	602.925	94.7821
	84.0081	85.8902	58.2083	29.5317
	238.125	-26.039	437.246	433.733
	92.5057	36.0583	-32.4666	191.724
	251.561	101.189	-26.3782	428.803
	95.7329	85.0444	91.9319	260.686
	429.438	90.7666	118.503	76.9386
	161.237	110.009	30.4321	-36.2454
	343.086	-93.0277	38.7129	81.6062
	101.801	92.9964	47.6247	360.306
	253.227	-49.0057	121.15	26.3865
	46.5269	1046.74	42.6867	176.318
	48.4058	92.607	584.362	38.8786
	78.5256	90.5172	216.988	47.592
	97.7099	71.478	29.4151	784.525
	256.73	87.061	341.242	32.9017
	595.402	-71.5134	244.273	499.502
	100.844	34.7192	23.6188	-41.9007
	80.6749	100.565	316.674	175.396
	91.3087	33.269	36.3609	89.4966
	333.819	93.1248	63.0095	361.771
	77.6268	-115.864	344.025	27.0477
	72.2675	122.179	303.791	105.624
	84.7757	77.0625	217.683	190.693
	48.3286	112.513	443.129	101.105
	224.667	97.5052	56.1317	86.9758
	85.1665	78.3448	119.334	91.4641
	86.1382	1532.27	34.1072	95.3825
	71.8098	29.5758	98.522	-127.271
	90.5444	372.487	84.5613	40.1029
	90.27	101.217	31.047	122.539
	83.0886	-94.7376	312.066	94.2753
	50.5899	46.7586	78.9229	-39.9019
	83.3498	39.9525	-29.104	422.587
	86.2603	39.5439	359.65	-102.861
	78.3222	100.001	570.794	111.952
	172.903	-87.1976	219.588	87.4174
	101.083	79.3908	480.221	181.386
	92.4391	84.9884	-29.506	847.727
	85.9365	219.829	192.182	77.0816
	78.3511	-53.0958	481.807	104.044
	116.026	96.5692	83.5529	123.184
	84.4641	89.0809	286.103	85.1437
	95.3187	84.8938	-32.394	28.1621
	93.3759	-28.6218	72.3216	-48.4422
	94.875	92.4963	95.9688	44.2524
	-40.602	36.8242	443.962	28.6647
	183.39	103.198	-26.6396	25.1959
	79.7392	436.545	-27.6942	81.7461
	134.433	1112.39	27.6812	304.954
	87.7518	195.268	27.8848	86.6312
	167.494	82.545	87.7733	338.366
	88.7972	92.591	-25.7423	166.914
	77.6906	-26.1276	-21.8038	82.4561
	88.0622	272.3	87.2821	179.363
	169.367	104.611	-32.542	159.769
	163.865	81.6634	174.478	101.54
	149.975	94.9805	-32.3982	56.9264
	93.4025	104.132	34.4582	458.546
	91.4298	85.8154	55.5017	-27.7678
	75.4558	97.7908	757.66	164.152
	85.4676	104.318	88.5907	-80.0933
	147.821	109.41	-30.1339	87.7068
	81.57	222.57	29.2424	-33.7671
	86.5894	718.793	110.331	32.1403
	158.17	79.082	86.681	382.648
	84.0495	90.3154	-34.286	182.738
	87.1917	93.109	26.5905	822.254
	73.9738	-61.0601	203.398	-96.7087
	500.019	172.542	103.953	95.7559
	84.4036	99.8744	-40.2745	917.109
	81.5506	46.7039	478.326	88.3542
	89.1909	104.533	518.225	80.3722
	86.2942	248.414	92.7282	98.0777
	100.244	87.5394	93.7153	175.322
	90.5704	91.3517	78.9349	-93.3702
	-82.0363	-106.623	27.5353	168.995
	105.783	86.2729	-29.7173	171.943
	75.8441	109.058	278.543	104.033
	116.536	109.914	-37.7067	-32.4186
	93.2954	105.882	-29.1945	-28.3102
	85.2437	99.4988	269.225	-25.0465
	189.009	640.334	100.622	398.192
	81.7829	75.8434	459.336	75.3741
	89.6644	250.399	317.52	452.76
	66.9551	28.1599	40.8731	1142.63
	88.2834	76.7952	218.733	1502.66
	93.3215	100.894	124.104	816.272
	84.3006	563.103	131.824	168.302
	83.9127	459.102	34.5738	338.724
	451.002	91.8642	86.5079	225.378
	73.6586	95.2327	-22.9929	306.138
	414.919	459.609	-25.6914	457.626
	43.6534	88.4948	30.1771	542.844
	-101.622	80.5261	-28.8065	87.9188
	90.9192	99.4668	-76.6279	-63.6478
	80.5953	345.478	70.4329	59.4481
	79.6685	-27.1662	32.7285	159.417
	83.4597	86.9492	156.376	78.4046
	89.4655	129.109	-26.8453	84.0146
	81.4587	532.117	-30.08	991.21
	397.12	-63.2563	55.9545	71.5924
	131.944	39.9377	431.874	86.8462
	95.3236	85.7949	723.492	1065.47
	83.5512	106.956	91.4674	88.9708
	184.589	55.5682	167.336	445.18
	81.0034	102.523	93.0785	185.305
	71.1192	90.3875	621.56	101.431
	82.0172	55.7188	-31.8325	528.232
	426.652	-75.4173	-37.5832	119.784
	72.501	96.6146	50.3676	353.707
	95.4566	428.951	135.392	373.718
	81.0643	102.085	414.223	185.092
	-69.0332	93.4809	85.3012	74.1531
	78.0026	84.2883	-58.6777	287.275
	76.8006	89.6419	30.6218	91.1468
	100.711	897.696	28.0863	413.673
	93.8514	80.3992	-43.8729	84.7371
	97.7391	83.2241	-34.8328	451.889
	353.138	241.665	87.092	1137.53
	82.2578	1060.81	46.0372	86.3879
	78.8482	84.395	39.5331	77.0644
	90.5305	258.408	501.767	220.586
	87.5228	83.533	90.0706	183.925
	88.4283	62.4783	77.19	261.259
	84.8649	88.9026	769.496	397.561
	336.522	-32.2357	178.358	42.8729
	67.7273	93.071	179.058	77.7777
	72.4891	72.5157	721.742	192.333
	92.7497	-112.242	90.6268	188.166
	157.176	63.0681	905.157	109.448
	276.274	112.269	79.2006	63.9427
	101.06	101.786	96.3079	438.603
	175.78	97.2916	-25.4477	86.6444
	182.049	98.4979	26.22	168.058
	86.6742	-35.4663	498.129	184.111
	82.364	-90.6709	-109.503	180.459
	-68.5862	102.177	145.108	83.5078
	94.2454	-67.7189	-29.401	96.5665
	-70.8065	123.884	211.411	-24.3927
	69.7091	26.1227	90.3863	261.285
	279.876	83.7625	100.017	244.531
	82.397	86.1005	25.0112	58.6733
	81.5069	-78.3354	217.06	437.548
	106.038	357.433	88.7143	359.632
	86.1252	-28.0035	305.17	183.23
	81.0167	43.5142	1507.13	627.705
	118.215	399.045	-26.2743	-185.755
	44.6462	674.027	380.086	274.966
	73.3226	89.9325	251.483	681.477
	71.8043	50.8061	168.007	82.4787
	85.9739	70.4893	266.342	569.853
	95.479	95.558	88.3271	278.868
	86.7838	106.448	345.352	385.496
	77.8492	25.1601	176.421	226.796
	83.6279	-24.6143	-28.3536	96.7458
	89.1197	-56.2731	92.61	-33.4095
	169.504	59.7546	722.483	160.366
	86.1489	352.29	-32.6417	-97.7857
	383.169	96.1992	417.863	556.36
	93.28	-24.3156	84.2074	438.063
	633.491	196.769	80.78	83.0311
	99.1277	277.833	195.51	178.365
	81.9468	-81.9972	113.368	188.948
	65.3705	705.347	225.791	93.5614
	75.6289	78.2049	104.501	90.9986
	256.633	74.9949	418.791	570.616
	241.171	99.6081	31.5417	414.146
	80.0975	506.257	48.2826	-45.0561
	77.9225	129.965	30.1877	185.282
	705.026	-31.2037	255.451	182.265
	329.69	215.896	27.176	502.619
	89.6096	692.32	26.8017	92.0163
	67.6222	93.4936	152.268	39.9834
	-105.132	36.155	545.226	347.086
	104.585	40.2385	1329.62	310.478
	101.156	90.2582	429.282	337.695
	80.8071	85.9885	75.3624	223.15
	90.2585	96.4704	44.3502	-95.5297
	87.8236	104.149	335.412	264.307
	102.034	-28.0947	182.671	765.371
	84.786	100.435	180.36	-28.5597
	81.7157	123.202	92.3096	89.5089
	77.6469	415.136	30.5105	-443.671
	81.5854	376.667	-28.9112	178.304
	438.896	70.1149	119.753	83.0442
	97.2296	-30.6502	57.7579	49.4782
	86.3925	115.477	281.713	176.524
	93.6768	100.977	255.809	397.569
	76.8357	106.085	293.78	48.049
	75.0254	-101.043	94.6609	247.068
	79.7882	104.911	76.9105	79.5196
	149.713	86.176	-30.6779	88.4478
	-240.361	91.1407	32.0413	73.9151
	160.599	75.8454	-34.5799	89.6038
	106.802	102.177	187.243	86.5558
	45.3182	107.599	79.8045	-236.915
	87.8031	108.379	222.124	240.698
	77.528	81.9215	164.088	263.13
	246.496	557.558	71.6936	318.101
	91.788	46.1498	928.217	65.2147
	96.0142	86.0193	-22.3074	-72.3652
	68.4563	33.3898	53.7107	68.3356
	78.9562	47.6402	29.9668	-35.9295
	82.7774	195.094	83.6385	244.744
	68.9226	90.2972	106.304	1067.03
	93.0664	84.8696	130.738	238.412
	97.0607	78.3063	22.2115	186.502
	88.7698	97.9627	-29.4384	213.223
	91.368	229.22	578.479	80.9274
	163.398	41.6124	34.4453	348.298
	78.731	94.3753	-23.9473	159.894
	94.2044	82.5203	318.595	139.272
	73.2699	-91.6469	99.5101	588.603
	95.7451	97.6577	463.899	331.386
	83.9221	94.0683	421.483	27.6511
	79.1632	89.8175	-30.0445	524.336
	101.054	71.4345	-30.7471	90.8014
	83.6115	761.306	23.2117	369.729
	77.8977	318.504	550.934	61.6914
	-51.8294	343.324	-23.5528	173.916
	91.618	87.8229	870.201	-34.8497
	79.5746	84.8218	-30.6871	86.482
	73.5427	307.666	279.511	66.7876
	75.3045	100.369	31.1085	535.149
	127.633	103.253	243.663	72.9103
	269.489	100.652	24.2515	-96.1166
	65.7541	114.013	25.3125	68.1465
	87.5623	-98.9784	174.943	90.9741
	65.4624	95.6315	705.815	147.488
	88.1238	78.4244	51.2382	190.42
	165.704	99.2751	843.198	84.473
	64.7621	396.691	93.1242	434.453
	55.6578	89.7079	58.8458	72.6236
	83.7483	229.531	512.188	276.854
	261.612	110.368	-222.732	85.9909
	86.8725	40.9713	307.722	105.529
	77.8929	86.4794	267.735	83.2785
	230.793	30.5409	429.261	448.77
	66.6715	360.414	-27.3027	217.85
	124.88	43.2066	167.79	168.422
	69.9882	82.2109	92.6914	395.315
	64.7776	397.918	53.6552	89.4323
	77.2485	52.9837	414.643	276.129
	77.4324	97.7763	668.032	40.3243
	111.936	742.944	840.759	89.3349
	88.2554	52.3327	-32.9929	90.2494
	87.5468	104.27	27.3874	276.05
	92.2865	77.1069	81.3785	113.151
	71.4501	81.4699	48.5487	214.927
	91.7373	2093.25	35.8315	-25.5575
	166.293	117.306	229.842	143.548
	88.1193	91.0698	413.928	163.559
	82.8465	114.457	636.727	-34.7444
	97.0622	90.7337	-25.2464	838.487
	-58.1892	-99.1183	128.716	135.016
	79.5159	83.8352	778.083	-398.783
	85.7371	362.719	359.47	96.6995
	79.9873	113.391	33.9763	85.8333
	85.1037	108.019	-36.6359	97.0961
	129.036	83.7602	537.099	544.551
	89.3976	604.304	-28.4926	92.4224
	82.4727	366.649	-28.4953	94.6507
	88.9537	90.6306	74.7376	237.326
	75.3878	120.189	-34.4473	289.347
	85.0826	-118.256	96.3074	594.875
	83.4003	-116.483	141.433	364.562
	39.0166	-42.8815	-36.3897	292.618
	172.614	59.1239	24.1061	267.716
	94.1215	96.5973	29.8666	92.1332
	69.1678	99.0856	427.395	41.5
	104.03	99.4446	-41.1252	88.6372
	90.4959	138.573	-25.7759	89.8792
	94.8863	80.3534	337.153	73.4846
	164.707	24.2601	511.505	94.8549
	77.8418	85.4477	27.1979	476.346
	92.1998	345.215	515.04	84.0563
	61.8002	62.8679	352.751	288.885
	172.338	979.576	173.224	95.3904
	164.764	270.096	920.471	579.937
	-51.72	142.204	28.2926	184.788
	134.205	-173.54	317.601	245.117
	66.7441	106.746	90.4339	269.495
	181.61	133.084	27.4708	143.207
	65.9802	97.1821	-28.1956	357.097
	99.815	86.2051	262.198	312.289
	103.551	-59.4336	-35.4929	35.0003
	81.6909	189.448	-30.3079	674.671
	351.123	40.8038	410.093	403.343
	80.9789	102.728	150.388	-43.3266
	81.1117	43.9256	184.149	-74.6952
	65.3677	81.2769	512.742	680.966
	91.9859	-93.2936	433.148	-22.5727
	110.403	74.8101	63.2464	174.176
	72.2277	415.356	59.4651	-24.3063
	70.025	87.8245	84.1338	97.0593
	95.7399	-33.3752	294.189	-41.0593
	90.49	102.487	-36.0536	87.9044
	81.0055	30.1292	-30.7778	338.894
	27.7978	-75.4188	-27.9121	223.783
	71.1589	-26.7098	-26.884	83.2544
	87.5042	90.9771	-29.7034	79.7535
	71.4859	89.289	488.475	187.784
	89.5605	37.1732	24.0793	92.9908
	81.6884	102.825	-28.8985	164.779
	126.465	86.8409	217.006	80.0623
	81.85	266.254	74.1217	955.727
	173.185	179	-36.1592	68.78
	97.5306	91.8967	-29.9882	240.444
	88.353	106.734	88.7102	78.3156
	74.038	141.873	486.402	-61.4431
	85.2616	105.013	28.2205	87.8629
	90.1065	82.4971	104.855	282.41
	85.4176	235.031	763.831	-158.579
	159.774	90.8008	-28.6119	545.908
	94.8019	83.7389	423.293	80.2591
	95.3013	329.185	26.8517	133.159
	85.7193	29.4931	50.5194	88.1088
	96.6626	716.506	91.5107	68.9491
	78.1579	101.861	214.644	228.486
	85.7968	93.8411	169.652	92.3028
	419.375	126.288	63.0382	91.1256
	89.8548	90.6433	29.8937	77.2471
	151.338	109.674	23.9508	-112.617
	91.3642	-116.861	85.6974	80.7665
	269.901	106.761	46.9759	-99.9071
	86.9583	1474.19	-116.17	1508
	-109.993	161.54	-27.1111	94.7705
	115.317	133.12	328.858	167.437
	160.667	94.9469	105.049	101.914
	94.9565	-25.2468	103.598	192.667
	177.635	106.591	435.555	89.9981
	64.7006	81.4214	764.263	143.569
	87.1484	-26.4601	175.584	536.519
	110.56	-45.6108	43.4776	103.669
	110.63	83.9194	-29.3514	44.4067
	86.387	848.565	35.4241	-80.569
	81.1265	83.5958	-132.714	99.589
	87.3099	47.7661	244.151	330.186
	169.696	145.996	54.8451	-76.9779
	140.765	138.842	67.3038	116.336
	-32.0694	102.126	-30.7231	178.519
	52.7635	27.4226	-32.5624	343.162
	3657.33	107.059	155.883	591.372
	195.982	1919.28	310.909	-23.5242
	339.464	99.0878	317.32	270.363
	77.9668	-28.8561	137.865	-27.8175
	93.1309	102.981	-29.192	65.8189
	88.3842	180.748	162.667	104.589
	93.7368	76.7379	398.133	545.127
	65.4149	-28.6264	179.278	421.384
	96.8632	105.517	248.734	-81.4915
	77.2064	92.5948	80.5891	56.2183
	86.9903	89.3976	-35.0574	269.136
	62.2048	-35.4316	28.1195	98.2956
	85.4698	586.939	443.431	48.2315
	174.612	1911.36	33.6821	64.0692
	256.825	88.3444	92.1616	-108.135
	63.0197	270.481	97.171	35.325
	77.7304	419.008	161.677	89.3745
	292.924	46.3533	-25.3111	94.2444
	505.397	98.4739	552.598	437.494
	-113.924	163.21	275.175	37.7123
	760.675	72.5676	24.0545	80.0429
	92.2982	82.7556	336.723	173.051
	84.142	597.726	-25.5122	234.372
	79.3466	-27.3718	-28.1458	626.449
	93.1556	94.4734	133.085	345.188
	78.4178	23.8247	34.3437	78.9228
	80.3412	188.946	-28.1116	154.502
	77.5462	76.6113	-38.4802	96.6508
	78.2642	51.7501	30.1578	177.524
	90.9645	37.8764	-28.0348	-31.3369
	227.089	237.758	-166.331	97.4105
	578.615	92.4542	313.354	75.1251
	77.2039	-102.388	177.796	433.327
	83.8761	92.5979	-26.0668	3005.52
	158.045	139.874	202.386	60.2412
	74.742	256.09	27.2637	63.2355
	93.3683	104.244	46.8162	56.9811
	58.5509	22.7937	529.547	95.6329
	181.554	81.955	-34.5335	98.5612
	79.5924	100.385	30.9694	684.159
	87.7546	199.747	28.5922	261.897
	78.2563	86.0654	-44.7951	882.192
	72.595	81.3597	45.0435	104.145
	164.495	72.5333	33.925	-38.9314
	100.04	131.034	707.164	79.1792
	87.9493	92.8624	278.717	188.55
	87.2809	-32.2021	369.027	754.612
	87.314	827.034	60.1884	307.783
	74.4646	98.2699	525.589	463.697
	77.288	97.4337	-22.5474	173.431
	82.6586	783.757	-59.3947	73.6361
	146.814	34.2472	29.8535	542.439
	50.6361	78.8971	38.471	141.424
	-66.6645	-146.796	90.041	-43.2
	89.025	97.402	61.0473	809.902
	101.633	101.209	-34.0371	83.0452
	91.9244	29.798	29.9612	-37.5588
	290.713	24.4673	171.295	318.871
	82.4161	114.153	51.5155	77.3427
	-86.0824	92.1438	168.731	-78.7842
	83.2352	86.8794	40.7089	-47.3032
	-60.2024	198.127	35.8659	264.112
	104.514	-31.8273	234.045	-93.9403
	120.431	91.242	-28.2028	72.2163
	138.979	33.5097	26.1358	139.825
	164.119	-62.026	30.0606	79.2585
	76.2091	292.12	55.5431	94.5171
	74.5415	102.264	26.0993	-77.3263
	81.9726	104.755	31.1882	333.39
	85.0086	1657.85	75.7711	338.92
	85.2324	192.367	134.038	-78.8306
	92.3981	85.4946	155.929	30.3578
	126.018	91.2619	40.9869	73.8975
	163.085	268.36	702.645	25.5071
	85.3392	110.079	329.224	283.949
	61.4998	90.3323	160.19	78.2515
	76.7499	86.7904	580.228	287.59
	-30.5467	100.168	-83.804	371.408
	70.0813	85.7847	49.8018	-46.337
	77.8702	573.071	138.151	317.026
	79.1771	77.3789	54.2766	89.4387
	502.513	2901.72	325.648	43.6282
	75.5878	572.083	23.7138	188.143
	69.4605	83.8271	100.216	1081.42
	159.989	97.8179	-38.6041	1018.93
	74.205	91.0712	-34.5703	236.07
	159.406	187.993	-22.7685	75.9809
	87.8896	146.95	261.72	277.853
	84.5289	46.4308	136.846	196.236
	186.711	184.153	-38.3621	85.4879
	741.098	96.9631	484.004	98.8092
	369.811	101.851	94.1904	-27.1044
	81.2633	97.5933	99.5035	174.165
	504.437	-179.095	69.5854	516.651
	37.6594	84.68	87.6427	30.0942
	336.356	81.3024	-28.4219	195.562
	84.8935	103.738	26.4024	773.843
	219.655	49.3011	48.6533	814.584
	124.296	-52.0612	-49.7393	23.587
	95.7545	82.1439	-28.4114	485.846
	645.609	91.279	32.1029	96.3716
	92.5788	86.2032	-29.7393	178.644
	167.73	-34.6089	228.611	-77.7673
	80.6641	96.1166	32.0582	-28.7873
	178.948	132.176	-33.0864	261.273
	341.131	173.52	-95.6757	174.612
	70.1518	105.585	-24.3822	1087.29
	89.8607	93.363	-29.4141	-48.6037
	77.3767	-139.396	352.289	438.823
	577.098	277.3	-31.7521	-77.1428
	125.561	87.5352	81.1426	94.0747
	180.326	96.6085	49.4974	198.832
	78.0152	196.718	49.245	-29.8832
	80.9398	91.4148	33.8179	85.2215
	84.4007	100.393	-28.1643	615.408
	90.1545	92.173	27.0254	182.009
	92.4886	96.616	168.336	24.8912
	77.7444	-45.6385	82.1148	111.824
	75.9284	76.2533	31.7453	339.688
	88.8771	97.6841	-27.1738	205.397
	85.849	82.9034	160.161	82.7284
	173.326	54.9059	-26.2618	26.4344
	84.111	43.5989	-26.2258	317.058
	244.145	75.0729	83.6913	33.6312
	90.58	91.3861	73.2205	179.629
	176.727	-40.5218	28.3502	208.689
	97.3991	62.8956	902.15	98.0437
	76.3418	32.3631	-27.2617	276.583
	258.672	46.4451	29.5876	956.109
	84.1643	306.707	37.9489	316.752
	91.36	-34.9597	-35.0165	87.4441
	334.072	128.688	-46.7296	83.7508
	89.6058	242.047	258.528	504.919
	-46.9269	47.8376	20.7846	90.8917
	97.5737	195.299	-31.2757	280.497
	67.3374	469.185	185.618	93.6858
	139.972	80.272	260.375	466.57
	295.094	175.057	139.061	209.136
	90.8749	92.0148	1396.19	253.786
	101.196	99.5422	341.07	389.948
	391.992	-33.7987	349.987	363.168
	141.88	92.3487	31.8209	174.198
	91.0359	177.516	1107.94	299.751
	57.0181	-28.8472	71.2183	63.3852
	79.6214	94.9943	90.5278	31.7651
	89.9326	99.7323	33.0258	243.437
	343.725	106.803	-35.2984	285.317
	97.2264	81.9543	270.206	-41.3101
	87.6473	221.369	-54.6663	723.829
	178.27	25.6852	133.48	49.2245
	456.394	-27.8836	97.5442	531.164
	110.266	83.1144	92.158	101.946
	366.847	98.2673	1147.3	517.717
	74.4808	137.288	-26.4466	152.172
	77.2767	977.211	100.635	97.693
	130.654	95.1124	383.678	28.6934
	175.865	169.086	86.257	181.086
	68.7854	103.008	60.1049	240.772
	98.1993	99.7294	258.691	265.019
	85.5228	92.905	21.0546	625.782
	77.0189	95.2014	44.2933	189.57
	651.015	-125.477	27.7873	730.897
	91.4437	587.52	100.102	63.1711
	290.501	214.691	-32.4889	80.4335
	91.3332	99.7048	-29.8173	-53.7492
	172.649	-78.3469	25.3169	609.702
	92.6669	113.476	84.155	249.846
	336.237	153.934	-30.6057	261.336
	82.5711	91.6037	95.5243	288.848
	96.0672	88.125	69.8533	24.311
	91.6495	1128.21	693.703	355.795
	89.0691	85.1622	54.7471	435.681
	87.3538	159.948	28.7643	79.5035
	83.3004	132.325	-36.9392	203.028
	164.404	79.4203	33.7878	549.121
	92.5113	97.7756	-31.199	31.464
	24.6589	82.5155	30.0079	40.3874
	62.852	1175.61	87.6604	49.9504
	96.1142	90.7222	71.6823	-56.7451
	262.953	95.2298	33.2032	100.474
	-89.9168	104.502	-34.1439	44.0125
	68.1532	53.9637	103.002	82.8245
	92.4485	-61.552	97.8414	-92.0784
	94.4217	943.031	26.7643	95.6112
	94.3434	-38.9247	70.7628	95.5301
	242.857	92.9767	326.745	24.8587
	1085.83	298.459	94.2508	178.107
	79.0123	-101.322	-27.4129	133.031
	93.2589	320.717	-35.2091	-27.2529
	486.029	132.474	29.6429	45.4055
	85.0029	90.3771	683.008	182.616
	87.6625	83.7601	312.813	252.946
	79.5356	37.3875	236.173	-58.7602
	80.8852	86.1506	82.0212	-67.0485
	-88.4892	88.6766	52.2192	-104.452
	317.241	92.8857	-34.0796	66.2029
	702.01	27.5846	143.492	104.272
	82.5077	89.0288	215.449	-33.179
	92.154	88.627	37.9892	58.7964
	85.6722	87.4569	-25.005	86.3743
	81.4808	95.8076	665.077	79.6084
	80.7833	91.3292	-31.4886	-75.6513
	77.8495	91.9041	414.727	101.423
	86.9141	87.1367	-26.9074	171.157
	115.689	85.9827	-46.0976	90.9234
	89.5049	1450.23	34.7745	202.918
	81.4297	106.509	-35.4472	503.425
	85.3081	83.4606	83.2518	561.785
	169.572	193.178	26.9843	85.9969
	90.5976	-30.9674	908.748	350.856
	71.54	314.467	28.759	89.0526
	78.9503	117.259	90.7857	201.521
	67.2349	28.7152	81.8241	1162.1
	84.511	27.9442	90.8402	75.1871
	79.3713	74.1101	381.739	78.1322
	159.401	28.2126	-31.3118	92.294
	70.4853	99.8017	485.609	110.037
	85.9128	64.0238	133.851	194.088
	95.171	90.1834	283.873	53.1601
	82.1737	100.947	-34.2727	313.547
	-131.413	49.929	-30.95	90.411
	365.434	179.582	-29.2643	90.1034
	95.2797	92.1427	217.415	507.717
	81.1268	-32.3762	74.8386	-112.793
	71.6329	828.837	77.4419	329.33
	61.3769	83.7115	174.966	26.8718
	83.1278	188.938	-35.5977	264.154
	93.3036	266.857	87.2585	63.1832
	83.3046	418.655	99.8017	76.1064
	-47.2306	-64.4096	-26.4855	179.516
	124.535	27.0888	494.99	163.956
	95.4222	-29.9124	-31.3653	530.709
	91.6759	187.071	254.698	90.9803
	86.6628	106.258	432.623	37.6777
	90.778	-27.5667	93.3377	547.668
	-77.6935	130.763	-22.6802	77.3218
	98.0694	56.8644	47.2862	-86.7101
	81.6332	623.975	143.204	252.307
	84.3921	269.485	86.7064	51.5785
	251.097	-28.9134	-34.0472	23.848
	50.6875	27.4264	200.97	167.699
	88.9442	-50.0262	49.456	142.8
	80.5673	365.543	83.1959	764.004
	80.2162	48.143	251.172	520.375
	84.9549	269.728	354.377	279.629
	86.8282	68.9029	-24.6664	366.666
	77.3421	170.474	34.5116	301.85
	-38.6767	26.1304	79.0436	-62.1682
	165.003	103.661	28.3368	59.7034
	284.507	51.7137	88.7535	581.322
	89.0183	95.2031	-31.7238	223.307
	83.6093	86.711	40.1889	274.428
	173.151	132.647	-33.5662	-31.5743
	87.8683	86.016	143.56	715.281
	78.4266	88.0932	97.4765	1173.26
	72.0464	106.325	88.1557	-30.2438
	151.336	105.509	79.8853	396.9
	187.558	90.5447	580.603	138.515
	258.113	99.2565	-32.6111	79.6482
	144.234	99.495	51.9117	54.5446
	85.4074	157.952	208.706	1440.5
	52.4737	120.096	897.356	40.285
	84.5846	89.2756	129.526	252.277
	96.6934	-27.0781	291.657	238.612
	170.733	-30.5942	847.761	159.166
	79.6382	667.6	91.6421	52.9948
	100.949	88.5327	28.7747	-181.076
	80.9148	544.639	28.6361	-98.6304
	98.3047	-30.7585	-35.3624	-31.8983
	154.227	27.9558	307.074	85.9152
	125.748	58.287	34.9526	71.1195
	90.9225	-22.8741	42.0116	496.065
	86.3547	92.8172	35.3879	456.505
	82.3041	99.5295	409.465	324.405
	86.0274	528.492	36.4213	956.566
	80.4415	69.6555	86.9238	91.1227
	96.5341	377.351	84.0193	106.417
	74.0506	83.8968	27.4701	-77.2119
	59.2721	-33.9278	20.8248	84.9423
	231.27	105.213	-26.1631	307.941
	76.6729	70.7067	106.093	94.3068
	124.875	229.762	-33.1044	820.469
	146.288	190.204	103.538	70.2562
	235.437	344.88	179.346	74.9646
	494.923	77.154	243.267	94.2278
	156.307	514.888	177.123	86.3492
	86.9821	3259.61	-33.7622	137.209
	79.7482	-107.012	-29.4856	-96.7165
	362.372	77.2775	18.7587	88.999
	81.7979	87.2192	88.4574	379.799
	91.2865	80.9937	29.6238	306.328
	349.77	180.762	85.5469	71.683
	96.5537	443.384	30.9948	296.23
	84.3829	29.3875	-24.9735	355.022
	90.1688	-179.275	29.8223	286.137
	170.25	179.42	-28.5231	68.743
	86.4856	34.5144	260.832	39.2187
	92.75	319.511	63.503	35.7923
	85.514	130.919	-32.6162	523.318
	79.8328	30.461	227.676	643.595
	270.435	84.5247	63.1331	91.063
	76.8383	192.078	30.8541	329.349
	87.6513	-73.5726	28.8963	29.6447
	214.362	82.2489	25.3183	46.4165
	85.3507	91.3625	99.4086	-64.4003
	84.2721	1089.89	-60.2497	806.276
	89.9636	82.232	-26.4858	29.2284
	82.749	511.742	-74.0065	194.624
	90.8732	84.5261	31.51	41.5116
	174.503	101.571	-42.5599	170.818
	41.9527	85.4095	47.4094	122.094
	73.5717	46.9161	93.5457	-23.3828
	-92.9257	123.641	183.075	348.265
	72.9373	108.77	-29.5446	794.578
	71.3196	90.3839	49.9025	-84.0985
	174.646	-28.3583	35.6404	-26.6325
	359.075	88.0269	-89.3515	1131.57
	81.7372	-30.2883	-30.8718	75.3679
	73.8774	71.9655	79.4006	331.243
	80.6603	331.989	-46.481	72.9013
	150.015	59.9903	-25.2838	791.985
	78.6777	686.591	-27.2929	160.909
	42.5938	46.1371	95.4119	175.802
	82.8097	87.2779	89.0151	87.9266
	101.961	99.4017	438.928	84.2099
	84.1804	100.163	61.5207	-74.9951
	175.361	61.4047	79.4859	442.976
	94.207	557.328	-26.8099	83.8605
	353.251	89.7733	84.1356	849.111
	86.8452	92.2386	91.1845	341.55
	73.8186	96.4261	-25.907	84.3168
	91.062	-41.7068	423.895	94.5169
	118.713	89.0352	-26.3963	137.145
	59.1733	218.855	-33.1408	1203.92
	92.6755	108.014	26.7388	86.0875
	78.0144	41.5757	195.8	-95.4078
	108.061	531.722	-22.3514	160.187
	80.7131	138.739	23.4009	90.1696
	101.489	174.994	87.6459	68.8184
	92.7451	270.818	30.1942	573.616
	22.4053	592.121	-24.2445	76.0634
	124.159	84.7752	-37.827	180.745
	86.5449	82.8805	38.6457	-51.4517
	88.9781	27.952	77.0428	267.212
	111.205	107.949	51.0665	397.779
	91.1426	95.166	177.582	352.225
	83.2658	90.0967	30.2248	96.8383
	79.6178	196.335	369.321	494.88
	91.2483	96.4335	99.0712	367.447
	82.5002	171.095	-29.4711	189.041
	88.7443	188.432	-21.1052	912.124
	601.129	-26.9734	184.908	422.94
	162.218	33.9067	42.3756	637.708
	92.6042	97.9825	28.789	82.6193
	99.6279	26.4909	277.619	264.019
	83.8037	80.4417	-28.6995	73.8757
	2076.95	104.899	49.4708	146.242
	81.7002	376.134	34.6937	87.2166
	81.9371	399.667	650.38	233.357
	342.339	419.178	-48.072	696.115
	80.9544	103.446	-26.057	830.055
	84.3981	-27.3641	352.573	334.251
	74.5311	38.3973	145.325	264.994
	77.8811	33.0147	364.441	92.6925
	75.0868	427.038	80.2783	81.2341
	82.1251	82.9119	-42.4254	-109.677
	83.9893	97.2888	82.1333	534.512
	85.4278	86.5511	53.6656	87.7938
	89.1756	-113.182	30.5371	92.0512
	75.8605	86.7188	35.3682	280.892
	93.1741	110.04	30.384	97.7994
	88.5159	-96.4626	-26.0655	-26.2402
	66.8942	498.056	33.2835	99.4466
	81.1178	88.1191	-26.6338	116.598
	90.5911	26.483	-32.1405	83.1902
	85.6398	149.047	-32.5163	541.019
	94.8344	202.973	-31.2651	87.1415
	78.562	1082.88	67.2557	647.932
	75.1068	102.103	25.1237	140.016
	61.6439	24.6767	244.667	48.9205
	70.4652	82.6349	528.731	387.595
	225.639	-28.0268	462.135	346.191
	69.6378	58.2637	28.6727	31.216
	95.6513	89.9407	-34.7755	35.5922
	79.9534	194.218	-43.9412	546.193
	249.63	98.4457	334.146	924.676
	88.7573	164.611	25.5493	168.787
	54.7352	102.248	491.731	247.081
	40.5209	386.135	586.529	366.773
	364.417	-32.43	99.4529	442.311
	79.1103	102.967	-31.3721	81.3341
	140.286	101.218	384.657	48.0166
	92.8353	91.6352	30.2257	89.744
	96.7607	85.3204	48.1868	71.4648
	85.152	111.195	308.044	591.356
	88.2776	94.9594	37.8482	-94.9969
	86.0177	60.63	81.4951	338.647
	56.241	92.9159	101.64	452.862
	-24.0325	86.896	222.211	431.584
	1095.39	310.493	-27.3678	171.538
	137.945	91.5228	-28.2309	581.034
	79.6992	84.4935	-27.9741	88.2728
	68.9335	124.631	31.371	50.3627
	236.363	470.111	92.3833	79.931
	88.5228	405.517	222.603	86.3316
	166.822	105.712	87.6901	251.83
	155.884	124.456	271.335	183.752
	244.681	194.227	31.6465	629.146
	118.721	88.2738	87.9462	407.753
	37.2881	233.77	574.565	214.268
	227.542	154.485	22.7446	85.0739
	274.049	-92.8821	87.0383	515.332
	82.9706	89.5753	56.5715	317.91
	1621	95.4605	493.675	-28.0305
	98.255	-42.1993	195.224	52.5472
	72.6316	65.6022	87.045	-65.4932
	89.2845	52.3366	51.8973	74.704
	86.5888	81.7321	-37.9619	347.759
	172.505	97.2551	-66.9765	87.5168
	81.0384	92.2439	27.3095	228.11
	91.8075	-30.9921	41.3468	209.509
	40.6659	134.551	32.1645	92.2465
	83.8325	40.6801	87.6074	280.758
	227.559	196.73	-63.79	342.948
	435.467	415.429	56.2652	88.2683
	87.9671	196.422	-24.3468	99.1609
	104.865	84.6485	185.075	480.45
	98.9488	-77.1265	740.691	-209.243
	169.318	108.838	465.008	536.608
	89.4618	96.7048	32.3381	61.3973
	67.0575	78.3299	254.949	222.301
	84.9445	90.1675	30.7206	78.555
	128.513	589.332	-38.1554	88.7551
	57.1731	-25.5732	56.8396	-74.6038
	53.6434	85.8864	-28.9639	-76.2502
	83.49	98.2577	25.4969	-28.2683
	85.8896	30.2144	-28.8809	-33.7763
	265.527	188.516	-26.4753	78.5809
	84.0439	50.563	28.5167	180.196
	27.5629	103.712	24.8658	211.843
	83.7537	249.813	42.9714	27.5582
	111.12	90.9097	67.7339	97.9949
	88.29	175.414	61.6424	537.818
	82.3223	74.1047	31.7419	127.131
	86.0785	88.2776	26.4994	73.912
	91.9317	92.0756	83.4072	-108.924
	84.7696	50.0711	175.818	104.301
	257.09	97.1225	-32.4497	180.56
	24.1929	86.1873	939.134	-38.0265
	185.358	49.8936	44.8118	79.2587
	84.3675	767.76	-85.4133	1249.19
	74.8611	94.3321	-28.5055	40.1864
	-123.675	180.889	91.516	-83.5748
	98.7647	92.8684	-36.6915	94.2173
	78.147	970.865	-31.764	67.2218
	88.6648	100.684	357.69	25.9616
	89.9264	183.813	-25.8796	178.484
	96.1132	88.0238	-24.0691	852.304
	256.724	201.154	166.485	568.012
	247.182	223.352	27.8983	33.0578
	84.3096	-66.1411	228.778	-256.126
	70.9105	121.669	23.4736	100.821
	82.0368	50.5253	-41.7451	99.2534
	82.5252	84.7782	30.1496	176.939
	35.0058	221.838	-26.2533	77.7325
	70.3288	73.0029	318.14	-66.923
	94.0953	96.8744	-27.6022	356.054
	81.6821	33.0302	32.6816	53.7888
	94.7597	97.5517	150.836	319.729
	99.435	83.0854	-26.3265	524.413
	84.2441	304.689	29.5777	489.809
	79.691	177.266	-26.6281	81.9115
	329.866	116.167	33.135	129.679
	460.663	688.996	408.661	27.6551
	41.3168	538.248	-26.9202	181.149
	79.3802	102.44	47.1574	-28.4359
	83.937	102.838	213.997	472.732
	80.0005	-35.1292	-59.7811	170.917
	150.998	107.075	267.621	-33.4969
	98.894	68.8082	27.3657	425.36
	125.352	81.0475	-22.4925	160.034
	76.0662	-52.2248	24.9791	35.5049
	96.167	72.9864	28.6848	73.5244
	58.8284	-30.3148	29.9757	93.3034
	61.2238	50.9896	49.2934	263.82
	86.0959	108.664	84.5933	-29.5265
	83.7644	33.2137	-30.2683	88.3149
	85.6437	-53.7268	450.272	354.768
	1006.91	99.1646	-27.5045	256.718
	103.299	-35.5845	83.154	-156.697
	79.7152	49.0265	98.9998	27.6471
	81.403	-30.7844	100.33	409.541
	81.1351	203.82	386.169	189.369
	84.6822	96.1735	167.072	86.5321
	84.5772	56.8082	-25.9926	115.875
	95.5128	85.8832	30.6646	-28.7798
	82.8404	61.9665	85.9811	230.309
	51.5453	67.3376	406.585	88.3178
	89.1938	66.1043	177.237	42.8364
	81.6731	22.8415	701.446	63.7698
	260.585	81.8054	113.084	73.0354
	101.486	2328.19	-29.5814	-27.2909
	88.2815	83.8688	-29.2444	755.016
	99.275	89.8747	150.326	330.693
	72.7542	91.9312	-27.8826	90.5736
	92.0772	189.773	-27.6881	249.289
	71.7232	91.8212	36.2678	-94.7806
	84.4026	112.014	26.6843	444.18
	87.0096	88.9575	44.6188	335.081
	90.951	94.1399	-30.0446	94.9748
	95.6085	1272.67	-27.1928	511.326
	81.7389	88.586	492.46	59.0162
	183.621	85.7085	190.535	85.7215
	77.4617	81.7078	260.797	238.579
	90.7114	27.7472	86.0085	256.642
	559.879	89.7443	77.0965	85.7959
	83.2794	88.4061	268.888	83.9549
	92.1881	89.9275	32.3494	-29.0287
	152.089	454.813	29.6013	-24.4743
	69.1889	102.468	85.975	374.726
	75.0758	217.007	586.915	454.442
	102.973	89.5319	-31.6327	324.737
	101.518	91.3838	28.8066	89.9992
	91.7733	71.1844	87.8163	519.768
	183.205	81.9299	-46.2488	126.743
	80.446	139.25	-24.9423	428.981
	222.241	260.743	30.1807	217.865
	249.052	81.7161	25.2869	87.3485
	80.9478	99.1665	-26.6147	87.205
	77.9679	80.0844	247.803	276.64
	168.67	801.36	-77.9401	-23.4809
	86.2607	183.046	57.3374	-26.7076
	86.5596	131.284	31.4208	84.0694
	80.0015	151.594	93.6859	86.3466
	93.3878	-188.169	215.97	-86.2426
	101.257	54.1371	25.669	182.788
	83.7721	142.339	471.781	83.2017
	92.1434	100.272	36.7798	283.489
	-46.1927	-43.0085	76.7166	90.0964
	93.6738	34.1036	80.3274	323.844
	170.421	124.768	69.9873	725.413
	100.184	106.111	353.682	89.6591
	99.98	94.2969	-26.0286	396.829
	93.0243	85.8044	-24.0691	83.0761
	88.618	300.41	31.4111	184.565
	268.714	2560.54	-23.0114	81.9828
	95.5772	104.392	32.4086	477.372
	86.2231	196.978	276.534	135.184
	84.8302	504.888	25.9173	178.632
	86.9783	99.3468	25.3524	-164.312
	343.616	-28.7337	86.2872	171.736
	88.4045	1154.8	-33.689	400.197
	78.0087	136.716	-25.5099	257.285
	378.193	59.3325	-28.8903	-76.1248
	76.8335	56.619	24.2833	421.897
	82.6256	106.442	28.9825	276.926
	-76.0607	810.977	-49.9901	196.618
	79.8445	104.66	-26.119	186.925
	45.3871	-100.606	-32.184	385.436
	75.1986	27.8997	840.526	79.6467
	97.5505	89.453	48.7038	269.637
	57.6868	191.306	49.1559	54.8892
	70.2763	82.9845	26.2574	92.8251
	69.1363	270.124	385.677	-81.3571
	95.9032	85.2611	510.841	441.335
	83.523	44.6845	44.2145	698.803
	82.5887	1534.82	34.0598	148.228
	81.7605	91.2155	79.8218	276.878
	392.853	106.406	-30.0046	76.9174
	69.5163	89.6444	166.531	180.031
	61.3863	78.0339	58.4762	50.3741
	241.321	26.6358	-53.1616	-31.9134
	83.0629	47.9481	96.5055	-32.1736
	82.5114	-33.5715	173.396	213.556
	76.3606	137.689	-74.9663	103.374
	271.202	141.477	39.5694	68.5385
	186.659	86.3737	484.405	-32.0968
	51.6572	93.629	67.8961	-37.1388
	88.1872	71.2625	93.6463	177.497
	158.33	98.7024	-24.3473	176.121
	70.6791	91.6987	266.487	209.181
	82.4559	80.852	110.575	304.109
	85.3182	146.288	-30.2662	410.199
	78.9089	73.1818	-33.7376	369.227
	324.265	108.922	31.3418	78.4342
	79.5312	-49.7777	27.6807	100.983
	88.6188	31.6953	23.2239	84.9544
	69.066	35.3931	28.6093	-24.0586
	104.414	101.314	29.5307	276.32
	35.2553	235.325	22.5126	74.5544
	83.3115	91.6922	27.7907	-25.9523
	576.815	300.737	77.1379	435.058
	76.9985	102.257	-57.1368	434.693
	125.523	67.0816	263.627	28.3035
	81.1381	167.567	50.7844	356.29
	74.5796	100.264	94.3638	165.773
	100.102	238.983	25.0597	572.475
	81.1211	42.1267	85.1591	105.562
	95.2457	685.846	-28.0952	788.235
	94.0015	32.1017		457.93
	68.8599	83.7585		85.7603
	139.048	1701.52		293.004
	177.77	366.756		72.3363
	-52.8076	85.4011		100.927
	97.8552	41.9748		55.8085
	328.569	350.469		556.989
	81.7528	132.81		-75.7585
	90.0757	420.663		96.8241
	96.3184	290.259		-32.8316
	91.4416	79.0612		-162.137
	68.3817	27.44		46.6572
	235.131	96.4901		283.951
	127.74	183.613		50.3819
	89.9085	370.346		104.624
	235.944	-42.2137		316.538
	616.66	-55.4493		592.829
	79.8792	147.018		278.27
	87.1367	112.072		454.121
	446.064	654.404		-27.9141
	163.199	84.2382		611.526
	84.478	179.029		65.8497
	-133.289	41.1146		186.139
	97.712	-60.5173		690.977
	49.5379	100.452		89.1072
	1213.55	84.3243		362.045
	93.2371	33.8362		274.996
	164.501	80.3088		-80.0482
	77.7715	141.957		278.067
	159.803	25.855		78.3218
	55.0205	90.1712		-60.3855
	85.1972	-31.8209		24.4723
	78.6777	553.563		82.6251
	73.0552	59.6998		303.686
	250.583	-42.012		177.067
	63.1949	61.9679		27.4553
	84.0254	-26.6801		-83.2829
	83.1054	89.0073		306.541
	-77.7613	265.51		1393.31
	169.795	-42.5543		88.5508
	109.123	172.74		30.8598
	278.019	405.583		543.934
	309.754	170.337		91.8138
	250.222	453.787		234.552
	80.2677	72.5712		728.739
	146.369	72.0453		58.7569
	350.257	-23.1147		222.167
	97.6534	464.265		128.027
	81.1617	-119.175		172.873
	81.7099	101.288		272.877
	79.3024	457.495		68.5578
	78.9621	175.883		-90.4504
	121.662	349.162		520.714
	80.7928	290.955		79.7128
	77.6128	95.2894		302.682
	97.2911	-102.971		88.4089
	88.6538	99.1114		-158.676
	75.0001	99.0624		172.168
	92.6342	978.636		312.268
	69.9476	99.3971		261.643
	177.987	52.6478		-216.493
	65.7778	90.3552		517.26
	89.8117	30.3615		108.797
	81.593	77.898		358.767
	46.6793	81.5523		249.732
	134.307	85.8347		34.0926
	44.5621	-24.2243		361.326
	70.9101	-63.0431		217.816
	88.2482	97.2036		179.406
	100.652	93.8859		357.768
	38.9445	323.132		-76.8148
	69.0055	81.2584		-49.9319
	64.0728	46.0421		-109.531
	72.2031	95.4451		47.7035
	72.1535	81.5727		433.839
	91.0969	121.171		74.9941
	85.3509	623.778		139.183
	74.4058	-95.6497		187.722
	94.096	407.318		410.779
	344.151	93.3093		140.503
	88.698	86.1697		562.878
	90.6286	5837.09		252.444
	77.5911	92.8642		81.1697
	101.451	89.5976		391.647
	46.2026	32.6593		634.455
	330.937	100.487		164.635
	301.611	92.5072		1069.15
	76.5041	777.695		-93.9343
	250.692	88.7801		84.7278
	80.6522	1047.46		92.1675
	81.7345	-83.1655		-42.4463
	85.0732	53.4133		294.69
	84.4467	268.823		37.1452
	139.745	93.2815		-51.3414
	87.1271	33.3786		469.149
	160.799	101.865		485.755
	95.8402	104		87.9167
	93.3578	71.123		-53.3988
	85.4084	308.662		163.749
	391.864	28.9954		92.095
	177.034	79.392		222.921
	99.8002	28.1944		61.9207
	83.08	346.082		94.3536
	98.3481	123.086		333.249
	83.2313	191.021		252.641
	86.8171	-85.5417		132.522
	34.2044	59.3455		341.717
	77.2852	94.1522		256.164
	127.279	104.583		83.5522
	87.5714	1037.84		-58.3319
	-91.401	196.216		-67.8026
	68.2964	103.497		81.4712
	440.824	29.7767		52.3028
	88.5285	43.7425		101.899
	215.196	-80.8616		86.7742
	152.91	83.4767		94.4739
	614.559	88.0084		374.088
	91.0235	564.823		115.187
	79.0345	87.0289		309.345
	261.96	195.022		87.4347
	68.6482	59.5449		45.6492
	91.7381	28.4443		389.079
	83.7316	98.2674		63.8633
	107.167	48.0223		501.698
	72.9012	25.7991		263.724
	73.642	99.5621		230.794
	94.5938	88.0898		91.1656
	88.9575	43.6593		178.181
	93.9431	-33.0317		412.755
	103.392	35.2779		60.7883
	169.177	87.8601		723.756
	87.9534	22.9475		74.5574
	175.121	131.885		351.82
[truncated: 6,673 more rows]
