# Supplementary material for: Frequent transitions in self-assembly across the evolution of a central metabolic enzyme
Source: Nat Commun. 2024 Dec 3;15:10515. doi: 10.1038/s41467-024-54408-6 (PMC11615384; doi:10.1038/s41467-024-54408-6)
Supplement: Supplementary file 6 — Source Data [file 41467_2024_54408_MOESM6_ESM.zip › Source Data/SourceData_S8.xlsx]

## Sheet: Fig S8
Mass Photometry	anc2a	anc2c	anc2d
	masses_kDa	masses_kDa	masses_kDa
	96.2167	431.562	87.6427
	121.197	3989.24	83.2648
	191.704	94.5429	83.5257
	87.51	1012.01	103.356
	97.0717	225.687	107.21
	92.4177	139.346	97.2639
	119.204	334.175	78.7827
	104.813	39.2389	95.6473
	106.476	101.267	83.2537
	105.134	772.976	103.526
	121.606	596.556	-93.1644
	117.125	1370.14	97.9027
	182.299	690.707	86.3367
	106.337	655.135	89.0713
	120.939	86.11	115.914
	119.809	207.309	104.674
	85.224	245.467	207.677
	104.424	916.516	82.0502
	130.456	155.313	106.251
	103.719	182.211	-119.408
	149.965	102.389	95.6175
	131.987	116.681	101.122
	112.067	124.103	106.254
	119.383	118.828	192.257
	123.972	292.603	104.874
	105.177	-87.98	106.742
	86.9946	207.714	101.251
	106.99	122.979	108.562
	111.656	-93.9596	591.106
	126.742	97.6208	96.9494
	120.171	464.802	109.489
	117.259	-155.761	96.7718
	178.355	241.428	97.7595
	113.957	94.7939	101.742
	116.745	-111.59	83.0483
	105.03	372.308	98.2917
	104.328	844.802	178.502
	127.283	2173.7	91.7581
	162.506	624.297	-69.2635
	114.556	316.486	95.5131
	108.427	398.204	91.4768
	149.497	116.453	101.896
	107.324	129.792	95.4287
	198.054	808.641	-38.1283
	142.99	105.622	95.5519
	103.297	319.084	93.7593
	102.352	94.8838	97.7934
	208.252	131.612	111.842
	124.229	239.715	107.095
	124.241	340.198	198.248
	97.3562	99.3534	305.606
	199.705	98.8944	100.013
	114.827	126.211	320.352
	107.634	96.1551	174.813
	135.031	2289.7	106.075
	197.883	1319.34	81.843
	205.058	189.18	639.397
	101.714	493.721	105.887
	118.16	1105.27	88.1359
	159.431	98.3979	208.938
	121.593	1233.95	95.989
	115.934	79.3661	107.13
	127.441	104.489	81.3964
	118.076	502.115	88.3751
	118.551	222.363	96.9736
	65.7415	82.0061	92.9342
	110.587	451.793	124.169
	106.445	124.474	85.9421
	96.5338	545.637	106.601
	176.96	-99.6101	196.82
	80.2405	107.235	194.026
	105.546	523.949	-110.404
	92.2985	99.5289	216.724
	212.908	771.335	95.5919
	102.672	650.747	97.1804
	111.237	-105.411	85.7343
	86.8927	303.343	104.151
	131.69	379.512	110.634
	93.752	312.578	102.495
	125.782	-393.291	203.45
	93.0684	108.467	98.7494
	194.043	100.303	118.83
	118.163	375.569	614.515
	117.303	418.402	82.5682
	112.499	-77.2161	203.206
	107.152	117.764	-97.2847
	114.135	116.026	97.002
	94.6473	622.36	112.638
	129.32	907.833	107.355
	168.866	-126.832	135.785
	119.554	752.578	80.6414
	92.8783	119.334	97.0375
	105.605	110.949	206.137
	100.007	110.712	190.892
	117.264	427.269	100.315
	244.986	131.052	291.182
	114.464	-114.005	203.046
	108.251	-75.5341	109.043
	151.244	365.93	87.6392
	102.09	321.096	144.324
	105.09	-115.721	110.379
	116.235	108.843	104.566
	131.971	101.749	108.38
	102.641	185.831	92.687
	90.0302	425.649	132.684
	110.157	808.029	134.875
	164.437	318.316	91.1025
	239.127	296.859	92.8656
	147.988	89.0178	110.29
	115.73	127.851	105.31
	107.301	1012.05	104.005
	110.611	131.209	411.201
	110.576	58.897	91.8085
	108.028	311.793	474.402
	117.829	809.394	376.397
	99.1305	352.667	117.221
	154.313	294.526	116.229
	156.225	185.772	99.1194
	147.508	240.027	89.0631
	86.4538	364.33	184.193
	140.142	-94.5028	71.6373
	152.253	111.36	99.688
	111.923	-204.988	211.536
	124.477	74.0295	355.243
	109.966	353.353	79.0178
	99.2711	499.792	118.997
	109.091	-105.765	98.8691
	115.549	291.045	120.986
	115.108	83.7297	97.9284
	133.836	163.081	201.367
	120.676	862.782	106.339
	128.59	381.996	311.197
	155.281	359.696	99.9581
	183.652	304.178	92.2657
	111.571	174.253	94.6202
	128.678	570.487	77.0283
	119.087	308.124	83.0545
	161.829	85.7429	226.192
	112.796	1740.04	105.19
	114.658	312.835	113.663
	119.387	128.776	97.4898
	148.308	94.5706	177.407
	129.479	30.0273	100.068
	216.3	40.8641	86.3848
	107.571	102.465	95.4286
	208.367	331.473	75.6102
	197.729	110.889	92.6978
	138.63	173.127	389.88
	111.865	52.7258	187.736
	126.792	121.1	93.1367
	103.565	-119.056	98.3032
	95.7289	196.008	195.749
	112.676	86.2458	392.09
	138.061	200.506	180.484
	175.471	-88.2275	87.6773
	119.298	244.832	188.46
	144.993	499.533	91.9119
	111.767	-104.931	99.6077
	100.654	99.3568	114.043
	122.552	359.512	109.271
	124.819	119.354	199.281
	121.443	99.6752	83.3784
	191.503	1348.71	96.2085
	136.872	679.629	91.3615
	194.278	311.355	113.936
	99.977	73.5475	104.111
	116.957	305.522	91.0369
	136.528	149.858	84.4727
	164.953	254.378	195.847
	113.856	837.76	81.0214
	93.5874	334.348	92.6338
	119.595	341.248	95.2764
	185.543	102.635	94.8005
	111.528	124.918	88.756
	100.346	660.418	398.239
	125.936	819.98	111.516
	118.829	-309.627	94.8719
	115.249	-139.121	87.0715
	104.277	-247.771	86.452
	138.935	211.911	80.5617
	98.8842	116.549	98.444
	108.886	595.024	203.388
	111.85	1383.49	104.553
	133.698	970.221	87.3843
	129.682	829.099	-113.907
	131.332	-165.099	211.219
	115.302	312.974	93.4294
	162.923	100.699	96.802
	116.987	106.139	84.1394
	213.291	107.35	105.775
	85.3001	358.426	106.054
	153.211	107.914	205.306
	117.517	681.702	91.7309
	121.383	346.569	113.914
	113.33	314.858	408.588
	214.414	331.409	91.2785
	132.768	335.927	92.2106
	127.562	123.071	88.6227
	106.023	1119.43	88.7427
	93.5081	312.498	87.9561
	115.229	181.666	92.8093
	116.758	300.491	85.1392
	144.746	347.233	103.757
	96.5979	159.778	95.6853
	87.0446	198.727	72.2898
	109.781	395.543	98.33
	93.6043	1233.6	100.564
	115.595	209.199	90.911
	96.6498	434.879	87.2009
	108.937	631.39	98.1021
	118.643	95.4185	99.2376
	85.5778	179.078	96.81
	125.753	341.402	122.416
	115.112	-98.3876	101.583
	115.777	296.71	109.705
	102.328	599.768	101.583
	98.6555	701.065	86.391
	106.642	-98.6354	99.916
	105.249	292.798	102.278
	174.841	216.817	122.927
	107.134	1137.18	285.263
	117.083	366.615	103.373
	126.733	217.938	99.8938
	159.04	461.122	67.2701
	93.5438	340.267	109.806
	135.906	341.636	191.168
	100.837	309.176	97.7369
	164.923	217.541	109.129
	119.552	244.048	90.3733
	101.118	773.162	96.8351
	119.931	82.5119	170.949
	103.721	818.804	93.3002
	160.67	1534.78	108.478
	92.0857	91.3916	93.7742
	115.623	282.129	298.587
	106.959	394.074	94.7886
	140.885	306.441	96.9504
	107.991	-209.887	82.6982
	101.471	121	389.722
	140.35	-148.427	91.1862
	98.4808	629.702	107.32
	172.59	372.658	107.097
	96.5729	107.839	329.412
	111.911	322.148	112.079
	121.15	333.632	101.335
	92.1976	453.163	90.5766
	104.824	422.967	94.3489
	116.885	379.815	86.8554
	273.404	107.539	110.835
	107.977	120.832	185.155
	127.435	67.9286	187.708
	92.0735	103.847	-103.919
	149.13	-110.806	87.0321
	109.862	300.78	96.3605
	147.646	651.207	85.3274
	119.745	171.707	255.845
	179.792	108.103	88.9888
	123.415	160.599	94.4315
	183.177	441.895	188.164
	107.99	166.366	169.172
	112.358	-112.187	184.964
	122.983	-134.192	83.7742
	150.529	364.314	80.8226
	98.4464	431.712	191.299
	119.957	113.887	180.55
	114.627	1223.16	213.19
	128.334	242.483	181.776
	102.993	-153.596	89.9732
	145.876	199.239	43.1256
	176.042	-50.0561	110.378
	176.56	327.681	99.7888
	118.187	1569.18	-107.321
	108.892	323.809	89.4308
	131.209	44.3775	99.2095
	106.682	67.7957	93.8421
	103.921	760.814	108.788
	117.514	-129.49	193.558
	117.192	858.796	313.143
	261.604	134.404	98.8965
	105.149	1128.53	98.8386
	97.5659	91.6456	95.1524
	192.982	428.505	189.605
	96.7555	476.415	109.247
	96.4051	-204.156	313.269
	87.3696	436.17	82.2087
	117.059	114.234	85.5699
	123.474	690.147	125.392
	167.553	439.73	91.1382
	109.167	309.133	94.876
	103.052	89.8187	112.751
	104.83	313.808	101.759
	99.2473	745.121	95.4458
	131.936	1661.31	195.295
	107.8	320.465	188.257
	107.023	65.574	83.0263
	113.375	108.494	97.6146
	137.786	118.398	314.129
	-95.8346	-104.668	-71.9981
	173.642	91.8707	183.857
	117.887	109.712	95.4
	111.646	612.954	113.122
	138.325	87.4195	97.8898
	120.365	-346.81	105.352
	120.471	-134.417	92.843
	127.326	98.5936	96.7322
	126.947	704.808	191.081
	110.599	440.052	115.434
	105.697	90.8167	83.4986
	124.241	306.121	107.538
	115.882	354.477	108.763
	106.795	-96.9043	101.041
	114.727	408.576	175.538
	89.3275	298.882	92.4543
	109.773	99.7995	83.9142
	108.346	302.713	95.4973
	128.418	89.483	119.132
	108.388	36.2373	95.5278
	103.275	104.243	93.5646
	104.412	567.284	277.854
	168.531	345.261	101.615
	215.389	32.8637	283.394
	109.162	-90.0062	-275.642
	99.3313	77.8398	88.3013
	126.032	337.514	206.706
	110.125	303.499	88.5477
	92.081	349.62	110.064
	98.0531	173.838	87.8052
	128.874	103.279	394.008
	220.92	159.467	212.292
	104.771	30.6284	102.82
	231.862	966.973	98.4487
	101.864	-63.8715	80.4073
	116.484	181.725	105.951
	121.874	96.2398	102.958
	118.364	216.885	113.69
	100.928	109.674	170.127
	124.272	-110.382	96.2225
	-93.263	1990.24	-93.9055
	101.782	331.426	91.3041
	111.733	413.205	104.257
	132.954	73.6005	85.2034
	122.838	103.55	85.0279
	95.9216	396.073	287.876
	109.368	407.696	83.9427
	100.734	2001	95.3578
	87.0776	812.114	94.0712
	104.704	306.862	91.5047
	100.038	301.477	101.251
	190.074	103.877	197.03
	135.947	99.4868	98.8664
	93.1465	189.706	-84.8589
	152.457	210.982	97.0364
	154.014	195.449	88.5057
	91.5378	464.259	89.3211
	107.904	-66.1838	87.2257
	101.018	63.9837	639.188
	118.059	232.099	106.614
	144.979	172.259	197.493
	112.793	233.648	180.963
	168.243	229.658	103.759
	158.442	184.061	91.088
	128.539	-50.3003	97.7463
	123.511	49.5404	99.9753
	113.037	325.76	98.9883
	123.783	647.743	94.7072
	124.211	125.728	129.551
	122.606	333.531	202.879
	104.651	325.496	119.08
	95.9538	331.713	107.446
	135.121	259.43	92.0614
	163.171	314.518	72.198
	135.137	102.278	102.425
	99.8241	95.4227	255.087
	125.329	110.37	-247.741
	131.908	233.521	77.8407
	93.8257	269.081	91.8209
	-99.0979	683.46	194.279
	96.1665	242.419	97.2284
	176.932	-85.9841	80.4627
	107.028	650.875	209.032
	115.189	133.976	96.3419
	124.396	333.607	-60.252
	100.216	266.435	85.7694
	125.426	152.715	89.3579
	125.481	439.914	106.401
	127.45	324.393	175.739
	109.12	-123.908	78.476
	123.797	155.03	86.0828
	212.546	1707.03	300.889
	193.518	436.103	103.299
	189.271	108.957	100.004
	108.669	479.385	110.724
	131.163	72.6982	105.462
	105.173	90.5168	89.6517
	120.075	314.541	105.385
	115.424	339.774	99.6497
	120.403	1224.05	101.617
	243.554	120.812	212.558
	110.106	113.881	88.2551
	107.197	3970.6	97.8216
	125.764	361.779	94.643
	162.202	-122.973	82.9332
	105.107	76.5536	105.491
	122.255	2691.86	477.541
	124.976	126.402	94.5518
	109.509	267.16	106.23
	131.468	-108.762	87.0591
	111.597	142.59	140.845
	105.743	108.959	95.4072
	131.764	-106.947	98.3849
	105.248	316.833	87.259
	129.398	199.263	-29.5917
	99.5487	329.247	101.532
	106.895	287.994	92.3203
	238.243	104.992	212.803
	99.699	456.385	82.1056
	118.02	38.7672	104.4
	94.8123	320.734	103.849
	104.232	336.382	105.647
	114.668	76.1731	213.354
	155.533	-116.41	93.1244
	113.985	85.1821	75.3854
	112.887	678.373	82.5958
	127.642	2432.07	115.672
	120.882	2040.23	105.319
	144.198	225.092	177.611
	108.386	124.485	95.9424
	113.532	122.242	88.7624
	110.255	89.9272	111.213
	131.126	388.701	86.7162
	149.486	355.897	115.312
	121.761	322.517	199.848
	123.901	60.2623	205.887
	99.1827	230.691	-95.24
	117.996	45.8205	104.481
	103.265	104.575	79.6723
	112.95	789.129	137.612
	110.735	155.967	226.377
	113.288	-144.847	291.346
	139.646	519.434	91.9652
	106.938	333.829	83.941
	182.214	560.09	99.1887
	204.247	87.95	93.6129
	99.0526	370.463	182.258
	177.9	108.305	86.6527
	134.942	442.538	91.4663
	143.653	1083.75	95.0114
	117.441	-170.931	98.1422
	114.747	-104.212	109.693
	180.202	426.33	111.03
	105.347	-52.3985	106.357
	139.171	617.44	115.549
	149.365	112.402	92.234
	122.019	345.918	73.8869
	106.842	-94.1873	85.5692
	105.579	841.141	310.086
	150.853	-32.7047	32.2584
	106.921	126.065	400.692
	104.327	351.248	89.8767
	108.421	95.5857	82.3468
	102.501	101.098	81.1196
	110.881	110.241	168.642
	98.5114	842.596	71.7364
	123.549	440.703	92.3911
	104.229	573.444	99.9101
	112.864	-100.381	78.1462
	133.057	90.5613	90.1097
	114.337	116.301	81.7989
	119.378	124.707	96.1569
	102.625	110.944	82.7136
	119.229	900.163	91.3846
	100.402	-35.343	102.133
	120.071	783.719	92.9829
	139.237	321.269	66.957
	194.403	99.4592	106.854
	106.499	98.7324	98.2213
	124.038	798.258	87.6238
	122.235	54.8923	-34.9099
	97.8518	848.548	107.915
	110.598	294.775	192.69
	134.143	96.3948	92.3187
	96.0658	89.8858	191.494
	114.568	346.299	95.0372
	103.931	333.678	99.9294
	134.382	70.0834	82.6402
	112.966	286.762	82.7873
	116.345	307.201	87.2789
	130.276	80.7471	37.918
	133.175	327.846	88.3881
	129.27	-99.2804	90.7411
	105.337	256.155	96.2616
	104.279	307.47	115.817
	110.951	1896.96	82.9208
	105.013	116.787	87.7604
	109.382	53.7541	96.9128
	109.543	344.8	101.738
	115.085	-129.509	87.9443
	146.459	53.5368	103.795
	102.49	113.493	101.772
	115.229	-88.6079	90.0096
	90.184	312.551	230.699
	98.8413	-191.874	97.0295
	120.652	-79.3573	98.9087
	147.878	724.115	85.2825
	116.322	324.096	164.573
	87.9335	64.9924	82.813
	126.691	95.6533	532.731
	122.36	364.145	85.6019
	116.3	116.021	90.1148
	90.268	355.026	108.756
	114.506	114.029	84.756
	117.372	2513.15	96.0903
	130.841	772.467	96.6575
	94.4018	166.684	191.589
	96.387	-141.233	93.6517
	106.854	96.6998	112.2
	130.806	334.916	96.5007
	126.78	118.111	89.2629
	137.095	310.543	93.7361
	94.7413	234.934	90.0567
	109.049	98.0645	103.698
	150.34	-109.71	84.0684
	98.8215	349.19	98.8394
	121.602	29.0241	103.523
	168.016	45.7803	203.082
	132.549	-264.723	98.9138
	131.433	739.294	101.897
	111.773	102.876	82.3836
	106.829	-105.38	88.3557
	116.249	798.766	-39.9588
	89.6158	345.848	419.076
	158.611	297.454	96.4959
	135.451	122.939	179.212
	129.815	471.353	93.3886
	95.25	304.498	62.992
	111.392	459.305	111.532
	108.343	540.677	87.3883
	118.941	-118.615	121.871
	108.086	751.138	100.733
	141.979	53.8935	194.792
	93.846	328.113	89.4393
	128.729	354.952	98.9427
	113.296	176.025	204.276
	98.9379	72.7491	159.77
	115.137	154.736	406.629
	142.692	331.377	177.744
	135.754	-124.53	122.857
	128.06	153.871	96.9788
	147.508	-90.2808	118.238
	210.213	326.319	397.656
	126.955	113.562	98.8243
	118.498	-146.132	98.0876
	120.751	-112.992	105.153
	113.326	92.6287	104.28
	102.186	-136.009	97.7094
	179.536	100.827	85.0841
	109.26	65.8552	94.6051
	111.078	89.364	70.8291
	90.5081	864.545	197.075
	244.069	173.539	200.397
	116.958	3584.67	98.9978
	110.446	148.376	186.973
	110.131	108.979	102.942
	138.198	218.733	94.3234
	114.832	367.94	87.2101
	84.3721	130.985	103.289
	164.007	-115.746	90.2625
	118.915	-105.433	199.998
	120.278	111.544	97.228
	115.431	107.475	197.609
	198.155	91.5497	98.8681
	123.86	214.849	84.5361
	167.707	673.695	35.8559
	131.208	122.363	123.549
	96.4788	677.557	132.676
	104.869	59.8265	92.3639
	96.1634	101.442	199.72
	118.346	313.154	319.413
	105.209	-133.382	181.35
	210.888	-164.427	98.2725
	116.646	91.06	122.37
	96.3913	-113.695	127.101
	106.323	108.712	456.81
	119.83	346.344	93.8917
	112.591	116.679	115.31
	119.906	242.094	132.313
	91.2497	-62.7158	107.336
	87.5879	50.1784	87.6546
	96.2611	355.225	281.391
	114.981	146.843	78.9918
	100.724	90.6028	97.097
	160.628	534.149	92.6229
	131.691	78.9408	92.6899
	130.203	340.36	121.126
	109.653	159.318	86.1029
	94.8974	-54.4815	454.75
	118.352	58.7471	499.74
	88.2478	96.1926	81.0083
	132.126	346.869	113.604
	99.9957	329.037	182.985
	159.43	108.161	87.5866
	93.676	102.666	107.067
	126.945	118.209	201.254
	114.414	695.708	88.1273
	158.131	95.1135	95.6631
	217.017	61.0172	110.613
	180.091	84.3387	99.8298
	134.238	103.889	103.882
	115.062	-98.9428	106.953
	96.314	150.639	82.8287
	117.482	104.234	99.8163
	117.645	86.2418	94.3774
	129.956	143.041	104.375
	111.489	-128.703	91.3001
	122.313	-204.358	113.122
	132.847	104.071	101.623
	105.246	485.068	-55.8859
	99.0615	-108.211	79.0871
	108.435	142.316	81.6914
	98.4769	87.0861	98.3096
	138.216	580.908	217.479
	245.321	172.202	954.8
	117.906	484.282	763.851
	116.946	86.4992	284.135
	131.372	317.453	99.242
	109.116	57.285	206.425
	120.544	311.503	77.9486
	134.109	106.984	101.717
	114.926	318.221	225.762
	90.3018	81.1551	103.871
	106.909	-57.4304	107.923
	124.916	118.065	83.6582
	172.713	-78.6485	97.9266
	107.807	629.303	87.8261
	97.176	54.9711	105.347
	120.676	-98.1135	87.9227
	220.234	661.98	213.128
	91.2233	110.998	94.1157
	105.683	307.578	95.2681
	96.3124	647.532	93.5169
	121.22	1766.4	384.663
	95.0015	86.2447	109.087
	118.981	-104.694	98.2876
	110.847	102.388	88.9412
	128.744	2032.68	95.2752
	107.71	326.66	193.544
	123.175	125.552	176.281
	121.748	107.425	179.024
	116.315	219.268	100.415
	141.281	-258.604	86.5961
	108.155	-1063.69	108.215
	92.5948	-287.366	101.48
	97.0886	314.261	105.085
	88.297	331.604	101.78
	113.924	560.724	-96.2556
	138.609	314.72	93.7256
	180.445	105.466	89.0289
	109.222	-104.69	100.839
	119.21	-49.4948	-88.619
	103.572	109.721	78.4556
	95.9052	51.0358	102.258
	96.3881	332.261	200.694
	102.903	148.702	103.468
	111.205	-48.925	193.757
	121.025	39.9624	94.0526
	117.469	1097.65	414.826
	182.603	123.284	104.455
	100.839	-297.905	106.116
	219.522	338.031	478.582
	106.329	106.506	95.8138
	103.326	119.323	83.6848
	122.714	404.261	100.598
	104.316	140.231	289.257
	162.723	106.467	86.298
	137.483	383.462	104.161
	116.521	98.1982	90.2309
	94.6612	102.372	101.076
	122.264	174.304	116.297
	129.131	116.248	101.625
	128.152	414.73	71.9722
	112.66	325.203	92.1985
	217.731	75.3154	202.03
	104.059	-122.165	83.64
	143.711	78.2457	105.736
	133.811	1826.35	80.9434
	111.839	70.3514	521.08
	112.853	349.046	-125.525
	137.727	666.982	100.853
	116.067	111.886	102.707
	135.185	-43.2327	422.881
	88.8793	119.439	99.1249
	116.091	-124.04	240.121
	126.651	69.118	115.6
	186.345	1433.13	91.4419
	113.071	-146.225	113.609
	101.18	128.429	87.7074
	135.332	197.67	90.4885
	106.354	106.644	107.372
	108.937	199.225	82.4167
	114.061	-124.467	91.2512
	106.491	519.075	84.389
	102.681	116.341	146.997
	122.449	-115.355	95.178
	113.394	93.2483	94.657
	123.209	-139.199	96.9438
	79.5544	101.882	75.6225
	113.956	198.794	78.5342
	127.359	-139.935	108.549
	128.209	-221.212	109.022
	126.231	-81.489	101.92
	105.616	90.2802	77.9863
	204.633	200.839	91.7472
	126.985	318.331	79.5659
	108.234	100.941	93.0099
	93.6242	-108.789	98.1151
	109.269	682.473	88.2001
	101.702	200.702	108.659
	119.305	580.591	98.8865
	104.194	-205.346	85.5925
	127.741	105.688	95.8458
	122.442	80.3115	120.788
	126.323	164.659	102.305
	115.05	-131.431	108.894
	108.75	-591.068	76.5614
	128.142	100.606	76.1296
	106.346	381.757	77.4131
	117.709	179.364	89.6713
	102.837	753.809	67.5357
	121.999	110.052	-45.7909
	164.068	107.442	87.0699
	109.207	231.766	104.232
	124.471	-115.96	82.1355
	130.48	-211.165	59.2159
	100.591	-94.4047	96.1446
	163.764	113.297	81.0094
	101.533	-563.805	110.668
	103.966	465.877	195.279
	107.335	85.0607	91.6347
	113.394	418.2	156.197
	102.053	213.044	73.5841
	93.3506	522.319	99.2122
	109.308	91.9342	91.623
	123.876	309.752	158.469
	118.782	-110.673	107.251
	123.533	101.575	392.874
	219.962	333.727	101.768
	109.701	82.1298	180.898
	121.205	101.174	113.077
	161.644	100.8	99.8857
	81.6796	449.744	127.05
	213.722	220.963	103.509
	129.951	-311.572	104.591
	96.74	96.8911	81.2879
	122.886	138.803	145.277
	115.134	1360.79	390.909
	177.339	326.335	115.824
	109.43	159.696	113.467
	129.253	433.776	87.9939
	-119.171	-98.7148	107.767
	106.773	412.095	89.9798
	117.799	79.4896	136.084
	146.993	92.9605	84.6752
	104.6	-94.9782	200.754
	188.04	-90.7802	200.829
	175.84	-94.2398	486.211
	112.669	1039.4	191.811
	131.594	375.114	93.1335
	99.2252	336.005	95.4917
	130.84	40.779	90.0889
	125.362	103.835	93.8384
	93.7198	240.457	100.977
	129.91	104.34	86.6382
	121.646	72.2582	92.4607
	102.217	51.8283	94.6063
	98.6084	40.4513	74.0539
	224.38	-100.204	188.828
	98.4023	-101.926	103.3
	112.182	-203.463	79.1838
	179.766	108.352	105.431
	117.241	107.726	90.8778
	105.19	893.072	98.9493
	99.1003	-118.091	99.1308
	147.601	308.003	95.1556
	124.586	92.8321	97.1985
	99.9068	103.922	99.6365
	129.634	311.784	190.45
	106.926	1403.21	86.067
	93.8755	386.218	97.1721
	130.916	3154.58	94.5344
	110.472	299.926	873.887
	107.456	106.857	91.0399
	96.8812	257.523	93.6824
	128.783	243.663	92.8931
	115.741	483.47	148.003
	113.886	115.003	95.2671
	95.6372	-340.805	82.1557
	130.701	331.562	95.6705
	116.094	-95.9953	94.638
	120.039	37.7265	95.8417
	124.303	-70.2176	103.068
	106.543	104.786	90.4317
	100.99	311.566	212.675
	110.691	314.415	88.9672
	112.262	127.066	81.4121
	116.855	57.6315	112.431
	121.317	314.736	83.8362
	111.264	-381.286	-88.2996
	134.998	70.9126	105.262
	83.6676	233.502	96.0006
	116.487	1521.64	93.8319
	98.1658	863.759	109.902
	103.301	-139.251	112.159
	115.951	156.42	196.414
	122.388	336.431	93.8845
	116.068	-104.673	92.3758
	120.718	100.499	102.538
	91.4776	136.013	94.363
	121.01	-143.221	80.5082
	101.345	-100.345	93.5312
	115.638	395.659	51.2429
	114.123	134.473	531.741
	83.3324	233.838	98.7752
	120.628	-102.317	114.313
	230.414	876.812	102.857
	112.099	-309.648	102.191
	96.8855	330.493	102.337
	126.505	-221.018	94.8156
	111.829	560.088	94.1094
	128.306	57.8279	252.63
	120.649	430.705	103.381
	112.245	-113.331	97.8816
	-109.684	108.241	198.407
	120.229	82.5932	96.3677
	128.611	226.631	190.072
	108.486	-78.9722	94.5743
	117.612	-178.18	87.4132
	135.393	-118.115	93.8156
	164.263	181.505	92.7156
	102.974	56.5833	303.429
	160.512	-32.0097	299.547
	122.232	407.221	88.4278
	87.6248	323.423	199.332
	149.379	89.3397	109.717
	106.404	214.406	-101.893
	102.545	80.1188	166.859
	127.755	363.641	90.9403
	111.081	-110.927	315.662
	92.4134	303.399	93.9162
	84.9419	-129.809	-186.255
	107.093	-315.287	95.5553
	94.0261	-70.5351	105.475
	112.358	326.984	214.864
	113.562	93.962	209.214
	96.9291	307.109	106.864
	94.2898	322.624	89.036
	112.031	103.353	201.85
	206.553	864.241	-106.988
	101.979	747.831	110.15
	105.988	348.192	109.872
	186.944	-108.455	96.1217
	116.414	325.23	100.182
	132.786	381.696	91.2665
	104.996	669.589	95.9496
	102.977	-148.018	78.6726
	139.007	849.675	100.452
	108.487	101.019	202.488
	149.293	307.355	93.226
	103.582	59.8008	100.978
	158.236	319.548	369.662
	120.212	1436	86.4812
	137.99	782.578	77.0231
	123.93	893.779	101.152
	91.9704	303.976	100.33
	129.05	576.89	76.1516
	122.263	482.731	99.8479
	118.442	-159.131	117.954
	114.493	-101.079	191.917
	173.803	662.372	87.7303
	137.188	299.193	91.5411
	88.0045	27.8758	91.1796
	117.648	309.426	85.2622
	106.471	430.321	95.8501
	206.27	50.5843	209.982
	106.331	117.428	102.671
	95.9974	829.798	95.0241
	126.746	332.904	105.594
	114.476	190.063	93.4706
	105.399	104.641	105.004
	108.61	120.967	99.2632
	204.318	80.397	92.7368
	110.607	-113.428	98.739
	104.276	275.748	202.317
	95.6032	-74.2431	101.643
	113.885	-122.835	93.3319
	108.059	-48.2708	293.178
	102.238	71.6589	106.606
	107.598	50.4128	84.2582
	108.146	-111.174	117.616
	124.004	316.743	195.771
	97.9976	100.706	85.656
	125.257	-121.257	95.8308
	89.7626	1966.38	182.14
	112.771	-105.04	207.443
	210.985	96.6077	310.711
	131.439	86.9603	291.943
	168.358	405.146	195.28
	111.623	322.454	207.091
	112.463	327.423	108.892
	88.9188	-94.9035	94.5583
	153.381	-121.438	90.8656
	95.1287	105.997	96.5572
	115.257	-50.755	191.775
	131.562	92.5878	92.0033
	117.749	307.147	90.9418
	121.827	108.981	91.8244
	133.299	406.89	91.6527
	124.987	129.642	99.8019
	110.643	236.546	143.915
	94.4846	91.7856	105.633
	103.094	329.209	95.9069
	112.835	105.241	149.942
	123.78	308.471	202.398
	107.751	-238.236	84.0249
	97.7645	-100.887	84.5063
	97.3797	114.244	75.2862
	117.349	111.642	86.1878
	116.101	305.189	92.1294
	108.159	70.4528	99.8042
	115.497	77.5781	95.3363
	123.477	129.918	91.4035
	104.037	367.014	173.007
	119.906	107.318	83.8254
	115.202	86.3537	86.7293
	110.465	101.051	100.675
	108.28	-91.3805	103.284
	121.828	464.978	112.165
	121.072	-130.168	103.387
	118.621	120.157	102.398
	155.358	113.578	115.198
	109.449	96.7194	283.309
	110.856	-46.837	99.5647
	115.95	39.8129	94.2236
	118.189	-120.187	108.391
	97.1212	762.992	402.523
	92.9466	1638.87	99.9823
	131.806	-43.3994	193.459
	111.231	111.845	93.4473
	113.687	467.89	427.194
	130.956	345.773	81.551
	114.271	110.346	85.7958
	110.401	-97.2883	188.216
	195.322	108.981	110.835
	121.959	314.599	-117.273
	101.311	124.136	104.826
	100.04	81.3615	88.3283
	133.418	77.1799	92.6305
	119.411	-123.521	120.607
	120.709	102.448	112.61
	121.938	89.2846	107.716
	94.2489	60.4158	117.145
	180.568	731.09	91.6962
	103.227	-127.433	87.636
	123.492	285.261	111.755
	191.108	182.746	91.2787
	127.953	1074.02	89.9908
	121.655	106.306	193.993
	126.307	93.0974	84.2637
	124.598	701.481	92.7975
	115.22	125.807	93.686
	100.843	58.9617	94.4069
	83.1753	1039.06	96.0879
	139.063	759.418	501.94
	115.888	123.406	76.0302
	117.48	69.0794	91.131
	94.5752	856.021	89.9494
	215.073	367.374	98.8466
	104.886	340.084	206.045
	112.286	576.725	107.383
	138.999	124.452	167.684
	97.2009	-252.936	420.947
	175.155	155.292	170.027
	179.817	-123.797	314.666
	169.255	320.928	-71.4108
	90.4819	195.763	183.299
	110.06	107.1	88.3813
	110.686	224.205	84.2222
	108.212	97.0934	298.707
	104.219	103.266	97.6333
	108.883	322.98	99.995
	111.013	91.7105	101.671
	111.201	114.547	76.1644
	111.354	516.315	87.3287
	105.847	41.2824	89.3331
	102.846	120.028	178.061
	133.975	34.8336	206.725
	120.274	698.928	107.687
	101.875	-103.943	102.795
	100.909	-126.298	91.6664
	133.729	353.537	105.617
	117.585	318.792	130.651
	145.488	106.935	97.5232
	106.778	100.544	156.522
	133.294	-185.739	100.909
	87.4301	123.46	86.5209
	142.548	225.586	86.3332
	109.949	-113.567	130.674
	125.618	-109.293	113.156
	99.7157	775.401	88.1831
	117.646	219.566	52.9613
	213.118	-56.2434	80.4418
	114.012	857.283	91.632
	106.671	121.743	100.54
	119.144	122.872	412.648
	124.105	494.489	102.854
	173.529	113.338	100.631
	122.442	-104.577	92.0929
	137.551	345.848	301.396
	89.905	124.608	309.929
	107.673	-48.6293	192.731
	105.458	60.8506	98.5256
	134.457	89.614	96.4224
	115.44	105.983	380.723
	117.001	110.228	92.9545
	89.8912	107.81	87.1919
	107.945	-110.151	402.146
	109.848	309.526	96.6564
	137.476	1854.54	-95.1567
	107.172	-199.568	197.737
	127.54	234.884	74.3964
	89.8874	333.936	200.708
	111.176	-93.3104	77.401
	209.146	325.252	304.028
	120.053	303.715	188.57
	127.666	-40.8114	71.6626
	133.453	92.1293	93.9217
	116.155	216.808	437.579
	125.641	468.782	186.05
	124.924	106.272	97.6482
	98.7079	277.121	98.5265
	167.18	320.34	91.8661
	163.937	-162.955	111.976
	118.234	115.754	98.5816
	102.208	-57.4523	84.7443
	103.534	95.5922	105.837
	147.35	334.443	204.407
	125.036	239.129	123.385
	111.397	-113.509	103.049
	93.8493	-118.322	86.8527
	114.661	-115.446	88.2369
	97.5177	90.7684	90.5728
	82.981	-45.3224	96.2752
	122.118	-47.3698	208.171
	115.353	336.054	119.671
	106.614	653.292	91.0915
	93.7365	223.355	195.228
	109.189	120.498	96.6297
	135.979	323.544	537.678
	101.514	-33.315	95.4776
	114.849	-383.436	104.177
	110.025	420.967	85.888
	113.418	-57.7919	98.3836
	100.215	104.689	109.653
	102.359	340.683	103.135
	103.635	66.5362	88.6132
	112.588	-106.776	112.163
	102.768	102.606	97.5753
	92.7585	-112.148	101.24
	110.595	-112.885	87.6026
	106.829	66.0411	109.479
	90.6666	225.697	107.373
	87.4153	1029.85	84.1144
	103.623	-271.561	84.6683
	96.0591	-127.493	187.479
	120.304	101.534	99.8884
	131.287	307.684	227.534
	95.0366	-177.663	105.454
	112.617	311.495	112.642
	102.673	-350.704	397.049
	103.69	293.707	93.9279
	110.043	252.549	83.9234
	115.453	1842.54	85.5676
	156.071	334.492	98.8959
	112.924	576.51	100.318
	181.302	-122.45	96.5626
	85.9704	102.088	111.39
	99.8057	-55.6137	103.587
	104.804	336.183	95.9017
	97.3571	106.493	65.5307
	121.02	-197.163	98.2414
	94.9739	88.1088	62.8784
	109.111	201.714	78.8052
	109.255	129.004	91.577
	102.561	320.095	113.324
	114.423	107.599	76.0723
	98.3338	-114.272	195.076
	92.7874	147.239	96.7299
	94.3576	-141.27	-95.9558
	145.753	1062.37	87.0737
	108.394	95.5711	98.7231
	112.468	65.4228	100.355
	116.769	100.595	107.533
	112.637	308.684	100.915
	116.143	727.71	96.5859
	102.195	55.4394	92.4346
	117.462	105.904	105.696
	104.139	-87.9094	94.4145
	95.1703	163.089	212.656
	118.396	39.0086	97.8321
	105.749	-97.1088	78.2261
	136.683	-327.026	106.808
	107.538	106.873	100.134
	101.5	-132.502	100.848
	119.658	685.598	108.249
	90.4399	377.652	118.234
	222.267	101.303	86.5566
	111.118	-197.917	101.828
	-87.1455	-102.561	294.989
	118.555	117.506	104.154
	110.976	-158.311	97.9257
	114.315	-84.5949	95.2355
	109.376	873.473	100.079
	121.589	307.702	101.696
	115.897	102.257	96.4439
	142.931	-231.488	191.304
	123.577	169.642	127.969
	125.058	144.406	92.3816
	124.801	113.676	107.97
	109.588	427.986	95.6745
	102.308	-150.276	101.404
	106.248	290.902	106.118
	105.361	-106.784	97.9353
	125.808	-235.471	-119.395
	210.669	728.859	91.4736
	113.439	141.076	106.411
	160.278	637.085	92.7099
	122.803	135.519	509.25
	186.39	157.541	94.0202
	112.614	133.344	-107.311
	117.766	453.232	115.741
	96.6789	-107.959	94.2007
	135.964	99.8386	466.645
	79.1035	334.574	92.6984
	118.557	120.001	107.543
	103.04	152.429	213.013
	101.689	31.5583	99.0395
	145.646	-837.262	101.88
	102.018	322.961	313.945
	110.01	679.637	95.746
	104.721	631.921	94.7492
	108.555	114.654	96.6194
	127.957	322.153	-66.2244
	154.188	-412.549	96.7693
	115.752	423.022	93.7321
	130.709	-90.9086	92.7063
	135.083	1582.96	203.79
	103.951	33.4887	441.366
	206.078	603.115	419.875
	200.847	-108.867	93.1215
	125.804	-73.3488	587.104
	94.973	-49.2315	99.7116
	100.988	86.3772	74.6345
	101.474	123.623	85.7881
	105.606	104.133	86.8746
	189.164	116.452	99.7797
	113.263	-108.535	184.284
	94.135	695.775	99.0734
	89.9708	-106.588	-86.6815
	122.488	327.998	-95.7091
	117.492	368.008	143.265
	153.356	639.06	113.394
	116.794	-86.0629	83.1668
	158.563	88.6403	92.1005
	114.32	112.949	82.2608
	-130.663	520.48	212.278
	116.379	126.143	91.5138
	121.439	-87.5404	88.8753
	122.569	528.421	-81.319
	100.043	337.243	445.796
	105.962	57.1762	107.179
	102.289	327.548	-55.2791
	140.885	86.7879	87.0198
	165.204	-389.44	104.171
	112.195	283.145	112.459
	100.076	96.7302	107.727
	80.5788	-111.115	98.4981
	112.757	-101.902	-121.889
	86.5675	-103.755	105.62
	93.7717	563.969	75.6517
	88.9506	116.84	82.0794
	111.652	-74.5256	104.602
	131.955	-102.674	89.7606
	86.1983	119.245	82.8913
	105.92	624.175	102.714
	102.655	100.478	100.491
	113.312	418.145	161.713
	126.456	576.299	93.9614
	114.669	50.8535	83.9605
	100.225	335.652	176.328
	97.324	109.486	80.0145
	122.013	97.5718	85.8984
	105.583	-292.296	90.2008
	129.059	-67.5507	107.863
	203.603	-99.8546	91.4489
	104.979	444.938	97.7353
	203.248	-62.4194	109.573
	116.961	127.217	98.6641
	167.133	462.66	216.378
	118.515	-27.1074	79.2275
	128.945	58.3673	53.0782
	114.867	75.8148	108.917
	89.902	108.622	98.6079
	125.144	-32.2971	97.1208
	98.487	1709.6	94.4281
	98.0524	-93.3968	112.022
	118.655	52.0213	92.5104
	125.26	323.844	97.137
	120.114	336.728	100.491
	129.084	106.322	-244.008
	189.446	-56.3728	242.376
	123.009	436.914	196.185
	106.691	69.1847	326.165
	104.164	192.854	103.21
	106.79	625.767	96.0677
	113.154	-95.6567	81.6171
	100.058	-392.414	90.189
	131.7	380.22	121.629
	118.637	-201.952	97.1829
	123.988	376.205	113.06
	112.637	109.127	84.5278
	124.661	283.815	91.981
	119.511	843.827	118.637
	109.019	329.476	93.4348
	124.715	246.542	98.452
	93.1426	-111.189	82.1296
	105.43	99.9817	93.9845
	125.368	622.39	107.644
	108.724	-91.9328	195.557
	97.5091	-114.039	115.842
	221.473	-199.645	91.2553
	115.175	100.497	97.4237
	113.115	99.1615	-129.619
	120.58	93.6802	97.5657
	132.603	99.0874	91.7563
	90.497	170.44	156.604
	97.6405	-101.21	108.105
	103.2	55.553	84.377
	105.649	74.2358	166.857
	82.2221	27.9127	90.7506
	127.473	93.1479	126.515
	150.076	-104.115	104.677
	135.664	834.989	299.987
	109.935	2882.04	93.7892
	108.301	-332.619	112.852
	158.599	287.902	236.696
	117.027	-112.629	112.643
	208.259	-68.9318	93.9737
	93.4816	2810.74	105.328
	98.8874	330.321	106.007
	105.071	1711.9	93.7321
	106.388	88.429	110.339
	112.404	-308.779	97.3993
	142.824	-86.0343	-42.6599
	112.263	332.757	100.065
	106.199	117.82	216.813
	124.769	466.495	200.959
	98.9182	-94.2041	99.854
	124.449	111.998	92.5988
	95.6718	507.925	178.311
	115.651	-88.5819	85.634
	117.997	96.4617	104.315
	128.104	-132.459	86.0391
	109.521	-126.688	88.1275
	125.422	85.7521	94.736
	103.013	122.242	90.6917
	104.887	304.002	105.916
	101.582	1323.04	84.4169
	117.642	770.056	-136.758
	112.19	-107.103	96.9031
	114.78	434.419	88.7145
	104.356	534.169	-84.6775
	99.4554	1054.79	220.103
	101.322	-106.208	102.353
	124.18	311.779	132.399
	87.2281	-219.008	96.7904
	130.181	114.783	113.824
	110.985	-202.494	329.625
	112.83	112.503	92.5601
	86.9714	-410.744	-68.5485
	104.733	342.496	91.1105
	104.401	664.331	421.569
	109.018	522.893	218.704
	100.737	-104.927	319.684
	110.264	124.656	106.409
	237.72	801.616	106.855
	136.087	123.103	105.28
	111.398	216.17	113.605
	188.467	-227.294	100.349
	107.645	412.964	120.451
	126.639	660.077	402.415
	109.89	352.96	64.2602
	128.402	291.419	100.019
	155.432	154.901	103.159
	98.1694	256.557	99.4533
	102.566	-124.209	92.0882
	93.6437	327.082	83.4259
	100.298	116.687	205.915
	167.887	-48.0482	98.7749
	109.09	392.29	97.657
	116.372	50.977	102.045
	85.8051	-52.0208	87.5829
	102.559	1135.09	296.991
	115.408	341.474	108.155
	95.5997	-324.004	91.0847
	173.495	-96.3806	205.254
	106	-70.9051	100.688
	127.812	108.478	110.353
	101.306	123.767	92.0541
	106.175	-120.995	80.2514
	91.5099	-182.657	84.7926
	98.464	174.423	359.174
	109.399	341.732	93.5255
	120.047	-114.327	210.064
	172.869	123.486	76.925
	104.52	97.3163	285.09
	106.296	496.358	101.529
	125.663	-172.219	102.261
	88.2192	101.29	98.9123
	107.457	76.7727	104.177
	104.172	346.584	87.2447
	111.619	-113.082	76.7249
	113.518	1653.5	90.9828
	111.124	344.447	85.4764
	85.699	114.424	94.427
	97.2873	44.127	85.1671
	134.352	-123.475	90.423
	128.573	113.796	98.7558
	121.292	649.628	82.9536
	129.048	270.512	102.545
	107.631	141.565	-91.8028
	102.212	351.643	66.72
	89.0051	100.504	96.2744
	106.614	92.0458	95.8115
	113.988	93.3822	87.8351
	123.354	378.507	95.8266
	131.534	5526.41	121.164
	127.065	298.022	100.077
	114.678	177.82	87.5999
	99.1203	-99.8508	105.547
	122.178	-102.544	215.194
	131.478	-101.242	111.722
	118.373	216.586	101.866
	121.043	117.857	85.9632
	118.363	-111.482	118.692
	109.317	-101.523	86.6353
	155.029	53.0495	111.396
	112.522	82.8973	102.171
	118.816	103.17	204.959
	105.993	-98.5748	93.3531
	111.471	-186.218	189.682
	100.854	334.169	105.483
	123.547	94.8069	204.904
	129.2	351.752	104.574
	117.74	-48.6249	103.844
	120.689	-173.363	120.355
	94.9801	531.008	80.0503
	154.048	-52.5141	106.672
	102.233	301.854	92.9371
	109.664	87.7294	101.127
	98.7432	453.439	105.041
	130.625	104.784	185.561
	118.651	-96.849	102.61
	117.024	-85.8092	115.197
	92.6571	710.984	96.753
	118.694	341.144	96.3148
	123.206	1257.21	116.76
	105.688	131.541	81.8941
	87.4645	324.906	118.865
	128.425	438.723	92.4789
	104.082	364.383	293.992
	107.701	136.02	97.8232
	126.463	329.7	205.758
	94.1483	92.482	94.6713
	98.2471	-142.235	106.23
	106.943	265.183	105.613
	104.118	298.363	112.163
	114.203	46.0969	97.7124
	136.658	1157.26	293.908
	116.273	95.7607	104.966
	101.248	95.1053	92.318
	131.249	-152.062	198.461
	132.204	294.441	165.261
	100.134	113.011	89.1222
	107.219	-145.459	91.3224
	106.458	155.421	83.6957
	87.6618	350.522	102.237
	110.437	-125.74	90.2841
	112.963	-104.143	209.473
	116.652	-108.488	114.365
	107.95	359.617	93.7251
	106.905	866.896	72.857
	107.807	108.553	224.043
	121.483	90.4283	95.7501
	105.549	104.343	96.0781
	112.963	415.57	176.903
	95.5786	92.5431	93.5471
	131.673	-127.233	168.812
	122.604	-103.88	191.378
	103.941	-104.706	96.5029
	90.418	594.08	95.9368
	101.905	304.541	119.094
	104.778	94.4202	320.357
	117.736	124.835	91.7289
	97.4954	663.156	89.4487
	96.3543	-119.415	297.297
	118.43	-107.714	99.4608
	122.355	88.622	172.793
	98.1744	-53.2179	108.767
	112.135	101.374	102.597
	129.668	160.724	186.933
	108.303	-165.682	105.136
	106.374	65.3995	108.506
	147.617	305.333	106.541
	123.368	-115.791	91.3742
	113.534	-42.2244	85.9029
	99.4427	116.971	84.14
	220.519	-60.4779	85.9805
	105.351	-81.0445	101.262
	106.393	439.234	84.7347
	106.234	521.106	303.738
	100.976	-44.4089	96.7969
	105.59	100.382	106.754
	116.279	46.7741	93.7627
	102.446	107.468	103.415
	96.9038	160.804	98.4574
	131.361	32.5357	104.811
	114.168	-24.7409	98.5755
	120.303	1040.41	199.42
	112.97	98.9515	100.883
	107.88	-100.122	73.3261
	100.858	442.124	80.7155
	148.903	-85.0888	191.471
	101.503	315.634	100.65
	109.315	74.8366	674.925
	102.73	305.036	101.041
	90.8498	82.5206	190.501
	133.849	-104.634	108.745
	144.55	115.081	91.0248
	115.983	173.985	373.992
	160.34	315.663	-93.4565
	182.46	-127.13	120.091
	99.4452	159.055	85.8204
	125.192	-171.077	94.0767
	104.749	203.221	178.305
	107.997	102.587	87.1839
	117.112	-121.837	89.9446
	139.732	68.5666	628.04
	118.493	540.864	101.325
	133.61	675.525	-95.1581
	106.599	152.563	77.4403
	108.205	811.811	431.058
	111.989	339.596	94.6981
	108.475	81.5119	231.739
	107.346	-43.5205	103.099
	87.1914	105.395	111.73
	103.355	113.357	102.353
	117.141	-110.456	97.4462
	118.162	206.982	90.4113
	122.767	-76.5706	-175.604
	107.495	-128.484	181.209
	114.342	112.009	101.186
	115.397	321.028	80.7233
	94.1158	-106.447	96.8641
	98.6185	-115.506	143.191
	115.259	99.9778	80.725
	123.269	56.0853	119.713
	111.23	-77.6029	84.4696
	108.949	-97.3662	85.5625
	103.82	130.624	93.9511
	114.599	-125.485	102.513
	118.761	-108.192	199.691
	115.706	-113.666	75.1811
	104.602	320.867	195.835
	102.447	-110.811	88.1133
	153.799	403.408	111.993
	119.131	90.9545	108.093
	105.294	-94.0233	195.111
	102.789	323.985	95.9891
	104.514	-106.443	166.693
	111.965	324.2	102.179
	113.277	-92.0371	185.807
	91.9213	82.5855	118.86
	190.231	326.098	96.5855
	94.3149	760.41	90.9609
	111.602	37.2556	616.851
	119.783	109.957	93.9722
	107.741	108.645	110.02
	173.846	-112.351	81.0768
	105.758	91.3726	644.042
	102.77	-101.834	102.986
	99.8699	38.1548	210.745
	130.674	45.3937	90.4467
	104.752	82.3248	88.8145
	101.732	165.982	73.4799
	101.775	-109.152	96.8003
	96.5258	-327.405	98.4139
	107.165	299.618	94.6897
	90.7485	156.531	110.303
	99.7565	280.074	98.646
	128.107	154.458	1321.93
	135.095	-156.096	89.9229
	108.182	1000.24	84.3235
	101.699	114.036	110.24
	100.021	-300.021	93.1468
	126.026	320.658	88.8422
	90.7727	117.719	165.705
	97.2453	268.748	67.7811
	111.189	96.1697	97.4957
	97.4029	3509.08	86.1655
	111.647	463.533	113.295
	110.623	157.804	198.504
	87.3396	1322.18	94.1068
	155.237	-144.144	89.1068
	120.356	780.772	506.1
	83.0513	-118.672	89.2232
	111.644	461.757	93.12
	138.525	112.417	90.7441
	106.23	140.992	79.6079
	113.619	1563.73	173.187
	119.433	-150.662	105.426
	205.33	180.284	84.2293
	142.681	-95.0224	101.819
	87.1718	312.191	99.7179
	124.782	-106.009	-111.778
	117.921	107.679	89.1291
	101.866	-152.953	95.4472
	118.439	423.405	103.329
	111.096	2242.96	95.1353
	103.298	-42.0967	103.501
	110.152	103.625	588.832
	86.7613	253.483	113.103
	108.265	877.625	96.0605
	122.579	89.7671	90.467
	217.978	111.583	96.5851
	109.772	-105.442	90.6173
	117.374	-106.051	538.816
	99.657	-101.371	172.866
	109.939	343.584	199.249
	92.9324	-111.004	102.63
	109.17	381.895	106.517
	104.98	385.353	84.7463
	108.842	-92.7989	96.019
	133.067	734.842	95.7122
	100.125	92.2448	109.717
	139.511	111.113	97.0755
	103.23	189.217	84.091
	120.261	102.858	-77.5509
	108.361	-128.402	94.0954
	113.274	106.266	97.8044
	95.5045	-62.0843	319.255
	103.554	587.483	208.343
	119.6	1320.07	174.605
	111.588	-101.039	194.283
	85.8405	286.47	108.194
	109.102	119.775	109.432
	92.9557	76.9638	74.9647
	106.284	-225.266	110.183
	121.539	107.126	97.9526
	128.718	85.3679	126.762
	110.514	1035.54	105.848
	118.686	721.218	-101.209
	95.3758	105.973	90.5143
	102.411	175.121	95.7268
	124.252	110.009	86.3351
	96.9048	-120.292	97.2785
	85.8958	942.075	99.1319
	187.344	337.002	96.182
	202.556	53.4692	192.501
	196.598	-90.9024	96.9179
	184.133	56.4809	107.746
	104.546	515.614	93.2538
	93.4655	97.879	84.8432
	111.617	589.228	-86.8389
	111.013	-140.308	214.576
	118.635	-95.1545	103.36
	134.884	122.564	85.0593
	114.683	102.721	86.8637
	100.369	171.443	98.886
	94.3179	97.1303	105.305
	104.673	51.994	96.1853
	111.344	-270.412	100.084
	102.545	-92.9029	-61.4078
	135.861	216.83	105.176
	104.834	107.371	175.669
	123.332	-103.424	89.7986
	171.906	36.5481	202.807
	118.512	308.835	98.2951
	104.327	-143.014	233.068
	112.9	125.312	197.37
	123.345	-111.407	99.5377
	119.389	128.157	93.3815
	111.669	113.577	91.4121
	104.173	103.434	103.649
	104.979	-101.198	792.148
	107.373	260.785	208.28
	81.0897	348.702	101.97
	122.818	310.909	119.04
	122.372	-104.035	104.308
	130.353	74.9232	189.41
	95.5215	-125.295	88.3471
	102.998	79.8765	111.94
	83.9765	-91.5529	107.302
	115.135	-37.0641	101.567
	116.903	-107.977	430.79
	109.587	-133.508	115.285
	100.984	66.566	105.778
	107.271	86.753	192.27
	111.799	91.1717	104.778
	111.04	-101.147	98.9782
	122.932	-299.996	92.5162
	100.876	-83.108	96.4628
	98.9386	113.764	90.7436
	102.751	-112.109	101.289
	115.086	-86.6209	97.685
	150.812	205.424	101.428
	112.172	76.12	102.168
	123.219	-106.705	83.7623
	115.13	104.446	102.921
	99.097	125.28	107.883
	153.927	357.576	106.971
	142.376	79.7659	200.524
	100.127	88.076	200.781
	110.458	-117.687	98.1566
	114.501	48.9794	115.864
	146.083	56.5856	100.99
	115.178	128.709	102.869
	118.296	104.945	80.1198
	94.6952	-149.772	100.872
	115.326	587.349	184.69
	111.833	64.2316	203.083
	97.5181	-131.98	100.792
	114.866	98.8379	-94.0102
	146.142	1059.82	103.87
	95.9634	-235.764	100.509
	116.338	395.393	95.8588
	137.494	658.23	-76.8174
	125.093	-53.389	99.7276
	110.857	-116.514	279.013
	113.883	141.009	107.273
	120.94	130.257	87.2075
	130.322	286.454	148.169
	120.387	866.544	91.8584
	106.063	-115.321	94.7788
	119.194	-226.819	326.884
	104.877	366.256	97.5498
	203.611	117.628	94.7353
	101.115	115.299	111.017
	114.886	-55.9435	99.2308
	114.568	331.809	92.5998
	121.888	179.842	175.661
	255.17	105.067	102.109
	113.785	146.666	101.093
	111.469	201.542	96.99
	91.5733	-109.673	123.195
	126.153	-81.7597	98.0361
	137.089	-91.6047	86.4018
	125.474	115.611	84.298
	90.9461	283.489	87.3551
	95.2746	99.9302	107.807
	122.483	307.103	100.986
	114.041	-117.521	88.654
	112.237	183.887	98.378
	104.788	102.833	98.1082
	90.4219	128.265	115.263
	106.24	-43.5583	104.512
	102.311	458.865	103.705
	118.862	328.62	91.3519
	118.367	-111.363	107.727
	152.622	94.9735	106.782
	123.342	-65.3474	91.0372
	122.04	669.731	108.854
	101.919	94.9098	95.4471
	98.3173	-110.497	160.038
	104.733	301.873	81.8831
	100.753	-108.183	113.389
	115.546	-101.537	104.941
	106.259	223.833	101.574
	210.167	66.8874	188.533
	90.3165	383.805	111.684
	127.228	311.507	77.7305
	165.697	49.6742	98.3281
	92.8472	321.182	436.709
	116.147	-124.694	100.326
	115.372	196.425	212.653
	103.044	-116.713	113.337
	125.276	337.445	98.7477
	106.366	-110.697	95.4428
	111.93	-80.4382	110.079
	123.371	-88.4705	91.6379
	105.103	298.039	193.346
	91.4796	278.42	-137.282
	117.057	-190.902	117.535
	117.863	221.445	184.19
	119.794	-35.2654	89.1106
	81.6571	175.856	95.2973
	107.211	-97.973	96.3717
	111.296	-91.8003	93.1807
	100.26	380.058	440.618
	111.062	327.359	-455.984
	113.557	-113.497	83.3156
	125.069	160.721	93.7574
	94.3563	124.998	211.571
	94.5728	759.397	102.721
	103.299	145.355	95.1906
	125.907	448.39	108.038
	171.842	110.945	112.359
	122.855	311.816	81.8502
	104.392	-221.664	86.8037
	98.8749	330.858	81.9665
	110.416	103.742	185.755
	120.154	-109.941	95.5566
	118.939	107.177	88.2629
	117.374	-310.976	295.367
	188.978	332.549	1144.36
	93.554	106.795	98.4561
	81.9265	77.3325	193.632
	124.797	-114.792	102.296
	91.836	59.4152	100.78
	116.909	109.783	107.964
	131.087	88.3137	206.015
	108.141	-80.6909	170.973
	98.0656	356.921	109.401
	190.784	-120.152	102.521
	112.932	-95.5167	-191.818
	216.767	294.29	98.0094
	110.487	84.2055	89.4774
	109.592	137.079	95.7695
	118.064	-104.743	107.057
	110.672	114.291	35.2012
	120.175	334.931	88.2747
	128.927	106.037	236.612
	90.7319	109.155	105.484
	123.842	67.3165	76.0775
	168.277	97.9764	97.1885
	121.832	50.5243	91.7577
	118.843	-30.4613	451.211
	112.803	109.613	88.109
	97.2476	-105.323	97.381
	119.574	-102.258	81.3641
	132.034	387.151	106.192
	125.931	-97.4242	92.9001
	120.521	197.78	98.91
	118.306	67.8217	-115.434
	108.33	-118.147	213.398
	112.337	76.0571	114.911
	107.192	39.9422	102.735
	112.268	128.579	86.2284
	106.676	-133.334	98.9558
	171.45	84.1301	113.512
	94.9846	-202.801	-115.935
	114.413	-57.5763	101.453
	122.529	475.059	89.8436
	108.756	109.792	112.036
	137.969	109.789	197.637
	104.619	-129.357	-49.0486
	175.414	-77.6134	537.901
	120.873	61.5266	111.152
	113.136	3834.11	91.177
	86.2623	-126.527	106.849
	103.773	395.443	206.773
	98.1301	2698.42	106.862
	103.545	-128.216	104.085
	103.013	110.462	105.001
	120.498	1647.97	92.1992
	112.922	-112.837	109.747
	127.017	77.6048	302.212
	209.563	95.917	84.6049
	106.303	122.364	108.789
	102.893	-116.727	106.67
	126.413	121.247	108.84
	117.667	336.962	186.049
	130.225	304.779	189.558
	100.651	110.733	-27.6962
	111.515	69.7832	316.723
	107.058	-41.9869	115.901
	122.85	109.843	89.0662
	119.013	-107.504	81.5902
	109.412	69.3698	89.8317
	119.977	283.923	280.429
	108.876	245.261	101.651
	117.434	49.0365	98.6688
	110.248	51.1035	94.6894
	108.477	346.919	119.387
	155.884	-113.278	96.1774
	211.145	109.005	89.7753
	187.075	-141.442	-91.0364
	116.432	71.8149	88.0322
	93.3034	56.9035	102.322
	106.274	303.156	-123.357
	154.824	108.102	109.624
	113.748	327.214	105.28
	98.2026	178.986	88.7729
	112.249	-55.0199	102.52
	121.23	-105.755	92.7525
	107.936	76.9166	106.905
	97.9306	1293.63	99.9164
	177.148	292.741	92.4168
	127.331	-206.392	109.838
	94.7534	-107.971	100.073
	109.636	-231.058	85.8135
	110.028	228.541	93.043
	123.338	-110.801	-40.4326
	110.723	866.033	107.033
	120.655	166.183	91.1228
	127.865	-104.307	87.7541
	88.6033	948.807	95.8284
	93.8699	-112.531	635.643
	159.203	320.697	190.627
	182.021	-96.7097	92.0378
	116.931	91.8748	-60.8132
	126.579	320.37	92.9152
	94.6172	-177.942	184.315
	112.329	146.481	97.2183
	109.275	144.182	95.7031
	109.429	85.7351	113.945
	100.699	514.95	110.996
	88.8899	360.626	-108.948
	105.527	95.0426	87.3555
	120.563	326.936	90.2933
	110.174	154.896	100.617
	130.11	96.355	98.9046
	105.848	-247.222	289.805
	113.357	460.176	94.3377
	123.141	-54.5908	72.3917
	96.3963	60.7422	100.417
	141.456	-41.9427	112.511
	103.008	61.8917	93.5413
	103.591	1377.79	115.903
	97.1293	-38.6395	101.204
	116.152	-38.8528	98.4561
	113.607	66.1026	-90.8916
	96.8854	46.2507	107.986
	118.529	416.761	207.052
	102.428	706.619	103.197
	99.4063	-133.977	99.1015
	125.324	-198.116	92.24
	90.532	-95.4916	98.7037
	122.558	311.348	123.012
	115.091	146.869	104.445
	108.046	-109.767	210.937
	112.301	77.5988	96.2766
	168.426	363.29	100.416
	108.418	88.6315	114.258
	121.266	315.706	587.48
	110.753	2597.97	307.498
	112.959	112.86	209.838
	103.069	106.435	83.5543
	114.394	5956.66	105.531
	100.257	487.159	74.0796
	95.2595	435.155	174.91
	120.442	-33.1937	303.345
	96.4133	345.831	83.7981
	94.3585	112.304	108.129
	113.293	310.748	282.674
	106.507	644.681	91.4517
	129.016	-138.153	102.193
	106.72	1347.37	101.019
	116.547	220.731	87.309
	72.0512	-119.83	-86.5365
	126.313	105.107	183.42
	112.676	152.002	487.341
	104.453	30.6753	106.505
	113.724	393.576	96.9948
	101.742	91.5743	202.45
	123.893	-82.8934	104.094
	108.354	470.814	101.638
	110.804	165.471	100.058
	111.804	409.409	105.266
	101.251	-380.611	-35.5706
	141.352	335.145	86.5758
	119.64	-123.01	110.395
	104.166	937.653	68.2248
	128.08	209.101	99.5872
	89.511	102.417	89.9673
	109.069	174.388	108.524
	101.558	-98.261	96.5506
	125.488	-186.879	103.062
	128.378	702.464	89.8445
	110.567	123.621	91.7385
	137.679	-106.355	91.8139
	87.5756	-104.621	104.575
	121.527	76.0025	80.5299
	132.568	344.475	85.6049
	96.0053	-141.033	105.399
	127.39	122.126	90.897
	102.112	-130.293	95.2318
	95.5871	132.413	103.323
	123.24	122.676	304.966
	100.366	-89.2271	78.7609
	129.156	-126.339	117.045
	110.585	751.415	99.2052
	112.491	-106.194	105.684
	109.332	758.157	195.787
	228.216	-89.6588	90.0878
	201.889	85.6254	107.963
	109.725	-205.474	95.2634
	86.0354	332.154	101.281
	96.2401	-150.604	102.302
	72.4156	110.417	217.297
	134.977	-88.6901	87.8199
	112.074	-90.5355	87.7264
	126.569	182.944	95.0791
	116.016	118.63	92.9132
	113.003	393.828	318.16
	111.891	-97.0296	104.538
	101.421	350.018	198.031
	131.282	141.632	107.166
	142.682	-50.9355	395.016
	154.448	52.174	93.7544
	94.2445	-81.8021	115.566
	173.854	148.756	99.5782
	222.77	102.116	98.0196
	104.381	290.302	104.473
	93.6018	-181.919	83.4986
	110.653	61.6701	94.1281
	95.6529	62.5412	83.2305
	117.124	633.463	96.0376
	127.634	51.1844	90.3399
	190.932	2637.34	90.217
	137.345	-117.836	95.6577
	117.435	-119.387	73.4737
	118.286	-285.741	106.317
	121.944	1092.65	100.474
	93.6107	113.631	116.791
	134.559	143.658	441.351
	102.158	346.266	189.735
	88.1961	521.024	96.6794
	187.505	-104.375	97.1377
	117.261	746.462	-114.959
	105.22	-110.908	91.1986
	98.5904	-83.9054	99.5394
	106.434	301.264	79.1667
	114.074	88.1242	84.1034
	119.923	-251.031	89.8083
	137.785	60.9963	195.582
	92.0016	101.482	84.9046
	96.8228	238.141	88.6898
	140.07	116.017	100.385
	181.191	378.285	159.092
	126.728	-33.3423	88.3912
	129.784	253.141	105.887
	104.431	358.629	101.981
	110.422	-78.5305	313.872
	114.248	314.875	106.682
	110.916	-32.3981	93.9996
	121.491	113.644	91.8873
	117.304	329.158	116.049
	82.3184	-316.187	103.807
	118.077	134.367	101.734
	98.4135	207.915	103.972
	135.336	-118.371	97.4621
	113.912	121.479	93.1819
	102.14	322.262	99.7665
	139.535	99.8135	86.3405
	97.3139	135.902	89.7244
	125.481	85.9799	109.358
	97.2248	118.138	76.467
	107.209	404.611	109.919
	104.984	342.458	91.593
	109.484	416.897	71.8445
	113.517	-225.536	116.751
	143.788	51.6379	366.73
	144.919	-221.702	98.568
	140.562	136.096	108.235
	136.45	217.302	97.2925
	118.841	506.908	154.487
	78.955	-56.6204	99.3118
	120.346	283.426	97.0858
	119.27	-104.627	82.9423
	115.688	546.945	86.9676
	98.2452	118.34	117.097
	109.731	-261.243	134.218
	126.235	302.567	84.9497
	107.097	581.762	97.6117
	108.713	68.7777	188.203
	95.0626	-114.71	286.382
	110.976	61.8137	101.186
	119.485	770.424	87.4751
	115.293	88.0926	127.275
	117.328	97.8004	92.7419
	118.015	-98.2608	79.9205
	109.387	94.7526	109.169
	118.09	961.054	182.194
	102.885	244.835	117.392
	157.954	108.739	92.9313
	138.003	255.486	654.074
	117.483	682.284	91.8508
	103.45	80.7283	89.224
	102.474	-112.998	94.0877
[truncated: 17,011 more rows]
